# Supplementary material for: iFISH is a publically available resource enabling versatile DNA FISH to study genome architecture
Source: Nat Commun. 2019 Apr 9;10:1636. doi: 10.1038/s41467-019-09616-w (PMC6456570; doi:10.1038/s41467-019-09616-w)
Supplement: Supplementary file 2 — Supplementary Data 1 [file 41467_2019_9616_MOESM2_ESM.xlsx]

## Sheet: Suppl Data 1
Supplementary Data 1. Summary of oligo design features in previously described Oligopaint probes
Publication title	Year	PMID	Targeted genome(s) and loci	Ref. Genome	Software	Oligo length (nt)	GC content (%)	Tm (degC)	Minimum spacing (bp)	Simulation temperature (degC)	Additional filters	Oligo database	Primers	Notes
Versatile design and synthesis platform for visualizing genomes with Oligopaint FISH probes	2012	23236188	C. elegans, D. melanogaster, A. thaliana, M. musculus, H. sapiens	ce6, dm3, tair10, mm9, hg19	OligoArray	32	35-80	75-90	10	70	No homopolymer stretches of 5+ AT and 4+ GC	Previously available. Regenerated in 2018 with OligoMiner	6 21-mer primers for D. melanogaster (SI Materials and Methods)
Visualizing genomes with Oligopaint FISH probes	2014	24510436	NA	NA	NA	NA	NA	NA	NA	NA	NA	NA		No oligo/probe design. Uses those from PMID 23236188
Combined in vitro transcription and reverse transcription method to amplify and label complex synthetic oligonucleotide probe libraries	2015	26054766	NA	NA	NA	NA	NA	NA	NA	NA	NA	NA	6 primer sequences (Table 1)	They only present the amplification protocol. No oligo design is reported, as they use those from PMID 23236188
Scalable amplification of strand subsets from chip-synthesized oligonucleotide libraries	2015	26567534	NA	NA	NA	NA	NA	NA	NA	NA	NA	NA	1 160mer primer sequence (Supplementary)	Uses oligos from PMID 23236188 to design 3 probes targeting the D. melanogaster chromosome 3 (region 82A1-82D5)
Single-molecule super-resolution imaging of chromosomes and in situ haplotype visualization using Oligopaint FISH probes	2015	25962338	D. melanogaster BX-C (89D-89E)	NA	OligoArray2.1	42	35-80	75-99	2	70	No homopolymer stretches of 5+ AT and 4+ GC	No oligo sequences provided. Table S2 shows theregions covered by the probes	12 PCR 21-mer primers and 7 detection 32-mer sequences (Supplementary Tables 1 and 3)
			D. melanogaster chromosome 3, adjacent to BX-C (89E-93C)	NA	OligoArray2.1	42	35-80	80-99	2	70	No homopolymer stretches of 7+ AT and 6+ GC
			D. melanogaster 89B and HoxB	NA	OligoArray2.1	36	35-80	80-99	2	75	No homopolymer stretches of 7+ AT and 6+ GC
			M. musculus Xist and XIC	NA	OligoArray2.1	42	35-80	75-99	2	70	No homopolymer stretches of 7+ AT and 6+ GC
Super-resolution imaging reveals distinct chromatin folding for different epigenetic states	2016	26760202	46 regions of D. melanogaster genome	NA	OligoArray2.1	42	not reported	>78	NA	76	No homopolymer stretches of 6+ nt. No OT with Tm >= 76 degC	All sequences available in Table S1	65 forward and 2793 reverse. Variable length. High similarity to each other (Supplementary Table 1)
Spatial organization of chromatin domains and compartments in single chromosomes	2016	27445307	TADs in H. sapiens	not reported (TADS info for hg18)	OligoArray2.1	30	30-90	>60	NA	70	No homopolymer stretches of 7+ nt. BLAST+ for uniqueness.	Oligonucleotide sequences for the designed probes provided only with appended primers, and with no reference to the targeted region (only the chromosome) in Table S2	65 forward and 2793 reverse. Variable length. High similarity to each other (Supplementary Table 1)
High-throughput single-cell gene-expression profiling with multiplexed error-robust fluorescence in situ hybridization	2016	27625426	H.sapiens	hg38	ad hoc	30	43-63	66-76	NA	NA	Isoform specificity index range of 75-100%. Gene-specificity index range of 75-100%. No regions of homology longer than 15 nt to human rRNAs, tRNAs, or mitochondrial rRNAs and tRNAs	Oligonucleotide sequences for the designed probes provided only with appended primers, and reference to targeted transcript isoform in Table S1	17 20-mer primers (Dataset S1)
Single-cell absolute contact probability detection reveals chromosomes are organized by multiple low-frequency yet specific interactions	2017	29170434	D. melanogaster	dm3	OligoArray2.1	42	35-80	80-99	2	70	No homopolymer stretches of 5+ AT and 4+ GC	No oligo sequences provided. Supplementary Table 1 shows the regions covered by the probes	33 primers of variable lengths (Supplementary Table 2-4)
In situ super-resolution imaging of genomic DNA with OligoSTORM and OligoDNA-PAINT	2017	28924672	NA	NA	NA	NA	NA	NA	NA	NA	NA	NA		No oligo designed. Protocol for OligoPaint probe synthesis
OligoMiner provides a rapid, flexible environment for the design of genome-scale oligonucleotide in situ hybridization probes	2018	29463736	C. elegans, D. melanogaster, D. rerio, H. sapiens, M. musculus, A. thaliana	ce6, ce11, dm3, dm6, danRer10, hg19, hg38, mm9, mm10, tair10	OligoMiner "coverage"	26-32	20-80	37-42	0	37	Optional identification of problematic oligos based on LDA models. Optional filter removing oligos with high-abundance k-mers (16 nt for coverage, 18 nt for balance and stringent)	Provided both for full genome and for single chromosome, separately. Replaced databases from 23236188 (not available online anymore). Not clear whether generated with UM or LDA modes, or if the optional k-mer filter was applied	7 D. melanogaster primers of variable length, 1 H. sapiens 20-mer primer (Table S2)
					OligoMiner "balance"	36-41	20-80	42-47	0	42
					OligoMiner "stringent"	40-46	20-80	47-52	0	47
			H. sapiens chromosome 1	hg38	OligoArray2.1	36	20-80	80-85	0	80				Ran for comparison with OligoMiner "balance"
Super-resolution chromatin tracing reveals domains and cooperative interactions in single cells	2018	30361340	H. sapiens	hg38	Same as PMID 27625426	42	20-90	65-85	NA	NA	<16 nt homology to Repbase. <75 total matches for any 17 nt stretch of a probe	Oligonucleotide sequences for the designed probes provided in Table S1	3 20-mer forward primers in supplementary methods.
Walking along chromosomes with super-resolution imaging, contact maps, and integrative modeling	2018	30586358	H. sapiens	repeat-masked hg19	OligoMiner "balance"	35-41	NA	42-47	NA	42	Oligos generated with OligoMiner "balance" LDA mode. Applied k-mer filter for no 18 nt stretches that appear 5+ times in hg19	No oligo sequences provided. Table S1/S3 show the regions covered by the probes
TADs are 3D structural units of higher-order chromosome organization in Drosophila	2018	29503869	D. melanogaster	dm3/FlyBase R5	OligoArray2.1	42	35-80	80-99	2	70	No homopolymer stretches of 5+ AT and 4+ GC	No oligo sequences provided. Table S1 shows the regions covered by the probes	20 primers of variable length (Materials and Methods)
Condensin II drives large-scale folding and spatial partitioning of interphase chromosomes in Drosophila nuclei	2018	30001329	D. melanogaster	dm3	OligoArray2.1	42	NA	NA	NA	NA	Refers to both PMID 23236188 and 29463736. Since OligoArray2.1 was differently ran in those paper, it is unclear how these oligos were designed	No oligo sequence provided. Table S3 shows the regions covered by the probes	18 primers of variable length for RNA synthesis and 18 primers for qPCR. All of variable length. (Tables S1 and S2)
