# Supplementary material for: iFISH is a publically available resource enabling versatile DNA FISH to study genome architecture
Source: Nat Commun. 2019 Apr 9;10:1636. doi: 10.1038/s41467-019-09616-w (PMC6456570; doi:10.1038/s41467-019-09616-w)
Supplement: Supplementary file 3 — Supplementary Data 2 [file 41467_2019_9616_MOESM3_ESM.xlsx]

## Sheet: Suppl Data 2
Supplementary Data 2. Sequences of the oligos in the three probes designed to compare the iFISH and OM databases
Probe name	Chr	Oligo #	Sequence (5'-3')	Start coord (hg19)	End coord (hg19)	Database	Included in OM 'short' probe
2.22	2	1	GGGTGGTTCCACCCAGCCTTCCTTCCGTCTCTCGATCAGG	204711381	204711420	iFISH	NA
2.22	2	2	CGGTCTGATGTCTCTCCCAGCCTTTTCCAGCTCCCTCCTC	204711436	204711475	iFISH	NA
2.22	2	3	TCAGAGGAAACAGGCTGTAAGCTGGGAATTTGGGACTGGC	204711544	204711583	iFISH	NA
2.22	2	4	CACAGTCTTGGCTAGCGGGCGACTACAGATTGTCCCTGGC	204711612	204711651	iFISH	NA
2.22	2	5	CACCACTGGTGGCCTGTGAAAATGTTCAGGTGGAGGGTAG	204711670	204711709	iFISH	NA
2.22	2	6	TGCCCCACAAAAGGATGTTGGCAGACTAAGGAGTGGAGGC	204711785	204711824	iFISH	NA
2.22	2	7	CCTCTGTGATCACCCTCAAAGTGGCCCAGATCCCCAGCAG	204711855	204711894	iFISH	NA
2.22	2	8	GCTGAGGGGCAGAATGAAGACTCAATTGTTAGAGTCACAG	204711908	204711947	iFISH	NA
2.22	2	9	GCTCAACCAAAGCAGGTATATTATGCAAAGGTCAGGGACC	204711968	204712007	iFISH	NA
2.22	2	10	CAACCCCCTCAGATCCTCTGGGCTTGCAGATGTGGCTCAC	204712083	204712122	iFISH	NA
2.22	2	11	GCCACTTCAGAATCTGCCCCCACCTCCTCTCTTGCCTGCC	204712193	204712232	iFISH	NA
2.22	2	12	CTAGGATTGAGGTCATGCTGGGCCTGGTAAGTTAAGAAAG	204712243	204712282	iFISH	NA
2.22	2	13	GGCAGAAGCCAGGGGAATACTCCTAGGATTTGATTTTGAG	204712327	204712366	iFISH	NA
2.22	2	14	GCAAGAATTCATTGACCTAAGGGCACTTTCTTGAGACCTG	204712406	204712445	iFISH	NA
2.22	2	15	AGTTGTTGGGTGATAGGGCAAACTTATTGCTGGGTGGCTC	204712465	204712504	iFISH	NA
2.22	2	16	GCCAACTCTCATGAAGTGGAAGTGCCTGAATTACCGTGGC	204712528	204712567	iFISH	NA
2.22	2	17	AGACCCACCAAGAGGAGGTTGATGTTCCATGACAGGGACC	204712636	204712675	iFISH	NA
2.22	2	18	CTAGGGTTATAAGGAATATGCTGGTGAGAGGGGCACGAGC	204712693	204712732	iFISH	NA
2.22	2	19	CCTCCTTTGCAGGTAAGGGATTATGGCAAGAGAGGTAGTC	204712746	204712785	iFISH	NA
2.22	2	20	GACATCTATGAGGATGATGGAGCTCTGGGAAGCCAGGAGG	204712803	204712842	iFISH	NA
2.22	2	21	GACTGAAGAGGTGGCCTGGTACTAGGAGGAAAGACCCTTC	204712977	204713016	iFISH	NA
2.22	2	22	GGGACTTATGATCCCTTACACGGATGAGGAAGAGGGGAAC	204713066	204713105	iFISH	NA
2.22	2	23	GTCATCATGGCACCCCTTGTTAGAATGACAGCCTGTGGGG	204713173	204713212	iFISH	NA
2.22	2	24	TCCTAAGAACCCATCCAGAGGTGGTTGTTTTCCCAGTCCC	204713231	204713270	iFISH	NA
2.22	2	25	GTAACCTCCACATAGGTTTCCTGGTCTGTAGAATATGAGC	204713309	204713348	iFISH	NA
2.22	2	26	GCCATCATTAAAGGTCTAGAGGATGCAGGGGTGGTGGTTC	204713465	204713504	iFISH	NA
2.22	2	27	CCGTAGAAACTGAACAGATTCTGGTGGTCCTCTAGACTGC	204713539	204713578	iFISH	NA
2.22	2	28	CAAGCATCAGCCCAAAGAGCAGTTGCTATCCCAGATGTGG	204713591	204713630	iFISH	NA
2.22	2	29	TAAGGCCTCAGGTTCACGGTATGCAGACACTGATTTGGTG	204713653	204713692	iFISH	NA
2.22	2	30	GACGATCAGAAACAGTTTGCATTCATGTGGGAGGGACAAC	204713723	204713762	iFISH	NA
2.22	2	31	GCCACCCTCTGTGATGGTGAGTCTGAAGGAACTGGACTGC	204713801	204713840	iFISH	NA
2.22	2	32	GGACAAGTTGAGCAAGAGGTGACTAGTGTGTGGTGTCTTG	204713898	204713937	iFISH	NA
2.22	2	33	AGAGGTTCAGTAGTCATGCGCATGCTGGGATATCCCCTCC	204713986	204714025	iFISH	NA
2.22	2	34	CTGGTAGGACTCTTTGAGTTCTGGAGGCAACACATCCCAC	204714081	204714120	iFISH	NA
2.22	2	35	ACTGTTCAGAGCAGGAAAGGGCACCACAGCAGGTCCAGGC	204714181	204714220	iFISH	NA
2.22	2	36	GTGTCAAAGGCATCAGTGGTAGAAAAGATGCAGTGTGGAG	204714273	204714312	iFISH	NA
2.22	2	37	AGACCTTTGGGATTCTGGAGTCAGGCCCTTTTCAACAGGG	204714347	204714386	iFISH	NA
2.22	2	38	CCCTTGACCACAGGACTCCAAGTCACTGTGCATCTGGGAC	204714447	204714486	iFISH	NA
2.22	2	39	GCTTCACCAAGCCATAAAGTCATATGGACCCAGAAACAGT	204714513	204714552	iFISH	NA
2.22	2	40	CTCCCACATCACCCACCACAATTGCACCAGGGCCCCTCCC	204714639	204714678	iFISH	NA
2.22	2	41	GGTGTTTCAGCTGACCAACTGAAAGAGGAGGAAAAAGCCG	204714716	204714755	iFISH	NA
2.22	2	42	GCCCTGAAGGCAGTCAGGTGGAAAAGTGTTCCCAATGGAC	204714842	204714881	iFISH	NA
2.22	2	43	GTACCCGATCATCCATTTGTGTGGAAGGAGAAGTGGCCTG	204714897	204714936	iFISH	NA
2.22	2	44	CCTGGAAGGAAGGTTAGAGAAAAGGAGGTCTTTGGAATCT	204714992	204715031	iFISH	NA
2.22	2	45	CATATGGAAGTGGGCACAAAGTGCAAAGATTTTGTATCTT	204715042	204715081	iFISH	NA
2.22	2	46	CCAGAAAGCATCCACCATGGAAAAGGCGCTGAACAACCAA	204715095	204715134	iFISH	NA
2.22	2	47	GGTCATTTGACATTAGCCAGCCTTCATTACTGGTCACCCC	204715151	204715190	iFISH	NA
2.22	2	48	TGCTGGACATATGAATAGAGTAGAAGAGATGGAAATGACA	204715201	204715240	iFISH	NA
2.22	2	49	GCAACACCAAGCTTCTCATATGGCACAATTGGGTGACAGG	204715317	204715356	iFISH	NA
2.22	2	50	CTTTCAATTTTGAAAGGGCCAGTGGTTCATCTTCACAGGG	204715373	204715412	iFISH	NA
2.22	2	51	TCCTGGGACTTACTGAATGCCTGGTCCATGTACATAGAAC	204715478	204715517	iFISH	NA
2.22	2	52	ACCCAATAGGCAGCTGGCATCATAGGATTCTGCAATGGCC	204715618	204715657	iFISH	NA
2.22	2	53	GGAGGAAACACTTAGAAAGAATGGGCTATTATCCTTAAGG	204715687	204715726	iFISH	NA
2.22	2	54	CTTGAGTTCAGAAGTGAAGAGGTGGAAGCAGAGTGGGTCC	204715789	204715828	iFISH	NA
2.22	2	55	TGTGCTTCCTGCCTTTGCTACTTTGGTCCCCCAAGGGTGC	204715865	204715904	iFISH	NA
2.22	2	56	GGCCCAAGTGTCCCACTGAACCACACATTACAGAGGCTGG	204715920	204715959	iFISH	NA
2.22	2	57	TGGAGTCCTGTTTCCAAGGACCAACAGGCAGGAATCAGAG	204715970	204716009	iFISH	NA
2.22	2	58	GGTGACAGGGAGGAATACAGGTGGAAAACAGGTGATCCAC	204716071	204716110	iFISH	NA
2.22	2	59	GGCTTGGATCACATGACCAGGTAAACCACCAAGACCTGCC	204716219	204716258	iFISH	NA
2.22	2	60	TGGTTTGGGGAGGAGGGAGAGAGGAGGACCAGTTGTGGCC	204716296	204716335	iFISH	NA
2.22	2	61	GGACAAGCGGATCAGCATGGCATAAGGGACGGACTATGGC	204716451	204716490	iFISH	NA
2.22	2	62	GGACCAAAGGCCCAAGCCGCTTCACTCTGGCATCCATTGC	204716538	204716577	iFISH	NA
2.22	2	63	GAGCCTGGGAAGTTCAAGAGCAAGGCAATGGTCATTTTGG	204716662	204716701	iFISH	NA
2.22	2	64	GGGAACTCTCTGGGGTCTCTGTTATGAAGGCACTAATTCC	204716782	204716821	iFISH	NA
2.22	2	65	TGCTCTCATGATCTAGTCACCACCCAAAGATTCCACCTCC	204716836	204716875	iFISH	NA
2.22	2	66	TCCTATAAGCTGCTTCCAGCCAGTGACTGAGCAGGGCGGG	204716969	204717008	iFISH	NA
2.22	2	67	AGGTGCTCACCTCAGATCAAGATGCCCTGACAGTCTTGTC	204717031	204717070	iFISH	NA
2.22	2	68	TTCACTAGGTTCTAGACCCCTTCCACCCAACTTCTCTTCC	204717086	204717125	iFISH	NA
2.22	2	69	TGATCTGATGGTTCTTCCAGATTTTCTCATCTCCCTCCCC	204717160	204717199	iFISH	NA
2.22	2	70	GAGGTTAGGGAATCTTGGCTTAGAGAAATGATGACAGTGG	204717277	204717316	iFISH	NA
2.22	2	71	GTGACAGAGCTCTCTGGGATTGATCCAAATGTCAGATGTC	204717349	204717388	iFISH	NA
2.22	2	72	CTTGCCTTTCCTTCTTTCCTTCTTTTCCTTCCCTCCTTCC	204717493	204717532	iFISH	NA
2.22	2	73	CCTTCCTCCCCCTCCCTCCCTTCCTCCCTCTTCCCTCCTC	204717559	204717598	iFISH	NA
2.22	2	74	CTCTCTCCCCCTTTCTCTCTCTCTCTCCTCTCCCTTTCTT	204717640	204717679	iFISH	NA
2.22	2	75	CCCCACTGACTCTGTCTCAAGATGGTAATTAGTAACTGAC	204717690	204717729	iFISH	NA
2.22	2	76	CTATAGTTCCATCATGAAAACATAATTCTCATGCCAGGAG	204717740	204717779	iFISH	NA
2.22	2	77	TCTCAAGGTTCAGTTTCAGATCAAGGGTGAATGTTCTTGG	204717806	204717845	iFISH	NA
2.22	2	78	TTTTTTAACAGTTGTCCACTCACTGCTCAGAGATCTGGGT	204717948	204717987	iFISH	NA
2.22	2	79	GCACAAATTTAGTTTCACTTCTACTGTCAGCACTGCACCC	204718044	204718083	iFISH	NA
2.22	2	80	CACTCCAGCTTCAAGTTCTAACTGGGTCAGGTTTGCTAAG	204718101	204718140	iFISH	NA
2.22	2	81	GACTTGGGTTTCAAGAGCGTAATGAAACCAGAAGGTGGGG	204718178	204718217	iFISH	NA
2.22	2	82	GTAGTCTGGTCTCAATTCGTCTGCTGTTTGAAAACCACGG	204718229	204718268	iFISH	NA
2.22	2	83	AGTAACTGGCAAATCCCAGCAATCCATGGAATACAATAGC	204718320	204718359	iFISH	NA
2.22	2	84	ACTCAGAAAGGAAAGGAAACATGGAATTTTTCATGTGAGG	204718379	204718418	iFISH	NA
2.22	2	85	GTCTCTTCGGAGAGAGACCTTGAGCCTCCCTCTGATGCTC	204718466	204718505	iFISH	NA
2.22	2	86	TCTCAGCTCCCCCATCTGTCTCACCTCACTCTGGGCTCTG	204718590	204718629	iFISH	NA
2.22	2	87	GGTTTTACGTCTCAGTACTTCGTTGAAAGAGCCTTAGCCC	204718660	204718699	iFISH	NA
2.22	2	88	CATGGCTCCTGGTCTTGGAAATGGCCACTGGACTGCCTCC	204718752	204718791	iFISH	NA
2.22	2	89	AGGCCCAGCTTTTCCACGGTCCCTTTTGCTTGGATCTGAG	204718803	204718842	iFISH	NA
2.22	2	90	CTTGGCTGCCTTGCTCTGACCAGTTCTTTTCGCTGAGGCC	204718868	204718907	iFISH	NA
2.22	2	91	GGGCCCACCTTCCCAATGAAGACGTATCCAGCTGCCTGCC	204718967	204719006	iFISH	NA
2.22	2	92	GCCTGCCTGTATGCGTTATCTTTTCTTTAGGTTCTAGTGC	204719031	204719070	iFISH	NA
2.22	2	93	CCCCAGGGGGGCCTGATACTCGGCTGCAGTCCTGCACAAG	204719122	204719161	iFISH	NA
2.22	2	94	GGAAATCTCCTTCCTCTCCATCTCTACTTGCCTTGTACGG	204719175	204719214	iFISH	NA
2.22	2	95	GGAACATGCCTTCTCCTCAATTCTCAAAATGTAATAGCTC	204719225	204719264	iFISH	NA
2.22	2	96	GACCTGTAGCACAATCTTTGCAATATCTTGAAAGGCAGCG	204719319	204719358	iFISH	NA
2.22	2	1	CAGAGCTGGCTGATTTCTGCTTCTGCTAGAACATG	204705469	204705503	OMB	0
2.22	2	2	ATTCCAGCTCCATTGCGTTCCTTGTTACAGGGATC	204705504	204705538	OMB	0
2.22	2	3	AGACCTCATTTCCCACTGCTATTACGGTTCCTACCC	204705539	204705574	OMB	0
2.22	2	4	ATGCTTGTCAATTAATGCGGTGATTGATTGGTCACAGG	204705575	204705612	OMB	0
2.22	2	5	TATTATTTGGCTTCCAATAAGCCTTGGGTTTCCAAGTCTGA	204705616	204705656	OMB	0
2.22	2	6	ACTCAACTGAAACACTTTGTAAGTGACACTTCTCCATCCC	204705674	204705713	OMB	0
2.22	2	7	GTGGAGGGGCAGGAAGGTGGGAGGACAAATCAGTG	204705770	204705804	OMB	0
2.22	2	8	TGATAAAGGAGGTTCCCAGTATGCTTTCTGATCTTTCTGGA	204705812	204705852	OMB	0
2.22	2	9	AGGTTTAATTAACCGAACACACACATATCCAAAGCCTCTGT	204705879	204705919	OMB	0
2.22	2	10	GAATTTTATCAGCGGACAAAATTTTCTCACAACCTGGGAGG	204705937	204705977	OMB	0
2.22	2	11	TGTCCCTCTGTCACTGATTTGTCTCAAATGGTTGCT	204705978	204706013	OMB	0
2.22	2	12	TGTTTTCAGAAGCAGCAGATGTGATAAGACCTGCATGT	204706014	204706051	OMB	0
2.22	2	13	ATGTTGGCCTGTTCTATGGTTAAGAATCCGTAAGCATCA	204706068	204706106	OMB	0
2.22	2	14	AGTCCTTTATTTTGCATCTCTGGGGTCTGGAAGCA	204706107	204706141	OMB	0
2.22	2	15	TTATATATTTCTCTCAAAATCGGGTCAGGGCTTCCAGAGGG	204706147	204706187	OMB	0
2.22	2	16	ACCAAAACGCTCATGAAAGCGTGAGATTAACTATTAGAGCT	204706409	204706449	OMB	0
2.22	2	17	AAAAGGAGGAAATGCCTCCAACCAGTGGGCTCAGA	204706483	204706517	OMB	0
2.22	2	18	ATGGTACCTCCATGTCATAAAACACAGCAATCAAATACGGT	204706544	204706584	OMB	0
2.22	2	19	AATATCCACTGAGTTATCAGCTGTGAACAAGACAGCTAGGG	204706730	204706770	OMB	0
2.22	2	20	ACTCTCCTCATGGATCCATTTGGTTTTATGAGTCACATTCC	204706925	204706965	OMB	0
2.22	2	21	TTGCGGGTATATAACTTTGTAACAGAGTGCTTTTCTGCCC	204706966	204707005	OMB	0
2.22	2	22	TATGGTACTTTCTTCTAGTTCAGACTACATGGTGCACAGGT	204707232	204707272	OMB	0
2.22	2	23	ATCAGTTTGTTTTAGGTAGGTCTAGAGTCTGTGAGTACCCC	204707319	204707359	OMB	0
2.22	2	24	TGTTCGATTCTGATTAGTCCATCTTCCAGGACCAAACAAAA	204707371	204707411	OMB	0
2.22	2	25	AACTTAAATAAGGAGGTGCCTTGAACTCAACTGTACTTGCT	204707439	204707479	OMB	0
2.22	2	26	GACGGAGGGGCTGTAGGGTGAAAGGAGAGAAGCAG	204707480	204707514	OMB	0
2.22	2	27	GGATTTTGTTAGGCAGCCTTTCTGGCTTCCTTTTCT	204707515	204707550	OMB	0
2.22	2	28	CTCCTGACCAGACTTTGCTTCAAGACTCTCTTCTGTT	204707551	204707587	OMB	0
2.22	2	29	TTTTCCCCTCTTTTGGCTTAGCAAAGCCACAGAAA	204707768	204707802	OMB	0
2.22	2	30	TTTTATGTGATTTCCTCCAAGCAGATCCAATTCCTCATGCA	204707857	204707897	OMB	0
2.22	2	31	AGGGTTAAAGTAATGGTCCACATTCAAGTACGTGACAAGAC	204707903	204707943	OMB	0
2.22	2	32	TAGTTTTCTTCTGGACCAGTGTTAGAGCTTAGAACTGTGGA	204707945	204707985	OMB	0
2.22	2	33	GAATAGAGGTGGTAAAAGGGATGAAGGCCTTCTCCTTG	204707986	204708023	OMB	0
2.22	2	34	GGACTTCCCTTTTACACTCCATGCTCTTTGTTAAGCTACT	204708024	204708063	OMB	0
2.22	2	35	TTTACTCTGGGAATGAGAGAGAAAGAGCATTGCTGCA	204708064	204708100	OMB	0
2.22	2	36	CTGTCTGCTGGAGATGGCCGGGGTTGTATATATGT	204708101	204708135	OMB	0
2.22	2	37	TTTCAATCCCATTGAAAGTCTCTTTTCCATGGACATCAGGA	204708236	204708276	OMB	0
2.22	2	38	AATCATTTAAAGCCTCCTCTTAATGCACAGCAGAGGCT	204708277	204708314	OMB	0
2.22	2	39	TACAGATTCATAAGAGCAGCTTTGAGTCTTAGCAGCATTCC	204708351	204708391	OMB	0
2.22	2	40	TGCTAGCATCCTAGTAAAAGTAGGGCTGTGTGTCTAGA	204708392	204708429	OMB	0
2.22	2	41	TTTTGATACCTGCCTGGAACCTCCAAAACATGTGAAC	204708540	204708576	OMB	0
2.22	2	42	AGGCTTTTAGGAAACCTTTTAGGCTTAGACCGTTTAACCT	204708588	204708627	OMB	0
2.22	2	43	AGGGTTTTGTTGCTGCCTTATAGAAGCTAACATAAGATGGG	204708634	204708674	OMB	0
2.22	2	44	TAGACACTTGAGTGTGCTGGTTGGCCAAAGAAAAG	204708675	204708709	OMB	0
2.22	2	45	TATCTACTGTGTGCACACTTACTGTTCAAAATCCTGATGGC	204708815	204708855	OMB	0
2.22	2	46	AACCAAGGTGGTTCCTGACTTTAAGGAATAGAATATGGGGA	204708866	204708906	OMB	0
2.22	2	47	GAAGATCTGCAAATTAACAAGGGCAATGGAGTGTTGTTGA	204708907	204708946	OMB	0
2.22	2	48	ACAGAAGTAACTATAAGATCCAGTCATGGCAGAAGAGTGGT	204708952	204708992	OMB	0
2.22	2	49	TGGTAATCTACCGGGGTGGAGATGAGGGAAAAGGA	204708993	204709027	OMB	0
2.22	2	50	AAAACAGGGCAGCTCAGGCAGAAGGAGAAAATCAA	204709076	204709110	OMB	0
2.22	2	51	AGTTTCAGAGAGCCTCGTAGGTTCACAGGATTGGT	204709111	204709145	OMB	0
2.22	2	52	CTGACCAAAGAGCAGGGTGCAAGTGGTGGAAGATT	204709146	204709180	OMB	0
2.22	2	53	CAAGAGGTGGACAGCAACCTCCAGAGAAACTGGGT	204709181	204709215	OMB	0
2.22	2	54	TCCTGACCATTCTGTGGACTATTATTAAACAGTCCTCAGGT	204709221	204709261	OMB	0
2.22	2	55	CAGCACCTCAGGTCACTGTTGTTCTTTGGTCATTT	204709262	204709296	OMB	0
2.22	2	56	ATGTTAGAAAAGTTGCAAAATCTATAGGCTGCTGATGGGCA	204709401	204709441	OMB	0
2.22	2	57	TATCAAAAGCCATAACATTCTTTGACTCATGGTCCCGTTGC	204709481	204709521	OMB	0
2.22	2	58	TCATTTCTTGCATACACATAGGAACCATGAATGACTGTGGT	204710230	204710270	OMB	0
2.22	2	59	AAAACTCTGTCTTGTTTGGGGAGGCTGCAAGGAAG	204710296	204710330	OMB	0
2.22	2	60	CCTACTACAAAAGTCCACGGGGTTTGAATTAGAACTCCC	204710331	204710369	OMB	0
2.22	2	61	TGCACAGAGTAGGTAAGCCAAACCAAGGAAATCACA	204710370	204710405	OMB	0
2.22	2	62	AAAACACATAGTGCTCCAACAGAAGCAAACTAGAAACTGC	204710752	204710791	OMB	0
2.22	2	63	CTGATAAGAACATCTCCATACCCGAATGTCCTGGAATGTCA	204710792	204710832	OMB	0
2.22	2	64	TCTGAGGTTAGGGAATCTTGGCTTAGAGAAATGATGACAGT	204717274	204717314	OMB	1
2.22	2	65	TCAATATCGATCCCATTATTTTGTGACAGAGCTCTCTGGGA	204717327	204717367	OMB	1
2.22	2	66	TCTTATTTCCAAGGGTCAAAGTAACTTGCTCTGAGAATGCA	204717441	204717481	OMB	1
2.22	2	67	TGGCCCCACTGACTCTGTCTCAAGATGGTAATTAGT	204717687	204717722	OMB	1
2.22	2	68	TTCTCAAGGTTCAGTTTCAGATCAAGGGTGAATGTTCTTGG	204717805	204717845	OMB	1
2.22	2	69	TTTTAACAGTTGTCCACTCACTGCTCAGAGATCTGGG	204717950	204717986	OMB	1
2.22	2	70	TTTGCACAAATTTAGTTTCACTTCTACTGTCAGCACTGCAC	204718041	204718081	OMB	1
2.22	2	71	AAAACTGAATTCACTCCAGCTTCAAGTTCTAACTGGGTCA	204718090	204718129	OMB	1
2.22	2	72	AAAATTGACTTGGGTTTCAAGAGCGTAATGAAACCAGAAGG	204718172	204718212	OMB	1
2.22	2	73	GGGGAGTTTAGAATGTAGTCTGGTCTCAATTCGTCTGC	204718215	204718252	OMB	1
2.22	2	74	TGTTTGAAAACCACGGTCTAGTTTCAACCCTACTAACCTT	204718253	204718292	OMB	1
2.22	2	75	AAGTAACTGGCAAATCCCAGCAATCCATGGAATACAATAGC	204718319	204718359	OMB	1
2.22	2	76	TTTTGTCTCTTCGGAGAGAGACCTTGAGCCTCCCT	204718462	204718496	OMB	1
2.22	2	77	CTGATGCTCCTTAGATGCTTGGGCATCTAAGCAGA	204718497	204718531	OMB	1
2.22	2	78	AAAGGTTTTACGTCTCAGTACTTCGTTGAAAGAGCCTTAGC	204718657	204718697	OMB	1
2.22	2	79	TTATCTAAGACTTGGATTCAGTGCATTTCACATCGCTGAGC	204718706	204718746	OMB	1
2.22	2	80	TCTCACATGGCTCCTGGTCTTGGAAATGGCCACTG	204718747	204718781	OMB	1
2.22	2	81	GACTGCCTCCATAGTCAGGTAAGGCCCAGCTTTTC	204718782	204718816	OMB	1
2.22	2	82	CACGGTCCCTTTTGCTTGGATCTGAGAGGACTGAG	204718817	204718851	OMB	1
2.22	2	83	CAGTTCTTTTCGCTGAGGCCAGAAGCCCTGACCCAAA	204718888	204718924	OMB	1
2.22	2	84	CTCTTATCTTTCTATCCTGGGAGCTGGGGCTCACC	204718925	204718959	OMB	1
2.22	2	85	CATCTGTGGGCCCACCTTCCCAATGAAGACGTATC	204718960	204718994	OMB	1
2.22	2	86	CAGCTGCCTGCCTGGTTTCCTTCTTGTGCTCTATA	204718995	204719029	OMB	1
2.22	2	87	TGCCTGCCTGTATGCGTTATCTTTTCTTTAGGTTCTAGTG	204719030	204719069	OMB	1
2.22	2	88	ATTCGAATTATGCCTGGTAAAAGTTTGTCATCACACCTGC	204719075	204719114	OMB	1
2.22	2	89	GCCTGATACTCGGCTGCAGTCCTGCACAAGTGGTA	204719132	204719166	OMB	1
2.22	2	90	GGTAAGGAGGAAATCTCCTTCCTCTCCATCTCTACTTGC	204719167	204719205	OMB	1
2.22	2	91	TCATTACTGAGAGTTTCTTGAAGCTATGATGAGCTGTGGGG	204719673	204719713	OMB	0
2.22	2	92	AGCCAGCCATGCTTACATTTCCCTGGGATTCTCCT	204719714	204719748	OMB	0
2.22	2	93	TAGGTAAATAAAAGGGCTCCACGTGCTAAAGAAAGATGAGC	204719798	204719838	OMB	0
2.22	2	94	GGCTGGCATGGTCGGGAGCCTTGGACTATACGTAT	204719876	204719910	OMB	0
2.22	2	95	TGCATAAGATTGGTCCCTTAATTTTCTGTCCATGGTATGCT	204719969	204720009	OMB	0
2.22	2	96	ACCTGATTCTGACAGTTTTAACCCTTGACATCTGAAGTCC	204720065	204720104	OMB	0
5.16	5	1	TTAAGGGAGAAGATGGACTGCAGCTGCTCTAGTCTAGCTG	160702539	160702578	iFISH	NA
5.16	5	2	GCCTCTCAGGCAATCGATTAATATCTTCAGAGCAATAAAT	160702622	160702661	iFISH	NA
5.16	5	3	TTCTACTCCTAGGGCCTATTCATTAGGAATAGTGGCATCC	160702688	160702727	iFISH	NA
5.16	5	4	TAGGATGTATCCTATCCCTTCATAACACACGGAATCCAAC	160702781	160702820	iFISH	NA
5.16	5	5	GTGGCTGTGCAGTCACTTTGGGATAGCAGCAAACAAGGCC	160702879	160702918	iFISH	NA
5.16	5	6	CACAGTCTGGGCAATTAGTTTAGCACCTCTGTCTCTCTTG	160702930	160702969	iFISH	NA
5.16	5	7	CAGGGTAGACAGAGAAAAGGGACCAAAGTAATCTCTCCCC	160702994	160703033	iFISH	NA
5.16	5	8	GGCTTATGTAAATTTGAGTTGAGTTTCTGTTACTTGAACC	160703066	160703105	iFISH	NA
5.16	5	9	AGGAATGAAATCTGCTTTAGCAGGCTAGGGCTGCTGTAAC	160703236	160703275	iFISH	NA
5.16	5	10	GCCAGCTGATTCAGTTCCTGGTGAGAGCTTTCTTGCAAGC	160703358	160703397	iFISH	NA
5.16	5	11	TCCATCTGTGCATGGAGAGAGAGAGAAGTAGAACTCTCTG	160703443	160703482	iFISH	NA
5.16	5	12	GGCCCCACCTTCATGACCTAAACTAACCCTGATTACCTCC	160703521	160703560	iFISH	NA
5.16	5	13	CAATGGGGGTTATTCAACACCTGAATTTCAGGGAGACACG	160703588	160703627	iFISH	NA
5.16	5	14	CAACAGCAATAATACTAGCTAGGATTTATTTAGCAAGCAC	160703676	160703715	iFISH	NA
5.16	5	15	GGAGAGGAAATTAAGGACTGGTTCTGTATTTTGCCCAGGG	160703814	160703853	iFISH	NA
5.16	5	16	GAGACTGTGATGCTAAAGCCCTTGCTGTTAACCATGACCC	160703887	160703926	iFISH	NA
5.16	5	17	TATCCCCTACCTCCCTTGGCCACTGAAGTTGTGGAAATTC	160703951	160703990	iFISH	NA
5.16	5	18	ATACACTGCCATTTGAACAACCAACCTCCTTTTCAATGTT	160704001	160704040	iFISH	NA
5.16	5	19	CCAAAATGGACACCTTGGGTATTTTAATGTATTTTCTGCC	160704054	160704093	iFISH	NA
5.16	5	20	ACCAGTTGAGTTCCTGCCTGCACAAGCCATATTGCTGGGC	160704148	160704187	iFISH	NA
5.16	5	21	GAACGAGAGCCTTTTTCATTGTTACTATGGTTACTTCTGC	160704203	160704242	iFISH	NA
5.16	5	22	GGGGCTTTATCTCAGAAACCATGTTGCCATACAGCTTCAG	160704298	160704337	iFISH	NA
5.16	5	23	TCCATTCTAGTGTGTGGAAGTGAGGGGTTTTGAACTATTC	160704350	160704389	iFISH	NA
5.16	5	24	GATAGGATGTTGAATCACCAGGTATGGGAAAAAAGTTGAC	160704400	160704439	iFISH	NA
5.16	5	25	TGCAGGGAGGAAAGAAGATAAAAGCCAAGGGAAAAGGACC	160704494	160704533	iFISH	NA
5.16	5	26	TTGTTCTTGGCTCATGGATCTGCTGGTCAGCTGAGAAAGC	160704621	160704660	iFISH	NA
5.16	5	27	GGGCATCCCCTTCCCATGGTGGGTGGCAGGGCCAGACGCT	160704734	160704773	iFISH	NA
5.16	5	28	GGGGAGGATGTTTCCATGCTTCTTCCTAGCTTCTAGTGGT	160704784	160704823	iFISH	NA
5.16	5	29	GGTAGCACAACTCCAATCTCTGTCTTCGTCTTAACAGAGC	160704854	160704893	iFISH	NA
5.16	5	30	GGGCCCACCCTATCCCAGTATTATCTCGTCTTTACTTGGT	160704958	160704997	iFISH	NA
5.16	5	31	ATCTCTCCTTCCATCTCCCAGACTTTATAGTCACTTAGGC	160705016	160705055	iFISH	NA
5.16	5	32	GTGCTTCCCTTTCTCTGCTTGTCTACTGGTTCCTTAAGGC	160705075	160705114	iFISH	NA
5.16	5	33	TCTGCATCCTCCATTACATTCTAAATCGATTGTGTGCAGG	160705127	160705166	iFISH	NA
5.16	5	34	CACTTCTCAACTTCTATCCTACTTGGTATTTGGTAAGGAG	160705182	160705221	iFISH	NA
5.16	5	35	AAGGATTTTACCCTGTGCCATCACATGCAGGAAACTGTCC	160705271	160705310	iFISH	NA
5.16	5	36	TGAGATATCTCTAATTGGAGTCATGCCTCATTCAGAAGTG	160705403	160705442	iFISH	NA
5.16	5	37	GCACTAACAGAACGAATGTAAATACAGAAGACTCATGTGC	160705506	160705545	iFISH	NA
5.16	5	38	ATGAGATGCTGTGGCAGCCACTCATGTTAATTACCTCAGG	160705579	160705618	iFISH	NA
5.16	5	39	GGCAGGTGGTTCAAGGTCCTTCTTCTATTTTCAAAGCTAG	160705692	160705731	iFISH	NA
5.16	5	40	CCGTCATGTACCAAGTTATGCCTGAGATAGACTTGGAAAC	160705749	160705788	iFISH	NA
5.16	5	41	CTCTCCCTCTCTCACTCTGTAGGTGGTGAAACTGCAGCTC	160705843	160705882	iFISH	NA
5.16	5	42	GCACTAGAACTCAGGATTCTTTCATTGGGCCACGTGGCAC	160705894	160705933	iFISH	NA
5.16	5	43	TGGCATGAACTAACCTTTCACTAGCATGCCTCCCAGTGTA	160705944	160705983	iFISH	NA
5.16	5	44	AGACTTTTGTCTCAGTTATATTCAGAGTGCAAGTGGTAAA	160706004	160706043	iFISH	NA
5.16	5	45	CGCAAAAGTAGAGGCACAGGTGTCTCCATGTGATCCAATG	160706079	160706118	iFISH	NA
5.16	5	46	GTTGGCTCAGTCCCCAGGCAGACACTCTCCTTGTGCTGGC	160706174	160706213	iFISH	NA
5.16	5	47	CAGGAGTGTCGCTCTTATGTCCTGCCACATCCTCAAATCC	160706224	160706263	iFISH	NA
5.16	5	48	TCCCACCCACACACTGAAGTCCCAGGATTGCAGGCCATGG	160706282	160706321	iFISH	NA
5.16	5	49	GGTCAGGCCTGAATCATGTGGCAGCTCTGAAGCCCTAGTC	160706394	160706433	iFISH	NA
5.16	5	50	TTATGAGTGGAGAAAGGTGGTTCCCCAAGGTGTGGGTGGG	160706444	160706483	iFISH	NA
5.16	5	51	AGTGTGACTCAGTGGGGGAAGTGGTATTTTACCTCTGAAA	160706494	160706533	iFISH	NA
5.16	5	52	TCAGACAGCATATCTCCTTATTGTCTACATCAGGGAGAAC	160706606	160706645	iFISH	NA
5.16	5	53	ATGGTAAGCCATTATCCTCAATATGGTATAGACAGGACAA	160706660	160706699	iFISH	NA
5.16	5	54	GAAGATGACTAATTATGTCGATGTAAGCAGCATATACAGC	160706737	160706776	iFISH	NA
5.16	5	55	GAAAGCTGAACTTCAGAGGGTTGAAATGAAGTTCCTGAGC	160706908	160706947	iFISH	NA
5.16	5	56	AGTAAGGCTGGTAGCTAGTTTTGTGACTAAGTTTTGGGCT	160706958	160706997	iFISH	NA
5.16	5	57	TGTCATTCTCCTTTTCTCTAATAGGTGTTGGGGTCAAGAG	160707042	160707081	iFISH	NA
5.16	5	58	GTAAACATGACCCTGACCCTGTGGCAAACTTCTGCCTGGG	160707119	160707158	iFISH	NA
5.16	5	59	CATCTTCCAAAATCTAGGCTGAGGTCCGTTCTGAAACCCC	160707177	160707216	iFISH	NA
5.16	5	60	TTCTGTGCACTTGCAGACTCAACACCAAATGGAAGCTGCC	160707227	160707266	iFISH	NA
5.16	5	61	CCACGACTGGAGTGGCTGGGGCAACTGGGGTGCAGGGCAC	160707327	160707366	iFISH	NA
5.16	5	62	GCTGCACACAGCTCAGGGACTCTGGGTTCAGCTCAGGAAG	160707378	160707417	iFISH	NA
5.16	5	63	CATTTTCCCCATTGTCTCGGAGATTAGCATTTGGTTCCTC	160707492	160707531	iFISH	NA
5.16	5	64	AAATTTCTGCAGCTGGCTTAAGTTTCTCCTCAGAAAATAG	160707543	160707582	iFISH	NA
5.16	5	65	CTGAATGCCTTTAACAGCACCCAATTTACCTCTTGAATGC	160707653	160707692	iFISH	NA
5.16	5	66	CTCTCTCAAGTTGGAAGTTCCACAAATCTCTAGGGCAGGG	160707735	160707774	iFISH	NA
5.16	5	67	AGCAAGAATCACATTTGCTCTAGTTTCCAACAAGTTTCTC	160707807	160707846	iFISH	NA
5.16	5	68	AGGCATTCAACAAGTCTCTGGGAGTTCCAAACTTCCCCAC	160707912	160707951	iFISH	NA
5.16	5	69	GCCTGTTACCCATTTCCAAAGCTGCTTTCTCATTTTCAGG	160707996	160708035	iFISH	NA
5.16	5	70	GCAGCACCCACTCCTGCTATGAATTTACTATATTCGTCTG	160708046	160708085	iFISH	NA
5.16	5	71	CTTGCTACCATAATTCAATTACCTCTGCCCAGGTCCCTCC	160708324	160708363	iFISH	NA
5.16	5	72	GAGATTTTGGAGGGGACACAGCCAAACTACATCATTATGC	160708387	160708426	iFISH	NA
5.16	5	73	GCCTGTTGTGGCAACTCAGGAAGTTTAGGAGGCACTGACC	160708543	160708582	iFISH	NA
5.16	5	74	AAATCAGGACCTTGAGGGATCTTCAGCAGCGATCTCAAAC	160708593	160708632	iFISH	NA
5.16	5	75	AGATTGCTTGTGAAAAATACAGGCCAGTGAGTCCACCCCC	160708655	160708694	iFISH	NA
5.16	5	76	TTGGTTGTTGCCAAGGCAATATTCATCTAGTAAGTGACCC	160708716	160708755	iFISH	NA
5.16	5	77	ACCCTTAAGGATCTACATTCTAGCAGGGGAGACAGGTGAC	160708895	160708934	iFISH	NA
5.16	5	78	GCCTGGGTAAAGAAAATAACAAGTAGAGCAGAGAATGAGG	160708968	160709007	iFISH	NA
5.16	5	79	GGGTTGGTAACAAAACCAAGTGAGGTGGTAAGGATTGGGC	160709063	160709102	iFISH	NA
5.16	5	80	GAGCGAGCAGAGTGAAAGCCCTGGCAGGAGTGTGTCTGGC	160709165	160709204	iFISH	NA
5.16	5	81	GGGGGAGTCAGCATCAGGGGGCCAGTGAGGGGAACCAGGC	160709251	160709290	iFISH	NA
5.16	5	82	CTCTGATTGAAATGAGGAGCCATTACAGTGTTTTGAGCAG	160709333	160709372	iFISH	NA
5.16	5	83	CTGCAGGGAGGCAAGAACAGCAGCGGGGAGACTAGCTAGG	160709435	160709474	iFISH	NA
5.16	5	84	CCAGAAAGGGACGTAATAGAGAAGGGAGTGAGAAGTGGTC	160709512	160709551	iFISH	NA
5.16	5	85	TAGGACTACAAGGTTCTTGGCGGGAGAAACTAAAGTTGCC	160709635	160709674	iFISH	NA
5.16	5	86	TGTGTCTGGGATGTCCACTAGATGGTTGAAGTAGGATCTC	160709710	160709749	iFISH	NA
5.16	5	87	CGAAGAGGTTGAGGAGCAGATGAGGAACCAGCCAAGGACC	160709815	160709854	iFISH	NA
5.16	5	88	GCAACCAATGAAGTAGCAGCAAAACTCAAAAATTGCTAAC	160709865	160709904	iFISH	NA
5.16	5	89	TGAGCAAGGTAGATTGCCGTCCATAATGTAAGTGGGCCAC	160710055	160710094	iFISH	NA
5.16	5	90	TTGAAGGCCTGAATAGAATAAGAGATTGCCTCAGAGCAAG	160710105	160710144	iFISH	NA
5.16	5	91	CTGGGATGATGACTTTTTCCTGAGTCCTAGCCTGCTTGTC	160710175	160710214	iFISH	NA
5.16	5	92	TGTACACACATCCCGCTGTTTCTGTTTCTCTGGAGAGCCC	160710289	160710328	iFISH	NA
5.16	5	93	GCTCTGCATGTGCTGTATGGGCTTGGGAAACTCCCCCAGC	160710378	160710417	iFISH	NA
5.16	5	94	CCCTGTCCACTGCAAACCAGGGATTCCAAAGTGGCTGTCC	160710428	160710467	iFISH	NA
5.16	5	95	CTGTAGCCAGGAGCCAGCGTCCCTACTATCTGCCAAAGCC	160710499	160710538	iFISH	NA
5.16	5	96	AAGCTCCCTTACAAATTGGCAAGATCCCCCATGTTATTTA	160710549	160710588	iFISH	NA
5.16	5	1	AGGAGTTTGTCATAATGGAAAGCTCTATGGAAAGGCTTTGC	160702074	160702114	OMB	0
5.16	5	2	CTCCAGGAAAAGCCACTCCAGTCTAGTGACTAATCAGT	160702115	160702152	OMB	0
5.16	5	3	CCTGAGGGAATATAAGGCTGGGCTCTTGTCCTGAT	160702153	160702187	OMB	0
5.16	5	4	CATGTCAAAAGAGAGGTGTCGTTTCCCCAGTCATGA	160702188	160702223	OMB	0
5.16	5	5	ATGTCAAATTAGTTGCTACATCACACAGCTGCGAAACATG	160702242	160702281	OMB	0
5.16	5	6	AATTCTAAGATGCAAATTTTAGAGGAGGGCCTTTGACAGGA	160702283	160702323	OMB	0
5.16	5	7	CCAGTAAGGATCTTACTCTAGAACATAAGCCCCTCAAGAGC	160702330	160702370	OMB	0
5.16	5	8	GGGGAAAGATCTGAGGCTATTCTCCTTTCAATTTATGGTCC	160702372	160702412	OMB	0
5.16	5	9	TTTTAAGGGAGAAGATGGACTGCAGCTGCTCTAGTC	160702537	160702572	OMB	0
5.16	5	10	ATTGCCATTTAGTTTGGCCTCTCAGGCAATCGATT	160702606	160702640	OMB	1
5.16	5	11	TTTCTACTCCTAGGGCCTATTCATTAGGAATAGTGGCATCC	160702687	160702727	OMB	1
5.16	5	12	TAGGATGTATCCTATCCCTTCATAACACACGGAATCCAACA	160702781	160702821	OMB	1
5.16	5	13	TCTTGTAAGAAATATCCATCCCACGGTATATGGAGTGACCA	160702828	160702868	OMB	1
5.16	5	14	GCAGCAAACAAGGCCTTTTATGATTTCACAGTCTGGG	160702904	160702940	OMB	1
5.16	5	15	AATTAGTTTAGCACCTCTGTCTCTCTTGAGCAAATGGAAGG	160702942	160702982	OMB	1
5.16	5	16	AAACAGGGTAGACAGAGAAAAGGGACCAAAGTAATCTCTCC	160702991	160703031	OMB	1
5.16	5	17	AATATTTTATATCCCCTACCTCCCTTGGCCACTGAAGTTGT	160703942	160703982	OMB	1
5.16	5	18	TCTATAAAGTGCATACACTGCCATTTGAACAACCAACCTCC	160703989	160704029	OMB	1
5.16	5	19	ACTCATATACTTATCTGCTGGATACCAGTTGAGTTCCTGCC	160704125	160704165	OMB	1
5.16	5	20	TGCACAAGCCATATTGCTGGGCATAATGATGCACA	160704166	160704200	OMB	1
5.16	5	21	ATGGTTACTTCTGCCAAACTTCTAACTTCAGGAGAAATGCT	160704229	160704269	OMB	1
5.16	5	22	GCAATAAACTGTATGGGGCTTTATCTCAGAAACCATGTTGC	160704284	160704324	OMB	1
5.16	5	23	ACAGCTTCAGGAGAAAATTCTTTCCATTCTAGTGTGTGGAA	160704328	160704368	OMB	1
5.16	5	24	TCATAGCTTAAAGGAGCAAGTATTTGTTCTTGGCTCATGGA	160704598	160704638	OMB	1
5.16	5	25	TCTGCTGGTCAGCTGAGAAAGCTCTGCTATAGACA	160704639	160704673	OMB	1
5.16	5	26	TACTCTCTTTGCCCCTCTTTTATTGGAATCAGTAGCTTCCA	160704692	160704732	OMB	1
5.16	5	27	ATCTCTCCTTCCATCTCCCAGACTTTATAGTCACTTAGGCA	160705016	160705056	OMB	1
5.16	5	28	ATTTCTTTTGCATGATATGTGCTTCCCTTTCTCTGCTTGTC	160705057	160705097	OMB	1
5.16	5	29	TACTGGTTCCTTAAGGCCTAATTCATCCATCTGCATCC	160705098	160705135	OMB	1
5.16	5	30	AAAATCAGTCATAAGGATTTTACCCTGTGCCATCACATGCA	160705259	160705299	OMB	1
5.16	5	31	AATTGGAGTCATGCCTCATTCAGAAGTGATTAAAGGTGTCA	160705415	160705455	OMB	1
5.16	5	32	AGACTCATGTGCTTTTGACACCAAAATGTAGTTGTAATGGC	160705534	160705574	OMB	1
5.16	5	33	AAAATGAGATGCTGTGGCAGCCACTCATGTTAATTACC	160705576	160705613	OMB	1
5.16	5	34	TTGCATGTTTAATTGATATGTTTTGGCAGGTGGTTCAAGGT	160705668	160705708	OMB	1
5.16	5	35	TTTCAAAGCTAGAGCAGTTTCCAGAATTTCCGTCATGTACC	160705720	160705760	OMB	1
5.16	5	36	TATGCCTGAGATAGACTTGGAAACTTTTGGAGTCTGAAGGA	160705765	160705805	OMB	1
5.16	5	37	GAAACTGCAGCTCAGAAGTGAGATGCACTAGAACTCA	160705870	160705906	OMB	1
5.16	5	38	GGATTCTTTCATTGGGCCACGTGGCACACTTTACT	160705907	160705941	OMB	1
5.16	5	39	TCTGGCATGAACTAACCTTTCACTAGCATGCCTCC	160705942	160705976	OMB	1
5.16	5	40	TGTGGGTGGGATAATGAAGAAGTGTGACTCAGTGG	160706474	160706508	OMB	1
5.16	5	41	TGTCATTCTCCTTTTCTCTAATAGGTGTTGGGGTCAAGAGA	160707042	160707082	OMB	1
5.16	5	42	TTTTCTCTGTTCAGGACGCCCTTTGGGCCATGTGC	160708474	160708508	OMB	1
5.16	5	43	GAATGAAATCTTTAACAAGAAGCCTGTTGTGGCAACTCAGG	160708522	160708562	OMB	1
5.16	5	44	AAGTTTAGGAGGCACTGACCTTGTCAGGGTAAATCA	160708563	160708598	OMB	1
5.16	5	45	CAAGCTCTGCATGTGCTGTATGGGCTTGGGAAACT	160710375	160710409	OMB	1
5.16	5	46	TGCTCCTGGAACAAGAACTGTAGCCAGGAGCCAGC	160710482	160710516	OMB	1
5.16	5	47	GTCCCTACTATCTGCCAAAGCCAGAATGGGAAAAGC	160710517	160710552	OMB	1
5.16	5	48	TGAATAAATAAAGATTTGGCAAGGCACTTCAGAAAGGTCGC	160710739	160710779	OMB	0
5.16	5	49	CAACCTTGAATGGAGCTTTGATCCCTCTGAGGGTG	160710780	160710814	OMB	0
5.16	5	50	TTCTTAAGCTTGTAAAGAGAATGAGGCATGGGGAGAACC	160710815	160710853	OMB	0
5.16	5	51	CTTCCATTTCTCTTCAGTCCAGTTTGGTTTACGCAGAGA	160710854	160710892	OMB	0
5.16	5	52	TCTCAATGTACCCAGAACTGTGACATGTCCCTGAC	160710928	160710962	OMB	0
5.16	5	53	ACAGATCTCACACAACTTTTGGGAGGGATTTATTAGCCTG	160710963	160711002	OMB	0
5.16	5	54	CAAGTTCGCAAAATCACTTGCTTCCTTGGGAAGCT	160711003	160711037	OMB	0
5.16	5	55	TCAGCTTCCTCATGTCTAGTTGTCCAGATGATAGGAGAATC	160711038	160711078	OMB	0
5.16	5	56	ATTTCAACGACTGTCTCCTGTCACCCGAATAAATTAAGGG	160711303	160711342	OMB	0
5.16	5	57	AACACCAACATATCTAGACTTTGGCAGTTCTCAGCTTTTCA	160711344	160711384	OMB	0
5.16	5	58	ATTTTACTCTCAAAGGTGCTGTATCCCCAGAAGCTAAACAG	160711481	160711521	OMB	0
5.16	5	59	GTAATCTATTGAGTAGCAGTCAAGTAAAGGGGTGAAGTGCC	160711528	160711568	OMB	0
5.16	5	60	CCCTGTGGCATGCAATGCCTGTGGTTGGCATTTTG	160711587	160711621	OMB	0
5.16	5	61	TGTCCTCTGCAGCAGAGATATGGCAATAATTCACACC	160711622	160711658	OMB	0
5.16	5	62	TTGCTCTAGCGTGTGAATTAAATTCACAGCTCATGCTG	160711659	160711696	OMB	0
5.16	5	63	GGGAGACCAGGTTCCTCAGTCCGCCACAAGAGACTA	160711815	160711850	OMB	0
5.16	5	64	AGGTTCATGACTAAACTCCAATCTACATTGAGTCTCAGGGT	160712000	160712040	OMB	0
5.16	5	65	ATGTGTTAGCAGCTTCTATCGCTCATTTCATTTATGTCCCA	160712048	160712088	OMB	0
5.16	5	66	TTCTCTATCACCAGAGTTGTTGATGTAGTGAAGACAGGGC	160712089	160712128	OMB	0
5.16	5	67	TCCCTGAGTCTCCTCTTGAGTCCTGAACCCCTGCC	160712129	160712163	OMB	0
5.16	5	68	CACCCCTTGTCTCTCTCCAAGGCTCTTCCAACCAT	160712164	160712198	OMB	0
5.16	5	69	TCCTTACCCCTTCGTAATCCTTAGCTTCTCACTAAAATCCC	160712199	160712239	OMB	0
5.16	5	70	TCTTCTGAGGGCTTTGTCTGCTAGTCTAAGTCAGGC	160712240	160712275	OMB	0
5.16	5	71	CCACCTCAATGCAGAGTGAGTCCAGGAAACGTTGG	160712276	160712310	OMB	0
5.16	5	72	GAGGGTAAGGGGCTGCTGATGCAGAGGAGAGAGAC	160712311	160712345	OMB	0
5.16	5	73	AAAACCAAACAGACTTTGTTCACACTGTGAAAACGTGTGC	160712374	160712413	OMB	0
5.16	5	74	AGCCCTGTTTTACTTTCTTACATTTGCAAGATGTCAACCAC	160712485	160712525	OMB	0
5.16	5	75	GTCTACATAAATTCTCAGGGAGTTCCTAACATGCTCCCTCC	160712573	160712613	OMB	0
5.16	5	76	TCAAATTCAGCTTGAGGCTGACAGCTATAGAAACATCCA	160712614	160712652	OMB	0
5.16	5	77	CGTAGAACTCTGGGCACAGGAAAACTTGATTTGCC	160712653	160712687	OMB	0
5.16	5	78	ATTTTGGGTCTCATTAGCCTTCTATCTTTCAGAACTGGAGC	160712998	160713038	OMB	0
5.16	5	79	TATCGAGTCCATCTTGTTGTTTCTCATATCACTTCCTGGGG	160713094	160713134	OMB	0
5.16	5	80	CAGGGACCCACCAGGTCCCAGATGGAAGTGTAGTG	160713144	160713178	OMB	0
5.16	5	81	ATGAGCCTCACTTCTTAAATGAAACTGTGTAGGAAATGCCA	160713179	160713219	OMB	0
5.16	5	82	CATTTCCTTTCTGCTGAGGAGTCCCAGCCTGTTTG	160713220	160713254	OMB	0
5.16	5	83	ACTTTCACTTTCCTGAGTGCTAAGTTTCATCTGCATGTCT	160713486	160713525	OMB	0
5.16	5	84	GGGACTTGTCATCCCAAGATTATTCTTGGTTCTAATCCACG	160713671	160713711	OMB	0
5.16	5	85	TAGTGGGATGGGGTGCTATGGTGCAGAGGATGAGA	160713712	160713746	OMB	0
5.16	5	86	TTCTCCATTAAACTGGTATTACTCTGGGAGATGGGTTTCCT	160713817	160713857	OMB	0
5.16	5	87	ACAAGTTTTAGAAGAGAGCAAGGGTATCTAAAGGGTCCACT	160713911	160713951	OMB	0
5.16	5	88	TTTTGGAATATGGAGGGGTGAAATTATCCCAACACCAACT	160713967	160714006	OMB	0
5.16	5	89	GGGGACAGTATCTGGAGACTTTCCCTTTCTGAGGT	160714021	160714055	OMB	0
5.16	5	90	AAGTTGTAAACTGTGAACCCCATCACTGGTAGCATTTACT	160714056	160714095	OMB	0
5.16	5	91	CCCTCCCACCTTCCCCTGACTACATGGGCTCATAG	160714101	160714135	OMB	0
5.16	5	92	TACCATCACCATTTATGTGAGCACGTGCATGTATGTGA	160714171	160714208	OMB	0
5.16	5	93	TTTTCTCTGCTGAAAGCAAATACCGAAACTTACCATGAGGG	160714220	160714260	OMB	0
5.16	5	94	ACAATTGTGTTCTGATAGCCTCTCTCTCAAGTTAGCAGAGG	160714414	160714454	OMB	0
5.16	5	95	CTACCAACCTGCTGCTTTGGGCATTCCAAAGTCAT	160714455	160714489	OMB	0
5.16	5	96	AAAACACTAGGCTTGTCACTAAATGATTCACTGGAGTCAGG	160714499	160714539	OMB	0
8.13	8	1	GGGCAAGGAGCAGAGTGCCATTCAAGAGATAAATCAATGG	113063642	113063681	iFISH	NA
8.13	8	2	TGGAATGGGTTGTAAGAGTCTGCAGTTGTGGAGGGAAGGC	113063744	113063783	iFISH	NA
8.13	8	3	TGTAGATTTTGGAGTCTTCAGCACACAGTATTTAAAGCCC	113063795	113063834	iFISH	NA
8.13	8	4	TAAAGAAAAGAGTAAGGGAGCCAAGACAGAAAAATGTGGC	113063870	113063909	iFISH	NA
8.13	8	5	CAAGAAGGAAACTGAGGAGGCACAGTGGTCAAGCAGGTAG	113063945	113063984	iFISH	NA
8.13	8	6	CCTCAAAGCCATGAGAAGAAAATATTTCAATAACTGAGTG	113064009	113064048	iFISH	NA
8.13	8	7	CAGTTAACTGAAGAGGAATCCAGGGTTTAGGGAGATAAGG	113064139	113064178	iFISH	NA
8.13	8	8	TGATGGTCAAATCCACACCCAAAATACAGATAAATCATTC	113064189	113064228	iFISH	NA
8.13	8	9	GTTCAAGAGCTGGAAGAGGAGGAGGAAGAGGACAAGGAGG	113064282	113064321	iFISH	NA
8.13	8	10	CAATGGAGATGGATGATTCAATTATGCAGGGTGGAGAGTG	113064385	113064424	iFISH	NA
8.13	8	11	GCATGAAATTTCAGGCTATGGCCCTGATAGAAGTACAGTT	113064473	113064512	iFISH	NA
8.13	8	12	CAGCTATAAGAACAAAAGCAGGGAGTTAGGGCAGAGGTAG	113064536	113064575	iFISH	NA
8.13	8	13	TTATAGTGAGATGATGACATCCCCATGCAATAGCTTTTAT	113064586	113064625	iFISH	NA
8.13	8	14	GCCAATTCAGCTGGCAAAGTCCTTATGATGAGCATTCTTC	113064710	113064749	iFISH	NA
8.13	8	15	CTTGAGTGCTCAGGAAACTACTAGTGAACTTGTATACAGG	113064804	113064843	iFISH	NA
8.13	8	16	ACATCTGCTATTTCTGTTTTCAGTCCACAGATTTCTTGGC	113064872	113064911	iFISH	NA
8.13	8	17	GTTATATGGTAAAATGTATGTTTATTGGGGGAACCTGCCC	113064996	113065035	iFISH	NA
8.13	8	18	CCAGGGGTGACATCACATATCAGTAGGCCCGTGATGCCCA	113065131	113065170	iFISH	NA
8.13	8	19	GTAAGGGCTTCAGAAGGGGAGCTGGTGTAAGAACAGGGAG	113065199	113065238	iFISH	NA
8.13	8	20	GATCACAAGGCAGAGGGCAAAAACAGAACTACTGATAAGG	113065294	113065333	iFISH	NA
8.13	8	21	ACCAGTCTGACCACAAATTTAGCAGAGTTTTTCCCCACCC	113065408	113065447	iFISH	NA
8.13	8	22	GAGAGACACTCCCAGAGCAGCCGTTTGTAGACCTCCCCCC	113065511	113065550	iFISH	NA
8.13	8	23	GAAGAAAAATATAGGTCTTTTTGCCCGACCCCGCAGGCAG	113065656	113065695	iFISH	NA
8.13	8	24	ACATCCTCAGCTTAGGAAGATAACAGGGAAGAGATTAAAG	113065845	113065884	iFISH	NA
8.13	8	25	CAATTTATGTTCCACTGCTGCGGCTCCAGCCAGTCCCTCC	113065951	113065990	iFISH	NA
8.13	8	26	CCTCCCACTCTCTACCCTCAAGTAGGCTCTGGGGTCTATT	113066093	113066132	iFISH	NA
8.13	8	27	TGTGTTCCTGTGTACCCAAGGTTTAGTTTCCATTTGTAAG	113066144	113066183	iFISH	NA
8.13	8	28	CTCTTAGGATCATGGCCTCTACCTTCATCCATGTTGTTGC	113066225	113066264	iFISH	NA
8.13	8	29	CCAGTCCACCCTTAATGAGCATTTCAGTTGATTCCGTGTC	113066337	113066376	iFISH	NA
8.13	8	30	GTGCTGCAATGAACACACATGTGCATTATGTTTTAATAGC	113066393	113066432	iFISH	NA
8.13	8	31	CTTTGGGTATGTACTCAGTAATGGAACTGCAGAATGGCAG	113066449	113066488	iFISH	NA
8.13	8	32	GCATCCCATGGTGGCTGCACTAATTTGCATCCCTGCCAGC	113066519	113066558	iFISH	NA
8.13	8	33	CCCTTTTCTCCACAACCTTACCACCACCTGTTGTTTTTTG	113066573	113066612	iFISH	NA
8.13	8	34	GGTTTTGATTTGCAGTTCTCTAATGATGAGTGATATTGAG	113066662	113066701	iFISH	NA
8.13	8	35	GGTCATGTGTATGTGTTCTTTTGAGAAGAATCTGTTCATG	113066724	113066763	iFISH	NA
8.13	8	36	CTGGGCCTTCATTTGATGCAGTTTGCCAATATCTTCTCCC	113066851	113066890	iFISH	NA
8.13	8	37	CTGTTTGCTCTAGTGATAGTTTCTTTTACTGTGCAGAAGC	113066905	113066944	iFISH	NA
8.13	8	38	TTAGGTCCCACTTGTCTAGTTTTGGTTTTGTTGCAATTGC	113066957	113066996	iFISH	NA
8.13	8	39	TTAACCGAATATTCTTTGGCAAGGTTAATGTCGAAAAGAG	113067007	113067046	iFISH	NA
8.13	8	40	AGGCCTAGCCAGTTAGCCCAGCATCATTTACTTAACGAGG	113067170	113067209	iFISH	NA
8.13	8	41	GTCACCCTTGTTAAAGATGAGATGGTTTTAGCTGTGCAGC	113067235	113067274	iFISH	NA
8.13	8	42	GTTTTCTGTTCTCCTCCATTGGTGTATGTGTCTGTTTTTG	113067285	113067324	iFISH	NA
8.13	8	43	GTGTAGTCTGAAGTCAGGTAGTGTGCTGTCTCCTACCTTG	113067362	113067401	iFISH	NA
8.13	8	44	GCTTTCTTTTTCTAAGTCTGTGAAGAATGACATTGGTAGC	113067467	113067506	iFISH	NA
8.13	8	45	GTTCTCCTTGTAGAGAACTTAAACTTCCGTGGTTGGCTGT	113067648	113067687	iFISH	NA
8.13	8	46	GGCTCTCAGCTTGGATGTTGTTGGTGAATAGAAATGATAC	113067747	113067786	iFISH	NA
8.13	8	47	GGTTATCAGATCTAGAAGTCTTTGGGCAAAGGTTATGGGG	113067832	113067871	iFISH	NA
8.13	8	48	CCTTCTCTTGCCTGATTACTCTGGATAGGACCTTCAGTAC	113067940	113067979	iFISH	NA
8.13	8	49	AGGATTGGTGAGAGTGATCATCCTTCTCTTGTTTCAGTTC	113067990	113068029	iFISH	NA
8.13	8	50	ATAACATTGGCTGTGGTGGGCTTTGTTATAGATGGCTCTC	113068064	113068103	iFISH	NA
8.13	8	51	GCTCCTTTAATGCCTAGTTGAAGGTTTTTAACATAAAGTG	113068117	113068156	iFISH	NA
8.13	8	52	GCATCTATTGAGATGATTGTGTGGTTACTGTTTATAGTTC	113068185	113068224	iFISH	NA
8.13	8	53	CCCTGCTTGACCATGGTGGATTAGGTTTTTGGTGTGCTAC	113068263	113068302	iFISH	NA
8.13	8	54	GATTCTAGCCTCATAGAATAAGGGAGGGAGGCATCCCCCC	113068414	113068453	iFISH	NA
8.13	8	55	CAGCTGTGAATCCATCAGGTCCGAGGCATTTTCTGGTTTG	113068521	113068560	iFISH	NA
8.13	8	56	GTTCAGGGTTTCCATTTCTTCCAGGTTCAATCTTAGGAGG	113068604	113068643	iFISH	NA
8.13	8	57	TCCAGTTTGTGTACACAGAGGTGTTCATAGTATCTCTGAG	113068683	113068722	iFISH	NA
8.13	8	58	ATTTCTGTAGGATCAGTGGTAATGCCCGCTTTGTCATTTC	113068733	113068772	iFISH	NA
8.13	8	59	CTCTTTCTCTCTCTTTCATTAGTATAGCTAGTGATCTGCC	113068799	113068838	iFISH	NA
8.13	8	60	GGAACCAACTCCTGGATTCATTCTTTTGATCTTTTGTATG	113068859	113068898	iFISH	NA
8.13	8	61	TTTTGCATCTCAGTTTCCCTAAGTTCAGCTCTGACTTTAG	113068909	113068948	iFISH	NA
8.13	8	62	CTAGTTTCTCTAAGTGGGGTATTGGGTTGTTAGTTGGAGC	113068997	113069036	iFISH	NA
8.13	8	63	TGATGTGTGTGTCCAGTGCTATAAAATTTCCTCTTAACAC	113069051	113069090	iFISH	NA
8.13	8	64	CCATGTAACGTCATGGTTTTGAGAGATCTTCTCAGTATTG	113069222	113069261	iFISH	NA
8.13	8	65	TTGTGCTGTTGTCTGAGAGTGTGGTTAGTATGACTTGGTG	113069275	113069314	iFISH	NA
8.13	8	66	GAGTATGGTTTTATGGCAGATCATGTGGTTGATTTTAGAG	113069330	113069369	iFISH	NA
8.13	8	67	GGTCAATTTGACCAGGTGTCAAGTTCATGTCCTACACATC	113069443	113069482	iFISH	NA
8.13	8	68	CTGCCAGTCAGGTATTTAAGTCTCCTCCTATTTTGTGTGG	113069514	113069553	iFISH	NA
8.13	8	69	CTCCTCATAGGTCTTTAGGAACCTGTTTTAAAAATCTGGG	113069564	113069603	iFISH	NA
8.13	8	70	GAATACTAACCCCTCCTCTTTTATGTTTTCCATTTGCTTG	113069720	113069759	iFISH	NA
8.13	8	71	CTTTTAGTCTCTGAATGTCATTGTATGTGAGATGGGTCTC	113069783	113069822	iFISH	NA
8.13	8	72	TTTAATCCAACTTAGCATTCTATGTCTTGTAAGTGGGGAC	113069850	113069889	iFISH	NA
8.13	8	73	TGTATGTGCTTAAGTGCATTTTGTGGTGGCTAGTAATGGC	113070007	113070046	iFISH	NA
8.13	8	74	GCACTCCCTTAAGGACGTTTTGTAAGGCAAATCTAGTGGC	113070065	113070104	iFISH	NA
8.13	8	75	TGCTGAATATAGATCCCCTGGTCTCCTCTGGCTTGTAGGG	113070218	113070257	iFISH	NA
8.13	8	76	CTGTTAGCCTGATCGGGTTACCTTTGTAGGTGACCTGCCC	113070276	113070315	iFISH	NA
8.13	8	77	GAATGTCAACCTCTCTACAAGGCTGGGGAGATTTTCATGG	113070442	113070481	iFISH	NA
8.13	8	78	CCAAGTTGCTTTCTCTCTTTCCCTCTCTTTCAGTGATGCC	113070504	113070543	iFISH	NA
8.13	8	79	AGGTTTGGTCTCTTCACATAATCCCGCATTTCCTGGAGGT	113070554	113070593	iFISH	NA
8.13	8	80	GGGGTCCAGGATTATTTTCTCAGCTTGGTCTATTCTGCTG	113070659	113070698	iFISH	NA
8.13	8	81	AGCTCTATCAAATCAGTTTTGCTTTTTCTTAGAATGGCTG	113070743	113070782	iFISH	NA
8.13	8	82	TTCCTTAGATTCTTAAGATTGGGGTGTCAACTTTCTTCTG	113070817	113070856	iFISH	NA
8.13	8	83	TTCTATGTCTGTCATTTCAGCCATTCAACCTAGAAGGCTG	113070894	113070933	iFISH	NA
8.13	8	84	GGCTTTCTGAGTTGCCAGAGTTCTTGTGCTGACTCTGTCT	113070988	113071027	iFISH	NA
8.13	8	85	GACTGATATTCCTTTCATATTTGAAGTTGTTGTCCTTTGG	113071038	113071077	iFISH	NA
8.13	8	86	CAGGCTGTTCACTCTAACCCTTGGGGGCTGGTGTCAAGCC	113071205	113071244	iFISH	NA
8.13	8	87	CTCTGGACCCTCAAGATTAAGCACCTGCTGCACTGGAGGG	113071257	113071296	iFISH	NA
8.13	8	88	CCAGTGCACTGGCATCAACATTCTGATGGGGGGTACCAGC	113071309	113071348	iFISH	NA
8.13	8	89	GAGGCAGTGGCAGTGGGGTTCACACTTGCATGTTCATGGC	113071363	113071402	iFISH	NA
8.13	8	90	TGGTAGGGATGTGGCACCAGTGGGGATGGTACAGCGGTGC	113071432	113071471	iFISH	NA
8.13	8	91	GGAATGAGTAGAAAGTCATTCCACGGGTAGTAGGTATTGT	113071528	113071567	iFISH	NA
8.13	8	92	CATTCCACTCCCTTAAATAAGCTTGCATTTCAAAGCCTAG	113071612	113071651	iFISH	NA
8.13	8	93	TTGCCATGCTTGTGGTGGATTAAAATGAGCTTTCCAACTG	113071671	113071710	iFISH	NA
8.13	8	94	GTCAATGAGAGCCATGGTTAATGCCATTAAGAGGCTAGAG	113071724	113071763	iFISH	NA
8.13	8	95	GCCAGTAGCTAATAGGTCAAGGTTGCAATGTACATAACCC	113071794	113071833	iFISH	NA
8.13	8	96	GGATCAACTACAATATGAACAGCATGTCCTGGGACACTTG	113071845	113071884	iFISH	NA
8.13	8	1	TGACTATAGCCTGCCTTCCAACTATCTTATGAACTTCAGGA	113037421	113037461	OMB	0
8.13	8	2	AAAATGCCACTTTCTTCCTTTGGACACTCCCGAATATGT	113037471	113037509	OMB	0
8.13	8	3	TTCACACTGTGGGTAACCAACTTATTTTGCTAACTGACTGA	113037525	113037565	OMB	0
8.13	8	4	AGTTATAGCATGATGCAGGGAATACTAATGAAGGCAAAGCG	113037695	113037735	OMB	0
8.13	8	5	AGCTTTGTGGTCTGCCAGGAATTTTAATTTCTAAGCTGTCA	113037847	113037887	OMB	0
8.13	8	6	AGCACTTATATCTGATAACGGCTGTGATAATGCATGCTCC	113037895	113037934	OMB	0
8.13	8	7	AAGCCACCAAAACTCATCTCACTAACAAAATCAGGCAAAA	113038307	113038346	OMB	0
8.13	8	8	TCTTTAAAATGATCTGGGTTAGGATAAAGAGGGTAGGGGCT	113038524	113038564	OMB	0
8.13	8	9	TTTACAATCATTTAACAGCACTGGCTACTCTGCTTCAAGGC	113038628	113038668	OMB	0
8.13	8	10	AGTTAGCATCCCTATTTTCATGAAGTGCAGAAAGAGTCTGC	113038749	113038789	OMB	0
8.13	8	11	AGGAGCACCAGTCTCATTAACAAAGATGAGACTTGGG	113038790	113038826	OMB	0
8.13	8	12	ACTTAGATAACCTGGAATGTTGCTCACTCTAAAGTCGCAGG	113038834	113038874	OMB	0
8.13	8	13	TCCTTCATGTACTCCTGAATGTTTACTGTGCAAATACAGCA	113039058	113039098	OMB	0
8.13	8	14	TTTTACCCTTCCGACTGGAATTCATTTCCCCTAGTCATTTG	113039157	113039197	OMB	0
8.13	8	15	TTTTGCCTTTGAGGAGGTTTGGCTGATTTGGGAAT	113039841	113039875	OMB	0
8.13	8	16	AAATGGCGCTTTTGTACCACACAGATGCTAATATTTCAGC	113040582	113040621	OMB	0
8.13	8	17	CTTTCCTCTGTGGGAGGCAGTATTCTGGCAAGATT	113040622	113040656	OMB	0
8.13	8	18	TCTCAGGGAGAGTCATAATACCATCTTCTAGCCCCATTC	113040657	113040695	OMB	0
8.13	8	19	AGCAGGCAAGTCTGAATAATGTCTCATTCTAACTGTGCT	113040715	113040753	OMB	0
8.13	8	20	TTTTCAGAGCAAATGTGTTGCCTGTTACAGCTTCCA	113040765	113040800	OMB	0
8.13	8	21	GCTTCAGGAAGTGGCTTCTTCCAAAGTGCATACAA	113040801	113040835	OMB	0
8.13	8	22	AATTACAAACTCCAAGCCACCAGAGGGTTGACAGA	113040836	113040870	OMB	0
8.13	8	23	TTGAGCTACTCACTGTAGAACTGAAATTGTTCCGTGTCTCC	113041180	113041220	OMB	0
8.13	8	24	ACAGCTTGTATTCAAATCGATTGGTTCTATCCAGTCAACCA	113041227	113041267	OMB	0
8.13	8	25	TGTGTCTATATAAAGGCAAGTTTTGGGCCCAACTATGTCTG	113042239	113042279	OMB	0
8.13	8	26	ACATGAAAGAAAGGGATTAAGGCTCATGACCCCTTTTCT	113042412	113042450	OMB	0
8.13	8	27	AACATTTACAATGCATAAGACAATCGTGATGGAGATCGGCA	113042462	113042502	OMB	0
8.13	8	28	AGGGAGAAGAGACACAAAGGCTACAAGAGGAAGAAAATTG	113042503	113042542	OMB	0
8.13	8	29	TGTTGTGGCAATAAAATTTGAATGCATGTCTTTGCACACAC	113042895	113042935	OMB	0
8.13	8	30	TTCCAGGAAACACATACTGAACATGACTTGTTTAGCACTCA	113043223	113043263	OMB	0
8.13	8	31	ACATATAACTACAGAAAGACACAGGTGGCTCATGAGAAGCA	113043297	113043337	OMB	0
8.13	8	32	TAACTCATGTCTTGTTGAAATTGCCCTAGCCTTGAATGAGT	113043467	113043507	OMB	0
8.13	8	33	AAGTATGTGTATATCTCAATCATCCTCTGCTCCAGCTCTCC	113043691	113043731	OMB	0
8.13	8	34	AAGTTTTACATGAATTGACCTATCTGGGACCCTCATTCCAC	113043748	113043788	OMB	0
8.13	8	35	ACCTCATTTTCAGAATCAAATGTCCTTCTGTCTGGTCAGTT	113043889	113043929	OMB	0
8.13	8	36	TTAATAGTGAACAATTGCAAGGCGAAGAGACAAGATCCTGC	113048199	113048239	OMB	0
8.13	8	37	AAGCACTTTCCTTAGCACCTGATGGATATTTGTTGAGTGA	113048694	113048733	OMB	0
8.13	8	38	ATAGAAAGATTCTGAAGCACTGGCATGATTCTATCAGTGCC	113049102	113049142	OMB	0
8.13	8	39	TTTAAAGGCAGCTGTACAGTGAAGGAAAGGTATCATTTGCC	113049184	113049224	OMB	0
8.13	8	40	AATTAGGCAATTATCATTTGGTTCTTGCCCACGTGAAAGAG	113049488	113049528	OMB	0
8.13	8	41	TTGGATCAATCTCTTCCTAAAGAAAGTCACAACCTTCAGCC	113049678	113049718	OMB	0
8.13	8	42	TTGGCATTTTCCTTCCTGTTTCATTGATTCATGTGTCTGTG	113049750	113049790	OMB	0
8.13	8	43	TAAATAGCTCCTTTGTAAAGCGTAAGCCAACTCTCTTTGCT	113049982	113050022	OMB	0
8.13	8	44	AAAATATACTTTTGTTTGGGTTATACTCCTGGAGCAGCCCA	113050330	113050370	OMB	0
8.13	8	45	AGTCTAATATATAGTCCTACCCACTGGGCTTTTGAACTGCT	113050474	113050514	OMB	0
8.13	8	46	ATGCACAGCAGTGATGAATTATGAAGAACGCAAGCT	113051153	113051188	OMB	0
8.13	8	47	ATCCTAGTAACTCTGGGTAAGAAACTTAACATAGCAGGGCG	113051236	113051276	OMB	0
8.13	8	48	AATTTGCTCACCTTACTGGAGAAATGAAGAAGCTATGGACC	113052505	113052545	OMB	0
8.13	8	49	TATCCTCATTCTATTACAGCATGGGAACTAACCTATGGCCA	113052632	113052672	OMB	0
8.13	8	50	AGGTACACTGAAAACTTCAGCTCCTTTCTGTTACCCTTT	113052687	113052725	OMB	0
8.13	8	51	TAGCCAGTTGGGAGTAACATGTAGAGCATGTTGACAA	113053795	113053831	OMB	0
8.13	8	52	TTTTCTGTTGCACATTAAACAATTGCCTGCAGCACATT	113053878	113053915	OMB	0
8.13	8	53	AAAAGCACGTTAGCAGGGAAGCAAAAGGATGTGGC	113054450	113054484	OMB	0
8.13	8	54	AAAATAGTCTTGGGTCTGCAGGCTGGGATCTTTGA	113054496	113054530	OMB	0
8.13	8	55	TTCCTGAAGTTCATATAAATGAGCTTTGTGCTTCACAGGCT	113054555	113054595	OMB	0
8.13	8	56	TTGTTCTCCCCTCCTCTGCTAGCGGATATTACCAC	113054596	113054630	OMB	0
8.13	8	57	TTTTCGGTTGTGTTTTCTGTGAGCCAGTCAGGATAGT	113054671	113054707	OMB	0
8.13	8	58	CAGGGATCATATATACCTGGGCAGCCTTCTCCTTATCT	113054708	113054745	OMB	0
8.13	8	59	ATATCTTCCCTCTTTGATAATGGCAAAGATGTCCAGGCC	113054746	113054784	OMB	0
8.13	8	60	ATGGGGAAGTTCGTAAATAAGCATACACCATCCAAATGGA	113058286	113058325	OMB	0
8.13	8	61	GGGGCATGAGCCTATAAGTCTTTACAGAGGGAAACTT	113058414	113058450	OMB	0
8.13	8	62	TCTCCTTTAAATGATTTGGATGCAAAGTTTGCCATTGCACT	113058694	113058734	OMB	0
8.13	8	63	AAATTATAGGATGCTGTCAGACAGCATGTGAAAACCACACA	113058906	113058946	OMB	0
8.13	8	64	TTTTGCCTCTTAACGTGCCTCTAAAGGAGTCTTCAGT	113059061	113059097	OMB	0
8.13	8	65	TGCATCAGATGATCACTAGCTTAGGAATAGGAACTTGCACA	113059232	113059272	OMB	0
8.13	8	66	TGAAAGTCCAAGTAAAACGAGAATTACAGAATGCTGCCAGG	113059295	113059335	OMB	0
8.13	8	67	ATGTGCTGGAAGATTAAAGAATGTGGTCACAAATTCCAGGC	113059339	113059379	OMB	0
8.13	8	68	ATTGGCTCATTCAGATGTCTTGCAAAGAGAATTCACTCAGA	113059446	113059486	OMB	0
8.13	8	69	TTTTAAGCTGCAGTTGCTGGAGAAGTTCTGAGCATC	113059820	113059855	OMB	0
8.13	8	70	TTGTTCAATGTTCTAGACCCATTCTGTTGTCTTTAGGTGCT	113060366	113060406	OMB	0
8.13	8	71	AAGGTAAATTTCTCTTCAAAGTCATGCCTGACTACCACCC	113060522	113060561	OMB	0
8.13	8	72	TCAGAGATGTAATTAGTGGGTAATCTGTGTTTTCGCTCTGC	113060567	113060607	OMB	0
8.13	8	73	ACAGCAATTGCCACATATAAATGCTATTTATGCCGCATTCC	113060630	113060670	OMB	0
8.13	8	74	TACAGGGCCATTAACCCTCTAACTTAAGGAACCCTGT	113060671	113060707	OMB	0
8.13	8	75	TACATTAAGGAGAAAGTGGGTGAATAGAAAGAACGCTGGGT	113060786	113060826	OMB	0
8.13	8	76	AGAAGAGGTGAAAGATTCTGTCATTTCTATACCCTGCCAGC	113060855	113060895	OMB	0
8.13	8	77	AAAACTGGGCACAATAGGAGGCAAGTGCCATGAGA	113062321	113062355	OMB	0
8.13	8	78	TGAAAGGCTGATAAAAGACTGAGAGTTTGTATCAGAGTGCC	113062482	113062522	OMB	0
8.13	8	79	TGATTCCCTGTATCCATTCACTCATTTCCCCTACCATGT	113062523	113062561	OMB	0
8.13	8	80	CTTTTGGCTCAACAAAGTTGGGAGCTGGGTGACAT	113062562	113062596	OMB	0
8.13	8	81	GATCTCACCAAAGAAGTGTGCCTGTCAGAATGATGTGA	113062597	113062634	OMB	0
8.13	8	82	CCCAATCATAAGGAATCCACATGGGATGAAGAATCGCA	113062635	113062672	OMB	0
8.13	8	83	TCTGTTCCACAGGAGGCTACAACAGCAGATACAAT	113062804	113062838	OMB	0
8.13	8	84	AGAGTAATTTTGAATGGCAGCTGTGAGACAGTATGGAGATG	113063191	113063231	OMB	0
8.13	8	85	TTTTCAGCTATAAGAACAAAAGCAGGGAGTTAGGGCAGA	113064532	113064570	OMB	1
8.13	8	86	TTTTGCCAATTCAGCTGGCAAAGTCCTTATGATGAGC	113064706	113064742	OMB	1
8.13	8	87	ACATCTGCTATTTCTGTTTTCAGTCCACAGATTTCTTGGCA	113064872	113064912	OMB	1
8.13	8	88	AATTATCTACCCGTGGAATGAGTAGAAAGTCATTCCACGGG	113071514	113071554	OMB	1
8.13	8	89	CATTCCACTCCCTTAAATAAGCTTGCATTTCAAAGCCTAGC	113071612	113071652	OMB	1
8.13	8	90	AAATTTTGCCATGCTTGTGGTGGATTAAAATGAGCTTTCCA	113071666	113071706	OMB	1
8.13	8	91	TGATGGAAGAATTAAGTCAATGAGAGCCATGGTTAATGCCA	113071709	113071749	OMB	1
8.13	8	92	ACTGAAGTCTAGCTGAAAGAAAGCCAGTAGCTAATAGGTCA	113071772	113071812	OMB	1
8.13	8	93	TTCATTTGGATCAACTACAATATGAACAGCATGTCCTGGGA	113071838	113071878	OMB	1
8.13	8	94	CACTTGACTAAAGTGGCCCTGCAAGGGGTAGGCTT	113071879	113071913	OMB	0
8.13	8	95	AGTGTTCACAGTTAAGGCAAGAGCTTGGCACAAGG	113071914	113071948	OMB	0
8.13	8	96	TTGGCTTGATTACAGTCACTCAGAAAATGGCTTATTCCACA	113071997	113072037	OMB	0
