# Supplementary material for: iFISH is a publically available resource enabling versatile DNA FISH to study genome architecture
Source: Nat Commun. 2019 Apr 9;10:1636. doi: 10.1038/s41467-019-09616-w (PMC6456570; doi:10.1038/s41467-019-09616-w)
Supplement: Supplementary file 4 — Supplementary Data 3 [file 41467_2019_9616_MOESM4_ESM.xlsx]

## Sheet: Suppl Data 3
	Supplementary Data 3. Genomic coordinates and sequences of the oligos in the MYC DNA and RNA FISH probes
	MYC DNA FISH probe
	Oligo ID	Start coord on chr8 (hg19)	End coord on chr8 (hg19)	Sequence (5'-3')
	MYC_small_oligo_1	128741984	128742024	GCGACTCAGTGTAGTATAAACTTGAACTCCTGAGCTCAAGCGATCTGGCCACCTCAGCCTCGGAGACACAGCATACTATG
	MYC_small_oligo_2	128742055	128742095	GCGACTCAGTGTAGTATAAAGTGTGAACCACCATGCCCAGCCAGAACACTGTTAACCTTACGGAGACACAGCATACTATG
	MYC_small_oligo_3	128742158	128742198	GCGACTCAGTGTAGTATAAACCTTTAGGAACAGCTCTGGGAGACAGCTATAGTTGTTGCCCGGAGACACAGCATACTATG
	MYC_small_oligo_4	128742213	128742253	GCGACTCAGTGTAGTATAAACTAAGGCACCACACCCAGTCAAGCGCAGTGACAGAATTCGCGGAGACACAGCATACTATG
	MYC_small_oligo_5	128742333	128742373	GCGACTCAGTGTAGTATAAATCTTCTCCTGTGCACCATCATTGCCTCATTCTCTGCCCTCCGGAGACACAGCATACTATG
	MYC_small_oligo_6	128742392	128742432	GCGACTCAGTGTAGTATAAAGAGCCACCGTGCCCAGCCGCTCTGCCCTCATTTTCTCCCCCGGAGACACAGCATACTATG
	MYC_small_oligo_7	128742496	128742536	GCGACTCAGTGTAGTATAAAGGTGCCTTTTACCCCTTGGCATTATGCCCCAGGAAAGTGGCGGAGACACAGCATACTATG
	MYC_small_oligo_8	128742592	128742632	GCGACTCAGTGTAGTATAAAGCTCTGGTCACCAGCAGCAGAGAAATAGAAAGCGCCGGGCCGGAGACACAGCATACTATG
	MYC_small_oligo_9	128742710	128742750	GCGACTCAGTGTAGTATAAAGGCAGAGGCGGCCCAGGTTATGGTATCAAAAGGTTTCTGGCGGAGACACAGCATACTATG
	MYC_small_oligo_10	128742772	128742812	GCGACTCAGTGTAGTATAAAACTATTCACCGTGTGAGTTTAAGCAAGTCCCTGCAACACCCGGAGACACAGCATACTATG
	MYC_small_oligo_11	128742878	128742918	GCGACTCAGTGTAGTATAAAAGGATTACTATGGAGATTTAAGGAGGCAATGCAGTGGGGCCGGAGACACAGCATACTATG
	MYC_small_oligo_12	128742956	128742996	GCGACTCAGTGTAGTATAAATTCCCGTATCGTCCAAGTGCAGACACACACACACACACACCGGAGACACAGCATACTATG
	MYC_small_oligo_13	128743073	128743113	GCGACTCAGTGTAGTATAAACTTCATCTGCAACACACTTTGATATTTTCTGTGCCAGCCCCGGAGACACAGCATACTATG
	MYC_small_oligo_14	128743137	128743177	GCGACTCAGTGTAGTATAAAACATGCAGGGGGCTCAAGTGAGGATTTCTTTCATGTATACCGGAGACACAGCATACTATG
	MYC_small_oligo_15	128743247	128743287	GCGACTCAGTGTAGTATAAACTGACAGTATGAGCTTCTCCCTAGCCCAGTTCCTGTTACCCGGAGACACAGCATACTATG
	MYC_small_oligo_16	128743528	128743568	GCGACTCAGTGTAGTATAAAGCGCCTGCAGGGGGTGCTGTTCCACACTGTTGTTGAAGTGCGGAGACACAGCATACTATG
	MYC_small_oligo_17	128743681	128743721	GCGACTCAGTGTAGTATAAAGACCCCCATCCTCGTCACCCTTGCTCCAACGATGTTGGGGCGGAGACACAGCATACTATG
	MYC_small_oligo_18	128743765	128743805	GCGACTCAGTGTAGTATAAACAGAGCCCTACCCATTGATGGAACCGAAGCAAGGGCAAGGCGGAGACACAGCATACTATG
	MYC_small_oligo_19	128743851	128743891	GCGACTCAGTGTAGTATAAACGATTAAAACTGGGTTAGGCTAGGTGTGCCCTCAGCTCAGCGGAGACACAGCATACTATG
	MYC_small_oligo_20	128743960	128744000	GCGACTCAGTGTAGTATAAAGCCTACCACGTGCCAGGCATTGTGCTGGGCTCTGGAGACCCGGAGACACAGCATACTATG
	MYC_small_oligo_21	128744026	128744066	GCGACTCAGTGTAGTATAAATGAATGGCACCTTGAGGCTTGATGGGTGAGAACGCGAGTACGGAGACACAGCATACTATG
	MYC_small_oligo_22	128744128	128744168	GCGACTCAGTGTAGTATAAACATACTGACCCCAGAAGCTTCTCCTCAAGGAATCAGACATCGGAGACACAGCATACTATG
	MYC_small_oligo_23	128744187	128744227	GCGACTCAGTGTAGTATAAAGCTGTGGCACCATCTGGGCTCACGGCAACCTCCACCACCCCGGAGACACAGCATACTATG
	MYC_small_oligo_24	128744312	128744352	GCGACTCAGTGTAGTATAAAGCGCCACCATGCCCCGCTAATTTTTGTCATTTTTAGTAGACGGAGACACAGCATACTATG
	MYC_small_oligo_25	128744412	128744452	GCGACTCAGTGTAGTATAAAGGCCAGACTGGTCTCGAAATTCTGACCTCGGGTGATCTGCCGGAGACACAGCATACTATG
	MYC_small_oligo_26	128744553	128744593	GCGACTCAGTGTAGTATAAAGGATTACAGGCATGAGCCGCTGCATCTCTGGCCAAAACTTCGGAGACACAGCATACTATG
	MYC_small_oligo_27	128744631	128744671	GCGACTCAGTGTAGTATAAAGCAGCCTCAACAGCCACGGCTCAAGCAATCTTCCTCCTCCCGGAGACACAGCATACTATG
	MYC_small_oligo_28	128744685	128744725	GCGACTCAGTGTAGTATAAAACAGGTACGAGCCACCACGCCTGGCCAAACTTGTATTTTCCGGAGACACAGCATACTATG
	MYC_small_oligo_29	128744748	128744788	GCGACTCAGTGTAGTATAAAGAGGGGATGGTTTAAACTCTCAAGGGAAGGGGAAAGGATCCGGAGACACAGCATACTATG
	MYC_small_oligo_30	128744834	128744874	GCGACTCAGTGTAGTATAAAGGGCCACCTCTGCCCATAGACATGCTTTGCTTCTCCATATCGGAGACACAGCATACTATG
	MYC_small_oligo_31	128744920	128744960	GCGACTCAGTGTAGTATAAACCCAACACACTGCTGCTGGCTTGAAATCTCCATATAATTCCGGAGACACAGCATACTATG
	MYC_small_oligo_32	128744978	128745018	GCGACTCAGTGTAGTATAAAGGGTAACCACCAGAGCAGGTGCCAAATGGGAGCCACCAGACGGAGACACAGCATACTATG
	MYC_small_oligo_33	128745028	128745068	GCGACTCAGTGTAGTATAAACAAATGCTCTCCAGTTTACCAGTCTCCACCACTCCCTATTCGGAGACACAGCATACTATG
	MYC_small_oligo_34	128745134	128745174	GCGACTCAGTGTAGTATAAACCTGCCAAACCTCTGTAAGCATCTGAGTTGGCAACCCTTGCGGAGACACAGCATACTATG
	MYC_small_oligo_35	128745241	128745281	GCGACTCAGTGTAGTATAAATGAAGGAAAACAGTTTTTCCAATGCCCAGATCCACTCACCCGGAGACACAGCATACTATG
	MYC_small_oligo_36	128745325	128745365	GCGACTCAGTGTAGTATAAACAGTAGCAGCCTTGTCTAGCCAGCAATAAAGGTGCCCTGGCGGAGACACAGCATACTATG
	MYC_small_oligo_37	128745564	128745604	GCGACTCAGTGTAGTATAAAGGGATTAGCCCCGGGGCATCATATGAATTCAGTGAAAGGCCGGAGACACAGCATACTATG
	MYC_small_oligo_38	128745683	128745723	GCGACTCAGTGTAGTATAAAAATAGGAACAATGCCTAATTCTGCCTTCCTGAACTTCCAGCGGAGACACAGCATACTATG
	MYC_small_oligo_39	128745741	128745781	GCGACTCAGTGTAGTATAAAAGTCGTGCAAGAGTTGGAGACAGGAAGGGGGTGGGTTTGGCGGAGACACAGCATACTATG
	MYC_small_oligo_40	128745872	128745912	GCGACTCAGTGTAGTATAAATGTGATTCTAAACCTCAACTTGACAAGCTTGTATTAGTCCCGGAGACACAGCATACTATG
	MYC_small_oligo_41	128745973	128746013	GCGACTCAGTGTAGTATAAAAGGACATCAATTTCATGGAACTCACTATGAAACACCATGCCGGAGACACAGCATACTATG
	MYC_small_oligo_42	128746054	128746094	GCGACTCAGTGTAGTATAAAACATTTGCTGAGTGTGGGCCAGACAGCAGGCTCTGTGCTGCGGAGACACAGCATACTATG
	MYC_small_oligo_43	128746163	128746203	GCGACTCAGTGTAGTATAAACTCACTTAATTCCTGTAACACCTTCAATAAGATAGGTGCTCGGAGACACAGCATACTATG
	MYC_small_oligo_44	128746275	128746315	GCGACTCAGTGTAGTATAAACAGAGTAGTCCTCCAACCAAGCTGATTCAGCAACCCGTCCCGGAGACACAGCATACTATG
	MYC_small_oligo_45	128746327	128746367	GCGACTCAGTGTAGTATAAAGTCTGCCCATTGACTTCATTCTCTTACCCAGTGTAGAGTCCGGAGACACAGCATACTATG
	MYC_small_oligo_46	128746379	128746419	GCGACTCAGTGTAGTATAAAGATATCTCTTCTAATGCTACCCCTCCTCTAGACCCCCGGGCGGAGACACAGCATACTATG
	MYC_small_oligo_47	128746435	128746475	GCGACTCAGTGTAGTATAAAGTCTATTTTAGCCGGAGACCCTGGATTCTACCCTGAGAACCGGAGACACAGCATACTATG
	MYC_small_oligo_48	128746508	128746548	GCGACTCAGTGTAGTATAAAGAGTCCACAGAGAAAATGGGGCTTGAACTTGGGCTGGGAGCGGAGACACAGCATACTATG
	MYC_small_oligo_49	128746610	128746650	GCGACTCAGTGTAGTATAAAGTGAAAACAACCAAGGGTGAGCTACTCTCAGAAAGTATGCCGGAGACACAGCATACTATG
	MYC_small_oligo_50	128746666	128746706	GCGACTCAGTGTAGTATAAAGGATCTCTGCAGATCCCTAAAAGAATAGATTCCTATTCTACGGAGACACAGCATACTATG
	MYC_small_oligo_51	128746716	128746756	GCGACTCAGTGTAGTATAAAGTGACCTGTATGTCCAACCACGCAAGGGCCCATTGTGGGGCGGAGACACAGCATACTATG
	MYC_small_oligo_52	128746818	128746858	GCGACTCAGTGTAGTATAAAAAGGACCATAGCAGAGACAGGCCAGTGAGCCAAAGTGTGGCGGAGACACAGCATACTATG
	MYC_small_oligo_53	128746881	128746921	GCGACTCAGTGTAGTATAAATGTCCACTCTAGTAGCTACAAAGTAAGGCAGGGTTGCAGCCGGAGACACAGCATACTATG
	MYC_small_oligo_54	128746966	128747006	GCGACTCAGTGTAGTATAAAGAAGGCCAAGCTGGAGGTATGACCAAAGTTTACTAGGTCCCGGAGACACAGCATACTATG
	MYC_small_oligo_55	128747018	128747058	GCGACTCAGTGTAGTATAAACTCAACGCAACACAGGATATGGAAGCTCTCAGGCCTGACGCGGAGACACAGCATACTATG
	MYC_small_oligo_56	128747076	128747116	GCGACTCAGTGTAGTATAAAAGCCAGGAGGGGAAGGGACAACACTAAGCAAAAAACATGCCGGAGACACAGCATACTATG
	MYC_small_oligo_57	128747177	128747217	GCGACTCAGTGTAGTATAAATCTCATCTGCTGAAGAGCTTTCCTGTGTTCCTCTCGTTGGCGGAGACACAGCATACTATG
	MYC_small_oligo_58	128747244	128747284	GCGACTCAGTGTAGTATAAAGCTTGTGAGAACTTCTCTTCCTTTAACGTTCCCTGGCTAGCGGAGACACAGCATACTATG
	MYC_small_oligo_59	128747308	128747348	GCGACTCAGTGTAGTATAAATCTCTTCCTTCACCTCATCTCTTGACAGGCCGCACGTGACCGGAGACACAGCATACTATG
	MYC_small_oligo_60	128747388	128747428	GCGACTCAGTGTAGTATAAAGGGGCTTCAGTCTCACCCCTAAGTTCGCTGGCTTTTTCTTCGGAGACACAGCATACTATG
	MYC_small_oligo_61	128747438	128747478	GCGACTCAGTGTAGTATAAAGGTGGAGAAAGAGATGTTCAAAGAAGGTGTTGGGGTCGGGCGGAGACACAGCATACTATG
	MYC_small_oligo_62	128747496	128747536	GCGACTCAGTGTAGTATAAAGTCACACATTCTGAATCTTCCCTTTTGTGTCTCTGGGGAGCGGAGACACAGCATACTATG
	MYC_small_oligo_63	128747575	128747615	GCGACTCAGTGTAGTATAAAATGACTACTACTACTGTGAGACTATGTGATTGTGAGAATGCGGAGACACAGCATACTATG
	MYC_small_oligo_64	128747659	128747699	GCGACTCAGTGTAGTATAAAACCTCATGATCCTCTCACCTCGGCCTCACAAAGTGCTAGGCGGAGACACAGCATACTATG
	MYC_small_oligo_65	128747784	128747824	GCGACTCAGTGTAGTATAAATGACCTAGAGTCCCAACCCCGGCCCTCCAGGAGACCTGCCCGGAGACACAGCATACTATG
	MYC_small_oligo_66	128747850	128747890	GCGACTCAGTGTAGTATAAAGGGGGAGCCAACAAAAAAGAGTGCTGCTAGAGCAACAAGCCGGAGACACAGCATACTATG
	MYC_small_oligo_67	128747937	128747977	GCGACTCAGTGTAGTATAAAATTGAGGTGAAAGACCAAAGATGTCCCTAAAATGTCTTCCCGGAGACACAGCATACTATG
	MYC_small_oligo_68	128748031	128748071	GCGACTCAGTGTAGTATAAAGGTTCACGCCTGTAACTCCATCTACTCCAGAGGCTGAGGCCGGAGACACAGCATACTATG
	MYC_small_oligo_69	128748156	128748196	GCGACTCAGTGTAGTATAAATGCTTGAGGCCAGGAGCTGGAGACCAAGCCTGAGCAACACCGGAGACACAGCATACTATG
	MYC_small_oligo_70	128748206	128748246	GCGACTCAGTGTAGTATAAAGAAGAAGAAGGAGAGGAGGCTGGGTATGGTGGCTAATGCCCGGAGACACAGCATACTATG
	MYC_small_oligo_71	128748296	128748336	GCGACTCAGTGTAGTATAAAGGAAGGCTGAGGCAGGAGAATCACTTAGGCTGAGGCAGGACGGAGACACAGCATACTATG
	MYC_small_oligo_72	128748378	128748418	GCGACTCAGTGTAGTATAAAGCCAAGCGTGGGGTTTGTGCCTGTAGACCCAACTACTCAGCGGAGACACAGCATACTATG
	MYC_small_oligo_73	128748430	128748470	GCGACTCAGTGTAGTATAAATATTCCACTGCCTTCCAGCCTAGACTACAGGGTGAGACCCCGGAGACACAGCATACTATG
	MYC_small_oligo_74	128748488	128748528	GCGACTCAGTGTAGTATAAAGGCACGTCACCACATTGCCCAGGCTGTTGTCGAACTCCTGCGGAGACACAGCATACTATG
	MYC_small_oligo_75	128748564	128748604	GCGACTCAGTGTAGTATAAATGGGACTACAAGCATAAGCCACCACACACGGCCTTTTCCTCGGAGACACAGCATACTATG
	MYC_small_oligo_76	128748644	128748684	GCGACTCAGTGTAGTATAAACTCAATGGATTTTTCCAATGGACACGTATCACTTTGGTAGCGGAGACACAGCATACTATG
	MYC_small_oligo_77	128748707	128748747	GCGACTCAGTGTAGTATAAACTCAGCCATTTTTCAACCCAGCAAATGTCTATTCTAGGTCCGGAGACACAGCATACTATG
	MYC_small_oligo_78	128748783	128748823	GCGACTCAGTGTAGTATAAAACCTGGCTGAGGTCTGGCTTTGTTTTCTCTCATGTAAAAACGGAGACACAGCATACTATG
	MYC_small_oligo_79	128748852	128748892	GCGACTCAGTGTAGTATAAACTCAGGTGATGTCACCAGCCTGAGGGAGAGTGAGGTTAAGCGGAGACACAGCATACTATG
	MYC_small_oligo_80	128748984	128749024	GCGACTCAGTGTAGTATAAATATATCTGCCTGGGGTTCACATGCCCTACACTGGACTGGCCGGAGACACAGCATACTATG
	MYC_small_oligo_81	128749053	128749093	GCGACTCAGTGTAGTATAAAAGTCAGATCCGAAGATGTGGTATATCCGCCATCTTTAGCACGGAGACACAGCATACTATG
	MYC_small_oligo_82	128749124	128749164	GCGACTCAGTGTAGTATAAAGTTGTTGAGGGTTTTCTTTGAGGGGCGGGGAGTGCATGCCCGGAGACACAGCATACTATG
	MYC_small_oligo_83	128749193	128749233	GCGACTCAGTGTAGTATAAAGCCTACAAGGCTCCTGCGGGAAGGAACCTCCACTGCCAGACGGAGACACAGCATACTATG
	MYC_small_oligo_84	128749290	128749330	GCGACTCAGTGTAGTATAAATGCCCCGTAAAAACCTACTTGACCAGGGACACGTGCCAGGCGGAGACACAGCATACTATG
	MYC_small_oligo_85	128749400	128749440	GCGACTCAGTGTAGTATAAACTCGCACTTGTATTCCCAGCAGTTTCAGAGGCAAAGGCCGCGGAGACACAGCATACTATG
	MYC_small_oligo_86	128749511	128749551	GCGACTCAGTGTAGTATAAATTAACCGGGTGTGGTGGTGCACTGCACTCCCAGCTACTGGCGGAGACACAGCATACTATG
	MYC_small_oligo_87	128749576	128749616	GCGACTCAGTGTAGTATAAAGGTAGGAGGTTTGCTTTGAGCCCGGGGGGATCGAGGCTGCCGGAGACACAGCATACTATG
	MYC_small_oligo_88	128749673	128749713	GCGACTCAGTGTAGTATAAAGGCCAAACCAAATACCCATCACCTTCTGCTGTGCCTCCCCCGGAGACACAGCATACTATG
	MYC_small_oligo_89	128749729	128749769	GCGACTCAGTGTAGTATAAACTAAGACGTGGGGGCTAAAGCTTGTTTGGCCGTTTTAGGGCGGAGACACAGCATACTATG
	MYC_small_oligo_90	128749791	128749831	GCGACTCAGTGTAGTATAAATTCACGTTTGCCATTACCGGTTCTCCATAGGGTGATGTTCCGGAGACACAGCATACTATG
	MYC_small_oligo_91	128749903	128749943	GCGACTCAGTGTAGTATAAATTCCTCCAGTAACTCCTCTTTCTTCGGACCTTCTGCAGCCCGGAGACACAGCATACTATG
	MYC_small_oligo_92	128750078	128750118	GCGACTCAGTGTAGTATAAACCTTGCACCTCGGACGCTCCTGCTCCTGCCCCCACCTGACCGGAGACACAGCATACTATG
	MYC_small_oligo_93	128750170	128750210	GCGACTCAGTGTAGTATAAATGACATCCAGGCGCGATGATCTCTGCTGCCAGTAGAGGGCCGGAGACACAGCATACTATG
	MYC_small_oligo_94	128750329	128750369	GCGACTCAGTGTAGTATAAACTTTCGCAAACCTGAACGCGGGTGCTGCCCAGAGAGGGGGCGGAGACACAGCATACTATG
	MYC_small_oligo_95	128750380	128750420	GCGACTCAGTGTAGTATAAATTGCAGCAAAATCCAGCATAGCGATTGGTTGCTCCCCGCGCGGAGACACAGCATACTATG
	MYC_small_oligo_96	128750462	128750502	GCGACTCAGTGTAGTATAAAGCAATCCTTAAAGCTGAATTGTGCAGTGCATCGGATTTGGCGGAGACACAGCATACTATG
	MYC_small_oligo_97	128736471	128736511	GCGACTCAGTGTAGTATAAACTTGAACAGCGTACATGCTATACACGCACCCCTTTCCCCCCGGAGACACAGCATACTATG
	MYC_small_oligo_98	128736532	128736572	GCGACTCAGTGTAGTATAAATGGAGGTGGTGGAGGGAGAGAAAAGTTTACTTAAAATGCCCGGAGACACAGCATACTATG
	MYC_small_oligo_99	128736619	128736659	GCGACTCAGTGTAGTATAAAGGACCAAGGATGAGAAGAATGTTTTTTGTTTTTCATGCCGCGGAGACACAGCATACTATG
	MYC_small_oligo_100	128736705	128736745	GCGACTCAGTGTAGTATAAATCAGGGAGCAAACAAATCATGTGTGGGGCTGGGCAACTAGCGGAGACACAGCATACTATG
	MYC_small_oligo_101	128736797	128736837	GCGACTCAGTGTAGTATAAAGTGAATACACGTTTGCGGGTTACATACAGTGCACTTTCACCGGAGACACAGCATACTATG
	MYC_small_oligo_102	128737142	128737182	GCGACTCAGTGTAGTATAAACCTGGAAGGCAGCCAAATTTTAATTAGCTCAAGACTCCCCCGGAGACACAGCATACTATG
	MYC_small_oligo_103	128737323	128737363	GCGACTCAGTGTAGTATAAAAAGGCACGGAAGTAATACTCCTCTCCTCTTCTTTGATCAGCGGAGACACAGCATACTATG
	MYC_small_oligo_104	128737414	128737454	GCGACTCAGTGTAGTATAAAGCATGACCGCATTTCCAATAATAAAAGGGGAAAGAGGACCCGGAGACACAGCATACTATG
	MYC_small_oligo_105	128737480	128737520	GCGACTCAGTGTAGTATAAAGGGTCTCTGCTGACTCCCCCGGCTCGGTCCACAAGCTCTCCGGAGACACAGCATACTATG
	MYC_small_oligo_106	128737537	128737577	GCGACTCAGTGTAGTATAAACCGCGGTTCGGGTACCCCCTGCCCCTCCCATATTCTCCCGCGGAGACACAGCATACTATG
	MYC_small_oligo_107	128737622	128737662	GCGACTCAGTGTAGTATAAAACCCGGCAGCCCGAGACTGTTGCAAACCGGCGCCACAGGGCGGAGACACAGCATACTATG
	MYC_small_oligo_108	128737693	128737733	GCGACTCAGTGTAGTATAAATTGGGAACTCCGTGTGGGAGGCGTGGGGGTGGGACGGTGGCGGAGACACAGCATACTATG
	MYC_small_oligo_109	128737764	128737804	GCGACTCAGTGTAGTATAAAGGCAGAGAGCAGGCAACCTCCCTCTCGCCCTAGCCCAGCTCGGAGACACAGCATACTATG
	MYC_small_oligo_110	128737870	128737910	GCGACTCAGTGTAGTATAAATCTCAGGGCTAAACAGACGCCTCCCGCACGGGGCCCCACGCGGAGACACAGCATACTATG
	MYC_small_oligo_111	128738021	128738061	GCGACTCAGTGTAGTATAAAGCTTTGGCAGCAAATTGGGGGACTCAGTCTGGGTGGAAGGCGGAGACACAGCATACTATG
	MYC_small_oligo_112	128738136	128738176	GCGACTCAGTGTAGTATAAACTCCCCCCAACAAATGCAATGGGAGTTTATTCATAACGCGCGGAGACACAGCATACTATG
	MYC_small_oligo_113	128738237	128738277	GCGACTCAGTGTAGTATAAACCCTATCTACACTAACATCCCACGCTCTGAACGCGCGCCCCGGAGACACAGCATACTATG
	MYC_small_oligo_114	128738304	128738344	GCGACTCAGTGTAGTATAAACCCTGGGACTCTTGATCAAAGCGCGGCCCTTTCCCCAGCCCGGAGACACAGCATACTATG
	MYC_small_oligo_115	128738372	128738412	GCGACTCAGTGTAGTATAAACGCGCAGTGCGTTCTCGGTGTGGAGGGCAGCTGTTCCGCCCGGAGACACAGCATACTATG
	MYC_small_oligo_116	128738455	128738495	GCGACTCAGTGTAGTATAAACGGAGGAGCAGCAGAGAAAGGGAGAGGGTTTGAGAGGGAGCGGAGACACAGCATACTATG
	MYC_small_oligo_117	128738505	128738545	GCGACTCAGTGTAGTATAAAGGCTGAGTCTCCTCCCCACCTTCCCCACCCTCCCCACCCTCGGAGACACAGCATACTATG
	MYC_small_oligo_118	128738555	128738595	GCGACTCAGTGTAGTATAAAGCCCCTCCCGGGTTCCCAAAGCAGAGGGCGTGGGGGAAAACGGAGACACAGCATACTATG
	MYC_small_oligo_119	128738680	128738720	GCGACTCAGTGTAGTATAAAGAGGGTCTGGACGGCTGAGGACCCCCGAGCTGTGCTGCTCCGGAGACACAGCATACTATG
	MYC_small_oligo_120	128738774	128738814	GCGACTCAGTGTAGTATAAACTGCCTCGAGAAGGGCAGGGCTTCTCAGAGGCTTGGCGGGCGGAGACACAGCATACTATG
	MYC_small_oligo_121	128738833	128738873	GCGACTCAGTGTAGTATAAAGGGAGGGATCGCGCTGAGTATAAAAGCCGGTTTTCGGGGCCGGAGACACAGCATACTATG
	MYC_small_oligo_122	128738897	128738937	GCGACTCAGTGTAGTATAAAGTAATTCCAGCGAGAGGCAGAGGGAGCGAGCGGGCGGCCGCGGAGACACAGCATACTATG
	MYC_small_oligo_123	128739013	128739053	GCGACTCAGTGTAGTATAAAGCGGGCGTCCTGGGAAGGGAGATCCGGAGCGAATAGGGGGCGGAGACACAGCATACTATG
	MYC_small_oligo_124	128739222	128739262	GCGACTCAGTGTAGTATAAAGCGGTCCGCAACCCTTGCCGCATCCACGAAACTTTGCCCACGGAGACACAGCATACTATG
	MYC_small_oligo_125	128739276	128739316	GCGACTCAGTGTAGTATAAACTGGAACTTACAACACCCGAGCAAGGACGCGACTCTCCCGCGGAGACACAGCATACTATG
	MYC_small_oligo_126	128739393	128739433	GCGACTCAGTGTAGTATAAACCCCGCCGCTGCCAGGACCCGCTTCTCTGAAAGGCTCTCCCGGAGACACAGCATACTATG
	MYC_small_oligo_127	128739443	128739483	GCGACTCAGTGTAGTATAAACGGGTAGTGGAAAACCAGGTAAGCACCGAAGTCCACTTGCCGGAGACACAGCATACTATG
	MYC_small_oligo_128	128739570	128739610	GCGACTCAGTGTAGTATAAATTCTCAGAGTAGTTATGGTAACTGGGGCTGGGGTGGGGGGCGGAGACACAGCATACTATG
	MYC_small_oligo_129	128739620	128739660	GCGACTCAGTGTAGTATAAACTTGTCAAGATGGGAGAGGAGAAGGCAGAGGGAAAACGGGCGGAGACACAGCATACTATG
	MYC_small_oligo_130	128739679	128739719	GCGACTCAGTGTAGTATAAACTGCCTTATGAATATATTCACGCTGACTCCCGGCCGGTCGCGGAGACACAGCATACTATG
	MYC_small_oligo_131	128739794	128739834	GCGACTCAGTGTAGTATAAACTCTGGGTTTTGGGGGGCTGGGGGTTGCTTTGCGGTGGGCCGGAGACACAGCATACTATG
	MYC_small_oligo_132	128739864	128739904	GCGACTCAGTGTAGTATAAAGCCAGATCGCTCCGCAGCCGCTGACTTGTCCCCGTCTCCGCGGAGACACAGCATACTATG
	MYC_small_oligo_133	128739924	128739964	GCGACTCAGTGTAGTATAAAGCCTGTCCCCGCGGCGATTCCAACCCGCCCTGATCCTTTTCGGAGACACAGCATACTATG
	MYC_small_oligo_134	128739998	128740038	GCGACTCAGTGTAGTATAAACGTGGTGTTGGGTAGGCGCAGGCAGGGGAAAAGGGAGGCGCGGAGACACAGCATACTATG
	MYC_small_oligo_135	128740094	128740134	GCGACTCAGTGTAGTATAAACGTTGACTTGGAAAAACCAGGGCGAATCTCCGCACCCAGCCGGAGACACAGCATACTATG
	MYC_small_oligo_136	128740163	128740203	GCGACTCAGTGTAGTATAAACTGCGAGGAGCGGGGCTCTGGGCGGTTCCAGAACAGCTGCCGGAGACACAGCATACTATG
	MYC_small_oligo_137	128740232	128740272	GCGACTCAGTGTAGTATAAAGCTCCGGGGGAGGTATCGCAGCGGGGTCTCTGGCGCAGTTCGGAGACACAGCATACTATG
	MYC_small_oligo_138	128740349	128740389	GCGACTCAGTGTAGTATAAAGGGAGGTGCCCCTATTATTATTTGACACCCCCCTTGTATTCGGAGACACAGCATACTATG
	MYC_small_oligo_139	128740399	128740439	GCGACTCAGTGTAGTATAAAAAGGAGTGTTGGACGGGGGCGGTACTGGGGGTGGGGACGGCGGAGACACAGCATACTATG
	MYC_small_oligo_140	128740525	128740565	GCGACTCAGTGTAGTATAAACGCCTCTCGCCTTCTCCTTCAGGTGGCGCAAAACTTTGTGCGGAGACACAGCATACTATG
	MYC_small_oligo_141	128740607	128740647	GCGACTCAGTGTAGTATAAAAGGGCGCCAGGGCCGATTTCGATTCCTCTGCCGCTGCGGGCGGAGACACAGCATACTATG
	MYC_small_oligo_142	128740882	128740922	GCGACTCAGTGTAGTATAAAGGGTGCTCCCTTTATTCCCCCACCAAGACCACCCAGCCGCCGGAGACACAGCATACTATG
	MYC_small_oligo_143	128740988	128741028	GCGACTCAGTGTAGTATAAAGCTCTGCAAGGGGAGAGGTTCGGGACTGTGGCGCGCACTGCGGAGACACAGCATACTATG
	MYC_small_oligo_144	128741124	128741164	GCGACTCAGTGTAGTATAAAGACTGCCTCCCGCTTTGTGTGCCCCGCTCCAGCAGCCTCCCGGAGACACAGCATACTATG
	MYC_small_oligo_145	128751241	128751281	GCGACTCAGTGTAGTATAAACCGCCCACCACCAGCAGCGACTCTGGTAAGCGAAGCCCGCCGGAGACACAGCATACTATG
	MYC_small_oligo_146	128751294	128751334	GCGACTCAGTGTAGTATAAAAAGTGGGCGGCTGGATACCTTTCCCATTTTCATTGGCAGCCGGAGACACAGCATACTATG
	MYC_small_oligo_147	128751452	128751492	GCGACTCAGTGTAGTATAAAGCCCATGTTTGCAGCCCCCCTCCCCGTTTGTCTCCCACCCCGGAGACACAGCATACTATG
	MYC_small_oligo_148	128751581	128751621	GCGACTCAGTGTAGTATAAACCTGGGGCGGGGTGGCAGGGAGTGTATGAATGAGGATAAGCGGAGACACAGCATACTATG
	MYC_small_oligo_149	128751642	128751682	GCGACTCAGTGTAGTATAAAGAATGAATTGCTTCCCTCTTAACTTCCGAGAAGTGGTGGGCGGAGACACAGCATACTATG
	MYC_small_oligo_150	128751731	128751771	GCGACTCAGTGTAGTATAAAAGGGCCTGCCTGAGTGCGGGAGCCAGTGAACTGCCTCAAGCGGAGACACAGCATACTATG
	MYC_small_oligo_151	128751788	128751828	GCGACTCAGTGTAGTATAAAGCTGGGATCTTCTCAGCCTATTTTGAACACTGAAAAGCAACGGAGACACAGCATACTATG
	MYC_small_oligo_152	128751861	128751901	GCGACTCAGTGTAGTATAAATATTCCTTCCCCCGCCCTCTTGGACTTTTGGCAAAACTGCCGGAGACACAGCATACTATG
	MYC_small_oligo_153	128751937	128751977	GCGACTCAGTGTAGTATAAAAGGGAGTTGCTAAAGTCATACCAAGCAATTTGCAGCTATCCGGAGACACAGCATACTATG
	MYC_small_oligo_154	128752019	128752059	GCGACTCAGTGTAGTATAAATAGGAGGTGCTTGGGAATGTGCTTTGCTTTGGGTGTGTCCCGGAGACACAGCATACTATG
	MYC_small_oligo_155	128752104	128752144	GCGACTCAGTGTAGTATAAACCTGGGAAGTTGCACTTTTCTTGTCCATGCCATAACCCAGCGGAGACACAGCATACTATG
	MYC_small_oligo_156	128752162	128752202	GCGACTCAGTGTAGTATAAAGACTCTTACCTTCATGGTGAGAGGAGTAAGGGTGGCTGGCCGGAGACACAGCATACTATG
	MYC_small_oligo_157	128752261	128752301	GCGACTCAGTGTAGTATAAAGGCTGGAGTGCAGTGGCGCAATCAACCTCCAACCCCCTGGCGGAGACACAGCATACTATG
	MYC_small_oligo_158	128752409	128752449	GCGACTCAGTGTAGTATAAATGGCCAGGATGGTCTCTCCTGACCTCACGATCCGCCCACCCGGAGACACAGCATACTATG
	MYC_small_oligo_159	128752484	128752524	GCGACTCAGTGTAGTATAAACCAGGGCACCAGGCTTAGATGTGGCTCTTTGGGGAGATAACGGAGACACAGCATACTATG
	MYC_small_oligo_160	128752534	128752574	GCGACTCAGTGTAGTATAAAAGACCTTTCTAACGTATTCATGCCTTGTATTTGTACAGCACGGAGACACAGCATACTATG
	MYC_small_oligo_161	128752734	128752774	GCGACTCAGTGTAGTATAAAGCTGGAGGCCACAGCAAACCTCCTCACAGCCCACTGGTCCCGGAGACACAGCATACTATG
	MYC_small_oligo_162	128752811	128752851	GCGACTCAGTGTAGTATAAACGCAGCGCCTCCCTCCACTCGGAAGGACTATCCTGCTGCCCGGAGACACAGCATACTATG
	MYC_small_oligo_163	128752898	128752938	GCGACTCAGTGTAGTATAAACAACCGAAAATGCACCAGCCCCAGGTCCTCGGACACCGAGCGGAGACACAGCATACTATG
	MYC_small_oligo_164	128752949	128752989	GCGACTCAGTGTAGTATAAAGAGGCGAACACACAACGTCTTGGAGCGCCAGAGGAGGAACCGGAGACACAGCATACTATG
	MYC_small_oligo_165	128752999	128753039	GCGACTCAGTGTAGTATAAAGGAGCTTTTTTGCCCTGCGTGACCAGATCCCGGAGTTGGACGGAGACACAGCATACTATG
	MYC_small_oligo_166	128753076	128753116	GCGACTCAGTGTAGTATAAAAAAGCCACAGCATACATCCTGTCCGTCCAAGCAGAGGAGCCGGAGACACAGCATACTATG
	MYC_small_oligo_167	128753150	128753190	GCGACTCAGTGTAGTATAAAACGACGAGAACAGTTGAAACACAAACTTGAACAGCTACGGCGGAGACACAGCATACTATG
	MYC_small_oligo_168	128753275	128753315	GCGACTCAGTGTAGTATAAAGCATGATCAAATGCAACCTCACAACCTTGGCTGAGTCTTGCGGAGACACAGCATACTATG
	MYC_small_oligo_169	128753326	128753366	GCGACTCAGTGTAGTATAAATTTAGCCATAATGTAAACTGCCTCAAATTGGACTTTGGGCCGGAGACACAGCATACTATG
	MYC_small_oligo_170	128753514	128753554	GCGACTCAGTGTAGTATAAAGCAGTTACACAGAATTTCAATCCTAGTATATAGTACCTAGCGGAGACACAGCATACTATG
	MYC_small_oligo_171	128753693	128753733	GCGACTCAGTGTAGTATAAATTGTTTCGTTTCTTCCCCCTCCCAACCACCACCATCCCTGCGGAGACACAGCATACTATG
	MYC_small_oligo_172	128753774	128753814	GCGACTCAGTGTAGTATAAAAAGGCAAGAGTTTTCCTCTGTTGAAATGGGTCTGGGGGCCCGGAGACACAGCATACTATG
	MYC_small_oligo_173	128753895	128753935	GCGACTCAGTGTAGTATAAAGGCAGAAGGCAGGTGAGAAGGTGAGAGGTAGGCAAAGGAGCGGAGACACAGCATACTATG
	MYC_small_oligo_174	128753971	128754011	GCGACTCAGTGTAGTATAAAGAGGCATAAGGACTGGGGAGTTGGGAGGAAGGTGAGGAAGCGGAGACACAGCATACTATG
	MYC_small_oligo_175	128754036	128754076	GCGACTCAGTGTAGTATAAAGTGCCAGTCCCCTGCTCACTCCAAACCCAGGAATTCTGCCCGGAGACACAGCATACTATG
	MYC_small_oligo_176	128754095	128754135	GCGACTCAGTGTAGTATAAAGGGAACCAGCTTCTGCTGCCTTCACAACCAGGCGCCAGTCCGGAGACACAGCATACTATG
	MYC_small_oligo_177	128754161	128754201	GCGACTCAGTGTAGTATAAACAGAGGATCTCTGGGAGGAATGCTACTATTAACCCTATTTCGGAGACACAGCATACTATG
	MYC_small_oligo_178	128754246	128754286	GCGACTCAGTGTAGTATAAACTGTAGCCACGCAGATAATACAAAGCAGCAATCTGGACCCCGGAGACACAGCATACTATG
	MYC_small_oligo_179	128754299	128754339	GCGACTCAGTGTAGTATAAACACTTAACCCTTCGCTATCATGCCTTGGTTCATCTGGGTCCGGAGACACAGCATACTATG
	MYC_small_oligo_180	128754392	128754432	GCGACTCAGTGTAGTATAAAACAATGCTAAGCTCTATTTGTGTCCCAAGCACTCCTAAGCCGGAGACACAGCATACTATG
	MYC_small_oligo_181	128754498	128754538	GCGACTCAGTGTAGTATAAAGAGAGGGAAGCTGAGGCACACAAAGACTCATCCACATGCCCGGAGACACAGCATACTATG
	MYC_small_oligo_182	128754601	128754641	GCGACTCAGTGTAGTATAAAGTCCAAGCCACCTCTCAGACGACGGTAGGAATCAGCTGGCCGGAGACACAGCATACTATG
	MYC_small_oligo_183	128754652	128754692	GCGACTCAGTGTAGTATAAAACAGGAGTTACAGTCCAGTGGGTTATGTTTTTTAAGTCTCCGGAGACACAGCATACTATG
	MYC_small_oligo_184	128754811	128754851	GCGACTCAGTGTAGTATAAACCTTAGCCATTTGTTGAATCAGACTCATGACGGCTCCTGGCGGAGACACAGCATACTATG
	MYC_small_oligo_185	128754952	128754992	GCGACTCAGTGTAGTATAAACATACTCATGACACATGCTCATCCTGAGTCCTTGAAAAGGCGGAGACACAGCATACTATG
	MYC_small_oligo_186	128755019	128755059	GCGACTCAGTGTAGTATAAAAGCCTCTGAAAACCTATGGCCCAAACCAGAAATGATGTTGCGGAGACACAGCATACTATG
	MYC_small_oligo_187	128755100	128755140	GCGACTCAGTGTAGTATAAACCTCATTGTCTCAGTCTCAAAGTAGGTCTTCAGCTCCCTGCGGAGACACAGCATACTATG
	MYC_small_oligo_188	128755256	128755296	GCGACTCAGTGTAGTATAAATGAGTCCTAAGTACCGCCATTACAGCTTCAAATTGGCACGCGGAGACACAGCATACTATG
	MYC_small_oligo_189	128755409	128755449	GCGACTCAGTGTAGTATAAAGCTGGAGTGCAGCTCTGGGGTGACTCACTTGGGAATCGGGCGGAGACACAGCATACTATG
	MYC_small_oligo_190	128755472	128755512	GCGACTCAGTGTAGTATAAAGTCCAGGCAAGCCCTCAGAATAGGAGAGAGTGTTCCTAGCCGGAGACACAGCATACTATG
	MYC_small_oligo_191	128755596	128755636	GCGACTCAGTGTAGTATAAACCAAGTGCCTATTAGGCCGCTCTTACCTTTACTGAGCCAGCGGAGACACAGCATACTATG
	MYC_small_oligo_192	128755650	128755690	GCGACTCAGTGTAGTATAAAAACAGGACAGATGCCAACTTCCTTCCCGAAAGTCAGGCTGCGGAGACACAGCATACTATG
	MYC RNA FISH probe
	Oligo ID	Sequence (5'-3')
	MYC_RNA_oligo_1	GGTTTTCCACTACCCGAAAA
	MYC_RNA_oligo_2	CTGTTGGTGAAGCTAACGTT
	MYC_RNA_oligo_3	GTCGTAGTCGAGGTCATAGT
	MYC_RNA_oligo_4	CAGTAGAAATACGGCTGCAC
	MYC_RNA_oligo_5	TGCTGGTAGAAGTTCTCCTC
	MYC_RNA_oligo_6	GGCTGCAGCTCGCTCTGCTG
	MYC_RNA_oligo_7	TCCAGATATCCTCGCTGGGC
	MYC_RNA_oligo_8	GTGGGCAGCAGCTCGAATTT
	MYC_RNA_oligo_9	GGTCACCATCTCCAGCTGGT
	MYC_RNA_oligo_10	AAACTCTGGTTCACCATGTC
	MYC_RNA_oligo_11	TTTTGATGAAGGTCTCGTCG
	MYC_RNA_oligo_12	CTCCACATACAGTCCTGGAT
	MYC_RNA_oligo_13	CTTCTCTGAGACGAGCTTGG
	MYC_RNA_oligo_14	CTTTGCGCGCAGCCTGGTAG
	MYC_RNA_oligo_15	TCAGATCCTGCAGGTACAAG
	MYC_RNA_oligo_16	TCTTGCGAGGCGCAGGACTT
	MYC_RNA_oligo_17	TCGAGGAGAGCAGAGAATCC
	MYC_RNA_oligo_18	GTCTCCTCATGGAGCACCAG
	MYC_RNA_oligo_19	CTCCTCAGAGTCGCTGCTGG
	MYC_RNA_oligo_20	AGGAGCCTGCCTCTTTTCCA
	MYC_RNA_oligo_21	ATCCAGACTCTGACCTTTTG
	MYC_RNA_oligo_22	CTGTGGCCTCCAGCAGAAGG
	MYC_RNA_oligo_23	CACCTCTTGAGGACCAGTGG
	MYC_RNA_oligo_24	CTGCGTAGTTGTGCTGATGT
	MYC_RNA_oligo_25	GATAGTCCTTCCGAGTGGAG
	MYC_RNA_oligo_26	TGTCCAACTTGACCCTCTTG
	MYC_RNA_oligo_27	TGATCTGTCTCAGGACTCTG
	MYC_RNA_oligo_28	CTGGTGCATTTTCGGTTGTT
	MYC_RNA_oligo_29	CTCTTGACATTCTCCTCGGT
	MYC_RNA_oligo_30	CTCCAAGACGTTGTGTGTTC
	MYC_RNA_oligo_31	CGTTTTAGCTCGTTCCTCCT
	MYC_RNA_oligo_32	GGTCACGCAGGGCAAAAAAG
	MYC_RNA_oligo_33	TCATTGTTTTCCAACTCCGG
	MYC_RNA_oligo_34	TAAGGATAACTACCTTGGGG
	MYC_RNA_oligo_35	CTTGGACGGACAGGATGTAT
	MYC_RNA_oligo_36	AGAAATGAGCTTTTGCTCCT
	MYC_RNA_oligo_37	GTTTCCGCAACAAGTCCTCT
	MYC_RNA_oligo_38	TTGTGTTTCAACTGTTCTCG
	MYC_RNA_oligo_39	CAAGAGTTCCGTAGCTGTTC
