# Supplementary material for: iFISH is a publically available resource enabling versatile DNA FISH to study genome architecture
Source: Nat Commun. 2019 Apr 9;10:1636. doi: 10.1038/s41467-019-09616-w (PMC6456570; doi:10.1038/s41467-019-09616-w)
Supplement: Supplementary file 5 — Supplementary Data 4 [file 41467_2019_9616_MOESM5_ESM.xlsx]

## Sheet: Suppl Data 4
	Supplementary Data 4. Genomic coordinates and sequences of the oligos in the large MYC probe
	Oligo ID	Start coord on chr8 (hg19)	End coord on chr8 (hg19)	Sequence (5'-3')
	MYC_large_oligo_1	127827010	127827050	GGTTACCTCTTATCTAGTGGTTCCTGGAGACTGCTTTCAGCAAGTAGGGGCCACCCACAGGAATCTTAAACCCAACTTGT
	MYC_large_oligo_2	127827060	127827100	GGTTACCTCTTATCTAGTGGCATCTAGGAACATTTCCATGTGGTCTTTCCCAACATAACAGAATCTTAAACCCAACTTGT
	MYC_large_oligo_3	127827232	127827272	GGTTACCTCTTATCTAGTGGTCTCACCCACACTCAAGGGGGAAGATCATACAAAGGCATGGAATCTTAAACCCAACTTGT
	MYC_large_oligo_4	127827282	127827322	GGTTACCTCTTATCTAGTGGGGCTTGGACAGCAGAGTACTTACCTCCAGAAAAAGGTAGCGAATCTTAAACCCAACTTGT
	MYC_large_oligo_5	127827632	127827672	GGTTACCTCTTATCTAGTGGTTACGCTTCTCTTCTAAAAGTTGGCTATAGGTTTTGGTAGGAATCTTAAACCCAACTTGT
	MYC_large_oligo_6	127827851	127827891	GGTTACCTCTTATCTAGTGGAGTTCACGACTTTAATGAGACTGAATTTAATGTTTCCTCCGAATCTTAAACCCAACTTGT
	MYC_large_oligo_7	127828064	127828104	GGTTACCTCTTATCTAGTGGGGTTAAGCCATCTTTAATTACTGGAATAAATCACCCTTGGGAATCTTAAACCCAACTTGT
	MYC_large_oligo_8	127828328	127828368	GGTTACCTCTTATCTAGTGGTTCTCCTGCGAAACTATCTGGAGCTGGTGCTTTTCATGAGGAATCTTAAACCCAACTTGT
	MYC_large_oligo_9	127828419	127828459	GGTTACCTCTTATCTAGTGGTGCCTTTACTGAGGTCAATTTCAGTTAATCGTATTTTCTGGAATCTTAAACCCAACTTGT
	MYC_large_oligo_10	127828824	127828864	GGTTACCTCTTATCTAGTGGTCTCTGATAACTGCTTTGTCTCATAGAGAGAACGTCATGCGAATCTTAAACCCAACTTGT
	MYC_large_oligo_11	127829091	127829131	GGTTACCTCTTATCTAGTGGGCTCCATGTGTACTTTTTAAAAAAGCATCTGCCTTTTTGGGAATCTTAAACCCAACTTGT
	MYC_large_oligo_12	127829169	127829209	GGTTACCTCTTATCTAGTGGCACACGCGCGCGCACACACACACAGAGATTACTTTATTGGGAATCTTAAACCCAACTTGT
	MYC_large_oligo_13	127829229	127829269	GGTTACCTCTTATCTAGTGGAGATCCTCCTAGAGCCAACTCCAAGATAAGGTTTTGTGTGGAATCTTAAACCCAACTTGT
	MYC_large_oligo_14	127829295	127829335	GGTTACCTCTTATCTAGTGGCTGGAAACAGGAGTGAAGGACTAGAAGGAGTGGATGAAGGGAATCTTAAACCCAACTTGT
	MYC_large_oligo_15	127829367	127829407	GGTTACCTCTTATCTAGTGGGGTGCTACTTGAGGGAAATGGGGTTCAATGCTCACCAGCCGAATCTTAAACCCAACTTGT
	MYC_large_oligo_16	127829484	127829524	GGTTACCTCTTATCTAGTGGCCCTTAGAGGCAGTGCTACCATGGAGTTAAGGAGGCAGTGGAATCTTAAACCCAACTTGT
	MYC_large_oligo_17	127829551	127829591	GGTTACCTCTTATCTAGTGGCTGGGCTCTTACTAGCGTCTGGATGTAGAATCCCTGGGGCGAATCTTAAACCCAACTTGT
	MYC_large_oligo_18	127829633	127829673	GGTTACCTCTTATCTAGTGGGTGTCAGCAGGAGTTGAGTCAAAGCCCATCTGGAACTGTGGAATCTTAAACCCAACTTGT
	MYC_large_oligo_19	127829695	127829735	GGTTACCTCTTATCTAGTGGAGAGGGGAGATGGAGAGCTTTGAGTTGGGACACAAGTAGCGAATCTTAAACCCAACTTGT
	MYC_large_oligo_20	127829809	127829849	GGTTACCTCTTATCTAGTGGTGTGTGTTAAAGTCTTCGGCTATTAGTCTATGTCTGTGTGGAATCTTAAACCCAACTTGT
	MYC_large_oligo_21	127829921	127829961	GGTTACCTCTTATCTAGTGGTGGCCCTAATTGCTTTATAGTAAATAGTTGCCTTTAGCACGAATCTTAAACCCAACTTGT
	MYC_large_oligo_22	127830185	127830225	GGTTACCTCTTATCTAGTGGTACCCCCTGACACTCCCCACCCCACCCCACCCAGACAGCCGAATCTTAAACCCAACTTGT
	MYC_large_oligo_23	127830270	127830310	GGTTACCTCTTATCTAGTGGTCACCCAGAGACCACCCAGGGATCACTCGTAGTGTTGTACGAATCTTAAACCCAACTTGT
	MYC_large_oligo_24	127830411	127830451	GGTTACCTCTTATCTAGTGGGTTGCCCAGGCTTGCATGCAATGGCGTGATCTCGGCTCACGAATCTTAAACCCAACTTGT
	MYC_large_oligo_25	127830652	127830692	GGTTACCTCTTATCTAGTGGGCGTGAGCCACTGCTCCTGGCCACAGAGTCGTTTTATTGCGAATCTTAAACCCAACTTGT
	MYC_large_oligo_26	127830711	127830751	GGTTACCTCTTATCTAGTGGCTGCTATTTTAGCCTTCCCTACCCACAACCCTTGACAACCGAATCTTAAACCCAACTTGT
	MYC_large_oligo_27	127830766	127830806	GGTTACCTCTTATCTAGTGGGTCTCCGTAGTCTTGCCTTTTCCGGAACGTCATCTAGTCGGAATCTTAAACCCAACTTGT
	MYC_large_oligo_28	127831334	127831374	GGTTACCTCTTATCTAGTGGTCTTTCCCTCATATTTTTACATCATACCTTAGTGTCTTCCGAATCTTAAACCCAACTTGT
	MYC_large_oligo_29	127831398	127831438	GGTTACCTCTTATCTAGTGGTTCCTCTATGACACCATTTAAGTTAGCTAGTACCCTCTTCGAATCTTAAACCCAACTTGT
	MYC_large_oligo_30	127831523	127831563	GGTTACCTCTTATCTAGTGGTGCTTTCCCCATTTCCCCCCATTTTCAGATAATTGCACTGGAATCTTAAACCCAACTTGT
	MYC_large_oligo_31	127831573	127831613	GGTTACCTCTTATCTAGTGGGTCAGAACACATAGCCATTACCTGCTATGCTGTCTCAGTTGAATCTTAAACCCAACTTGT
	MYC_large_oligo_32	127831638	127831678	GGTTACCTCTTATCTAGTGGCATGCACACACACACACACACCCCTATATGTACACACATAGAATCTTAAACCCAACTTGT
	MYC_large_oligo_33	127831756	127831796	GGTTACCTCTTATCTAGTGGACGAGCATGTGGGGATGGATCTCTCTGCTCTTGGGTCTCCGAATCTTAAACCCAACTTGT
	MYC_large_oligo_34	127831856	127831896	GGTTACCTCTTATCTAGTGGCCCGATTTCAGAAATTTCTTCTCTGTATCAGGTTGCCCGGGAATCTTAAACCCAACTTGT
	MYC_large_oligo_35	127831924	127831964	GGTTACCTCTTATCTAGTGGGTTTAAGAGAATTCCTTCTAACCAACTAGGGTAAGAGCCCGAATCTTAAACCCAACTTGT
	MYC_large_oligo_36	127831974	127832014	GGTTACCTCTTATCTAGTGGCCTCCCTCCTTAACTTAGGAGCTAAAATTCTCTATCACCTGAATCTTAAACCCAACTTGT
	MYC_large_oligo_37	127832024	127832064	GGTTACCTCTTATCTAGTGGCAGAGAAAGTCCTTTGATTCCTCACACTTGTTGTTCAAAGGAATCTTAAACCCAACTTGT
	MYC_large_oligo_38	127832106	127832146	GGTTACCTCTTATCTAGTGGTTGGCTTACACTGGAACATCAGCTTCTTGCACGATTACTGGAATCTTAAACCCAACTTGT
	MYC_large_oligo_39	127832156	127832196	GGTTACCTCTTATCTAGTGGGTCATGGCCGTCATAATTGCTAACTGCTAAACAAATCATGGAATCTTAAACCCAACTTGT
	MYC_large_oligo_40	127832219	127832259	GGTTACCTCTTATCTAGTGGAGATTATGAAAGAAAGTAATGTAAAAGAGAGCTGGCAGACGAATCTTAAACCCAACTTGT
	MYC_large_oligo_41	127832331	127832371	GGTTACCTCTTATCTAGTGGTATTTGCTGTTTCGTTAGAGAGAAACTGATGCTGGGCGGCGAATCTTAAACCCAACTTGT
	MYC_large_oligo_42	127832434	127832474	GGTTACCTCTTATCTAGTGGCTTTAACGTGCCCTCATCAGACAGATGTGAATGCCAAGTCGAATCTTAAACCCAACTTGT
	MYC_large_oligo_43	127832484	127832524	GGTTACCTCTTATCTAGTGGTCATGACACAATCTCACTGTCCTATCGTGGGAACATCCAAGAATCTTAAACCCAACTTGT
	MYC_large_oligo_44	127832556	127832596	GGTTACCTCTTATCTAGTGGAGAGACCATTACTACGAAAAGCAAAATTTTCTTGGTGCTGGAATCTTAAACCCAACTTGT
	MYC_large_oligo_45	127832623	127832663	GGTTACCTCTTATCTAGTGGGCTACATTCAAGCCATCATCTGTCCAATATAGCACTTGTCGAATCTTAAACCCAACTTGT
	MYC_large_oligo_46	127832761	127832801	GGTTACCTCTTATCTAGTGGTCCCTTGTCCCCCTCTCAGGGCGCAAGATGTGGGTGTGGCGAATCTTAAACCCAACTTGT
	MYC_large_oligo_47	127832815	127832855	GGTTACCTCTTATCTAGTGGCCCCACTACTCATACCTCTAGGGGAGCATGCAGACGGGCAGAATCTTAAACCCAACTTGT
	MYC_large_oligo_48	127832872	127832912	GGTTACCTCTTATCTAGTGGCCCACAGCAGTGTCTAGGGGTGAATGTGTATAGCTGAAGCGAATCTTAAACCCAACTTGT
	MYC_large_oligo_49	127832954	127832994	GGTTACCTCTTATCTAGTGGCCATAGGCGGCTTGTGTTAGTCAGCTCCATTAGACCCCTGGAATCTTAAACCCAACTTGT
	MYC_large_oligo_50	127833010	127833050	GGTTACCTCTTATCTAGTGGGAAGGATTTCTGTAACCCGAGGTTCTTGCCTTGGTGTACCGAATCTTAAACCCAACTTGT
	MYC_large_oligo_51	127833100	127833140	GGTTACCTCTTATCTAGTGGGAGTGGAAGTAGCTCTCAGCAGATTGGAGAGGAAGAAGGGGAATCTTAAACCCAACTTGT
	MYC_large_oligo_52	127833243	127833283	GGTTACCTCTTATCTAGTGGGCTGGTGCCTGCTGGTACGCTCCTCTCGACGTCCAGCTGCGAATCTTAAACCCAACTTGT
	MYC_large_oligo_53	127833293	127833333	GGTTACCTCTTATCTAGTGGGCCTGCTAGGGTCTGGGTGTTTCTATAGGCACAGGATGGGGAATCTTAAACCCAACTTGT
	MYC_large_oligo_54	127833385	127833425	GGTTACCTCTTATCTAGTGGCAAAAACTCCTGTCCTTGCATAGGTCAGAGGGCACAGGCCGAATCTTAAACCCAACTTGT
	MYC_large_oligo_55	127833445	127833485	GGTTACCTCTTATCTAGTGGGGGATCCCCGTCCTCCTCTACTCATCACTTCCCTTCCCCCGAATCTTAAACCCAACTTGT
	MYC_large_oligo_56	127833499	127833539	GGTTACCTCTTATCTAGTGGAAGGTACCACTCTCTTCCCTTCCCAGCACTTCCCTTCCCCGAATCTTAAACCCAACTTGT
	MYC_large_oligo_57	127833549	127833589	GGTTACCTCTTATCTAGTGGCACTATGAATTGTTTTCTTTACCACGGTCAAGGAATGCATGAATCTTAAACCCAACTTGT
	MYC_large_oligo_58	127833677	127833717	GGTTACCTCTTATCTAGTGGGGGGGGTTTTCCTTTCGCTTCTAGGACAAAAGCCTCTGTCGAATCTTAAACCCAACTTGT
	MYC_large_oligo_59	127833769	127833809	GGTTACCTCTTATCTAGTGGGCTGGCTTCATTTCTCACCGCATAACACCTGGTAGGGTCCGAATCTTAAACCCAACTTGT
	MYC_large_oligo_60	127833924	127833964	GGTTACCTCTTATCTAGTGGCATCGTTCTATTCACTAGGCAACGGACACACCTTCCAAGGGAATCTTAAACCCAACTTGT
	MYC_large_oligo_61	127833974	127834014	GGTTACCTCTTATCTAGTGGGCTGACTTTCCTAACTTACGTAGGACTTGCTGTTCTCTCTGAATCTTAAACCCAACTTGT
	MYC_large_oligo_62	127834060	127834100	GGTTACCTCTTATCTAGTGGCATGAGTAATGCCTTCATTTGCTAGAAAGCTCACTGGGGGGAATCTTAAACCCAACTTGT
	MYC_large_oligo_63	127834132	127834172	GGTTACCTCTTATCTAGTGGGACTTCGGGTTTACGCTTTCAGTCATAATTTGGTCCCAGCGAATCTTAAACCCAACTTGT
	MYC_large_oligo_64	127834254	127834294	GGTTACCTCTTATCTAGTGGTTCCATGCTACCTTTAGATACCAATGCTGCCATTAGCACCGAATCTTAAACCCAACTTGT
	MYC_large_oligo_65	127834310	127834350	GGTTACCTCTTATCTAGTGGACTCATGGATGTTCCCATTACATATGTGAAATTATCCACCGAATCTTAAACCCAACTTGT
	MYC_large_oligo_66	127834491	127834531	GGTTACCTCTTATCTAGTGGCCTCCACCTCCCGGGTGCAAGTGATTCCCCTGCTTCAGCCGAATCTTAAACCCAACTTGT
	MYC_large_oligo_67	127834696	127834736	GGTTACCTCTTATCTAGTGGCGTGAGCCACCACGCCTGGCCCTGCCAACCCATCTTATCAGAATCTTAAACCCAACTTGT
	MYC_large_oligo_68	127834819	127834859	GGTTACCTCTTATCTAGTGGGGCATTGAACCCGGAGAGTCTACCCTTTTTGCTCTTGGCCGAATCTTAAACCCAACTTGT
	MYC_large_oligo_69	127834870	127834910	GGTTACCTCTTATCTAGTGGCCACTGTGGGAAAGCACCATGCAGAGTGACTGGCACACAGGAATCTTAAACCCAACTTGT
	MYC_large_oligo_70	127834963	127835003	GGTTACCTCTTATCTAGTGGGACTGAATTGATAGACAAAAAACCTGCAGGCTGAAGCATGGAATCTTAAACCCAACTTGT
	MYC_large_oligo_71	127835067	127835107	GGTTACCTCTTATCTAGTGGCTGAATCAAAAACTGCGGGGACTGAGGCACGGGAAGGCTCGAATCTTAAACCCAACTTGT
	MYC_large_oligo_72	127835119	127835159	GGTTACCTCTTATCTAGTGGTCTCTTCTGGCCAATGTTTTAAACACTAAAGCTTAAAGCCGAATCTTAAACCCAACTTGT
	MYC_large_oligo_73	127835181	127835221	GGTTACCTCTTATCTAGTGGTGAGCTGGACATCAAAACATCTAGGACATGAATAGCTCTGGAATCTTAAACCCAACTTGT
	MYC_large_oligo_74	127835335	127835375	GGTTACCTCTTATCTAGTGGGTAAAATGGTTTGTGGTGGGAAAGAGGAAGTAAGCAATACGAATCTTAAACCCAACTTGT
	MYC_large_oligo_75	127835421	127835461	GGTTACCTCTTATCTAGTGGGTCAGTAACCAGTCTCTCTTACTCCCTGTGTCTTCTAGCCGAATCTTAAACCCAACTTGT
	MYC_large_oligo_76	127835531	127835571	GGTTACCTCTTATCTAGTGGTCCAAGCAATATCCAACCTAGCCATTGTACTTTTCCTGCCGAATCTTAAACCCAACTTGT
	MYC_large_oligo_77	127835604	127835644	GGTTACCTCTTATCTAGTGGCAGGGCCAAACATTTTTATAATGGCTTCCACAGGCAGAAGGAATCTTAAACCCAACTTGT
	MYC_large_oligo_78	127835664	127835704	GGTTACCTCTTATCTAGTGGACACTAAAAGACCTTTCAGAATGTCTGAATTCATCCAGACGAATCTTAAACCCAACTTGT
	MYC_large_oligo_79	127835782	127835822	GGTTACCTCTTATCTAGTGGAGCTTATTAGCTCTGAGATAGAAAAGTGGCAGATCAGGTGGAATCTTAAACCCAACTTGT
	MYC_large_oligo_80	127835838	127835878	GGTTACCTCTTATCTAGTGGTGGTGCTGAATTAGGCAGAGAAAGAGAAAGAGGAGGGACCGAATCTTAAACCCAACTTGT
	MYC_large_oligo_81	127835890	127835930	GGTTACCTCTTATCTAGTGGGGAAGAAGGTAGTGTCCTAGTAAATTTGTAAGAAGGGTTGGAATCTTAAACCCAACTTGT
	MYC_large_oligo_82	127835990	127836030	GGTTACCTCTTATCTAGTGGGCTCCCATAATTCTTACAATGTTGTGGGAGGGACCCGGTGGAATCTTAAACCCAACTTGT
	MYC_large_oligo_83	127836141	127836181	GGTTACCTCTTATCTAGTGGTTCTCGCCTGCTGCCGCCATGATTGTGAGGCTTCCCCACCGAATCTTAAACCCAACTTGT
	MYC_large_oligo_84	127836250	127836290	GGTTACCTCTTATCTAGTGGTCAGCAGCGTGAAAGTGGACTAATACACACCACATCTATAGAATCTTAAACCCAACTTGT
	MYC_large_oligo_85	127836326	127836366	GGTTACCTCTTATCTAGTGGGCTGTAAATATGAGCTTAGACCGGATGTATGCAGGAGCAGGAATCTTAAACCCAACTTGT
	MYC_large_oligo_86	127836424	127836464	GGTTACCTCTTATCTAGTGGAACCCATGGAACAGTGGAAAAGAAGGGGAGCTCACCAGCCGAATCTTAAACCCAACTTGT
	MYC_large_oligo_87	127836480	127836520	GGTTACCTCTTATCTAGTGGCCAAGCAACCCTGGTGATCCACAGGATGATGATAATACCCGAATCTTAAACCCAACTTGT
	MYC_large_oligo_88	127836624	127836664	GGTTACCTCTTATCTAGTGGAGAGGGAGTTCCTCACATGGGAGGGTGTCCTTTGGATCACGAATCTTAAACCCAACTTGT
	MYC_large_oligo_89	127836691	127836731	GGTTACCTCTTATCTAGTGGGTTGTTACTGAGTGAGGCTCTCTCAATCTCAGCGTCCTGGGAATCTTAAACCCAACTTGT
	MYC_large_oligo_90	127836800	127836840	GGTTACCTCTTATCTAGTGGCTGGTCTCAGCACCCATTACCAGCAGAGGGCGCCAGAGCCGAATCTTAAACCCAACTTGT
	MYC_large_oligo_91	127836925	127836965	GGTTACCTCTTATCTAGTGGCAAATTATTGCTTGGGGGTGGGTGGAGGGAAGTGTCACGGGAATCTTAAACCCAACTTGT
	MYC_large_oligo_92	127836976	127837016	GGTTACCTCTTATCTAGTGGTCCCTCTTTCACTTTCTTAAGGAGGGAGAAAAACCTCTTTGAATCTTAAACCCAACTTGT
	MYC_large_oligo_93	127837036	127837076	GGTTACCTCTTATCTAGTGGTGCCGTCACAGCGTTACTTGTTAATCAAAACAGGTTTCCCGAATCTTAAACCCAACTTGT
	MYC_large_oligo_94	127837109	127837149	GGTTACCTCTTATCTAGTGGCCGTTATCTCCTTCCTCCTGGGTGTGTATCCCCCTGTGGGGAATCTTAAACCCAACTTGT
	MYC_large_oligo_95	127837192	127837232	GGTTACCTCTTATCTAGTGGGCAGGCCCGTGAATATGGCACCAGAGAAGACGGAGGAGGGGAATCTTAAACCCAACTTGT
	MYC_large_oligo_96	127837292	127837332	GGTTACCTCTTATCTAGTGGCTGCTGCAGGGACAGAAACCTCTGCCAGGGAGACTCGCCCGAATCTTAAACCCAACTTGT
	MYC_large_oligo_97	127837364	127837404	GGTTACCTCTTATCTAGTGGGGTCTCGGTCGAAAGAATCGCTAATCAAGAGCCACCAGCCGAATCTTAAACCCAACTTGT
	MYC_large_oligo_98	127837440	127837480	GGTTACCTCTTATCTAGTGGGGAGGGAGCTATTACAAAGCAGTGCTGACATAGTGTGAAGGAATCTTAAACCCAACTTGT
	MYC_large_oligo_99	127837504	127837544	GGTTACCTCTTATCTAGTGGCATCACCAGCTGCATTCATTAATACTTAGGCCTAACTGGGGAATCTTAAACCCAACTTGT
	MYC_large_oligo_100	127837617	127837657	GGTTACCTCTTATCTAGTGGGACTCAAATGAGTATTTCTGGGAAGAATTGTTGTTTGCGGGAATCTTAAACCCAACTTGT
	MYC_large_oligo_101	127837753	127837793	GGTTACCTCTTATCTAGTGGGCTCTGCTCAGGACCAACGTAGAGATAAGTTGCCCTTCGCGAATCTTAAACCCAACTTGT
	MYC_large_oligo_102	127837865	127837905	GGTTACCTCTTATCTAGTGGCCCCAGTTTCGGGAACACGTAGGGGGCCCAGGGCAGTGGGGAATCTTAAACCCAACTTGT
	MYC_large_oligo_103	127837940	127837980	GGTTACCTCTTATCTAGTGGGCCAGGCATAGAGGGGTTTGGGACACATGTTCTGGACTAGGAATCTTAAACCCAACTTGT
	MYC_large_oligo_104	127838030	127838070	GGTTACCTCTTATCTAGTGGGGCCCACTTTTCTGGGAAGGTGATGCCACGGAGAATGAGCGAATCTTAAACCCAACTTGT
	MYC_large_oligo_105	127838193	127838233	GGTTACCTCTTATCTAGTGGTTCTGCTGAGGTGAAATCTAGTGGGGGACAGGAGACTCAGGAATCTTAAACCCAACTTGT
	MYC_large_oligo_106	127838350	127838390	GGTTACCTCTTATCTAGTGGGGGGGCAATTTTCCCGCTTACCCGTAATGGCAGCCTATTTGAATCTTAAACCCAACTTGT
	MYC_large_oligo_107	127838436	127838476	GGTTACCTCTTATCTAGTGGGACAGTAGGATGCCCTTTGCCAAGCCTGGGGACTTAGGCCGAATCTTAAACCCAACTTGT
	MYC_large_oligo_108	127838489	127838529	GGTTACCTCTTATCTAGTGGGCCTTAAACACTTGAACAGCTCACTAGAAAAGAAAAAGTCGAATCTTAAACCCAACTTGT
	MYC_large_oligo_109	127838567	127838607	GGTTACCTCTTATCTAGTGGCCTGACTCCAGGGCATTGTGAATGCAGATGAAAGGGCACCGAATCTTAAACCCAACTTGT
	MYC_large_oligo_110	127838705	127838745	GGTTACCTCTTATCTAGTGGGAGGAACTGGCGTGGGATGGAGGTAGGGAGGGTAAGGGCCGAATCTTAAACCCAACTTGT
	MYC_large_oligo_111	127838760	127838800	GGTTACCTCTTATCTAGTGGCTGGAGGGAAGGGGTTCTGGTAATGTAAATTCCCTGGCTGGAATCTTAAACCCAACTTGT
	MYC_large_oligo_112	127838822	127838862	GGTTACCTCTTATCTAGTGGCATGGAATTATGGGTGTCCACAACTCAAATCCTACCTGTGGAATCTTAAACCCAACTTGT
	MYC_large_oligo_113	127838879	127838919	GGTTACCTCTTATCTAGTGGAGCCCAGAGAGACTGAGAGGACAAAAGATTTTCCAGAACCGAATCTTAAACCCAACTTGT
	MYC_large_oligo_114	127838965	127839005	GGTTACCTCTTATCTAGTGGTCATTCCTTGAGTTCTCCCTACACTCACAGCATGAAGGTCGAATCTTAAACCCAACTTGT
	MYC_large_oligo_115	127839018	127839058	GGTTACCTCTTATCTAGTGGGCTGTTTAATACACAGTCTCTTTAAGGGGGCACAGCACAGGAATCTTAAACCCAACTTGT
	MYC_large_oligo_116	127839152	127839192	GGTTACCTCTTATCTAGTGGCAGTAATGAACTAGGTACTGTGGAAGGACACAAGGAGGCGGAATCTTAAACCCAACTTGT
	MYC_large_oligo_117	127839217	127839257	GGTTACCTCTTATCTAGTGGGGCAACAGAAATGGCTTCACAGAGGCTGTTCTAGCAGAGCGAATCTTAAACCCAACTTGT
	MYC_large_oligo_118	127839281	127839321	GGTTACCTCTTATCTAGTGGAAGAACATGAGAGAAGGAATGTAGGGAAGGACATTCCGGGGAATCTTAAACCCAACTTGT
	MYC_large_oligo_119	127839342	127839382	GGTTACCTCTTATCTAGTGGGTTTGGAGGACTGGCAAGCAGCTTCACAGATGGGGGAAAGGAATCTTAAACCCAACTTGT
	MYC_large_oligo_120	127839411	127839451	GGTTACCTCTTATCTAGTGGGAACCACGAACACAGACTGGGTCAGGAAGGAATTGGAGGGGAATCTTAAACCCAACTTGT
	MYC_large_oligo_121	127839528	127839568	GGTTACCTCTTATCTAGTGGACCCCAACCGTGCACCGATTAAGCGTATGGAGTTGGCCCCGAATCTTAAACCCAACTTGT
	MYC_large_oligo_122	127839578	127839618	GGTTACCTCTTATCTAGTGGTACCGTGTGAGTTCCACAACACCCTGGGTAGACTCTGTTTGAATCTTAAACCCAACTTGT
	MYC_large_oligo_123	127839735	127839775	GGTTACCTCTTATCTAGTGGCACAGGCTGGTGCCCATCCGCAGACCATGCTTGGAGCAGCGAATCTTAAACCCAACTTGT
	MYC_large_oligo_124	127839835	127839875	GGTTACCTCTTATCTAGTGGTGCCCTAGGAAGGTTACACTGGCAGCAAGATGGAGAAAGGGAATCTTAAACCCAACTTGT
	MYC_large_oligo_125	127839941	127839981	GGTTACCTCTTATCTAGTGGTGCGAGGATCTGACCCGGGGCCCTGAATATCCTTAGGGGGGAATCTTAAACCCAACTTGT
	MYC_large_oligo_126	127840021	127840061	GGTTACCTCTTATCTAGTGGGCGCTTGTTGAGTGTTGAGTATATGAGACGCGGGAAAGGGGAATCTTAAACCCAACTTGT
	MYC_large_oligo_127	127840132	127840172	GGTTACCTCTTATCTAGTGGAAGAGGATCCTGAAGGCCAACCTAGGGTAGGGGAAAGCCCGAATCTTAAACCCAACTTGT
	MYC_large_oligo_128	127840223	127840263	GGTTACCTCTTATCTAGTGGGAGTCAGAAGCAGCTCCAAACAGCCAAATTGGTGCATGTGGAATCTTAAACCCAACTTGT
	MYC_large_oligo_129	127840310	127840350	GGTTACCTCTTATCTAGTGGGTTTTGCCGCAGAACATTCCTCTGTCCTAAAGTCATGGGCGAATCTTAAACCCAACTTGT
	MYC_large_oligo_130	127840361	127840401	GGTTACCTCTTATCTAGTGGTCTGTCAGTGTAACCTTATCCCAGCTTCCTGTTTGAGCACGAATCTTAAACCCAACTTGT
	MYC_large_oligo_131	127840482	127840522	GGTTACCTCTTATCTAGTGGGGACCCGCTCTGCCACACAGAATGCAGTTCTGCTGTTGGGGAATCTTAAACCCAACTTGT
	MYC_large_oligo_132	127840538	127840578	GGTTACCTCTTATCTAGTGGGGAAGGGAGGATTTTGGGGTGTAGGGGAGCTTGTAGCCTGGAATCTTAAACCCAACTTGT
	MYC_large_oligo_133	127840642	127840682	GGTTACCTCTTATCTAGTGGCTTGAGTCGGCTGACACGTGCCCACTCCCCTGCCACCCCCGAATCTTAAACCCAACTTGT
	MYC_large_oligo_134	127840692	127840732	GGTTACCTCTTATCTAGTGGCAGACACCTCTGCACATCACACAGCGCAGGTGTTCCAACCGAATCTTAAACCCAACTTGT
	MYC_large_oligo_135	127840775	127840815	GGTTACCTCTTATCTAGTGGGGGCCCCCAGCCTCATGGAGACAAACTTCCCCAACTCCCAGAATCTTAAACCCAACTTGT
	MYC_large_oligo_136	127840860	127840900	GGTTACCTCTTATCTAGTGGGGACTCCAAAGTGGACACTGAGCTAGGGGACTGCATCTGGGAATCTTAAACCCAACTTGT
	MYC_large_oligo_137	127840921	127840961	GGTTACCTCTTATCTAGTGGGCTTGGCACACGGCAGAAGCTAAATGAATGGCTGAGGAGCGAATCTTAAACCCAACTTGT
	MYC_large_oligo_138	127841009	127841049	GGTTACCTCTTATCTAGTGGCCCTTCTCCTTCCTTCCCATCTTTCCTACTTCTCTCTCCCGAATCTTAAACCCAACTTGT
	MYC_large_oligo_139	127841138	127841178	GGTTACCTCTTATCTAGTGGCCTTGATAAATAAACCAGACAGGATTCTGCTTTCTCCCTGGAATCTTAAACCCAACTTGT
	MYC_large_oligo_140	127841225	127841265	GGTTACCTCTTATCTAGTGGCCTTCAGTCCAGACCCACTTTCTGCCCACGTTATGGTTGCGAATCTTAAACCCAACTTGT
	MYC_large_oligo_141	127841275	127841315	GGTTACCTCTTATCTAGTGGACCAGCCCCTATCCACTAGCCACCTGGTCTTTGCTTACATGAATCTTAAACCCAACTTGT
	MYC_large_oligo_142	127841326	127841366	GGTTACCTCTTATCTAGTGGCGGAGAACTCACTACCTTTGAAAGCAATTACCCTTCACTGGAATCTTAAACCCAACTTGT
	MYC_large_oligo_143	127841422	127841462	GGTTACCTCTTATCTAGTGGGTTGCCTTTGTGTGGTGGAGTGATGAAAGATTTGGGTTCCGAATCTTAAACCCAACTTGT
	MYC_large_oligo_144	127841588	127841628	GGTTACCTCTTATCTAGTGGCCTTGGGAATTTCTCAGACCGTGAGCTGAGAACTCTCTCCGAATCTTAAACCCAACTTGT
	MYC_large_oligo_145	127841640	127841680	GGTTACCTCTTATCTAGTGGCAGATTGACCCCAGTTTTGTCCAGAGGAAGCAAGAATAAGGAATCTTAAACCCAACTTGT
	MYC_large_oligo_146	127841745	127841785	GGTTACCTCTTATCTAGTGGTTTTGCTGCCAGTACTTCCAAAGTGTTTGGCTTACTCAGCGAATCTTAAACCCAACTTGT
	MYC_large_oligo_147	127841840	127841880	GGTTACCTCTTATCTAGTGGGATGTGGATCATTCAGTCTCTCCTTCACTGAAGATATTTGGAATCTTAAACCCAACTTGT
	MYC_large_oligo_148	127841942	127841982	GGTTACCTCTTATCTAGTGGGGATGTTCTGAGAATTTTGGGAGGCAGGGTACCATATTGCGAATCTTAAACCCAACTTGT
	MYC_large_oligo_149	127842012	127842052	GGTTACCTCTTATCTAGTGGTGGGTGCAAATCCAGGCTCTATTAGCTTTGTTGTTTTCAAGAATCTTAAACCCAACTTGT
	MYC_large_oligo_150	127842107	127842147	GGTTACCTCTTATCTAGTGGGATGTTCGACTGACATAATTGGTGTGAGGATTCAACTTGCGAATCTTAAACCCAACTTGT
	MYC_large_oligo_151	127842199	127842239	GGTTACCTCTTATCTAGTGGCAGGGCCTACTTGAGGATGGAGGATCAGAGGAGGGTGAGGGAATCTTAAACCCAACTTGT
	MYC_large_oligo_152	127842299	127842339	GGTTACCTCTTATCTAGTGGCCAAACTCCTGTAACACACAGTTTATCTATAGAACCAGCCGAATCTTAAACCCAACTTGT
	MYC_large_oligo_153	127842387	127842427	GGTTACCTCTTATCTAGTGGCATGTGCCACAATTGGGTTTTACTTATTCGACAGAATTCCGAATCTTAAACCCAACTTGT
	MYC_large_oligo_154	127842503	127842543	GGTTACCTCTTATCTAGTGGCCAAGATCTCTGCTTGCTCCCGTCCTCCCAGGCATTAAAGGAATCTTAAACCCAACTTGT
	MYC_large_oligo_155	127842561	127842601	GGTTACCTCTTATCTAGTGGCCTAACTGGTTGGTTAGGTTCTACCTGAGAGCAGACATCCGAATCTTAAACCCAACTTGT
	MYC_large_oligo_156	127842687	127842727	GGTTACCTCTTATCTAGTGGCAGGAAGACAAGAATCATCCGAGAATCCAGGAATTCAGGCGAATCTTAAACCCAACTTGT
	MYC_large_oligo_157	127842778	127842818	GGTTACCTCTTATCTAGTGGCACTAGTTAAGAAAAGGCCCCTGTAATTTTCAGAAGGGAGGAATCTTAAACCCAACTTGT
	MYC_large_oligo_158	127842829	127842869	GGTTACCTCTTATCTAGTGGCTTCTGTCAGATTTGCACCATAGTATTTCACTTTCTTTGGGAATCTTAAACCCAACTTGT
	MYC_large_oligo_159	127842881	127842921	GGTTACCTCTTATCTAGTGGTGGTATTGTGCTTTTAACTTGTTTCCAAATGTTTGCTGTCGAATCTTAAACCCAACTTGT
	MYC_large_oligo_160	127842939	127842979	GGTTACCTCTTATCTAGTGGTGATTTTCTATCTTGATCTTGTGCTCTGTGTGGTTCTAGGGAATCTTAAACCCAACTTGT
	MYC_large_oligo_161	127843111	127843151	GGTTACCTCTTATCTAGTGGGAGAGGGTGGATGTCTTGGCCTTGTTCTTGATATTAGGGGGAATCTTAAACCCAACTTGT
	MYC_large_oligo_162	127843188	127843228	GGTTACCTCTTATCTAGTGGGCGTAGGCGTGTTGCAGATGTTCTTTCTCAAGGTGAGGTCGAATCTTAAACCCAACTTGT
	MYC_large_oligo_163	127843262	127843302	GGTTACCTCTTATCTAGTGGGTCATTCTGTCATTTGCCATGAGTTGGATGTCAGAGTCCCGAATCTTAAACCCAACTTGT
	MYC_large_oligo_164	127843367	127843407	GGTTACCTCTTATCTAGTGGGAAGCTCTGTCGTTTGGCGCATATGTGTATGTATGTATACGAATCTTAAACCCAACTTGT
	MYC_large_oligo_165	127843426	127843466	GGTTACCTCTTATCTAGTGGAGGATTGCTACTTTTTCCCTGGCAAATTGAGCCTTTTTTCGAATCTTAAACCCAACTTGT
	MYC_large_oligo_166	127843622	127843662	GGTTACCTCTTATCTAGTGGGGCTTACAAGAGCCACAAACTTAATGGAAATCAACTTAACGAATCTTAAACCCAACTTGT
	MYC_large_oligo_167	127843690	127843730	GGTTACCTCTTATCTAGTGGCTGGGAAGTTTAAGAAGGTAGCTCTAGTTTTGAACATAGCGAATCTTAAACCCAACTTGT
	MYC_large_oligo_168	127843765	127843805	GGTTACCTCTTATCTAGTGGCTTTCTCTCTCCCTCTTTCCTCCTGCTTTTCTGTGTTAGCGAATCTTAAACCCAACTTGT
	MYC_large_oligo_169	127843823	127843863	GGTTACCTCTTATCTAGTGGTCTCCATACACTGTCCAAGATTATAACACATGCTGTTAGCGAATCTTAAACCCAACTTGT
	MYC_large_oligo_170	127843941	127843981	GGTTACCTCTTATCTAGTGGACCAATCCCTATGGCCAGGGAAATGGGACACTGTGACCAGGAATCTTAAACCCAACTTGT
	MYC_large_oligo_171	127844033	127844073	GGTTACCTCTTATCTAGTGGCCAACTCAAAAAGAACATGGTGGTGGTTGGTGGGGTGGGGGAATCTTAAACCCAACTTGT
	MYC_large_oligo_172	127844130	127844170	GGTTACCTCTTATCTAGTGGCATCCTGAAGTCAAAAATTATACCACCCAATATGCAGCTCGAATCTTAAACCCAACTTGT
	MYC_large_oligo_173	127844230	127844270	GGTTACCTCTTATCTAGTGGGCCAGTTTGTTTCAAAGCCCTGGTTATGTCACTTTCCTGGGAATCTTAAACCCAACTTGT
	MYC_large_oligo_174	127844283	127844323	GGTTACCTCTTATCTAGTGGGAAATAGGAACCGTCTTCTATATTAACTTCCTCAGCTACCGAATCTTAAACCCAACTTGT
	MYC_large_oligo_175	127844364	127844404	GGTTACCTCTTATCTAGTGGAGCAAAAACCTTTGCCACATGAGTTCAGGAGGGAGGTAGGGAATCTTAAACCCAACTTGT
	MYC_large_oligo_176	127844476	127844516	GGTTACCTCTTATCTAGTGGGAGGTTTAATGGGCTCACCGTTCCTCATGGCTGGGGAGGCGAATCTTAAACCCAACTTGT
	MYC_large_oligo_177	127844562	127844602	GGTTACCTCTTATCTAGTGGCATGGTGGCAGCCAAGAAGAGTGTGTGTAGGGGAACTCCCGAATCTTAAACCCAACTTGT
	MYC_large_oligo_178	127844676	127844716	GGTTACCTCTTATCTAGTGGGATTCAGTTACCTCCTACCGGGTCCCTTCCACGACACGTGGAATCTTAAACCCAACTTGT
	MYC_large_oligo_179	127844827	127844867	GGTTACCTCTTATCTAGTGGCCTGGGAGGTTGTTCCACACATCAGGAGTAACACAGACACGAATCTTAAACCCAACTTGT
	MYC_large_oligo_180	127844878	127844918	GGTTACCTCTTATCTAGTGGGGCAGGAAGCATATGGCAAGAATGAGTAAAATCGGAATGGGAATCTTAAACCCAACTTGT
	MYC_large_oligo_181	127844975	127845015	GGTTACCTCTTATCTAGTGGGTACCAATTAGCCTATGTTTAAGGAGCCGTGAAGGACCGCGAATCTTAAACCCAACTTGT
	MYC_large_oligo_182	127845086	127845126	GGTTACCTCTTATCTAGTGGCTGCTGCTCTCTGGCCTCCAGTTCTCAGCCTCCCAGTCCCGAATCTTAAACCCAACTTGT
	MYC_large_oligo_183	127845139	127845179	GGTTACCTCTTATCTAGTGGCCGTCCCATCTTCAGTGGGCACCCACCTCCATTGCAGCACGAATCTTAAACCCAACTTGT
	MYC_large_oligo_184	127845198	127845238	GGTTACCTCTTATCTAGTGGTTACCTGTTTGTGCGGCTTTCTCTACCATATTACAGGTGCGAATCTTAAACCCAACTTGT
	MYC_large_oligo_185	127845248	127845288	GGTTACCTCTTATCTAGTGGGTCAGTAACTAGACATTATTTATCTTTGTGACCGCGATATGAATCTTAAACCCAACTTGT
	MYC_large_oligo_186	127845347	127845387	GGTTACCTCTTATCTAGTGGGTAATAGCAGAGGTGGTCATTTCCCCTGGTGCACTGTTCCGAATCTTAAACCCAACTTGT
	MYC_large_oligo_187	127845397	127845437	GGTTACCTCTTATCTAGTGGGCAAATGCTCCAGTTTCAGGGAAAACTAAACTTTCCTTTTGAATCTTAAACCCAACTTGT
	MYC_large_oligo_188	127845511	127845551	GGTTACCTCTTATCTAGTGGAGTGCAGCAGGAAATTCATATCTGGGACCTCTCGATCCTCGAATCTTAAACCCAACTTGT
	MYC_large_oligo_189	127845610	127845650	GGTTACCTCTTATCTAGTGGGTAGCTTGCCGTGCCACCAGTCAGGGTGAGAACTGCTGGCGAATCTTAAACCCAACTTGT
	MYC_large_oligo_190	127845660	127845700	GGTTACCTCTTATCTAGTGGCGGCATTCTCTCCCCCACCCTACCTCTGAATCCCTAATTGGAATCTTAAACCCAACTTGT
	MYC_large_oligo_191	127845710	127845750	GGTTACCTCTTATCTAGTGGCAGCTGTACCACACTGCTGCCCAGATCCTTCAAGACTTTAGAATCTTAAACCCAACTTGT
	MYC_large_oligo_192	127845760	127845800	GGTTACCTCTTATCTAGTGGGCAGGACTCTCTGGCCTGCTAATTGTGCCTCTCCTGTTACGAATCTTAAACCCAACTTGT
	MYC_large_oligo_193	127845868	127845908	GGTTACCTCTTATCTAGTGGCCCAGACCGCCCTAGGCTGATTTGCTGGGAGTTGGAAACCGAATCTTAAACCCAACTTGT
	MYC_large_oligo_194	127845935	127845975	GGTTACCTCTTATCTAGTGGTGATATTCTCCCAGGAGCACTAGTCCCGGCCACCCTGCTGGAATCTTAAACCCAACTTGT
	MYC_large_oligo_195	127846003	127846043	GGTTACCTCTTATCTAGTGGGGCTTCAGGCCCCTCCTGCGTCCTTTCCTAGCTTTTAGTAGAATCTTAAACCCAACTTGT
	MYC_large_oligo_196	127846053	127846093	GGTTACCTCTTATCTAGTGGCTGCCTAAAGCCGTACAATTTCTCCGTGTTGTTCTTGTCCGAATCTTAAACCCAACTTGT
	MYC_large_oligo_197	127846126	127846166	GGTTACCTCTTATCTAGTGGGGAGCCTACCTTCCTTAAACTGCTTTCCCAATGTGAGGCCGAATCTTAAACCCAACTTGT
	MYC_large_oligo_198	127846201	127846241	GGTTACCTCTTATCTAGTGGCCAGCTGTTACTGCTGGCTTCCCATGATCGTCAGTGACTTGAATCTTAAACCCAACTTGT
	MYC_large_oligo_199	127846269	127846309	GGTTACCTCTTATCTAGTGGCATATGCACAAGTGGAGGGGAAGAAAAAAGCTTGCTCCTGGAATCTTAAACCCAACTTGT
	MYC_large_oligo_200	127846319	127846359	GGTTACCTCTTATCTAGTGGCCCTGATGTGTCACTAGGTGCATACACATGATGAAACAGGGAATCTTAAACCCAACTTGT
	MYC_large_oligo_201	127846372	127846412	GGTTACCTCTTATCTAGTGGCATTGCAAATGACTCCCTGGCCCCTCTGCTTCCTTTCCCCGAATCTTAAACCCAACTTGT
	MYC_large_oligo_202	127846479	127846519	GGTTACCTCTTATCTAGTGGGAGCTCTGGAGGAAGCAGGAAGCGTGAGCAAGGCTGGGCCGAATCTTAAACCCAACTTGT
	MYC_large_oligo_203	127846529	127846569	GGTTACCTCTTATCTAGTGGGGCCCGTGTCGCTGTTTTTATCAGTGCAATTGCTGCATTTGAATCTTAAACCCAACTTGT
	MYC_large_oligo_204	127846634	127846674	GGTTACCTCTTATCTAGTGGGGGAGATGCCCTGCAGATGGAGTGGCTTCTTTCAGGGGGCGAATCTTAAACCCAACTTGT
	MYC_large_oligo_205	127846684	127846724	GGTTACCTCTTATCTAGTGGGTGCGGGAATGAGGATTTGCAAAGGTAAATAGAGCTGTGAGAATCTTAAACCCAACTTGT
	MYC_large_oligo_206	127846777	127846817	GGTTACCTCTTATCTAGTGGGGAGTGAAAAAGAGCCAGAAACACCTCTTTGAAGAGCAGCGAATCTTAAACCCAACTTGT
	MYC_large_oligo_207	127846862	127846902	GGTTACCTCTTATCTAGTGGACAAAACCAGTTCCGGGCCGGGTACGGTGGCTCACACCTGGAATCTTAAACCCAACTTGT
	MYC_large_oligo_208	127847080	127847120	GGTTACCTCTTATCTAGTGGCCCAGGAGGCAGAGATCGTGGTGAGCCAAGATCACGCCATGAATCTTAAACCCAACTTGT
	MYC_large_oligo_209	127847235	127847275	GGTTACCTCTTATCTAGTGGTAGAGAAGACATGGCATCTGCCTCCTCAGCCACTCCGTGGGAATCTTAAACCCAACTTGT
	MYC_large_oligo_210	127847306	127847346	GGTTACCTCTTATCTAGTGGGATTGTTGTCAATCCTGTGATAGAGATAAACCAGGGGCACGAATCTTAAACCCAACTTGT
	MYC_large_oligo_211	127847374	127847414	GGTTACCTCTTATCTAGTGGGAGAGATCCGAGCAGTTTGAAGGAAGTACTCCCATAGCTCGAATCTTAAACCCAACTTGT
	MYC_large_oligo_212	127847447	127847487	GGTTACCTCTTATCTAGTGGAGCACCTGACAGGTATCGAGGCCCCGCGTGTGTCAGGCAGGAATCTTAAACCCAACTTGT
	MYC_large_oligo_213	127847497	127847537	GGTTACCTCTTATCTAGTGGGCTTTCCATGCACTGTCTTGTTTAACCATGGCCACCCCTCGAATCTTAAACCCAACTTGT
	MYC_large_oligo_214	127847548	127847588	GGTTACCTCTTATCTAGTGGAGTACTGGTTGACTATCCCACATTCCAAAATCTGAACTCCGAATCTTAAACCCAACTTGT
	MYC_large_oligo_215	127847626	127847666	GGTTACCTCTTATCTAGTGGGACCGTAATCTCTCCAACTAGCATTATTGGGTTAATTGGCGAATCTTAAACCCAACTTGT
	MYC_large_oligo_216	127847731	127847771	GGTTACCTCTTATCTAGTGGCCTCTGCCCTAGAAAGAGAGGGATGGTTAGAACACTGGCCGAATCTTAAACCCAACTTGT
	MYC_large_oligo_217	127847781	127847821	GGTTACCTCTTATCTAGTGGGAAAGTTCAGGTCCCATCACTTATTAACTGTTTGACCACAGAATCTTAAACCCAACTTGT
	MYC_large_oligo_218	127847849	127847889	GGTTACCTCTTATCTAGTGGCATTCCTGCCCCTGTAACTGAGGATAGTACTATCTACTGCGAATCTTAAACCCAACTTGT
	MYC_large_oligo_219	127847908	127847948	GGTTACCTCTTATCTAGTGGACCTGTGACCCTGCTTTGCAAACAGCTAATTGAAAACTGCGAATCTTAAACCCAACTTGT
	MYC_large_oligo_220	127848009	127848049	GGTTACCTCTTATCTAGTGGCTTCCAGAGTTGAAAAGCAGAAGTGTTAAGGATTGGGTGGGAATCTTAAACCCAACTTGT
	MYC_large_oligo_221	127848060	127848100	GGTTACCTCTTATCTAGTGGGGAGGTATCAATTTCTAATAGGGTCAGGTCTGGGAAAGAGGAATCTTAAACCCAACTTGT
	MYC_large_oligo_222	127848124	127848164	GGTTACCTCTTATCTAGTGGGCTTCATAAGCCTGATCAACTTGTCCTTATGAAACTTTTAGAATCTTAAACCCAACTTGT
	MYC_large_oligo_223	127848197	127848237	GGTTACCTCTTATCTAGTGGTCTTTCTGCTCTTCACCTAGTTAAGCCCCATTCAGTCTTCGAATCTTAAACCCAACTTGT
	MYC_large_oligo_224	127848283	127848323	GGTTACCTCTTATCTAGTGGCCCTCCTCCCACAACCAAGTAATGCCCCGCTAACCCATGGGAATCTTAAACCCAACTTGT
	MYC_large_oligo_225	127848511	127848551	GGTTACCTCTTATCTAGTGGGCTATCCCTCCCTAGCCCCACACTCCCTGACGGGCCCCAGGAATCTTAAACCCAACTTGT
	MYC_large_oligo_226	127848802	127848842	GGTTACCTCTTATCTAGTGGCTTTGCAATTGTAAATAGTGCTGCAAGAAACATGCGTGTGGAATCTTAAACCCAACTTGT
	MYC_large_oligo_227	127849057	127849097	GGTTACCTCTTATCTAGTGGGATTGCCATTTTAACTGGTATGAAATGGTATTTCATTGCGGAATCTTAAACCCAACTTGT
	MYC_large_oligo_228	127849380	127849420	GGTTACCTCTTATCTAGTGGTTAGATCCCATTTGTCAACTTGGGCTTTTGTTGCCATTGCGAATCTTAAACCCAACTTGT
	MYC_large_oligo_229	127849465	127849505	GGTTACCTCTTATCTAGTGGCTTCACAGGGGCAGGAGCGGTATCTGTTTAGTTCGCCTCCGAATCTTAAACCCAACTTGT
	MYC_large_oligo_230	127849515	127849555	GGTTACCTCTTATCTAGTGGTACCTATTGCAGTACCTGAGATGAGTTAGGTGCACAACAAGAATCTTAAACCCAACTTGT
	MYC_large_oligo_231	127849600	127849640	GGTTACCTCTTATCTAGTGGTCCTTAACCTTGATATGATCTTTCATACAGTAGCTCGTGCGAATCTTAAACCCAACTTGT
	MYC_large_oligo_232	127849663	127849703	GGTTACCTCTTATCTAGTGGGGATGGTAACTTTGGAGAGGAAGTCCTAATTTAATGCCTGGAATCTTAAACCCAACTTGT
	MYC_large_oligo_233	127849771	127849811	GGTTACCTCTTATCTAGTGGGTGCTAAAAGCTCAGAACTCAGTTTGCTGCCTCCTAGCTCGAATCTTAAACCCAACTTGT
	MYC_large_oligo_234	127849823	127849863	GGTTACCTCTTATCTAGTGGGTTGGAGCATGTTGTGTGAATGGCATTTCCAGAGTTTCTGGAATCTTAAACCCAACTTGT
	MYC_large_oligo_235	127849876	127849916	GGTTACCTCTTATCTAGTGGAAGTCAGGGTTAGCTTCAACTATATGCCAGGCAAAATCCCGAATCTTAAACCCAACTTGT
	MYC_large_oligo_236	127849935	127849975	GGTTACCTCTTATCTAGTGGGATGGAGGTTTACTCCTCTCTTAGGTAAGGTCGGAAGGCGGAATCTTAAACCCAACTTGT
	MYC_large_oligo_237	127849994	127850034	GGTTACCTCTTATCTAGTGGCTTCCTAGCTTTTACTCTTTCACGCGTGGCTTCCATTCCCGAATCTTAAACCCAACTTGT
	MYC_large_oligo_238	127850056	127850096	GGTTACCTCTTATCTAGTGGTGGCACTTCCAGCCAGCAACCAAGGAGAAAGGGGAAGGCAGAATCTTAAACCCAACTTGT
	MYC_large_oligo_239	127850144	127850184	GGTTACCTCTTATCTAGTGGCGTTGCTCACACCCCACTGGGCAGAATGTGTCATGTGGCCGAATCTTAAACCCAACTTGT
	MYC_large_oligo_240	127850229	127850269	GGTTACCTCTTATCTAGTGGGGCAGACATGTGCCCAACTGAGAAAATAGACTTCTGTTACGAATCTTAAACCCAACTTGT
	MYC_large_oligo_241	127850350	127850390	GGTTACCTCTTATCTAGTGGTGATCTCGGTTCACTGCAACATCCACTTCTTGGGTTCAAGGAATCTTAAACCCAACTTGT
	MYC_large_oligo_242	127850401	127850441	GGTTACCTCTTATCTAGTGGCCTCAGCCTTCCAAGTAGCGGGGATTATAGGTGGCGCCCAGAATCTTAAACCCAACTTGT
	MYC_large_oligo_243	127850493	127850533	GGTTACCTCTTATCTAGTGGGGCCACGCTGGTCACCAACTCCAGACCTCAAGTAATCTGCGAATCTTAAACCCAACTTGT
	MYC_large_oligo_244	127850566	127850606	GGTTACCTCTTATCTAGTGGGCGTGAGCCACCATGCCCAGCTGGAAGTTCTTCTTTTTAAGAATCTTAAACCCAACTTGT
	MYC_large_oligo_245	127850673	127850713	GGTTACCTCTTATCTAGTGGAAGAAAATCGAAATACTTGGAAGTACTCCCATGACATGACGAATCTTAAACCCAACTTGT
	MYC_large_oligo_246	127850779	127850819	GGTTACCTCTTATCTAGTGGCCGTGAATTTTGCCTCTGGATTGACTCCCTTGTGGATTGGGAATCTTAAACCCAACTTGT
	MYC_large_oligo_247	127850912	127850952	GGTTACCTCTTATCTAGTGGGACTGAACATGTATTGAGGGTCTGCTAGGTGCCAGGCGCGGAATCTTAAACCCAACTTGT
	MYC_large_oligo_248	127851013	127851053	GGTTACCTCTTATCTAGTGGCCATGCTGTAACCAGGTGCTGACTGAGCTGTGCAGCAACCGAATCTTAAACCCAACTTGT
	MYC_large_oligo_249	127851072	127851112	GGTTACCTCTTATCTAGTGGCTCAGCAATCTTAAACTTTAAAAGCTAAGTCTGGATTTCCGAATCTTAAACCCAACTTGT
	MYC_large_oligo_250	127851163	127851203	GGTTACCTCTTATCTAGTGGCTTGCTTCCTTAGGGTGGGCCATATTGCAGGGCAAAGGACGAATCTTAAACCCAACTTGT
	MYC_large_oligo_251	127851214	127851254	GGTTACCTCTTATCTAGTGGGTGTGCTTAACCTGGGATCTGGCACAAACAGGCTCACATGGAATCTTAAACCCAACTTGT
	MYC_large_oligo_252	127851277	127851317	GGTTACCTCTTATCTAGTGGTCTTTGAGCACGTGCCAGGCACTTTGGTTTATGGAATCACGAATCTTAAACCCAACTTGT
	MYC_large_oligo_253	127851366	127851406	GGTTACCTCTTATCTAGTGGGTTGAGGAGCCTTGGGTCCCACGACCTCACACAGCCTACCGAATCTTAAACCCAACTTGT
	MYC_large_oligo_254	127851469	127851509	GGTTACCTCTTATCTAGTGGCTTGCTACCTTCACAATTACAGACTCAAGGAAGATCCGCCGAATCTTAAACCCAACTTGT
	MYC_large_oligo_255	127851553	127851593	GGTTACCTCTTATCTAGTGGCTAGTCCTGCCACTGCTGTGAACAGGTGTACCACTATGCCGAATCTTAAACCCAACTTGT
	MYC_large_oligo_256	127851660	127851700	GGTTACCTCTTATCTAGTGGGTGACAAAGCCAGGATGCAAGCCTCCTGCCATAGGTCCAGGAATCTTAAACCCAACTTGT
	MYC_large_oligo_257	127851759	127851799	GGTTACCTCTTATCTAGTGGGAATGCTCAGGCCTCGTGGGAGCCCCCTTGAGCTCTGTCCGAATCTTAAACCCAACTTGT
	MYC_large_oligo_258	127851821	127851861	GGTTACCTCTTATCTAGTGGGTTTGGGCAGGATGCAGATTGCTAACATCTGTGCACAGCCGAATCTTAAACCCAACTTGT
	MYC_large_oligo_259	127851875	127851915	GGTTACCTCTTATCTAGTGGCTGGGGCAATTAACCACTTGGAACTTTAGAGCAGAACCTCGAATCTTAAACCCAACTTGT
	MYC_large_oligo_260	127852005	127852045	GGTTACCTCTTATCTAGTGGGACAAGAGCAAGACGATAGCCCAGATCTCCTACCCACTGCGAATCTTAAACCCAACTTGT
	MYC_large_oligo_261	127852063	127852103	GGTTACCTCTTATCTAGTGGCCTCACTACATGGAGAATGAATAAAGAAGGGAGTGGATTCGAATCTTAAACCCAACTTGT
	MYC_large_oligo_262	127852113	127852153	GGTTACCTCTTATCTAGTGGCATATGAGGATGTGGATCACATAAGCATGTGTAATCATGGGAATCTTAAACCCAACTTGT
	MYC_large_oligo_263	127852217	127852257	GGTTACCTCTTATCTAGTGGTTAAGGCTTACTGTTAAGTGATGGGAGGAAGGACAGACACGAATCTTAAACCCAACTTGT
	MYC_large_oligo_264	127852312	127852352	GGTTACCTCTTATCTAGTGGACCAGAAGTGGTTCACACCCTAGTTGTTATCAGTTGCACCGAATCTTAAACCCAACTTGT
	MYC_large_oligo_265	127852403	127852443	GGTTACCTCTTATCTAGTGGGAATGGAGGCAGGTGATGTCAGGAGGAGGATCATGGGGCCGAATCTTAAACCCAACTTGT
	MYC_large_oligo_266	127852540	127852580	GGTTACCTCTTATCTAGTGGTTGGAATCCTGGTTCCATCATGTGCTACACTCACCCCAGGGAATCTTAAACCCAACTTGT
	MYC_large_oligo_267	127852619	127852659	GGTTACCTCTTATCTAGTGGACCAGTGCTGTCTAGAAGATGCGTGACAGTAGGGACCCTGGAATCTTAAACCCAACTTGT
	MYC_large_oligo_268	127852672	127852712	GGTTACCTCTTATCTAGTGGCAGTGTCCTCAACATTGAGTGCATACTGGACATAATAAGCGAATCTTAAACCCAACTTGT
	MYC_large_oligo_269	127852752	127852792	GGTTACCTCTTATCTAGTGGACACTCAGAATAAAAGGTACTGGCAGTGAGAGTGAGAGTCGAATCTTAAACCCAACTTGT
	MYC_large_oligo_270	127852816	127852856	GGTTACCTCTTATCTAGTGGGAGAGTAAGGGAGGAAGAGACTCATTGCTCAGGGCAGAAGGAATCTTAAACCCAACTTGT
	MYC_large_oligo_271	127852866	127852906	GGTTACCTCTTATCTAGTGGGACAGATGACAGTGAGAAAACAGAGCTGTATTCATCTGGTGAATCTTAAACCCAACTTGT
	MYC_large_oligo_272	127852995	127853035	GGTTACCTCTTATCTAGTGGGCACAGAGTTCAAGATGCGGAAGCTCCATGTGAGGTCAAGGAATCTTAAACCCAACTTGT
	MYC_large_oligo_273	127853089	127853129	GGTTACCTCTTATCTAGTGGAGACACACAAGCACTGCATCAGGTATTTTAGGGATGCTACGAATCTTAAACCCAACTTGT
	MYC_large_oligo_274	127853172	127853212	GGTTACCTCTTATCTAGTGGCATCCATTTTACAGCTGAGGAGACTGTGGTACAAAGAAAGGAATCTTAAACCCAACTTGT
	MYC_large_oligo_275	127853222	127853262	GGTTACCTCTTATCTAGTGGGCCCATGGTCACCCCCTTGAATACATTATTCAATAAGAGAGAATCTTAAACCCAACTTGT
	MYC_large_oligo_276	127853328	127853368	GGTTACCTCTTATCTAGTGGGTGAGTAATCTCAGAGGAACTGCAGAGATGAACTTCAGGGGAATCTTAAACCCAACTTGT
	MYC_large_oligo_277	127853407	127853447	GGTTACCTCTTATCTAGTGGTGAATGCTACGGTGGACATCTAAGTCTGATATTTGTCCCCGAATCTTAAACCCAACTTGT
	MYC_large_oligo_278	127853509	127853549	GGTTACCTCTTATCTAGTGGCTTAAAGAAGGAAGCAGTGATCAACAAGAAGTAGTATGGGGAATCTTAAACCCAACTTGT
	MYC_large_oligo_279	127853593	127853633	GGTTACCTCTTATCTAGTGGCTGATGGAGTGTCAGGCTAGCAAAGCATCAGGTGCAACTGGAATCTTAAACCCAACTTGT
	MYC_large_oligo_280	127853652	127853692	GGTTACCTCTTATCTAGTGGCAGTCAAGGATGTGGAAGTTTCCTTCAGAAGATTTTGGAGGAATCTTAAACCCAACTTGT
	MYC_large_oligo_281	127853745	127853785	GGTTACCTCTTATCTAGTGGTGGAATGGGGCAGTCTTTAGCTACCCACCATATCTGTCTGGAATCTTAAACCCAACTTGT
	MYC_large_oligo_282	127853977	127854017	GGTTACCTCTTATCTAGTGGGGGTGCGCCCTTACAGGTGGAGCAATGGTGAGTGCACACTGAATCTTAAACCCAACTTGT
	MYC_large_oligo_283	127854055	127854095	GGTTACCTCTTATCTAGTGGCGTGGCCCCTGCTGCTGTGTCATTTTCCTATTGGCTAGGGGAATCTTAAACCCAACTTGT
	MYC_large_oligo_284	127854135	127854175	GGTTACCTCTTATCTAGTGGAAATAGAATGACTGGGTGAGTGCTTTGGCGGGAGTCAGGGGAATCTTAAACCCAACTTGT
	MYC_large_oligo_285	127854207	127854247	GGTTACCTCTTATCTAGTGGGGGTGGAGCAGGTGATTGGAATGTAGTAGGGTGGAGCAGGGAATCTTAAACCCAACTTGT
	MYC_large_oligo_286	127854471	127854511	GGTTACCTCTTATCTAGTGGGTGTCATGGGGTCAGGAGGATCAGCAACTAGGAGCCTGGGGAATCTTAAACCCAACTTGT
	MYC_large_oligo_287	127854578	127854618	GGTTACCTCTTATCTAGTGGTAAGACAGGGACACACTCTAGAAGTGGTAACGAGAGTCGGGAATCTTAAACCCAACTTGT
	MYC_large_oligo_288	127854681	127854721	GGTTACCTCTTATCTAGTGGGTGATGGATCAGGGCTGAAGCAGTCCGCAAGGTTAACTCCGAATCTTAAACCCAACTTGT
	MYC_large_oligo_289	127854766	127854806	GGTTACCTCTTATCTAGTGGCCATCAGAGTTTTAAAGGATTGCTGAGCCTGCCAGTTGGCGAATCTTAAACCCAACTTGT
	MYC_large_oligo_290	127854833	127854873	GGTTACCTCTTATCTAGTGGGTGTGTCTGGGGAGAGAGTCATGTGACTTGGGATATGGGCGAATCTTAAACCCAACTTGT
	MYC_large_oligo_291	127854938	127854978	GGTTACCTCTTATCTAGTGGGGCAATAAGTTATTAGATCATCAGTGGGCTCTTATGTGGCGAATCTTAAACCCAACTTGT
	MYC_large_oligo_292	127855125	127855165	GGTTACCTCTTATCTAGTGGATTAGAAATCCATCCTGCCAGACACTGTGGCTCATGCCTGGAATCTTAAACCCAACTTGT
	MYC_large_oligo_293	127855179	127855219	GGTTACCTCTTATCTAGTGGTGGGAGGCTGAAGCAGGCCAGGATTTCTAGACTAGCCTGGGAATCTTAAACCCAACTTGT
	MYC_large_oligo_294	127855487	127855527	GGTTACCTCTTATCTAGTGGGCTGGGCAAGCAGTGACCTCCCAACCCTGGAAGTATGCAGGAATCTTAAACCCAACTTGT
	MYC_large_oligo_295	127855554	127855594	GGTTACCTCTTATCTAGTGGCACACACACACGCACACATACACACGCTCGCACTCTCCAGGAATCTTAAACCCAACTTGT
	MYC_large_oligo_296	127855604	127855644	GGTTACCTCTTATCTAGTGGGAGTGGATTCATTTGGCCTACTAAAATGCCTTTGGTGCAGGAATCTTAAACCCAACTTGT
	MYC_large_oligo_297	127855757	127855797	GGTTACCTCTTATCTAGTGGGGTTCCAGTCATTAATGTTCTGTGCTGCTAAACCCAAGCCGAATCTTAAACCCAACTTGT
	MYC_large_oligo_298	127855819	127855859	GGTTACCTCTTATCTAGTGGGGGACTATAGCTTAGTCGGACCTGTTTCTGAAACATGTAGGAATCTTAAACCCAACTTGT
	MYC_large_oligo_299	127855959	127855999	GGTTACCTCTTATCTAGTGGTACACAATGAGGCTTTCTCTCCAATGCCCCAGCCCCTTGCGAATCTTAAACCCAACTTGT
	MYC_large_oligo_300	127856040	127856080	GGTTACCTCTTATCTAGTGGTCCCTGGTCCCTGCTTCCATCTGTGCAAACTGGACTGCCCGAATCTTAAACCCAACTTGT
	MYC_large_oligo_301	127856108	127856148	GGTTACCTCTTATCTAGTGGGGGGACACTATAAAAGGCTACTGATGCGACTGGTGGAGGCGAATCTTAAACCCAACTTGT
	MYC_large_oligo_302	127856211	127856251	GGTTACCTCTTATCTAGTGGGGCTCCCTGCTCCCTGTCCAACCAAGGACAAATCAAACAGGAATCTTAAACCCAACTTGT
	MYC_large_oligo_303	127856297	127856337	GGTTACCTCTTATCTAGTGGAGTCATGGCTAAAACTTGGACTCTGCTATTTCGCCCAGAGGAATCTTAAACCCAACTTGT
	MYC_large_oligo_304	127856499	127856539	GGTTACCTCTTATCTAGTGGCCCTTGGGGCAGACACCCTGGAGCAAGGCTGCCTAGGTCCGAATCTTAAACCCAACTTGT
	MYC_large_oligo_305	127856576	127856616	GGTTACCTCTTATCTAGTGGGGGCCATTCACTCCTTGGCACAGCGGGAATGGTAACAGTGGAATCTTAAACCCAACTTGT
	MYC_large_oligo_306	127856626	127856666	GGTTACCTCTTATCTAGTGGGGGGTTGTCCTGAGAACCTTCACGAGATCATGAAGCAGGCGAATCTTAAACCCAACTTGT
	MYC_large_oligo_307	127856697	127856737	GGTTACCTCTTATCTAGTGGGACGGAGGCTAATGACATGGGCTCTGGAATCTGACCTGCCGAATCTTAAACCCAACTTGT
	MYC_large_oligo_308	127856763	127856803	GGTTACCTCTTATCTAGTGGCAGTGCTCCGTAGTTAACCTTCTTTAGTCTCAGTCTTCCCGAATCTTAAACCCAACTTGT
	MYC_large_oligo_309	127856888	127856928	GGTTACCTCTTATCTAGTGGCTCGGGAAAATTTGCATGCTGGGCTCTGAGGTTTTCCAGGGAATCTTAAACCCAACTTGT
	MYC_large_oligo_310	127856956	127856996	GGTTACCTCTTATCTAGTGGACTTTCATTACCTAGCCTGGGGCTGGCACATAGTAGGACCGAATCTTAAACCCAACTTGT
	MYC_large_oligo_311	127857010	127857050	GGTTACCTCTTATCTAGTGGACCTCGACTCTCTTGGCTGACAATCCTCCACGACCCTCCCGAATCTTAAACCCAACTTGT
	MYC_large_oligo_312	127857156	127857196	GGTTACCTCTTATCTAGTGGGCACTGTGTGCTTGTCTGTACACCACACAATCACCAGGCAGAATCTTAAACCCAACTTGT
	MYC_large_oligo_313	127857233	127857273	GGTTACCTCTTATCTAGTGGAACGCCATGCACACATACATCCACAATATACGCATGCCACGAATCTTAAACCCAACTTGT
	MYC_large_oligo_314	127857332	127857372	GGTTACCTCTTATCTAGTGGGCATACACAAACACCATATTGGATACACCAAACACCAGACGAATCTTAAACCCAACTTGT
	MYC_large_oligo_315	127857384	127857424	GGTTACCTCTTATCTAGTGGACACACCACATGAACATACCACACACACACACCACAAACCGAATCTTAAACCCAACTTGT
	MYC_large_oligo_316	127857491	127857531	GGTTACCTCTTATCTAGTGGGCACACACGCGTATGCACCATTTACCTTTCAGCTGCTCTGGAATCTTAAACCCAACTTGT
	MYC_large_oligo_317	127857593	127857633	GGTTACCTCTTATCTAGTGGCAAGCGTGAGGTCTTTCATCAGCTGTGGCCACCTCCCTGGGAATCTTAAACCCAACTTGT
	MYC_large_oligo_318	127857701	127857741	GGTTACCTCTTATCTAGTGGTTCCCCTTCTGATTGTCAAGTAACACCATTAGCCCAGGCCGAATCTTAAACCCAACTTGT
	MYC_large_oligo_319	127857770	127857810	GGTTACCTCTTATCTAGTGGGATGAGGCTGGTTATTCTTTCCAAAATTCCGCAAGGCTCCGAATCTTAAACCCAACTTGT
	MYC_large_oligo_320	127857896	127857936	GGTTACCTCTTATCTAGTGGGGCCAGAACGTTGGGCTGGAAGGTGTGCTAGAAGAGTGTCGAATCTTAAACCCAACTTGT
	MYC_large_oligo_321	127857977	127858017	GGTTACCTCTTATCTAGTGGTCCCCAGAGCTCATGCTGTTCATACATATTACCAGGCCCCGAATCTTAAACCCAACTTGT
	MYC_large_oligo_322	127858037	127858077	GGTTACCTCTTATCTAGTGGCAATAGAGGTCTAGGGTGGTGCCCAGAAATCTGCCTTTTGGAATCTTAAACCCAACTTGT
	MYC_large_oligo_323	127858110	127858150	GGTTACCTCTTATCTAGTGGCACTTGGAGAAACACCAGAATCCCTTATTTCTTAGCTGGGGAATCTTAAACCCAACTTGT
	MYC_large_oligo_324	127858193	127858233	GGTTACCTCTTATCTAGTGGGTAAGTAGCAAGGCTGGGACTGGACCTCAGGTCTCCTTGCGAATCTTAAACCCAACTTGT
	MYC_large_oligo_325	127858278	127858318	GGTTACCTCTTATCTAGTGGTGCCTTTAGTTCTCCAAGCATTATAGAGTTGGTTGGTGGCGAATCTTAAACCCAACTTGT
	MYC_large_oligo_326	127858339	127858379	GGTTACCTCTTATCTAGTGGCTGAGAGCAGACAAGGCTTTTCTGTGGTCAGTCTTGTTCCGAATCTTAAACCCAACTTGT
	MYC_large_oligo_327	127858395	127858435	GGTTACCTCTTATCTAGTGGCTCCTCTTGACTGTCACCAGTTGTCACATAAGGCCACCGGGAATCTTAAACCCAACTTGT
	MYC_large_oligo_328	127858503	127858543	GGTTACCTCTTATCTAGTGGCCCTGCTCAGAAGCCAGACCTATTGCTTAAAGCTACACGCGAATCTTAAACCCAACTTGT
	MYC_large_oligo_329	127858567	127858607	GGTTACCTCTTATCTAGTGGCTGCTTAGACCAGCTGTTAGAAAACTCCAGCCTGTAGGCCGAATCTTAAACCCAACTTGT
	MYC_large_oligo_330	127858685	127858725	GGTTACCTCTTATCTAGTGGGGCTGCCTTTGTACAAAGTTGCAATAGATCATATGGCCTGGAATCTTAAACCCAACTTGT
	MYC_large_oligo_331	127858800	127858840	GGTTACCTCTTATCTAGTGGCCCTCCCAGGGGCCATGGAGCATACATACGCAACAAAGAAGAATCTTAAACCCAACTTGT
	MYC_large_oligo_332	127858857	127858897	GGTTACCTCTTATCTAGTGGGATATGTTCTACAAGGTCCCTTTCTACCCATAGCCTCGCCGAATCTTAAACCCAACTTGT
	MYC_large_oligo_333	127858909	127858949	GGTTACCTCTTATCTAGTGGATCTCAGCAACCTAATGACTACCTTTCTGAACCGTCTTGGGAATCTTAAACCCAACTTGT
	MYC_large_oligo_334	127859076	127859116	GGTTACCTCTTATCTAGTGGAAGCACTGGGTATCTCTTCTCCCCTTGCCCTTCTGCATTCGAATCTTAAACCCAACTTGT
	MYC_large_oligo_335	127859209	127859249	GGTTACCTCTTATCTAGTGGGGCCAAGGGCTGAGGGCCGCTTCCAGAAGCAGATTCTTCTGAATCTTAAACCCAACTTGT
	MYC_large_oligo_336	127859290	127859330	GGTTACCTCTTATCTAGTGGGGCCCCAGAGAGATTCCAAAGGCCTGAGGACTTGGCACAAGAATCTTAAACCCAACTTGT
	MYC_large_oligo_337	127859387	127859427	GGTTACCTCTTATCTAGTGGTTCAATTTCACATATGCTTGTATACTCACATACTCCTGGGGAATCTTAAACCCAACTTGT
	MYC_large_oligo_338	127859514	127859554	GGTTACCTCTTATCTAGTGGGACAAAAGGCTGTCATCATAATATGTGTTTCTGCGGGGGGGAATCTTAAACCCAACTTGT
	MYC_large_oligo_339	127859567	127859607	GGTTACCTCTTATCTAGTGGCTGCTTTGATAGGAAGACTGATCTGATGCTTAAGCCCACGGAATCTTAAACCCAACTTGT
	MYC_large_oligo_340	127859622	127859662	GGTTACCTCTTATCTAGTGGGCACCTGGCCTTGAAATAATACTACTGTCTATTTTATAGGGAATCTTAAACCCAACTTGT
	MYC_large_oligo_341	127859698	127859738	GGTTACCTCTTATCTAGTGGGCTTAAGTCAGTACTCTAAGAAGGCTGTCATTGTTCATGGGAATCTTAAACCCAACTTGT
	MYC_large_oligo_342	127859748	127859788	GGTTACCTCTTATCTAGTGGATTATGTCCAGAAGGATTAAATTAGGGCATTACACGTGTGGAATCTTAAACCCAACTTGT
	MYC_large_oligo_343	127859899	127859939	GGTTACCTCTTATCTAGTGGAGTCTCTGCCCTCTGCCTTTGGACAGAGTTGTGCTTTTCCGAATCTTAAACCCAACTTGT
	MYC_large_oligo_344	127859987	127860027	GGTTACCTCTTATCTAGTGGGATCTTGAGTGTCTCTCCATCTCCTCTTGAGTGAGCTTGCGAATCTTAAACCCAACTTGT
	MYC_large_oligo_345	127860043	127860083	GGTTACCTCTTATCTAGTGGGCCAACTACATGGAACCAAGCCTGGACTAGTGTGCTGGAGGAATCTTAAACCCAACTTGT
	MYC_large_oligo_346	127860107	127860147	GGTTACCTCTTATCTAGTGGGGCACAGCCAAGGTCATCCAGCACCAGGCCACCCTCAAACGAATCTTAAACCCAACTTGT
	MYC_large_oligo_347	127860160	127860200	GGTTACCTCTTATCTAGTGGGGTCAGCCACAGTGAGCATAACTGCCTACCTAACACTCAGGAATCTTAAACCCAACTTGT
	MYC_large_oligo_348	127860211	127860251	GGTTACCTCTTATCTAGTGGTGCACGAGTGAGTCCAGTCAAGATCAACCAAACCTAGTCCGAATCTTAAACCCAACTTGT
	MYC_large_oligo_349	127860264	127860304	GGTTACCTCTTATCTAGTGGTTCCCAGATGATCTATAAGTTCATGAGATGTAACACATGGGAATCTTAAACCCAACTTGT
	MYC_large_oligo_350	127860444	127860484	GGTTACCTCTTATCTAGTGGTGCTTTTCTTCCCTGTACAAATGGTCATGGTCCAGAAGCCGAATCTTAAACCCAACTTGT
	MYC_large_oligo_351	127860516	127860556	GGTTACCTCTTATCTAGTGGGCTTCCTTTGTTATAAATACCAACTCAGTCCATAGAGATGGAATCTTAAACCCAACTTGT
	MYC_large_oligo_352	127860607	127860647	GGTTACCTCTTATCTAGTGGCTGAGTATTTCCCACTGATTACAGAAATGAAGTCTCCTGGGAATCTTAAACCCAACTTGT
	MYC_large_oligo_353	127860692	127860732	GGTTACCTCTTATCTAGTGGCTGGAAAACAGGACATGTGTTTGAAGGAAAATATTCAACCGAATCTTAAACCCAACTTGT
	MYC_large_oligo_354	127860776	127860816	GGTTACCTCTTATCTAGTGGTTCCTGAATGCTTGTGTCAGCTTTTTGGTGACAAGAAAGGGAATCTTAAACCCAACTTGT
	MYC_large_oligo_355	127860907	127860947	GGTTACCTCTTATCTAGTGGGGTGAGTGGGATGTTGTCATCAGCTTTGATGCTATGATGCGAATCTTAAACCCAACTTGT
	MYC_large_oligo_356	127860962	127861002	GGTTACCTCTTATCTAGTGGGCTCTGGATGATAGGGTTGAACAGTTCTGTACCTCCTTGGGAATCTTAAACCCAACTTGT
	MYC_large_oligo_357	127861058	127861098	GGTTACCTCTTATCTAGTGGGTGTGCTCTCACAGTAGACCTGCAGCAAAATTGTGAGGTGGAATCTTAAACCCAACTTGT
	MYC_large_oligo_358	127861113	127861153	GGTTACCTCTTATCTAGTGGGGTAGACATCTTGTGAAAGGAATCAGAATATGTTGTAGGCGAATCTTAAACCCAACTTGT
	MYC_large_oligo_359	127861189	127861229	GGTTACCTCTTATCTAGTGGGCAGTGCTATTATAAGATATAGTATGAGCCATAAGGGTGGGAATCTTAAACCCAACTTGT
	MYC_large_oligo_360	127861345	127861385	GGTTACCTCTTATCTAGTGGACCAGCTAGACAGAAGAGACAGGGAAAGAAACTGGCGTTGGAATCTTAAACCCAACTTGT
	MYC_large_oligo_361	127861431	127861471	GGTTACCTCTTATCTAGTGGCCTCTCTGTGAAGTCCTGAGTCCATGGAAAGGCCGAGGGGGAATCTTAAACCCAACTTGT
	MYC_large_oligo_362	127861484	127861524	GGTTACCTCTTATCTAGTGGGCAACATGGCAGCTCTATTAGTGATGGAAACTGGATTGGGGAATCTTAAACCCAACTTGT
	MYC_large_oligo_363	127861612	127861652	GGTTACCTCTTATCTAGTGGACCCAGCCTCTGGCAGAGTGGGACAGCTGAAGCTTCCTGGGAATCTTAAACCCAACTTGT
	MYC_large_oligo_364	127861672	127861712	GGTTACCTCTTATCTAGTGGCCCGGTGGAAAGCAGATCGCAATGGATACTTCCTGCAGTCGAATCTTAAACCCAACTTGT
	MYC_large_oligo_365	127861755	127861795	GGTTACCTCTTATCTAGTGGAGCAGCGGTCAAGATAAACTAAGCCCCTTATCCCCAGCCCGAATCTTAAACCCAACTTGT
	MYC_large_oligo_366	127861805	127861845	GGTTACCTCTTATCTAGTGGTGCTTCAGTCTTTCTTCCATGGGAATGAAGTCAGGGATACGAATCTTAAACCCAACTTGT
	MYC_large_oligo_367	127861909	127861949	GGTTACCTCTTATCTAGTGGGGGTTCTCCCCTAATGTCTGAGATAACACAGCTGGAGGCCGAATCTTAAACCCAACTTGT
	MYC_large_oligo_368	127862005	127862045	GGTTACCTCTTATCTAGTGGCTTCTGGCTCAGGAGGAGTTGTAGAGGTGAGAAAACAGTGGAATCTTAAACCCAACTTGT
	MYC_large_oligo_369	127862058	127862098	GGTTACCTCTTATCTAGTGGCAGACAAGACAGTGATCAAGAATGGGTTCACAAAAGAGGCGAATCTTAAACCCAACTTGT
	MYC_large_oligo_370	127862146	127862186	GGTTACCTCTTATCTAGTGGTGGCTTGGCAAGCTCATTCAGTGCGGAAAACAGTTACCTGGAATCTTAAACCCAACTTGT
	MYC_large_oligo_371	127862196	127862236	GGTTACCTCTTATCTAGTGGGGAAAGCCCATGTCCTAGGAAAATGAGTGCCAAATTCAGCGAATCTTAAACCCAACTTGT
	MYC_large_oligo_372	127862280	127862320	GGTTACCTCTTATCTAGTGGCTCTGTTTGGGGCCAGGTACTAGAGCATCTAGGATGCCAGGAATCTTAAACCCAACTTGT
	MYC_large_oligo_373	127862699	127862739	GGTTACCTCTTATCTAGTGGCCCCACTGCAGGATTCCAGTGACAGGTGGTGAGGTCCTGGGAATCTTAAACCCAACTTGT
	MYC_large_oligo_374	127862754	127862794	GGTTACCTCTTATCTAGTGGCTGGGGAGATGGACAGAGGAATACAAGTGCATAAAGCAGGGAATCTTAAACCCAACTTGT
	MYC_large_oligo_375	127862846	127862886	GGTTACCTCTTATCTAGTGGGAAGACCAACAGTGAGACAGTAAGATGTTTGAGGAAAGGGGAATCTTAAACCCAACTTGT
	MYC_large_oligo_376	127862909	127862949	GGTTACCTCTTATCTAGTGGTCAGTGCCATGGAGACTAGTCTTCAGTTCTCTGAATGCCCGAATCTTAAACCCAACTTGT
	MYC_large_oligo_377	127862986	127863026	GGTTACCTCTTATCTAGTGGTCAGAAGACAGAAAAGTGGGCAAGGCATAAAGATGTGTTGGAATCTTAAACCCAACTTGT
	MYC_large_oligo_378	127863061	127863101	GGTTACCTCTTATCTAGTGGGTGGATGAAATCGCTCTCTCTCTCACACACACACACACGCGAATCTTAAACCCAACTTGT
	MYC_large_oligo_379	127863160	127863200	GGTTACCTCTTATCTAGTGGCCCCTTCTTAAAGGGCAGGGGCAAGCAGAGCATCCCTCAAGAATCTTAAACCCAACTTGT
	MYC_large_oligo_380	127863227	127863267	GGTTACCTCTTATCTAGTGGGAGAGATTTCCAGAGTGTAGTGTCACTGAAGTGATGGACGGAATCTTAAACCCAACTTGT
	MYC_large_oligo_381	127863278	127863318	GGTTACCTCTTATCTAGTGGTTTACCTGCAGTGTTGGTATATTGGCATGGATACACCCTCGAATCTTAAACCCAACTTGT
	MYC_large_oligo_382	127863330	127863370	GGTTACCTCTTATCTAGTGGCTCCAATTTGGCTTTTCTTCTTATCTGCAAAATGGGAAGCGAATCTTAAACCCAACTTGT
	MYC_large_oligo_383	127863380	127863420	GGTTACCTCTTATCTAGTGGTTCCAGTATTTGGTGACTGAGAACCTGAATATTTAAGGATGAATCTTAAACCCAACTTGT
	MYC_large_oligo_384	127863508	127863548	GGTTACCTCTTATCTAGTGGCACAGGGAAGGGGCAGTGGAGGGATGGGTGCTCTCTGGGGGAATCTTAAACCCAACTTGT
	MYC_large_oligo_385	127863566	127863606	GGTTACCTCTTATCTAGTGGGGGAAAGACTCCCTCTCTCTGAGCCCAGAGGACTGAGAAGGAATCTTAAACCCAACTTGT
	MYC_large_oligo_386	127863628	127863668	GGTTACCTCTTATCTAGTGGGGCAGCCAGGGCTGTAACTACATCTCCTGCTCTCGAGGGGGAATCTTAAACCCAACTTGT
	MYC_large_oligo_387	127863687	127863727	GGTTACCTCTTATCTAGTGGGGGGGACTATATGGGGCAAAGAGCTCTAACCCACCTCTCCGAATCTTAAACCCAACTTGT
	MYC_large_oligo_388	127863748	127863788	GGTTACCTCTTATCTAGTGGCCAGAAGGCAGAGAAGCCAACATATGGAATCCCAGCATGGGAATCTTAAACCCAACTTGT
	MYC_large_oligo_389	127863798	127863838	GGTTACCTCTTATCTAGTGGTGGACTGGCATAGAGAGAGGGTTTCATTAGCAGGCCTGAGGAATCTTAAACCCAACTTGT
	MYC_large_oligo_390	127863863	127863903	GGTTACCTCTTATCTAGTGGAGGAAACTAGGTTTCCAGCCCTTGGGACTGCAATGGGCCCGAATCTTAAACCCAACTTGT
	MYC_large_oligo_391	127863947	127863987	GGTTACCTCTTATCTAGTGGGACCTCTGGGGTCAGTGTTGCTGTGGGGATGTGGCATGACGAATCTTAAACCCAACTTGT
	MYC_large_oligo_392	127864003	127864043	GGTTACCTCTTATCTAGTGGTTCATGGTGTCATACCACCTAGAAATAATTACTCCCTCTGGAATCTTAAACCCAACTTGT
	MYC_large_oligo_393	127864175	127864215	GGTTACCTCTTATCTAGTGGGATCCCTTGCTGTAAGACATAGGTTCAGCCTGATCCTGGCGAATCTTAAACCCAACTTGT
	MYC_large_oligo_394	127864300	127864340	GGTTACCTCTTATCTAGTGGGAGCAGGAAGCACTGCGCAGAGCTAACAGCAGAGACCCAGGAATCTTAAACCCAACTTGT
	MYC_large_oligo_395	127864351	127864391	GGTTACCTCTTATCTAGTGGCCTGGACTGGACGCCTTGTTTCATGTTTCCTTACTTTGTGGAATCTTAAACCCAACTTGT
	MYC_large_oligo_396	127864427	127864467	GGTTACCTCTTATCTAGTGGAATGGGGTAATATGAGTAGATAGCTCCACTCAAAGAGTTGGAATCTTAAACCCAACTTGT
	MYC_large_oligo_397	127864479	127864519	GGTTACCTCTTATCTAGTGGGATAACTAGCCATAAAGTTCTTAGCATTAGAGTGACTTGCGAATCTTAAACCCAACTTGT
	MYC_large_oligo_398	127864566	127864606	GGTTACCTCTTATCTAGTGGCAGAAGCTTCTACTACCCTGTTGGCATACTCAAGCCTAGGGAATCTTAAACCCAACTTGT
	MYC_large_oligo_399	127864661	127864701	GGTTACCTCTTATCTAGTGGGGGCTAAAACGGGTGGTGGAGCCATTGGTCTCAAGTGGGCGAATCTTAAACCCAACTTGT
	MYC_large_oligo_400	127864719	127864759	GGTTACCTCTTATCTAGTGGCAGGGATGTCAGCATCAACAGCACTGAACAGCCAGGGTTGGAATCTTAAACCCAACTTGT
	MYC_large_oligo_401	127864818	127864858	GGTTACCTCTTATCTAGTGGGAGAAGCTGCCCTCCGCATGGGACCATGGGGTCATGCCAGGAATCTTAAACCCAACTTGT
	MYC_large_oligo_402	127864868	127864908	GGTTACCTCTTATCTAGTGGGCACAGCCAGGGAAGTGCTGGTGAGAAAGAGACCAAGAAAGAATCTTAAACCCAACTTGT
	MYC_large_oligo_403	127865029	127865069	GGTTACCTCTTATCTAGTGGGGAGTGAGGGAGAGTAAAACAGTAGGGAAATAAAAGAGCCGAATCTTAAACCCAACTTGT
	MYC_large_oligo_404	127865148	127865188	GGTTACCTCTTATCTAGTGGCCCTAGCCCATTGCAATCTCATGATTAGGATGGTAAGCCCGAATCTTAAACCCAACTTGT
	MYC_large_oligo_405	127865198	127865238	GGTTACCTCTTATCTAGTGGGGGTGCATTTTGTATTGTTTAGTGCTTAATTTGATGTCTGGAATCTTAAACCCAACTTGT
	MYC_large_oligo_406	127865282	127865322	GGTTACCTCTTATCTAGTGGCCTTCCACTGTTTAGCATATCCACTTTTAACCAAGGGCCCGAATCTTAAACCCAACTTGT
	MYC_large_oligo_407	127865354	127865394	GGTTACCTCTTATCTAGTGGGGGGTCATCTTCTTACTCCCTCTCCAATTCTATCCCTCAGGAATCTTAAACCCAACTTGT
	MYC_large_oligo_408	127865413	127865453	GGTTACCTCTTATCTAGTGGCTGCAATCAACTTTAAATTGGAAGAAAGGATCAGAGTCTCGAATCTTAAACCCAACTTGT
	MYC_large_oligo_409	127865526	127865566	GGTTACCTCTTATCTAGTGGCCTTGGCCTTGGGGTGGTGTTTCTGCCGTGGAGTGGGATCGAATCTTAAACCCAACTTGT
	MYC_large_oligo_410	127865620	127865660	GGTTACCTCTTATCTAGTGGGCCTCAATGGCACTGAGTGATTCTGCTTAGGTGAATGTGCGAATCTTAAACCCAACTTGT
	MYC_large_oligo_411	127865717	127865757	GGTTACCTCTTATCTAGTGGGGCAGACACAGACAACACTCTCTCTTAATCCCCAAGAAGGGAATCTTAAACCCAACTTGT
	MYC_large_oligo_412	127865843	127865883	GGTTACCTCTTATCTAGTGGTTGCTTCCTTCTTGTGAATGAAAGATCACACAGGCATGGGGAATCTTAAACCCAACTTGT
	MYC_large_oligo_413	127865925	127865965	GGTTACCTCTTATCTAGTGGTGGAGCAATGAAATAGTGATACCTGCAAAGCCTGAATAACGAATCTTAAACCCAACTTGT
	MYC_large_oligo_414	127866029	127866069	GGTTACCTCTTATCTAGTGGGAGCCAGTGAAGGTCACACGTTTTGCATAAAGTGCCTTGCGAATCTTAAACCCAACTTGT
	MYC_large_oligo_415	127866081	127866121	GGTTACCTCTTATCTAGTGGGTGAACTTCGCCTGAGGAGAGGAAAGTGACTTATTAGAGCGAATCTTAAACCCAACTTGT
	MYC_large_oligo_416	127866170	127866210	GGTTACCTCTTATCTAGTGGCATCCCACAGGCGGCTGCAAGAACTCGGTGAGGAGCTGGGGAATCTTAAACCCAACTTGT
	MYC_large_oligo_417	127866308	127866348	GGTTACCTCTTATCTAGTGGGGCTGAACTGAATGAGAGTTGCTTAGGGAGCAGGGCCAGGGAATCTTAAACCCAACTTGT
	MYC_large_oligo_418	127866358	127866398	GGTTACCTCTTATCTAGTGGAGGGCTGCCATGTTTATTACCTCCTTTTATTCTCAAAGTAGAATCTTAAACCCAACTTGT
	MYC_large_oligo_419	127866486	127866526	GGTTACCTCTTATCTAGTGGGGTGTTGTAGCTGACATTCAAGCTCTGTTAGATCCTGAGGGAATCTTAAACCCAACTTGT
	MYC_large_oligo_420	127866576	127866616	GGTTACCTCTTATCTAGTGGGCTTTATGAAAGGATCGAGTCTTTGCACTTAGAGCAAGGGGAATCTTAAACCCAACTTGT
	MYC_large_oligo_421	127866646	127866686	GGTTACCTCTTATCTAGTGGGACTTCATAGCATTGCAAGTTCCCTGACCTCCAAACTCTGGAATCTTAAACCCAACTTGT
	MYC_large_oligo_422	127866712	127866752	GGTTACCTCTTATCTAGTGGCCCTTGCTGTAAGACATAGGTCCAGTCTGATCCTGGCCTCGAATCTTAAACCCAACTTGT
	MYC_large_oligo_423	127866808	127866848	GGTTACCTCTTATCTAGTGGGCCGTTCAGGAATCCAAATGCAATCTAGAGCAGGGAGCACGAATCTTAAACCCAACTTGT
	MYC_large_oligo_424	127866861	127866901	GGTTACCTCTTATCTAGTGGGAGTAGGGACCAAAGACTCAGACTTCCTGGACTGGACCCCGAATCTTAAACCCAACTTGT
	MYC_large_oligo_425	127866953	127866993	GGTTACCTCTTATCTAGTGGGGAGGTAATACAGATAGGTAGCTACCCTCAGAGTGGTGTGGAATCTTAAACCCAACTTGT
	MYC_large_oligo_426	127867088	127867128	GGTTACCTCTTATCTAGTGGACTCCTACTACCCTGTTGGCACACTCAAGCCTAAGACTAGGAATCTTAAACCCAACTTGT
	MYC_large_oligo_427	127867235	127867275	GGTTACCTCTTATCTAGTGGCCTGAACTGCTAGGTCAACAGGCAGAGGCTGAGTCCTGCCGAATCTTAAACCCAACTTGT
	MYC_large_oligo_428	127867341	127867381	GGTTACCTCTTATCTAGTGGCTCCACCCAGGTGCCACCCCAGGCTAGCTAAAGCTGCCGGGAATCTTAAACCCAACTTGT
	MYC_large_oligo_429	127867434	127867474	GGTTACCTCTTATCTAGTGGGGCAAGGACGTCAAGTTCAAGTCTTCACTGAGGAGCTTTCGAATCTTAAACCCAACTTGT
	MYC_large_oligo_430	127867534	127867574	GGTTACCTCTTATCTAGTGGTGCAGATACATGACTGGGGCAACTGGAAGACCTTCCTGCCGAATCTTAAACCCAACTTGT
	MYC_large_oligo_431	127867615	127867655	GGTTACCTCTTATCTAGTGGATACTTCACAGAATAATACAGGAGAGGATAGAGGTATTGGGAATCTTAAACCCAACTTGT
	MYC_large_oligo_432	127867708	127867748	GGTTACCTCTTATCTAGTGGGAAAGAGAGTAGGTTTTGTACTCCAGATGGTCTTCAGTTCGAATCTTAAACCCAACTTGT
	MYC_large_oligo_433	127867798	127867838	GGTTACCTCTTATCTAGTGGACTATGGAGGATGTTAACTGTTTGGCAGGATTGTTGTGAGGAATCTTAAACCCAACTTGT
	MYC_large_oligo_434	127867915	127867955	GGTTACCTCTTATCTAGTGGGTGGGCTGAAGTCTTCCAATATGGTTTCCTGGATGAGCTCGAATCTTAAACCCAACTTGT
	MYC_large_oligo_435	127868013	127868053	GGTTACCTCTTATCTAGTGGAACAGAGGAGAGAGAAGCAGAGGCTGTAACCAAGGCACTGGAATCTTAAACCCAACTTGT
	MYC_large_oligo_436	127868071	127868111	GGTTACCTCTTATCTAGTGGCTGATGGGATAGAGGTGTTAGTTACCTGCTTCACACCCACGAATCTTAAACCCAACTTGT
	MYC_large_oligo_437	127868124	127868164	GGTTACCTCTTATCTAGTGGAGATACAACAACTTTTGCAATGTGCTTGATCCCAGGTGACGAATCTTAAACCCAACTTGT
	MYC_large_oligo_438	127868174	127868214	GGTTACCTCTTATCTAGTGGTGGTTAGTTGAATTAAGTCATGGATACCTTTTCCACCTTTGAATCTTAAACCCAACTTGT
	MYC_large_oligo_439	127868294	127868334	GGTTACCTCTTATCTAGTGGCCCAGTTCAGACTAATGAGAGTTAAGGGGAAGTTGGCTGGGAATCTTAAACCCAACTTGT
	MYC_large_oligo_440	127868428	127868468	GGTTACCTCTTATCTAGTGGGGGAACCACTCTAGGAACCATTCTATAACCATAAGGGGATGAATCTTAAACCCAACTTGT
	MYC_large_oligo_441	127868517	127868557	GGTTACCTCTTATCTAGTGGTGGAAGGAGGAGGTGTTCTGATAAGTATCCTTGAGCTGCCGAATCTTAAACCCAACTTGT
	MYC_large_oligo_442	127868634	127868674	GGTTACCTCTTATCTAGTGGGGATGATTTGGCTGACTACAGACAGCATAGATGACAGAGGGAATCTTAAACCCAACTTGT
	MYC_large_oligo_443	127868785	127868825	GGTTACCTCTTATCTAGTGGGCTGCACGGGTCTAGGAGAAATAGCATATGCCATAGAGCCGAATCTTAAACCCAACTTGT
	MYC_large_oligo_444	127868835	127868875	GGTTACCTCTTATCTAGTGGGAGGCTCTACCATCTGGATTTGTGTGAGCACACTCTATGAGAATCTTAAACCCAACTTGT
	MYC_large_oligo_445	127868892	127868932	GGTTACCTCTTATCTAGTGGAATCACCTGATGACACATTTTGCAGAATGTATTCCCATCCGAATCTTAAACCCAACTTGT
	MYC_large_oligo_446	127869045	127869085	GGTTACCTCTTATCTAGTGGCGCTTCCCTTCTCCTCTCTAAAGATCAGCGTAGTTCATCCGAATCTTAAACCCAACTTGT
	MYC_large_oligo_447	127869122	127869162	GGTTACCTCTTATCTAGTGGAGGCCTAGTAGGAAAAACCCTCTTTTGATGGAGAGTTGGGGAATCTTAAACCCAACTTGT
	MYC_large_oligo_448	127869205	127869245	GGTTACCTCTTATCTAGTGGTCCCTAGGAAGCACCTCTCAAATGTGTCTATCTGTAATACGAATCTTAAACCCAACTTGT
	MYC_large_oligo_449	127869270	127869310	GGTTACCTCTTATCTAGTGGAGGCCACCGAAAATCTAGCCAAGTTAGAATGAACACTACCGAATCTTAAACCCAACTTGT
	MYC_large_oligo_450	127869338	127869378	GGTTACCTCTTATCTAGTGGCTGGAAATCACAACCATGTCACCCAAAGGAAGAGAGCCAGGAATCTTAAACCCAACTTGT
	MYC_large_oligo_451	127869401	127869441	GGTTACCTCTTATCTAGTGGAGCATTCCCAACAGTTTGCTCCGTGCCCTTCTCCAAACCCGAATCTTAAACCCAACTTGT
	MYC_large_oligo_452	127869462	127869502	GGTTACCTCTTATCTAGTGGGGAAACCCAAGTGAGCTTGTGCACTCTGAGGGGATTGGGGGAATCTTAAACCCAACTTGT
	MYC_large_oligo_453	127869539	127869579	GGTTACCTCTTATCTAGTGGCAGGTGTAAGCTATTGTACGTGAGCACCACTGTGTATGGCGAATCTTAAACCCAACTTGT
	MYC_large_oligo_454	127869593	127869633	GGTTACCTCTTATCTAGTGGCTGCTTCTGTCAAGTTTCAGGGAATATAAGGGTATGAATCGAATCTTAAACCCAACTTGT
	MYC_large_oligo_455	127869659	127869699	GGTTACCTCTTATCTAGTGGACCACCATGAAACCACCATGTCTGGTGTAACACACTGCCCGAATCTTAAACCCAACTTGT
	MYC_large_oligo_456	127869739	127869779	GGTTACCTCTTATCTAGTGGTCTCCTCCTGATCTAGGATTAGCCAGAACCATGTGTGCTGGAATCTTAAACCCAACTTGT
	MYC_large_oligo_457	127869819	127869859	GGTTACCTCTTATCTAGTGGGGCCTACAAAGACAGAAGTGCTCCAATTTTTCTCCCATCCGAATCTTAAACCCAACTTGT
	MYC_large_oligo_458	127869869	127869909	GGTTACCTCTTATCTAGTGGGTGCTTGAAATGTCAGCATTCCTTTGCTTTTAGTTCTTCTGAATCTTAAACCCAACTTGT
	MYC_large_oligo_459	127870010	127870050	GGTTACCTCTTATCTAGTGGCCCAGATGAGTAGAGGCAGGAAGTTTTAGTCATACTACACGAATCTTAAACCCAACTTGT
	MYC_large_oligo_460	127870109	127870149	GGTTACCTCTTATCTAGTGGTTGATCACTATGTTCTTGCATGGACTGTGCTTCCTCTCCCGAATCTTAAACCCAACTTGT
	MYC_large_oligo_461	127870245	127870285	GGTTACCTCTTATCTAGTGGCCATCCCAGCCCTTGTGGAGTCTAGAAAGAGACATAGAGGGAATCTTAAACCCAACTTGT
	MYC_large_oligo_462	127870340	127870380	GGTTACCTCTTATCTAGTGGATGAAGAGGCATTTGGTGCTATGAGAGGGTATCGTAGGGGGAATCTTAAACCCAACTTGT
	MYC_large_oligo_463	127870444	127870484	GGTTACCTCTTATCTAGTGGGCAAGGGAAACAAGGGGTTAACTAGGCAGCCATAGTTGGCGAATCTTAAACCCAACTTGT
	MYC_large_oligo_464	127870528	127870568	GGTTACCTCTTATCTAGTGGGACTGTGAATGCCTTTAGTAGGGTTCCCAGCACATAGTGCGAATCTTAAACCCAACTTGT
	MYC_large_oligo_465	127870592	127870632	GGTTACCTCTTATCTAGTGGTGATTACTGGTATCAGTTTTATTGATTGTGAAATGCAGCCGAATCTTAAACCCAACTTGT
	MYC_large_oligo_466	127870656	127870696	GGTTACCTCTTATCTAGTGGCCTTTGTCAAGGTACGCTAAAGTCTTCTAGTTATAAAGTCGAATCTTAAACCCAACTTGT
	MYC_large_oligo_467	127870754	127870794	GGTTACCTCTTATCTAGTGGTGGGGGGAACTCAATTTTTATGTCACGATATGGGAGGCTGGAATCTTAAACCCAACTTGT
	MYC_large_oligo_468	127870844	127870884	GGTTACCTCTTATCTAGTGGTCCCTACCTCCTAAGACATGGAGTTTTGGCTTCTGACCTCGAATCTTAAACCCAACTTGT
	MYC_large_oligo_469	127870935	127870975	GGTTACCTCTTATCTAGTGGGATGTGCATTATCATTTGACCCAGCAAGTCTCCTTGTAAGGAATCTTAAACCCAACTTGT
	MYC_large_oligo_470	127871012	127871052	GGTTACCTCTTATCTAGTGGAGACAAGGGCAAGAGTGTTCATTTCAATATTTATAACAGCGAATCTTAAACCCAACTTGT
	MYC_large_oligo_471	127871126	127871166	GGTTACCTCTTATCTAGTGGGACTGTGCAGGAGTTAAAAACCATGAGGTGGATCTTATCCGAATCTTAAACCCAACTTGT
	MYC_large_oligo_472	127871318	127871358	GGTTACCTCTTATCTAGTGGCTCAGTTCCCCCAGTCCTAATTGGTTAAGTTTGGGCAACCGAATCTTAAACCCAACTTGT
	MYC_large_oligo_473	127871460	127871500	GGTTACCTCTTATCTAGTGGAGTGCTTAGAACACTACTCTGCTCTAAGGGCTCACATGTGGAATCTTAAACCCAACTTGT
	MYC_large_oligo_474	127871625	127871665	GGTTACCTCTTATCTAGTGGGGCTCATTAACATATGCATCACCTCAAACACCATTTTTTGGAATCTTAAACCCAACTTGT
	MYC_large_oligo_475	127871762	127871802	GGTTACCTCTTATCTAGTGGGTCTCCTTGACTTATGATGGGGTTATGCCCTGGTAAGCCCGAATCTTAAACCCAACTTGT
	MYC_large_oligo_476	127871854	127871894	GGTTACCTCTTATCTAGTGGGCCTATAATCTCAGCACTTTGGAAGGCAGTGGAGGGCAGAGAATCTTAAACCCAACTTGT
	MYC_large_oligo_477	127871906	127871946	GGTTACCTCTTATCTAGTGGAGGAGTTTGAGACCGGGCTGGCCAACACAGTGAAACCCCAGAATCTTAAACCCAACTTGT
	MYC_large_oligo_478	127872006	127872046	GGTTACCTCTTATCTAGTGGCTCAAGAGGCTGAGGCATTGAACCTGGGAGCTGGAGGTTGGAATCTTAAACCCAACTTGT
	MYC_large_oligo_479	127872065	127872105	GGTTACCTCTTATCTAGTGGCATTGCACTCCAGCCTGGGCAAGAGATAGAGGCCATATCTGAATCTTAAACCCAACTTGT
	MYC_large_oligo_480	127872158	127872198	GGTTACCTCTTATCTAGTGGCACAGCTTAGCTTGGACTGCCTTAAATGTGCTCAGAACACGAATCTTAAACCCAACTTGT
	MYC_large_oligo_481	127872229	127872269	GGTTACCTCTTATCTAGTGGCAGACACGGTAAAGATTGGTGGTTTACCCCCGTGCATGGCGAATCTTAAACCCAACTTGT
	MYC_large_oligo_482	127872297	127872337	GGTTACCTCTTATCTAGTGGCTCAGCACTGAGGGAGTATTGAACTGCAGGTCTCTAGCCCGAATCTTAAACCCAACTTGT
	MYC_large_oligo_483	127872373	127872413	GGTTACCTCTTATCTAGTGGTCTACTGAATGTATGTGGTTTTTGGACTGTTGTCAAGTTGGAATCTTAAACCCAACTTGT
	MYC_large_oligo_484	127872486	127872526	GGTTACCTCTTATCTAGTGGCCCTTTGACCATGGTCTCCACATGTCTCCCATGCACCAGCGAATCTTAAACCCAACTTGT
	MYC_large_oligo_485	127872583	127872623	GGTTACCTCTTATCTAGTGGCCATGTGTGAGTGTGAATATGCAGTATTTGTTTCTCTGTGGAATCTTAAACCCAACTTGT
	MYC_large_oligo_486	127872725	127872765	GGTTACCTCTTATCTAGTGGTGTACCATATTTCCATTGTCCACTCTTTGGTGATGGACACGAATCTTAAACCCAACTTGT
	MYC_large_oligo_487	127872778	127872818	GGTTACCTCTTATCTAGTGGATAACTTGGCTCCTGTGAATAGTGCTTCAGTGAACATGGGGAATCTTAAACCCAACTTGT
	MYC_large_oligo_488	127872840	127872880	GGTTACCTCTTATCTAGTGGACTGATTTAAAAGCTTTTGGGGCCAGGCATGGTGGCTCACGAATCTTAAACCCAACTTGT
	MYC_large_oligo_489	127873160	127873200	GGTTACCTCTTATCTAGTGGAAGCTTTTGGGTAAATACTCAGAAGTGGGGTTGCTGGATCGAATCTTAAACCCAACTTGT
	MYC_large_oligo_490	127873270	127873310	GGTTACCTCTTATCTAGTGGCATCCCCACAAACAGTGTACAGGTGTTCCTTTATTGTTACGAATCTTAAACCCAACTTGT
	MYC_large_oligo_491	127873337	127873377	GGTTACCTCTTATCTAGTGGGTGCATAGAAAAAGGGCTATAGAAAGACTGCAGATTTTCCGAATCTTAAACCCAACTTGT
	MYC_large_oligo_492	127873462	127873502	GGTTACCTCTTATCTAGTGGAGGGAGGCAAGCATGACCTCATGTTGCTCATCTTGTCACGGAATCTTAAACCCAACTTGT
	MYC_large_oligo_493	127873555	127873595	GGTTACCTCTTATCTAGTGGCTCTCCACCCAGGTTGGGCTCTGCCATGTTGAGATGACAGGAATCTTAAACCCAACTTGT
	MYC_large_oligo_494	127873605	127873645	GGTTACCTCTTATCTAGTGGGTGCCTTGTGGGAGAGCTTTATGATTCCACAACTATGGGGGAATCTTAAACCCAACTTGT
	MYC_large_oligo_495	127873678	127873718	GGTTACCTCTTATCTAGTGGTGGGTTTCAAGGGAGAGAGTTTGCAAACTTCAGGCTCTCCGAATCTTAAACCCAACTTGT
	MYC_large_oligo_496	127873747	127873787	GGTTACCTCTTATCTAGTGGAGGCCACATTCTCCTGCCAGAGGAAGCAGAGTGGATACCCGAATCTTAAACCCAACTTGT
	MYC_large_oligo_497	127873847	127873887	GGTTACCTCTTATCTAGTGGCACCTCATTCTGCCCCTATCCCTACCCCACACCACAGCTCGAATCTTAAACCCAACTTGT
	MYC_large_oligo_498	127873901	127873941	GGTTACCTCTTATCTAGTGGTTTTCCTGGGTGATTTTGGCATTGAGTTTGACCCAAGGACGAATCTTAAACCCAACTTGT
	MYC_large_oligo_499	127873985	127874025	GGTTACCTCTTATCTAGTGGGGCGGGGAGAGAAGTGGGGGCAGGAGTTGAAGAATTGGGGGAATCTTAAACCCAACTTGT
	MYC_large_oligo_500	127874046	127874086	GGTTACCTCTTATCTAGTGGCCACAGAGGGAAACTTTCAATGGTTACTCCTTATACTTCTGAATCTTAAACCCAACTTGT
	MYC_large_oligo_501	127874104	127874144	GGTTACCTCTTATCTAGTGGGCAATGAGAAAATATTCATGTAGTAGTCACCTGTGTGTGCGAATCTTAAACCCAACTTGT
	MYC_large_oligo_502	127874178	127874218	GGTTACCTCTTATCTAGTGGTCATCTGTCTATGGAGGCTGACCTTTGGGTGGTGAACAGGGAATCTTAAACCCAACTTGT
	MYC_large_oligo_503	127874228	127874268	GGTTACCTCTTATCTAGTGGGTCAAGTTCCACAGCTCCTTTTCTCATGATAACAGAATAAGAATCTTAAACCCAACTTGT
	MYC_large_oligo_504	127874310	127874350	GGTTACCTCTTATCTAGTGGCAGAAATGTAGAGAGACTATTATAATGGACACATGCCTTGGAATCTTAAACCCAACTTGT
	MYC_large_oligo_505	127874372	127874412	GGTTACCTCTTATCTAGTGGGCTGCATTTGCTTTATTTTTTGTTTGTCTGTTTTGCTCAGGAATCTTAAACCCAACTTGT
	MYC_large_oligo_506	127874445	127874485	GGTTACCTCTTATCTAGTGGTGCCCAGGCTGGGTTCAGTGGTGTGATCTCCGCTCACTGCGAATCTTAAACCCAACTTGT
	MYC_large_oligo_507	127874495	127874535	GGTTACCTCTTATCTAGTGGTCAATAGTTGAAGTGGTTCTCCTGCCTCAGCCACCCCAGTGAATCTTAAACCCAACTTGT
	MYC_large_oligo_508	127874611	127874651	GGTTACCTCTTATCTAGTGGGGCCAGACTGGTCTCGAACTGCTGACTCCAAGTGATCTGCGAATCTTAAACCCAACTTGT
	MYC_large_oligo_509	127874684	127874724	GGTTACCTCTTATCTAGTGGACATGAGCCACTGCACCCGGCCTGCTTAGCATTTTAGAGTGAATCTTAAACCCAACTTGT
	MYC_large_oligo_510	127874858	127874898	GGTTACCTCTTATCTAGTGGTCCTAGTGGCATGGAAGGCCCAATCCAAATTCAAATGTCCGAATCTTAAACCCAACTTGT
	MYC_large_oligo_511	127874954	127874994	GGTTACCTCTTATCTAGTGGGGGGAGTCTTTCGTGGTTTTCTGTAAGGCCTCTGGAGGGCGAATCTTAAACCCAACTTGT
	MYC_large_oligo_512	127875004	127875044	GGTTACCTCTTATCTAGTGGTGAGGGATGCCTTGGTCCTCAGCCGGAAAGAGGCAGTTGGGAATCTTAAACCCAACTTGT
	MYC_large_oligo_513	127875060	127875100	GGTTACCTCTTATCTAGTGGCCTGGGTGATGGTTTCCCATGGCAGAAGCTAAGGCACCTGGAATCTTAAACCCAACTTGT
	MYC_large_oligo_514	127875130	127875170	GGTTACCTCTTATCTAGTGGCAGGAACAAGCCTGTGATTACTCATTGACCTGAGCTGGGGGAATCTTAAACCCAACTTGT
	MYC_large_oligo_515	127875186	127875226	GGTTACCTCTTATCTAGTGGGCAAATCACATGCAAATCTGAGAAAACTCCACCGACTCCCGAATCTTAAACCCAACTTGT
	MYC_large_oligo_516	127875246	127875286	GGTTACCTCTTATCTAGTGGGTGAAGAGCATCTATTAGTTTATTGCATCTGTTAGGAAAGGAATCTTAAACCCAACTTGT
	MYC_large_oligo_517	127875357	127875397	GGTTACCTCTTATCTAGTGGCCAGACAAGTGAATTTGGCAGGTTATCAACGACCCTCTGCGAATCTTAAACCCAACTTGT
	MYC_large_oligo_518	127875470	127875510	GGTTACCTCTTATCTAGTGGGCACTGCCCTGATTGCCTTAGGACTCCCAAATTCAAGCCCGAATCTTAAACCCAACTTGT
	MYC_large_oligo_519	127875556	127875596	GGTTACCTCTTATCTAGTGGTCACTCACATCCTCTGGAAAATGAAGGGGTTGACCTAATGGAATCTTAAACCCAACTTGT
	MYC_large_oligo_520	127875612	127875652	GGTTACCTCTTATCTAGTGGCTGGTTCTAAAGCTCTAGGTATCCCTGAAAAGATCTGGCCGAATCTTAAACCCAACTTGT
	MYC_large_oligo_521	127875691	127875731	GGTTACCTCTTATCTAGTGGTGGAAATTGAGGTCATAGATATTCCTTCAGTGTGCACTGCGAATCTTAAACCCAACTTGT
	MYC_large_oligo_522	127875746	127875786	GGTTACCTCTTATCTAGTGGAGGAAAACAGCAATCCTCATTCATTTTACTACCTATCTCCGAATCTTAAACCCAACTTGT
	MYC_large_oligo_523	127875829	127875869	GGTTACCTCTTATCTAGTGGTGAGAAAGATTATTAATAGGACACTTGGATGCATTCATCCGAATCTTAAACCCAACTTGT
	MYC_large_oligo_524	127875920	127875960	GGTTACCTCTTATCTAGTGGGAAAGTCTTGTGAGTGTTCCATGGCCGGACCTGATAACTCGAATCTTAAACCCAACTTGT
	MYC_large_oligo_525	127876022	127876062	GGTTACCTCTTATCTAGTGGACCTGGGTGTTCAGAGGACCTGGGTGTCTCAGCTTCCTGCGAATCTTAAACCCAACTTGT
	MYC_large_oligo_526	127876102	127876142	GGTTACCTCTTATCTAGTGGGGGAGAGTACATTCCTTGAGTCCTTGCCAAGAGCCAGGCCGAATCTTAAACCCAACTTGT
	MYC_large_oligo_527	127876280	127876320	GGTTACCTCTTATCTAGTGGCCTGGCCCAGATGTGGAGCCAAAGCCCTCCCTGCTTCCCCGAATCTTAAACCCAACTTGT
	MYC_large_oligo_528	127876377	127876417	GGTTACCTCTTATCTAGTGGGCTGGTCAAGACTAAGAGAATGTGGATACAACAGAAGTGGGAATCTTAAACCCAACTTGT
	MYC_large_oligo_529	127876435	127876475	GGTTACCTCTTATCTAGTGGTCCAGGTGTATTTGTTGGATGCTTGATTTTTGAGCTGCAGGAATCTTAAACCCAACTTGT
	MYC_large_oligo_530	127876541	127876581	GGTTACCTCTTATCTAGTGGTTCCAGGTCTTCACGCCCATACTTGTTCTACAGGGAGAGCGAATCTTAAACCCAACTTGT
	MYC_large_oligo_531	127876617	127876657	GGTTACCTCTTATCTAGTGGGCCCCCTTCGAGAGCTGCCTCTGACTCCTCAGGCTAGGCCGAATCTTAAACCCAACTTGT
	MYC_large_oligo_532	127876667	127876707	GGTTACCTCTTATCTAGTGGGGTGTGCACCCTCCTAGTTCTTGGGCCTTCTCCTTTTGAAGAATCTTAAACCCAACTTGT
	MYC_large_oligo_533	127876775	127876815	GGTTACCTCTTATCTAGTGGCTGAGTTCAGATCCCAGGCTCCCTTACTTACTGGAGAGCCGAATCTTAAACCCAACTTGT
	MYC_large_oligo_534	127876881	127876921	GGTTACCTCTTATCTAGTGGACAGCTGTGGACCAGGTTACTTAACCCTCATGTGCCTCAGGAATCTTAAACCCAACTTGT
	MYC_large_oligo_535	127876998	127877038	GGTTACCTCTTATCTAGTGGCATGTGAAGTCCTTAGAACAGTGCCTGGCGTGTAGCAAGCGAATCTTAAACCCAACTTGT
	MYC_large_oligo_536	127877065	127877105	GGTTACCTCTTATCTAGTGGTTGTCTTGCTTTCCAGTAAACAATAGTTCTACTTGGGTGGGAATCTTAAACCCAACTTGT
	MYC_large_oligo_537	127877118	127877158	GGTTACCTCTTATCTAGTGGATCTGTCTCATTTACTGTTGTATACCTGGTGTCTGCAGGCGAATCTTAAACCCAACTTGT
	MYC_large_oligo_538	127877259	127877299	GGTTACCTCTTATCTAGTGGGCCGCGTGCTAGGCCAGAATATCTGCCACATGCTAGGAGCGAATCTTAAACCCAACTTGT
	MYC_large_oligo_539	127877376	127877416	GGTTACCTCTTATCTAGTGGGGTTCAGAGAAGCACACTGATTTGCTTTGGGTCACACAGCGAATCTTAAACCCAACTTGT
	MYC_large_oligo_540	127877456	127877496	GGTTACCTCTTATCTAGTGGGATTCTGGGCCCAGTGCTCTTTTCCTTCGTCTAAGCTGCCGAATCTTAAACCCAACTTGT
	MYC_large_oligo_541	127877544	127877584	GGTTACCTCTTATCTAGTGGTAGGAGGTTCTGATTTCATGAAACCAAAGCCAAAGCAAAGGAATCTTAAACCCAACTTGT
	MYC_large_oligo_542	127877720	127877760	GGTTACCTCTTATCTAGTGGGGCCTCTTCCATGGAGTTCACAGATTTCTGGGTAGAGGACGAATCTTAAACCCAACTTGT
	MYC_large_oligo_543	127877798	127877838	GGTTACCTCTTATCTAGTGGGGTGGACCTCTTGAGCACTCTGAACTGTGAGAATTCGCAGGAATCTTAAACCCAACTTGT
	MYC_large_oligo_544	127877848	127877888	GGTTACCTCTTATCTAGTGGTTAAGCTAGAAGACCTCTGAAGAACTGTTGCTATTGTACCGAATCTTAAACCCAACTTGT
	MYC_large_oligo_545	127877926	127877966	GGTTACCTCTTATCTAGTGGAATGTGCACACGAATCACCTGGGAGCCGTATCACAAAGGCGAATCTTAAACCCAACTTGT
	MYC_large_oligo_546	127877976	127878016	GGTTACCTCTTATCTAGTGGTGAGAAAGTTTGGGGAGGGACGTGAGATTTGACATTTTATGAATCTTAAACCCAACTTGT
	MYC_large_oligo_547	127878228	127878268	GGTTACCTCTTATCTAGTGGCGGGGTTTCACCGTGTTGGCCAGTCTGACCTGGAACTCCTGAATCTTAAACCCAACTTGT
	MYC_large_oligo_548	127878308	127878348	GGTTACCTCTTATCTAGTGGGGGATTACAGGTGTGAGCCCTTGTGCTCAGTCAGATTTAGGAATCTTAAACCCAACTTGT
	MYC_large_oligo_549	127878367	127878407	GGTTACCTCTTATCTAGTGGGCTGATGCTGATGCTGCTGGATCAAGGACCACGCTCTGAGGAATCTTAAACCCAACTTGT
	MYC_large_oligo_550	127878417	127878457	GGTTACCTCTTATCTAGTGGTTATGGGGCTTTCTTGGACTGCACTCTGGCCAAACGCAGTGAATCTTAAACCCAACTTGT
	MYC_large_oligo_551	127878503	127878543	GGTTACCTCTTATCTAGTGGCTGCTGTGGAGCCGCCTGCATCCAAGTCCAGCTCTGCTGCGAATCTTAAACCCAACTTGT
	MYC_large_oligo_552	127878553	127878593	GGTTACCTCTTATCTAGTGGTGGGCCCTTGGGACAGATTCTTCTCTTGGAATCTGAGTGTGAATCTTAAACCCAACTTGT
	MYC_large_oligo_553	127878606	127878646	GGTTACCTCTTATCTAGTGGCGGGTGTTTTGGGTGTTGGGAAGAAGCAACGATTGGATGCGAATCTTAAACCCAACTTGT
	MYC_large_oligo_554	127878659	127878699	GGTTACCTCTTATCTAGTGGGGGCCCTTTCGATTCTAAGATTGCATGACTGCCTGACTTGGAATCTTAAACCCAACTTGT
	MYC_large_oligo_555	127878738	127878778	GGTTACCTCTTATCTAGTGGGTGCATGTGTGTGTGTGTTTAGGAGGGAGTGGAGAGGAACGAATCTTAAACCCAACTTGT
	MYC_large_oligo_556	127878790	127878830	GGTTACCTCTTATCTAGTGGGAAAGAGACTTCTAGGCAGTTGCTTTGGAAACCATGTTTGGAATCTTAAACCCAACTTGT
	MYC_large_oligo_557	127878860	127878900	GGTTACCTCTTATCTAGTGGCCTCCTTTGTTGTCTAGTCCCATTCCACCAGGTGGCCAAGGAATCTTAAACCCAACTTGT
	MYC_large_oligo_558	127878913	127878953	GGTTACCTCTTATCTAGTGGAAATACTCCATCTCTCATGCTCCCCATCTCCCTGGATTCCGAATCTTAAACCCAACTTGT
	MYC_large_oligo_559	127879031	127879071	GGTTACCTCTTATCTAGTGGGACAAAGGAAAGCAAGAGGAAAGGAAGGGAGGAAAGAAGGGAATCTTAAACCCAACTTGT
	MYC_large_oligo_560	127879131	127879171	GGTTACCTCTTATCTAGTGGTCACACAGTGTTATTGGCATTGGACTTATTAGGTTGGTGCGAATCTTAAACCCAACTTGT
	MYC_large_oligo_561	127879224	127879264	GGTTACCTCTTATCTAGTGGTTTGCACCAACCTAATATTTCCATCAGGTGGGATTTTAGGGAATCTTAAACCCAACTTGT
	MYC_large_oligo_562	127879280	127879320	GGTTACCTCTTATCTAGTGGGATGTACCTTCACAAGTAGATAGAGCCTACCTCTCACAGGGAATCTTAAACCCAACTTGT
	MYC_large_oligo_563	127879440	127879480	GGTTACCTCTTATCTAGTGGGTACGTGGAACCACAGCTCTCAGCATGGTCGGGTCCCCTCGAATCTTAAACCCAACTTGT
	MYC_large_oligo_564	127879520	127879560	GGTTACCTCTTATCTAGTGGCCTTGCCCTCTCATGAGATAGTCAAGCATTTCTCCCTCCCGAATCTTAAACCCAACTTGT
	MYC_large_oligo_565	127879581	127879621	GGTTACCTCTTATCTAGTGGCCTCATGCCCCTTGCTCCCTACATGGTATCCAACCTTGCCGAATCTTAAACCCAACTTGT
	MYC_large_oligo_566	127879634	127879674	GGTTACCTCTTATCTAGTGGGGCCCTGGCCTGGTTCTCATCACTTAGTCCTGATATTCTGGAATCTTAAACCCAACTTGT
	MYC_large_oligo_567	127879715	127879755	GGTTACCTCTTATCTAGTGGCTCCTCCTTGACTTCAGTCAGATCTCGCTCTCTTTTGGGCGAATCTTAAACCCAACTTGT
	MYC_large_oligo_568	127879800	127879840	GGTTACCTCTTATCTAGTGGCCCTGGGGGCTCCTGCATCCTATAACCTCATGGATCAGTGGAATCTTAAACCCAACTTGT
	MYC_large_oligo_569	127879912	127879952	GGTTACCTCTTATCTAGTGGCGGTTTGGAGATCAAAAGTCCAAAATGGTTCTCAGTGGGCGAATCTTAAACCCAACTTGT
	MYC_large_oligo_570	127880260	127880300	GGTTACCTCTTATCTAGTGGGAGCCACCACGCCCGGCCAGAACTGGGTTCTTTTCGGAGGGAATCTTAAACCCAACTTGT
	MYC_large_oligo_571	127880321	127880361	GGTTACCTCTTATCTAGTGGGGCCCTTTGCAGTTTCTGAAGGCTGCCTGCATTCCTTGGCGAATCTTAAACCCAACTTGT
	MYC_large_oligo_572	127880394	127880434	GGTTACCTCTTATCTAGTGGAAGGGCCCAGTGAGTCTTTCTCATGGTGTCATCTCCCTGGGAATCTTAAACCCAACTTGT
	MYC_large_oligo_573	127880464	127880504	GGTTACCTCTTATCTAGTGGAGGATCCTAGTGGTTACACTGGGCCCACTGCCTATTCTAGGAATCTTAAACCCAACTTGT
	MYC_large_oligo_574	127880565	127880605	GGTTACCTCTTATCTAGTGGTAGCTCTGGGAGAAGATTCCACTCAGAGTTGGGCAGGAGGGAATCTTAAACCCAACTTGT
	MYC_large_oligo_575	127880616	127880656	GGTTACCTCTTATCTAGTGGGCAACTGGCCAGGGAATGTAAAAGAGGGCTCAGAAGCATTGAATCTTAAACCCAACTTGT
	MYC_large_oligo_576	127880667	127880707	GGTTACCTCTTATCTAGTGGACTATACATTTGCTCTAACCTACTTCACAACTTTGGCAAGGAATCTTAAACCCAACTTGT
	MYC_large_oligo_577	127880732	127880772	GGTTACCTCTTATCTAGTGGCTCTGAGACTACAACAGAAAATTCAATATGTAGCAATTGCGAATCTTAAACCCAACTTGT
	MYC_large_oligo_578	127880891	127880931	GGTTACCTCTTATCTAGTGGGTTCTGTAGGAATGAGCTTTATGTCAAACAATGAGCTGAGGAATCTTAAACCCAACTTGT
	MYC_large_oligo_579	127881211	127881251	GGTTACCTCTTATCTAGTGGGGCCTCGATCTCCTGACTTCATGAGCTGCCTGCCTCGGCCGAATCTTAAACCCAACTTGT
	MYC_large_oligo_580	127881274	127881314	GGTTACCTCTTATCTAGTGGGGCATGAGCCACCACTACTGGCCTGATATTTACATTTTTAGAATCTTAAACCCAACTTGT
	MYC_large_oligo_581	127881401	127881441	GGTTACCTCTTATCTAGTGGTGATTCCATCACCCGAACCCAACCACTAGGCTCCACTGCCGAATCTTAAACCCAACTTGT
	MYC_large_oligo_582	127881451	127881491	GGTTACCTCTTATCTAGTGGTTCAGCGGAGAGAACAATCAGTGAGACCTGAGTGGCTAAGGAATCTTAAACCCAACTTGT
	MYC_large_oligo_583	127881505	127881545	GGTTACCTCTTATCTAGTGGGGTGGTGATATGTGAACACCCGTTTAAAAGGTTGCTCTGCGAATCTTAAACCCAACTTGT
	MYC_large_oligo_584	127881611	127881651	GGTTACCTCTTATCTAGTGGCCATGTCACCCCCAGGGCCTGCCTGTGCATTAGGGCAGTGGAATCTTAAACCCAACTTGT
	MYC_large_oligo_585	127881667	127881707	GGTTACCTCTTATCTAGTGGGCTGCTTTTATTTCAACTTCCCACTTCCACCTTGGTGAGGGAATCTTAAACCCAACTTGT
	MYC_large_oligo_586	127881717	127881757	GGTTACCTCTTATCTAGTGGAGAAATCACCTTTGTTTTCTTTAGGCCTGTAGATTGGCTTGAATCTTAAACCCAACTTGT
	MYC_large_oligo_587	127881809	127881849	GGTTACCTCTTATCTAGTGGGGGTGTGCTTGGGTGTAGGGGAAGGACAGGTGGGACGTGCGAATCTTAAACCCAACTTGT
	MYC_large_oligo_588	127881859	127881899	GGTTACCTCTTATCTAGTGGATATGCTCTCAGCATGCTTTAGGGGCTGTTTTAAGGAACAGAATCTTAAACCCAACTTGT
	MYC_large_oligo_589	127881914	127881954	GGTTACCTCTTATCTAGTGGGAAATTACTTGTATCCCATTAGAGACTCTGCAGATCACGCGAATCTTAAACCCAACTTGT
	MYC_large_oligo_590	127881985	127882025	GGTTACCTCTTATCTAGTGGAGTAGGCACTATGAATATGGAAATCAGCAAGACATGGCCCGAATCTTAAACCCAACTTGT
	MYC_large_oligo_591	127882115	127882155	GGTTACCTCTTATCTAGTGGGCACAGACAAAGCATCAGGTGGATTAAACATGTGGTGCTGGAATCTTAAACCCAACTTGT
	MYC_large_oligo_592	127882214	127882254	GGTTACCTCTTATCTAGTGGGGGGTTGCCCAAAGCCCCACAGCAAGCAAGCAGATTAGTTGAATCTTAAACCCAACTTGT
	MYC_large_oligo_593	127882302	127882342	GGTTACCTCTTATCTAGTGGACCATGTGATACCCCCTCATAGCCTTCTGGAGCAGGGATCGAATCTTAAACCCAACTTGT
	MYC_large_oligo_594	127882353	127882393	GGTTACCTCTTATCTAGTGGGCTTAAGGAGCCAAACAGCAGATACTTTAGGCTTTGCCAGGAATCTTAAACCCAACTTGT
	MYC_large_oligo_595	127882491	127882531	GGTTACCTCTTATCTAGTGGGCAAGGCAGCAAGAGTTTTCCTATAGACCACAGTTCCAGGGAATCTTAAACCCAACTTGT
	MYC_large_oligo_596	127882760	127882800	GGTTACCTCTTATCTAGTGGCAGTATGTGTATATCTCCACATATACCTTATCTGACATTCGAATCTTAAACCCAACTTGT
	MYC_large_oligo_597	127882857	127882897	GGTTACCTCTTATCTAGTGGAGATCATCTAAGCCACCTTTGCTTCTCTAGAGAGTGCTACGAATCTTAAACCCAACTTGT
	MYC_large_oligo_598	127882950	127882990	GGTTACCTCTTATCTAGTGGATCCATTATTATTTACCGAAAAGACTCCATGGAGAAGGCCGAATCTTAAACCCAACTTGT
	MYC_large_oligo_599	127883041	127883081	GGTTACCTCTTATCTAGTGGGATGTGGTTTTGCTGCTTGAAGTGGTTTTGGGAGAGGCTCGAATCTTAAACCCAACTTGT
	MYC_large_oligo_600	127883101	127883141	GGTTACCTCTTATCTAGTGGGATTTCCAGGCATCGTGACTCCTGGGCTGAGCAGCACAACGAATCTTAAACCCAACTTGT
	MYC_large_oligo_601	127883199	127883239	GGTTACCTCTTATCTAGTGGCTTCTGCTACTTTTCTTTCTTGAGAGGGCATGGTTCATAGGAATCTTAAACCCAACTTGT
	MYC_large_oligo_602	127883292	127883332	GGTTACCTCTTATCTAGTGGCCTGTGGTCAGGAACTGGTACGGTAGCTTACATGTGTGAAGAATCTTAAACCCAACTTGT
	MYC_large_oligo_603	127883373	127883413	GGTTACCTCTTATCTAGTGGCATTGCCCCCATTTGTTAGAAAAACAGAGGCACAGAGAGGGAATCTTAAACCCAACTTGT
	MYC_large_oligo_604	127883434	127883474	GGTTACCTCTTATCTAGTGGACACAGCTAGGAAGTGTCAGAACGAGATTCAAACCAGATGGAATCTTAAACCCAACTTGT
	MYC_large_oligo_605	127883586	127883626	GGTTACCTCTTATCTAGTGGCAAACCTTGGGTTTGGAACCTATGGTGGCTCTATCTTTGAGAATCTTAAACCCAACTTGT
	MYC_large_oligo_606	127883636	127883676	GGTTACCTCTTATCTAGTGGTCTAAAATGATGAGCACGATAAAAGAGCCACATCATCTGCGAATCTTAAACCCAACTTGT
	MYC_large_oligo_607	127883710	127883750	GGTTACCTCTTATCTAGTGGGAGCAAGTGGTAGATGCTGTTGGAGCGTGGAACTCCACACGAATCTTAAACCCAACTTGT
	MYC_large_oligo_608	127883833	127883873	GGTTACCTCTTATCTAGTGGGTGAGAAACCATGGGGTGTTCAAAGGAGAGCCATTGTGGCGAATCTTAAACCCAACTTGT
	MYC_large_oligo_609	127883922	127883962	GGTTACCTCTTATCTAGTGGGACTCAGGGCCCATGGCAGTGACCCCCAACCTCCTGGCAGGAATCTTAAACCCAACTTGT
	MYC_large_oligo_610	127884014	127884054	GGTTACCTCTTATCTAGTGGCAGACCCAACTCCACACTCTGAGCTGTGTGCGTCAGGGGGGAATCTTAAACCCAACTTGT
	MYC_large_oligo_611	127884066	127884106	GGTTACCTCTTATCTAGTGGAGCCTCACTTTGTTTATTAGCAAAATGGAGACACTAATACGAATCTTAAACCCAACTTGT
	MYC_large_oligo_612	127884185	127884225	GGTTACCTCTTATCTAGTGGACTCATCTTTGACCTAAACTGGCATGAGACGGGAGACTGGGAATCTTAAACCCAACTTGT
	MYC_large_oligo_613	127884296	127884336	GGTTACCTCTTATCTAGTGGGTTTGATTACAGCATGCTATCCCAGACCCTGCTGGTGGGGGAATCTTAAACCCAACTTGT
	MYC_large_oligo_614	127884429	127884469	GGTTACCTCTTATCTAGTGGAGTGGCCCTGTGCTAACTACCTCATTAGGTCTTGGGGTGGGAATCTTAAACCCAACTTGT
	MYC_large_oligo_615	127884486	127884526	GGTTACCTCTTATCTAGTGGATGGAAAGGGCTTAGCAGAGTTAGTAGCACATCATAAATCGAATCTTAAACCCAACTTGT
	MYC_large_oligo_616	127884636	127884676	GGTTACCTCTTATCTAGTGGATACAACTTTGTTTAGAGTCCTCCACTATTGTCTCCTGAGGAATCTTAAACCCAACTTGT
	MYC_large_oligo_617	127884686	127884726	GGTTACCTCTTATCTAGTGGTCTTCCAAGATGCCTTCTGAATGTTTTGAATCTGGTGCTTGAATCTTAAACCCAACTTGT
	MYC_large_oligo_618	127884867	127884907	GGTTACCTCTTATCTAGTGGGCATAAGCAACAACGTCGTGTCTGCTGCCCAGCCAAGCACGAATCTTAAACCCAACTTGT
	MYC_large_oligo_619	127885015	127885055	GGTTACCTCTTATCTAGTGGGATGGAATTCAAAGAGACCACCTACAGCATGCTGTAAAACGAATCTTAAACCCAACTTGT
	MYC_large_oligo_620	127885070	127885110	GGTTACCTCTTATCTAGTGGAACTTCCTCACAAGTAGATTTGTTCCAAAATGGATTGGGCGAATCTTAAACCCAACTTGT
	MYC_large_oligo_621	127885211	127885251	GGTTACCTCTTATCTAGTGGAGCATTGTGCTTGAGATGACCTTTGAGAACCTTCTAACTCGAATCTTAAACCCAACTTGT
	MYC_large_oligo_622	127885293	127885333	GGTTACCTCTTATCTAGTGGGAATGGGGAAACGCAGATGAAACATCCTTGACCTCCCAGGGAATCTTAAACCCAACTTGT
	MYC_large_oligo_623	127885355	127885395	GGTTACCTCTTATCTAGTGGTCTCTTCGGAGGGGTTGGATTTGAAGGTCGAGTGGAGTTCGAATCTTAAACCCAACTTGT
	MYC_large_oligo_624	127885413	127885453	GGTTACCTCTTATCTAGTGGGCCCTGCTTCTGTCCAAAACACAAAGTATAGGAAAAAAGCGAATCTTAAACCCAACTTGT
	MYC_large_oligo_625	127885512	127885552	GGTTACCTCTTATCTAGTGGTAGATCAACTTGGCAACATATGCAGAAGCAGTGCGGAAGCGAATCTTAAACCCAACTTGT
	MYC_large_oligo_626	127885622	127885662	GGTTACCTCTTATCTAGTGGCACGACACACCCCTTCACCTCTTTCCATGCCAGAGCTCTGGAATCTTAAACCCAACTTGT
	MYC_large_oligo_627	127885672	127885712	GGTTACCTCTTATCTAGTGGGAGATGCAACGGGGCTGATAGTTGGAGGATAGAATGCCAGGAATCTTAAACCCAACTTGT
	MYC_large_oligo_628	127885742	127885782	GGTTACCTCTTATCTAGTGGACTACAGTGGGCTTTCCAAGAGTCCCCAGAATTAGTCTGGGAATCTTAAACCCAACTTGT
	MYC_large_oligo_629	127885861	127885901	GGTTACCTCTTATCTAGTGGGGACCTTTACCTACTGGTAGAGAACACAGGTGCTCTCTGCGAATCTTAAACCCAACTTGT
	MYC_large_oligo_630	127885956	127885996	GGTTACCTCTTATCTAGTGGCTTTACAGTGAGATGACCTCGAAGGCCCTCTATGGAGAGGGAATCTTAAACCCAACTTGT
	MYC_large_oligo_631	127886007	127886047	GGTTACCTCTTATCTAGTGGGGACAGCGGTATTTAGGGAAAATCTGTCTTTGTGGAGAAGGAATCTTAAACCCAACTTGT
	MYC_large_oligo_632	127886079	127886119	GGTTACCTCTTATCTAGTGGGCCTTTTTTGGTGGGACCTGGGGGTGGAAGAGCCCATCTCGAATCTTAAACCCAACTTGT
	MYC_large_oligo_633	127886171	127886211	GGTTACCTCTTATCTAGTGGTTGCACACTTTCACATACAAATTGTACAAAACCCTGACCCGAATCTTAAACCCAACTTGT
	MYC_large_oligo_634	127886270	127886310	GGTTACCTCTTATCTAGTGGGCACAATGATGTGACGGTGAAGCACCCCTAGAGAAGTGTCGAATCTTAAACCCAACTTGT
	MYC_large_oligo_635	127886339	127886379	GGTTACCTCTTATCTAGTGGGCTGCGTGAACTGGGACAAGTCATGTCACCGCTCCTGGCCGAATCTTAAACCCAACTTGT
	MYC_large_oligo_636	127886402	127886442	GGTTACCTCTTATCTAGTGGCAGTGGGGCACTGGAGGCTGCCTTGGTCCCTTCCAGCCCTGAATCTTAAACCCAACTTGT
	MYC_large_oligo_637	127886452	127886492	GGTTACCTCTTATCTAGTGGCACACTCGGCTCTTCTGTTTCCAAGAACAATAATGACTGCGAATCTTAAACCCAACTTGT
	MYC_large_oligo_638	127886506	127886546	GGTTACCTCTTATCTAGTGGTGCCTTAGATTGTGATCTTCGTGACTTCATCTGTGTGAACGAATCTTAAACCCAACTTGT
	MYC_large_oligo_639	127886590	127886630	GGTTACCTCTTATCTAGTGGGGCCATGTCCAGGGGCCCTTCCTTAAAGCCTCCAGTTGAGGAATCTTAAACCCAACTTGT
	MYC_large_oligo_640	127886662	127886702	GGTTACCTCTTATCTAGTGGGAGAGAGGTGGGAGAAGGTGGTACGGTATGAAGTGGAGTCGAATCTTAAACCCAACTTGT
	MYC_large_oligo_641	127886821	127886861	GGTTACCTCTTATCTAGTGGTCTGAGCCGCTTCCTCCCTGAGCCTTTCATCCCTCCCTGCGAATCTTAAACCCAACTTGT
	MYC_large_oligo_642	127886872	127886912	GGTTACCTCTTATCTAGTGGGCAGCCTCTGCACCCTTTGGCTAGATTCCTGCTCAGGAGAGAATCTTAAACCCAACTTGT
	MYC_large_oligo_643	127887012	127887052	GGTTACCTCTTATCTAGTGGCCCCTGTGGAGGAAGGGATGGTTTGCTACATGGCCCTCACGAATCTTAAACCCAACTTGT
	MYC_large_oligo_644	127887076	127887116	GGTTACCTCTTATCTAGTGGCCTTGCCTCACCCGGCTTCACTGCCCCTCTCTGGAGGCTGGAATCTTAAACCCAACTTGT
	MYC_large_oligo_645	127887126	127887166	GGTTACCTCTTATCTAGTGGGTGTACATTTCCAGTCTACTTTCTTTGCCTGGAAGGGTGCGAATCTTAAACCCAACTTGT
	MYC_large_oligo_646	127887222	127887262	GGTTACCTCTTATCTAGTGGGGCCTGTATCTGATTTACTTTTGATTCCCTGGTCCGAGGCGAATCTTAAACCCAACTTGT
	MYC_large_oligo_647	127887385	127887425	GGTTACCTCTTATCTAGTGGGGGGTGGACGTCTGGCAGCCGTGTTTCAACTCTCTAAGACGAATCTTAAACCCAACTTGT
	MYC_large_oligo_648	127887469	127887509	GGTTACCTCTTATCTAGTGGCGCTTAGCCTTTCCCACAGCAGGAACGGGGATGTGAGGTGGAATCTTAAACCCAACTTGT
	MYC_large_oligo_649	127887544	127887584	GGTTACCTCTTATCTAGTGGAGCTCTGCAGAAGATATAGAACTGGGCCGGGGGCGGTGGCGAATCTTAAACCCAACTTGT
	MYC_large_oligo_650	127887726	127887766	GGTTACCTCTTATCTAGTGGCGGGAGACTGAAGCAGGAGAGTGGCATGAACTCGGGAGGCGAATCTTAAACCCAACTTGT
	MYC_large_oligo_651	127887909	127887949	GGTTACCTCTTATCTAGTGGCAGACCACGCATACCCATATGATGGAGGAACCAATGTTCGGAATCTTAAACCCAACTTGT
	MYC_large_oligo_652	127887991	127888031	GGTTACCTCTTATCTAGTGGGTAGGGGCTTATCCTACCAGATTAAAACAGTGTGGTAGTGGAATCTTAAACCCAACTTGT
	MYC_large_oligo_653	127888041	127888081	GGTTACCTCTTATCTAGTGGCGGTATGTTGGCAGAACAGATAGGATCCCGCTACATATAGGAATCTTAAACCCAACTTGT
	MYC_large_oligo_654	127888091	127888131	GGTTACCTCTTATCTAGTGGGATAATAAATGTGCCACTTCAGTGGGGAAATGACAGATTGGAATCTTAAACCCAACTTGT
	MYC_large_oligo_655	127888142	127888182	GGTTACCTCTTATCTAGTGGATGGTACAGAGACAATTGATTCCACATTTGGGTGAAAAGCGAATCTTAAACCCAACTTGT
	MYC_large_oligo_656	127888269	127888309	GGTTACCTCTTATCTAGTGGTGAGGTGGAGGCAGCTTTCTAAGCAAGATAGAAAACACAGGAATCTTAAACCCAACTTGT
	MYC_large_oligo_657	127888429	127888469	GGTTACCTCTTATCTAGTGGCATATGATGCACAAGAGGATATTATCCCCAGGATGCAAGGGAATCTTAAACCCAACTTGT
	MYC_large_oligo_658	127888508	127888548	GGTTACCTCTTATCTAGTGGCAGAATAATGAATGAGGGCATAGTTTTAAGTCTCCCTCCCGAATCTTAAACCCAACTTGT
	MYC_large_oligo_659	127888605	127888645	GGTTACCTCTTATCTAGTGGTCTGTGTCCTCTATATGTAAAGTCCATAAAGTTCTGCGGGGAATCTTAAACCCAACTTGT
	MYC_large_oligo_660	127888660	127888700	GGTTACCTCTTATCTAGTGGAATATGAGCTGCTCAATTTCGACACTGAATTCAGCTAACGGAATCTTAAACCCAACTTGT
	MYC_large_oligo_661	127888736	127888776	GGTTACCTCTTATCTAGTGGCCCACTCAAATTCATTTGACGGCTATTTGCCTTACCACGCGAATCTTAAACCCAACTTGT
	MYC_large_oligo_662	127888791	127888831	GGTTACCTCTTATCTAGTGGCCCCAGGAACGGGGTGTGCAAACAGTGGTACCTAACTCAAGAATCTTAAACCCAACTTGT
	MYC_large_oligo_663	127888919	127888959	GGTTACCTCTTATCTAGTGGGGGAGGAAAGTAGGAAGGAGGGGGTGCAGGCAGCCTGGCCGAATCTTAAACCCAACTTGT
	MYC_large_oligo_664	127888970	127889010	GGTTACCTCTTATCTAGTGGTTCTGTTCCTGGTGCGGTTCCTCCTCTAGCCACATGATGGGAATCTTAAACCCAACTTGT
	MYC_large_oligo_665	127889073	127889113	GGTTACCTCTTATCTAGTGGGCCAGGGGCGCCGGGGTGTGTTTGTGTTTGTGCCTGCAAGGAATCTTAAACCCAACTTGT
	MYC_large_oligo_666	127889123	127889163	GGTTACCTCTTATCTAGTGGGCCCAGACTTAGCACTCTCAGCTGCTCTGTAATGCAAGTCGAATCTTAAACCCAACTTGT
	MYC_large_oligo_667	127889180	127889220	GGTTACCTCTTATCTAGTGGGGGCTTCACGGTCTTCTTTCTAGAAAAATCCCAACAAGGGGAATCTTAAACCCAACTTGT
	MYC_large_oligo_668	127889278	127889318	GGTTACCTCTTATCTAGTGGTGCAGCATCTGCTCTGCCGGGTTTGCAATCTGTGCACAGGGAATCTTAAACCCAACTTGT
	MYC_large_oligo_669	127889417	127889457	GGTTACCTCTTATCTAGTGGCGTGCCCCGGGTTGGAAAATGTGATTTGTGACAGAGAAGCGAATCTTAAACCCAACTTGT
	MYC_large_oligo_670	127889482	127889522	GGTTACCTCTTATCTAGTGGTGCTCCAGGTTGGTTGCTCTCTTTCAATTGCAAAGCCGTCGAATCTTAAACCCAACTTGT
	MYC_large_oligo_671	127889571	127889611	GGTTACCTCTTATCTAGTGGCAACTAGAGGCACACCCAGCAACTGTCCTTCTGCCCCCAGGAATCTTAAACCCAACTTGT
	MYC_large_oligo_672	127889637	127889677	GGTTACCTCTTATCTAGTGGACTCCAGAGAAGAGCTGTCCCCCAAATTCAAGAAGAATCGGAATCTTAAACCCAACTTGT
	MYC_large_oligo_673	127889694	127889734	GGTTACCTCTTATCTAGTGGGGATGCCTGGGGCAGCTTGTCTGTTCAAGCAGAATCTCCCGAATCTTAAACCCAACTTGT
	MYC_large_oligo_674	127889752	127889792	GGTTACCTCTTATCTAGTGGTGAAACCTATTAGTCCCATCCTCTGATGCCTGGGACCAGGGAATCTTAAACCCAACTTGT
	MYC_large_oligo_675	127889919	127889959	GGTTACCTCTTATCTAGTGGGAGGCAGAGGATGTTGACACAAACTTACAGACTGGGACTCGAATCTTAAACCCAACTTGT
	MYC_large_oligo_676	127890001	127890041	GGTTACCTCTTATCTAGTGGTCCCAGCTCAGTGGTGGACAGCAGAGGACTCTAAGGTGGGGAATCTTAAACCCAACTTGT
	MYC_large_oligo_677	127890051	127890091	GGTTACCTCTTATCTAGTGGTGGAGTCCCCCTTCAGCCACTTTAAGTTAACGGATGTCTCGAATCTTAAACCCAACTTGT
	MYC_large_oligo_678	127890105	127890145	GGTTACCTCTTATCTAGTGGCTCATCTGTAAAATGAAGAGAAAGATGTCAATTGCTTGGGGAATCTTAAACCCAACTTGT
	MYC_large_oligo_679	127890187	127890227	GGTTACCTCTTATCTAGTGGGCGTGGGGCCCGGAACCTCTCCTGTGGCTGGGAGTGAGTGGAATCTTAAACCCAACTTGT
	MYC_large_oligo_680	127890242	127890282	GGTTACCTCTTATCTAGTGGGAGAACCTCTTTACACAATTGCCCATCCTCCTAGCCCTGCGAATCTTAAACCCAACTTGT
	MYC_large_oligo_681	127890406	127890446	GGTTACCTCTTATCTAGTGGTGCTGGCGGAGGCACCCTAACCAAAGGGGGACTGGATCTGGAATCTTAAACCCAACTTGT
	MYC_large_oligo_682	127890456	127890496	GGTTACCTCTTATCTAGTGGGCATCCGCTCTTCATTTCCCCAAGGGTGATGGTTCCGAGAGAATCTTAAACCCAACTTGT
	MYC_large_oligo_683	127890518	127890558	GGTTACCTCTTATCTAGTGGCTGAGCCACAGTTACTCCCAGGAATGGCCCAACACACAGCGAATCTTAAACCCAACTTGT
	MYC_large_oligo_684	127890645	127890685	GGTTACCTCTTATCTAGTGGGACATGCCCTGACCCAGGCTCTTTATTTGGAAACCCAGGCGAATCTTAAACCCAACTTGT
	MYC_large_oligo_685	127890787	127890827	GGTTACCTCTTATCTAGTGGGTGTCCATGGCAGGCAGGTGGAGGAAGGGGGAGTTTGGCCGAATCTTAAACCCAACTTGT
	MYC_large_oligo_686	127890851	127890891	GGTTACCTCTTATCTAGTGGCCCATACATTGCTGGGGACCTCCAAGGGACAGACAGTGTCGAATCTTAAACCCAACTTGT
	MYC_large_oligo_687	127890929	127890969	GGTTACCTCTTATCTAGTGGGATGGCATTAGTGCTGAAGCCCAATTGCCCCAGCAGCAGCGAATCTTAAACCCAACTTGT
	MYC_large_oligo_688	127890997	127891037	GGTTACCTCTTATCTAGTGGGGCGGTGCCAGCAGATGTCTCCATGATGTGATTTAAGGGCGAATCTTAAACCCAACTTGT
	MYC_large_oligo_689	127891138	127891178	GGTTACCTCTTATCTAGTGGGGCAGTCCTGGGTGAGTGCCATGTGCCCACCCCCACTTTAGAATCTTAAACCCAACTTGT
	MYC_large_oligo_690	127891210	127891250	GGTTACCTCTTATCTAGTGGAGCACCACGCTAATACTTCTATGCCCATCAGTCCTTTCTCGAATCTTAAACCCAACTTGT
	MYC_large_oligo_691	127891290	127891330	GGTTACCTCTTATCTAGTGGAAGTGCCAGTTGTAGTCCCCACTCCCCTCCAACCCCATCCGAATCTTAAACCCAACTTGT
	MYC_large_oligo_692	127891344	127891384	GGTTACCTCTTATCTAGTGGGGTCTGAGGGTGTGGCTTGGACATCCATAAAGTTCCTCAGGAATCTTAAACCCAACTTGT
	MYC_large_oligo_693	127891423	127891463	GGTTACCTCTTATCTAGTGGCCCAGTTGTCTTCTTTATCCTCACCCCGACCTTCCTAGGGGAATCTTAAACCCAACTTGT
	MYC_large_oligo_694	127891473	127891513	GGTTACCTCTTATCTAGTGGACCCCTAATTGTTCAGGATGGGAAGCAGAGAATGTCTTGGGAATCTTAAACCCAACTTGT
	MYC_large_oligo_695	127891543	127891583	GGTTACCTCTTATCTAGTGGGGAGCAAGGTTTCAAATGCAGGTCTGACATGTCAGGCTCCGAATCTTAAACCCAACTTGT
	MYC_large_oligo_696	127891620	127891660	GGTTACCTCTTATCTAGTGGGCCAAGGCAGAGTGTGTTCTTCCGAGAGAGGATATTAGAGGAATCTTAAACCCAACTTGT
	MYC_large_oligo_697	127891670	127891710	GGTTACCTCTTATCTAGTGGCAGTCTGGAAATTTCTTGAAAGTCTCAAGCTTCATCTTAAGAATCTTAAACCCAACTTGT
	MYC_large_oligo_698	127891781	127891821	GGTTACCTCTTATCTAGTGGGACAGGCTGGGGTCGTTCATACCACACTGTGCTTGCAGGGGAATCTTAAACCCAACTTGT
	MYC_large_oligo_699	127891861	127891901	GGTTACCTCTTATCTAGTGGCACCGATGGACAGGAGAGGACTGGAGGACATGATGAGGGGGAATCTTAAACCCAACTTGT
	MYC_large_oligo_700	127891929	127891969	GGTTACCTCTTATCTAGTGGCTTGGGGAGAAAGAGTGATGGGTATCTGGATGCCCTCAGGGAATCTTAAACCCAACTTGT
	MYC_large_oligo_701	127892021	127892061	GGTTACCTCTTATCTAGTGGTGGAGGATGCAAGCATTCAAGATTGGTGTAAGAGCACAGCGAATCTTAAACCCAACTTGT
	MYC_large_oligo_702	127892116	127892156	GGTTACCTCTTATCTAGTGGTTTTGAGATGGAATCCCACTCTTTCACCCAGGCTGGAGTGGAATCTTAAACCCAACTTGT
	MYC_large_oligo_703	127892354	127892394	GGTTACCTCTTATCTAGTGGGGCCTCCCAAGACAAATATTTTTAATAAAGGGTTAGATAGGAATCTTAAACCCAACTTGT
	MYC_large_oligo_704	127892405	127892445	GGTTACCTCTTATCTAGTGGGGCTTGTGGCCCATGCGTTCTCCATCACAGCTATTCAACTGAATCTTAAACCCAACTTGT
	MYC_large_oligo_705	127892490	127892530	GGTTACCTCTTATCTAGTGGGGCGTGTAGCCATGGACACTACAGAAACAGGCAGGTGGGAGAATCTTAAACCCAACTTGT
	MYC_large_oligo_706	127892540	127892580	GGTTACCTCTTATCTAGTGGGGGCAGTAGTTTGCTGAACCCTGTGCTTAGTTTGCTTACTGAATCTTAAACCCAACTTGT
	MYC_large_oligo_707	127892688	127892728	GGTTACCTCTTATCTAGTGGGCTCTGGGAGTACACACGTGCACTTGTGTTGCTAGCCTCCGAATCTTAAACCCAACTTGT
	MYC_large_oligo_708	127892783	127892823	GGTTACCTCTTATCTAGTGGCATGCCTGTAACTCCAGCGCTTTAGGAGGCCTAGGTGGGTGAATCTTAAACCCAACTTGT
	MYC_large_oligo_709	127892850	127892890	GGTTACCTCTTATCTAGTGGCCAGCTTAGGCAACATAGCAAGACCTCCCCCTCTAGCAAAGAATCTTAAACCCAACTTGT
	MYC_large_oligo_710	127892949	127892989	GGTTACCTCTTATCTAGTGGGGCTAAGGTGGGAGGAATGCTTGAGCCTGGAAAGTCTAGGGAATCTTAAACCCAACTTGT
	MYC_large_oligo_711	127893006	127893046	GGTTACCTCTTATCTAGTGGTGTGCCACTGTACTCTAACCTGGGTGATGGAACAAAACCCGAATCTTAAACCCAACTTGT
	MYC_large_oligo_712	127893108	127893148	GGTTACCTCTTATCTAGTGGCACATCTAACAAGCAGAAGGCCAGAATTTGCACCCAAGCCGAATCTTAAACCCAACTTGT
	MYC_large_oligo_713	127893161	127893201	GGTTACCTCTTATCTAGTGGAGCCCAGATTCTTTTCCAGGCTATAACCATGTTTCTAAGCGAATCTTAAACCCAACTTGT
	MYC_large_oligo_714	127893254	127893294	GGTTACCTCTTATCTAGTGGACCTTCTCTAGCTGGCTCTTTGCCCAATATGTGACAGTGCGAATCTTAAACCCAACTTGT
	MYC_large_oligo_715	127893381	127893421	GGTTACCTCTTATCTAGTGGAGGCAAATATCGGGAGACTGATCTCTTTTGGGGACCCACCGAATCTTAAACCCAACTTGT
	MYC_large_oligo_716	127893509	127893549	GGTTACCTCTTATCTAGTGGCACTCCCAGAGTGCAATCCCACCAACAGCAGCCTGCCAAAGAATCTTAAACCCAACTTGT
	MYC_large_oligo_717	127893604	127893644	GGTTACCTCTTATCTAGTGGGCCAGGAAGCCAACAATCACTGTGGCCCAGATGCCCACTCGAATCTTAAACCCAACTTGT
	MYC_large_oligo_718	127893738	127893778	GGTTACCTCTTATCTAGTGGGCCCTCTGCCTCACCCTCTAGAAGCTGCCGTGCCAGGGCCGAATCTTAAACCCAACTTGT
	MYC_large_oligo_719	127893889	127893929	GGTTACCTCTTATCTAGTGGGGTAGCGTCCCTTCTCCTCAGAGAGCTGGGTACGCTTGGCGAATCTTAAACCCAACTTGT
	MYC_large_oligo_720	127893984	127894024	GGTTACCTCTTATCTAGTGGGAGGTTGTTGGTGGGTACACCCTCCGCACTTCCTCTGTGGGAATCTTAAACCCAACTTGT
	MYC_large_oligo_721	127894069	127894109	GGTTACCTCTTATCTAGTGGCAGACAGTCAGATACCAATGGCTCTTAAGTCTCTGGGGTCGAATCTTAAACCCAACTTGT
	MYC_large_oligo_722	127894191	127894231	GGTTACCTCTTATCTAGTGGCTCAGCACTTTGGGAGGCCTAGCCGTGCAGATCACCTGAGGAATCTTAAACCCAACTTGT
	MYC_large_oligo_723	127894586	127894626	GGTTACCTCTTATCTAGTGGCCCTTGGAGCAGATGCTTCTGGAGCCGACCCCCACTACCCGAATCTTAAACCCAACTTGT
	MYC_large_oligo_724	127894636	127894676	GGTTACCTCTTATCTAGTGGCCCCTTGCCCTTACCACAGTGCACACCAGCCCCAGTGTCCGAATCTTAAACCCAACTTGT
	MYC_large_oligo_725	127894745	127894785	GGTTACCTCTTATCTAGTGGCCTGAAGTGATAAGGAATGAATGCCCCCCTGAGAAGAGCCGAATCTTAAACCCAACTTGT
	MYC_large_oligo_726	127894813	127894853	GGTTACCTCTTATCTAGTGGACCCCAGCTCCCGCTCCCTTTAGTGAGGCCAATCCCAGGCGAATCTTAAACCCAACTTGT
	MYC_large_oligo_727	127894894	127894934	GGTTACCTCTTATCTAGTGGGCTCCATTGCCCACACTGGTTGCTGGCTCAAGGGTTCGTCGAATCTTAAACCCAACTTGT
	MYC_large_oligo_728	127894944	127894984	GGTTACCTCTTATCTAGTGGTACCTTCTTTTTCCCCACTTTCCTACCAGTGTACCCTTAAGAATCTTAAACCCAACTTGT
	MYC_large_oligo_729	127895026	127895066	GGTTACCTCTTATCTAGTGGCAGAGACAGCTTCTGAAAAACCCAAACTAAAATAGCACTCGAATCTTAAACCCAACTTGT
	MYC_large_oligo_730	127895153	127895193	GGTTACCTCTTATCTAGTGGACGCAGTTGCAAGCTCAGAGGTCTAGGGCAAGGTGGATGCGAATCTTAAACCCAACTTGT
	MYC_large_oligo_731	127895270	127895310	GGTTACCTCTTATCTAGTGGGATGTCATTGGGTAAGACATTGGGCGTACATGGGACAGTGGAATCTTAAACCCAACTTGT
	MYC_large_oligo_732	127895320	127895360	GGTTACCTCTTATCTAGTGGGGTCTCTATATGCAGCTCACACTCTGAAGAGAGGAGAGAGGAATCTTAAACCCAACTTGT
	MYC_large_oligo_733	127895443	127895483	GGTTACCTCTTATCTAGTGGGGGGGGATCAGCAGTATAGCGAAGGGTAAGTGGTACAACCGAATCTTAAACCCAACTTGT
	MYC_large_oligo_734	127895493	127895533	GGTTACCTCTTATCTAGTGGGTTGAGAGAAGTCCTCATGCTCCTGGGTTCTTCATCTCACGAATCTTAAACCCAACTTGT
	MYC_large_oligo_735	127895604	127895644	GGTTACCTCTTATCTAGTGGCTGTATTCTTAGGGAGTTTACAATTGCAGAAGAGCTAGGGGAATCTTAAACCCAACTTGT
	MYC_large_oligo_736	127895733	127895773	GGTTACCTCTTATCTAGTGGCCACTGAGGTTCCCTGAGAAGATTAAGTCCAGCTACTCTGGAATCTTAAACCCAACTTGT
	MYC_large_oligo_737	127895803	127895843	GGTTACCTCTTATCTAGTGGCTATGCATCTAGAATGGTACTGGTTATGTACAAACCCTTGGAATCTTAAACCCAACTTGT
	MYC_large_oligo_738	127895881	127895921	GGTTACCTCTTATCTAGTGGGTGTTGTGTTCTGTGATTCAGATGAGCAACACCAGTTGTGGAATCTTAAACCCAACTTGT
	MYC_large_oligo_739	127895950	127895990	GGTTACCTCTTATCTAGTGGGCAGAGCTCTGAATGTCAAGAAGCCAGGCTGGGTGTGGTGGAATCTTAAACCCAACTTGT
	MYC_large_oligo_740	127896266	127896306	GGTTACCTCTTATCTAGTGGGCCGGCCCTTGAGGGTCAGAGGATGGCAGGTATGGGGTAGGAATCTTAAACCCAACTTGT
	MYC_large_oligo_741	127896371	127896411	GGTTACCTCTTATCTAGTGGGCCAGGTGAGGCTAGGCAGGTGGATGAGAGGAGTGGGAAAGAATCTTAAACCCAACTTGT
	MYC_large_oligo_742	127896421	127896461	GGTTACCTCTTATCTAGTGGGCCAGAGAAGTAGGAGAAGGTAAATTATGGAGAACCTTATGAATCTTAAACCCAACTTGT
	MYC_large_oligo_743	127896567	127896607	GGTTACCTCTTATCTAGTGGTAGGAGGTGCGGTAGCTTTATCCAATGTGGTAGTGGAATCGAATCTTAAACCCAACTTGT
	MYC_large_oligo_744	127896656	127896696	GGTTACCTCTTATCTAGTGGTAACACCTGGCTTTATGAGTGGCAGATGAAGGGTAGAGCCGAATCTTAAACCCAACTTGT
	MYC_large_oligo_745	127896762	127896802	GGTTACCTCTTATCTAGTGGGGTTATGTTACAATTGAGGTGACTACTTGAATCCAAGCAGGAATCTTAAACCCAACTTGT
	MYC_large_oligo_746	127896871	127896911	GGTTACCTCTTATCTAGTGGGGAGAGGATGTGGTCACCTAAAATGACATTGACGGTCCTGGAATCTTAAACCCAACTTGT
	MYC_large_oligo_747	127896921	127896961	GGTTACCTCTTATCTAGTGGTGCCTGGCTTAGCATTTTCACACTCTCAAGATGGTCCTGTGAATCTTAAACCCAACTTGT
	MYC_large_oligo_748	127897027	127897067	GGTTACCTCTTATCTAGTGGAGGGAAGACCCCAGGACATCACAACACATAGAGGCTGAGGGAATCTTAAACCCAACTTGT
	MYC_large_oligo_749	127897109	127897149	GGTTACCTCTTATCTAGTGGTGAGGTAGGAGGAAAACCAGAAAAACATGGTGTCACACAGGAATCTTAAACCCAACTTGT
	MYC_large_oligo_750	127897196	127897236	GGTTACCTCTTATCTAGTGGGCTGGAAGTTCAGGCATGCAAAGGACATCCATGGGATCCGGAATCTTAAACCCAACTTGT
	MYC_large_oligo_751	127897273	127897313	GGTTACCTCTTATCTAGTGGGGGACCATGACTCTCTATAGGACACAGAACAACCTGGGCCGAATCTTAAACCCAACTTGT
	MYC_large_oligo_752	127897325	127897365	GGTTACCTCTTATCTAGTGGGGCTATAGCATCACAGATGAATTAAGGACGGTGTGTGGTGGAATCTTAAACCCAACTTGT
	MYC_large_oligo_753	127897375	127897415	GGTTACCTCTTATCTAGTGGGGCCATGGAGTATTTCGTTTTAGCATGCACAGAACAACTGGAATCTTAAACCCAACTTGT
	MYC_large_oligo_754	127897441	127897481	GGTTACCTCTTATCTAGTGGAAGAACAATGCCTTGTCAACGACATTGGCTGATACTAAGCGAATCTTAAACCCAACTTGT
	MYC_large_oligo_755	127897517	127897557	GGTTACCTCTTATCTAGTGGGCCTCCAAGGGCTCTGGCTTCCCAATAATGTTCCTACTACGAATCTTAAACCCAACTTGT
	MYC_large_oligo_756	127897590	127897630	GGTTACCTCTTATCTAGTGGCTGCTTCTGCACATCATTTCTTCTAACTCCCAGGCCAGTGGAATCTTAAACCCAACTTGT
	MYC_large_oligo_757	127897649	127897689	GGTTACCTCTTATCTAGTGGGCTGTCTCAGCAAAGCTTCTTGGCTGGTTATATAAAAGGCGAATCTTAAACCCAACTTGT
	MYC_large_oligo_758	127897731	127897771	GGTTACCTCTTATCTAGTGGGCAACCCAAGAAGGCCTGCTGTGACTTGTTATCTGCAGAGGAATCTTAAACCCAACTTGT
	MYC_large_oligo_759	127897818	127897858	GGTTACCTCTTATCTAGTGGTGCCAGTGGGGCCACTTAACACCTTCCCGTAAATGGTCTCGAATCTTAAACCCAACTTGT
	MYC_large_oligo_760	127897926	127897966	GGTTACCTCTTATCTAGTGGCGCCTTCAGGAGTCAGAGCTGAGAGAAGGTCAAACCCGGGGAATCTTAAACCCAACTTGT
	MYC_large_oligo_761	127897976	127898016	GGTTACCTCTTATCTAGTGGAACCTGACAGTTCCTTTCAAACTTCTCCCTGTGCAGCATGGAATCTTAAACCCAACTTGT
	MYC_large_oligo_762	127898039	127898079	GGTTACCTCTTATCTAGTGGCAGCAGAAAGGAAAGTGCATGGGCCTTGGAATCACAGACCGAATCTTAAACCCAACTTGT
	MYC_large_oligo_763	127898196	127898236	GGTTACCTCTTATCTAGTGGGAACAACTCACTCTAATATGGCTTCTACTCTCTCCACTGGGAATCTTAAACCCAACTTGT
	MYC_large_oligo_764	127898330	127898370	GGTTACCTCTTATCTAGTGGCTACCACCCTGGTTACACTTGTTCAGTCTTCTGTGCTAGCGAATCTTAAACCCAACTTGT
	MYC_large_oligo_765	127898407	127898447	GGTTACCTCTTATCTAGTGGGCCTTCTTCCCTCTTCTTAAACACTCTCTCTAGATAATAGGAATCTTAAACCCAACTTGT
	MYC_large_oligo_766	127898533	127898573	GGTTACCTCTTATCTAGTGGGTTTGTCCACCTGCCCACTTGCCATCTCCACTTGGATGCCGAATCTTAAACCCAACTTGT
	MYC_large_oligo_767	127898627	127898667	GGTTACCTCTTATCTAGTGGCCATTCTACTCCAAGTCTACCACATCTCAGTAAATGACACGAATCTTAAACCCAACTTGT
	MYC_large_oligo_768	127898694	127898734	GGTTACCTCTTATCTAGTGGAAGCCTAAGGTTCATAGTAAATCCCTGTCTTCTGCCCTCCGAATCTTAAACCCAACTTGT
	MYC_large_oligo_769	127898760	127898800	GGTTACCTCTTATCTAGTGGGGATCCTATATCCAAGTGATATGATTTGGGTTTGTGTCCCGAATCTTAAACCCAACTTGT
	MYC_large_oligo_770	127898837	127898877	GGTTACCTCTTATCTAGTGGGGAGGGGAGGGGTCAGGTGGGAGGTGATTAGATCATGGGGGAATCTTAAACCCAACTTGT
	MYC_large_oligo_771	127898938	127898978	GGTTACCTCTTATCTAGTGGGTGTGTAGCACCTCCTCCTCTCTCTTTCTCCTTCTGTGACGAATCTTAAACCCAACTTGT
	MYC_large_oligo_772	127899105	127899145	GGTTACCTCTTATCTAGTGGACCCAGCCTCAGGTAGGTCTTTGTAGCAATGCGAGAACGGGAATCTTAAACCCAACTTGT
	MYC_large_oligo_773	127899245	127899285	GGTTACCTCTTATCTAGTGGCAGCCTTCTCCAACCTGCATGATTCCTTGGCAGACTGAGCGAATCTTAAACCCAACTTGT
	MYC_large_oligo_774	127899307	127899347	GGTTACCTCTTATCTAGTGGCTCCCCAGCCTTTGGAGCGGCTAATTGGATTTAGCTAGTGGAATCTTAAACCCAACTTGT
	MYC_large_oligo_775	127899382	127899422	GGTTACCTCTTATCTAGTGGGCGGTTGGAGTGTGTGTTCCATGGGCTCCTCTCTTTCAGGGAATCTTAAACCCAACTTGT
	MYC_large_oligo_776	127899437	127899477	GGTTACCTCTTATCTAGTGGCAGGGATCCTTCATAGAAGGTGTCATTCCCGTCAGGAGGCGAATCTTAAACCCAACTTGT
	MYC_large_oligo_777	127899496	127899536	GGTTACCTCTTATCTAGTGGCTAGTTAGCCCTCCCTCTACTTGTGCCTCTGTGCCCTGTGGAATCTTAAACCCAACTTGT
	MYC_large_oligo_778	127899568	127899608	GGTTACCTCTTATCTAGTGGAGGAACTGCACAGCTCTCTGTGTCTTTCTCACATCCTGCCGAATCTTAAACCCAACTTGT
	MYC_large_oligo_779	127899629	127899669	GGTTACCTCTTATCTAGTGGCACCCCCGAGCTATCCTTCTTTGAAAATGCTCTCTATTTCGAATCTTAAACCCAACTTGT
	MYC_large_oligo_780	127899751	127899791	GGTTACCTCTTATCTAGTGGCACTGTCCTAATTAGCCTCCTACACTTACCAAAACCAGCCGAATCTTAAACCCAACTTGT
	MYC_large_oligo_781	127899801	127899841	GGTTACCTCTTATCTAGTGGACTGCAGCAGAACTGAGTGGTCATTTCAAGACTTATATCAGAATCTTAAACCCAACTTGT
	MYC_large_oligo_782	127899911	127899951	GGTTACCTCTTATCTAGTGGTAAGTCCCTTCATGATCTGGCCCCTGCCTACTCCTCAAGCGAATCTTAAACCCAACTTGT
	MYC_large_oligo_783	127900020	127900060	GGTTACCTCTTATCTAGTGGACACTCCAAGCTCTTTGCTGCCTTGTGGATTTCATGCAAGGAATCTTAAACCCAACTTGT
	MYC_large_oligo_784	127900071	127900111	GGTTACCTCTTATCTAGTGGGCCTAGACTCCTTTCCTCACAGAGAACATGCATATTTGCCGAATCTTAAACCCAACTTGT
	MYC_large_oligo_785	127900121	127900161	GGTTACCTCTTATCTAGTGGGCTGAGGTTTCAGTTTAGTTGCCACCTTTTCAGAAACACCGAATCTTAAACCCAACTTGT
	MYC_large_oligo_786	127900171	127900211	GGTTACCTCTTATCTAGTGGCCCGTCCTAAAGTAGTTCTTTCTTCATCATTCTTTGCCATGAATCTTAAACCCAACTTGT
	MYC_large_oligo_787	127900290	127900330	GGTTACCTCTTATCTAGTGGTCGGTACACTGTAAGCATAACTCCATTGTGGTGGTGGTGGGAATCTTAAACCCAACTTGT
	MYC_large_oligo_788	127900397	127900437	GGTTACCTCTTATCTAGTGGGATTGAAGGCATTGGTCAGGTGCAAATACCTGGCTCATAGGAATCTTAAACCCAACTTGT
	MYC_large_oligo_789	127900450	127900490	GGTTACCTCTTATCTAGTGGATTGAGCATGTACCATTTAGCAAGTGCTTTATGATCCCTGGAATCTTAAACCCAACTTGT
	MYC_large_oligo_790	127900523	127900563	GGTTACCTCTTATCTAGTGGGTCCACTCTTTCTTCAGGTACTTCTGGTTATCATGGATGGGAATCTTAAACCCAACTTGT
	MYC_large_oligo_791	127900709	127900749	GGTTACCTCTTATCTAGTGGGAAGCAAATTTACCCGCTTACAAGCTTGGGAAATAGGACCGAATCTTAAACCCAACTTGT
	MYC_large_oligo_792	127901457	127901497	GGTTACCTCTTATCTAGTGGTTCTCCACATCCTCTCCAGCACCTGTACATATTGTTATATGAATCTTAAACCCAACTTGT
	MYC_large_oligo_793	127901548	127901588	GGTTACCTCTTATCTAGTGGAAGGCTTTTGGATAGATTTACAATCTGAGACTTCTTCACCGAATCTTAAACCCAACTTGT
	MYC_large_oligo_794	127901611	127901651	GGTTACCTCTTATCTAGTGGGGAATAGTACTAGGAAAAAACCAACAAGCCTCTTGGACGCGAATCTTAAACCCAACTTGT
	MYC_large_oligo_795	127901774	127901814	GGTTACCTCTTATCTAGTGGAAGTGACTCCAAAAGGACTTAGATTAAAGCAAGTGTTGGGGAATCTTAAACCCAACTTGT
	MYC_large_oligo_796	127901852	127901892	GGTTACCTCTTATCTAGTGGGAGTGGTTGTCTTTAGTGGACTCATGGCATGTGGGGTGGGGAATCTTAAACCCAACTTGT
	MYC_large_oligo_797	127901986	127902026	GGTTACCTCTTATCTAGTGGGTTGGAGATGAGGACGCGTACCTGAGTACCTGCCTCCTGGGAATCTTAAACCCAACTTGT
	MYC_large_oligo_798	127902036	127902076	GGTTACCTCTTATCTAGTGGGTCAGATTCAGAAGTCCCCTCCAGGCCCACATTTCCATTTGAATCTTAAACCCAACTTGT
	MYC_large_oligo_799	127902142	127902182	GGTTACCTCTTATCTAGTGGCCTAGGAGTCCTTTCATATCCCTATTCTTACCTTGGCCCCGAATCTTAAACCCAACTTGT
	MYC_large_oligo_800	127902249	127902289	GGTTACCTCTTATCTAGTGGGGGAATGTAAACTCGTACAACAGTATGGCAGACAGTACGGGAATCTTAAACCCAACTTGT
	MYC_large_oligo_801	127902304	127902344	GGTTACCTCTTATCTAGTGGCCAAAAGTGGAACTACCATTCGATCCAGTAATTCCATTACGAATCTTAAACCCAACTTGT
	MYC_large_oligo_802	127902390	127902430	GGTTACCTCTTATCTAGTGGATGCACATGCATTTTTATGGCAGCACAATTTGCAATTTCAGAATCTTAAACCCAACTTGT
	MYC_large_oligo_803	127902475	127902515	GGTTACCTCTTATCTAGTGGAAGAAAACATGGGATATATACACCATGGAATGCTACTCAGGAATCTTAAACCCAACTTGT
	MYC_large_oligo_804	127902534	127902574	GGTTACCTCTTATCTAGTGGATGGTCTTTGCAGAAACTTGGATGGCCATTATTGTAAGTGGAATCTTAAACCCAACTTGT
	MYC_large_oligo_805	127902673	127902713	GGTTACCTCTTATCTAGTGGGACTTTGGGGACTCAGGGGAAGAGTGGAAGGTGGGTGAAGGAATCTTAAACCCAACTTGT
	MYC_large_oligo_806	127902797	127902837	GGTTACCTCTTATCTAGTGGATCTATGTAAACAAAACCACCTGTACCCTGAAAACTACTGGAATCTTAAACCCAACTTGT
	MYC_large_oligo_807	127902907	127902947	GGTTACCTCTTATCTAGTGGCCTGTGGTCACACAACCAGAAAGTGACAAAATAAGGCCTCGAATCTTAAACCCAACTTGT
	MYC_large_oligo_808	127902993	127903033	GGTTACCTCTTATCTAGTGGTGGTGTAAAGACAGTGAAAACAGCACAGGTCTCTGTTCTCGAATCTTAAACCCAACTTGT
	MYC_large_oligo_809	127903107	127903147	GGTTACCTCTTATCTAGTGGGGCCGAAGGTTGGTGCCTTCCTCTGATGATTGCCACAGGCGAATCTTAAACCCAACTTGT
	MYC_large_oligo_810	127903157	127903197	GGTTACCTCTTATCTAGTGGTATCACCTGCTTCAGTGTGGAGCCACTTACAGAATCATGAGAATCTTAAACCCAACTTGT
	MYC_large_oligo_811	127903236	127903276	GGTTACCTCTTATCTAGTGGGCCGAGAAGAGGGAAGTGAGAGGGAATGGAGCTTTTCCCCGAATCTTAAACCCAACTTGT
	MYC_large_oligo_812	127903348	127903388	GGTTACCTCTTATCTAGTGGCTTGTTCTCAGGCCCAGAATTCAGGCTATGAGGTTTTGCGGAATCTTAAACCCAACTTGT
	MYC_large_oligo_813	127903443	127903483	GGTTACCTCTTATCTAGTGGGGAGGGCACAGACTTGGGTTCAAAGTACAGCTTCATCACCGAATCTTAAACCCAACTTGT
	MYC_large_oligo_814	127903493	127903533	GGTTACCTCTTATCTAGTGGGTAGCCTTGGACACAAAGAACATCTTTGACTCTTGCTGCTGAATCTTAAACCCAACTTGT
	MYC_large_oligo_815	127903649	127903689	GGTTACCTCTTATCTAGTGGTTTCCTTCTCCTTCTCCATCCGATCGTGAGTAATACAGACGAATCTTAAACCCAACTTGT
	MYC_large_oligo_816	127903726	127903766	GGTTACCTCTTATCTAGTGGCCTCTTTTCATCTTGAGAGGCAGAAGGCATGCATGTAGGGGAATCTTAAACCCAACTTGT
	MYC_large_oligo_817	127903810	127903850	GGTTACCTCTTATCTAGTGGAGGCCAGTGGGTTAATGCCCCCTGTCCTCAGTGAAGCTACGAATCTTAAACCCAACTTGT
	MYC_large_oligo_818	127903865	127903905	GGTTACCTCTTATCTAGTGGGAGAACATTCTGTATGGTTTGAAGCTGAGAAGTTTCAAGCGAATCTTAAACCCAACTTGT
	MYC_large_oligo_819	127903946	127903986	GGTTACCTCTTATCTAGTGGGGATATGAGTCAGTTGAGATCCCAGACTTCTGGCCTAGACGAATCTTAAACCCAACTTGT
	MYC_large_oligo_820	127904116	127904156	GGTTACCTCTTATCTAGTGGTTTTTAGGAATCCCTTTAGGCCACAACTTTTGCTCAGGTGGAATCTTAAACCCAACTTGT
	MYC_large_oligo_821	127904320	127904360	GGTTACCTCTTATCTAGTGGTGTCCATGGTCATTAGAGTAGATGGCAGGGCACTTCTAGGGAATCTTAAACCCAACTTGT
	MYC_large_oligo_822	127904412	127904452	GGTTACCTCTTATCTAGTGGCTATCTTCATTCCAGTTGTGTATACATTAAATGTCTAGCCGAATCTTAAACCCAACTTGT
	MYC_large_oligo_823	127904542	127904582	GGTTACCTCTTATCTAGTGGGAGTTTTCCAGAGATGAAATGGCTGCTGACTCATCTTCAGGAATCTTAAACCCAACTTGT
	MYC_large_oligo_824	127904615	127904655	GGTTACCTCTTATCTAGTGGCCATGGCATCGTGGCCTTCTCTACCAAACCTGTTTCTGCCGAATCTTAAACCCAACTTGT
	MYC_large_oligo_825	127904721	127904761	GGTTACCTCTTATCTAGTGGGGGATTCCTTCTTACCACCTCGGTCTGTTTCACATGTCACGAATCTTAAACCCAACTTGT
	MYC_large_oligo_826	127904850	127904890	GGTTACCTCTTATCTAGTGGGCAGAGGTTGGAGCACTCCTGGATAGAGGTGTCAGAGAGGGAATCTTAAACCCAACTTGT
	MYC_large_oligo_827	127904901	127904941	GGTTACCTCTTATCTAGTGGTTAGATGTGGAGCTTATTCAATGGGCTCTAAATTCCCCTCGAATCTTAAACCCAACTTGT
	MYC_large_oligo_828	127904979	127905019	GGTTACCTCTTATCTAGTGGTGTAACTCTCAAAAGGAGGTATTTAAGGGCTCAATGTGGCGAATCTTAAACCCAACTTGT
	MYC_large_oligo_829	127905059	127905099	GGTTACCTCTTATCTAGTGGGCACTCAGGCAGCTGTGGGCTGGACTATTTTGTGGAGCGGGAATCTTAAACCCAACTTGT
	MYC_large_oligo_830	127905274	127905314	GGTTACCTCTTATCTAGTGGGCTACATAGGTATACTGTGCCATGGTAGTTTGCTGCACCCGAATCTTAAACCCAACTTGT
	MYC_large_oligo_831	127905350	127905390	GGTTACCTCTTATCTAGTGGGCTATCCCTCCTCTAGCCCCCTACCCTAGGACGGGCCCCGGAATCTTAAACCCAACTTGT
	MYC_large_oligo_832	127905423	127905463	GGTTACCTCTTATCTAGTGGTCTCATTGTTTAACTCCTGCTTATGAGTGAGAATATGCAGGAATCTTAAACCCAACTTGT
	MYC_large_oligo_833	127905735	127905775	GGTTACCTCTTATCTAGTGGATTTTCTCCCATCCTGTAGGTTGCCTGATCACTCTGATGAGAATCTTAAACCCAACTTGT
	MYC_large_oligo_834	127905786	127905826	GGTTACCTCTTATCTAGTGGGCTGTGCGGAAGCTATTTAGTTAGTTAGATCCCATTTGTCGAATCTTAAACCCAACTTGT
	MYC_large_oligo_835	127905852	127905892	GGTTACCTCTTATCTAGTGGTGGTGTTTTAGTCATGAAGTCTATGTTCTGAATGGTATTGGAATCTTAAACCCAACTTGT
	MYC_large_oligo_836	127905994	127906034	GGTTACCTCTTATCTAGTGGTTCAGTTTTCTGCATATGGCTAGCGAATTTTCCCAACACCGAATCTTAAACCCAACTTGT
	MYC_large_oligo_837	127906046	127906086	GGTTACCTCTTATCTAGTGGGGAAATCCTTTCCCTGATGCTTGTTTTTGTCAGGTTTGTCGAATCTTAAACCCAACTTGT
	MYC_large_oligo_838	127906251	127906291	GGTTACCTCTTATCTAGTGGGCTTATGATTGTCTTGGCTATACGGTCTCTTCTTTGGTTCGAATCTTAAACCCAACTTGT
	MYC_large_oligo_839	127906415	127906455	GGTTACCTCTTATCTAGTGGCCTATCCATGAGCATTGGAATGTTTTTCCATTTGTTTGTGGAATCTTAAACCCAACTTGT
	MYC_large_oligo_840	127906716	127906756	GGTTACCTCTTATCTAGTGGCACTTTGGCTAGCGTGCAGTCATTTGTAGATGACGTGCAGGAATCTTAAACCCAACTTGT
	MYC_large_oligo_841	127906777	127906817	GGTTACCTCTTATCTAGTGGCTAACACAACGGCAAGCATCCGGAGTCTGATCTGTGTGGGGAATCTTAAACCCAACTTGT
	MYC_large_oligo_842	127906827	127906867	GGTTACCTCTTATCTAGTGGCTGTCAGAAGTGTGCATGTGTCACCTTGGGCTCCTTAGCCGAATCTTAAACCCAACTTGT
	MYC_large_oligo_843	127906890	127906930	GGTTACCTCTTATCTAGTGGCTGTCAAAAAGATGATTCCTACCTCACATAGTGAGTGGACGAATCTTAAACCCAACTTGT
	MYC_large_oligo_844	127907020	127907060	GGTTACCTCTTATCTAGTGGGGATGGAGAGCACAAGAGAGACACGGTTCCTATCATTGGGGAATCTTAAACCCAACTTGT
	MYC_large_oligo_845	127907135	127907175	GGTTACCTCTTATCTAGTGGCAGGTAAGACTCATCGGCACCTTTGCTATGCTAGGTAGTCGAATCTTAAACCCAACTTGT
	MYC_large_oligo_846	127907204	127907244	GGTTACCTCTTATCTAGTGGGTCCTGTGGTAGACCTCCGAGGTAGACACTATCATCACCCGAATCTTAAACCCAACTTGT
	MYC_large_oligo_847	127907309	127907349	GGTTACCTCTTATCTAGTGGCTAGTTGACCAAGTCCAGATTTGAACCCAGGCTGCTTGGCGAATCTTAAACCCAACTTGT
	MYC_large_oligo_848	127907361	127907401	GGTTACCTCTTATCTAGTGGCCTATTATACTGACAGTGTCAAGAAGGCAAACAGTAGGGCGAATCTTAAACCCAACTTGT
	MYC_large_oligo_849	127907419	127907459	GGTTACCTCTTATCTAGTGGAGGGATGCTGACATAGATTGATTAGGGTGTCTGGGAAGCCGAATCTTAAACCCAACTTGT
	MYC_large_oligo_850	127907586	127907626	GGTTACCTCTTATCTAGTGGTGAGAGGGGGACCAGGGCAGGGGAAGCTGCAGAGACCAGCGAATCTTAAACCCAACTTGT
	MYC_large_oligo_851	127907636	127907676	GGTTACCTCTTATCTAGTGGAACAGGCAGCACTTTAGAGGCTGTGCCAGGGACTGTGGATGAATCTTAAACCCAACTTGT
	MYC_large_oligo_852	127907686	127907726	GGTTACCTCTTATCTAGTGGGAGCAAAGAGATCATTGCAGATTTTAATCAGGTAATGACAGAATCTTAAACCCAACTTGT
	MYC_large_oligo_853	127907738	127907778	GGTTACCTCTTATCTAGTGGCTGAGATCTTGGTAGGTATTGGGTATTATGATATGCTGGGGAATCTTAAACCCAACTTGT
	MYC_large_oligo_854	127907869	127907909	GGTTACCTCTTATCTAGTGGCCTGTTTCCACAGCCTTAACCTTAACCGTGCATGGTCCTGGAATCTTAAACCCAACTTGT
	MYC_large_oligo_855	127907967	127908007	GGTTACCTCTTATCTAGTGGTTCCATCCAGTCCTATTGCTTTCAGTCCCACTCTCATGCCGAATCTTAAACCCAACTTGT
	MYC_large_oligo_856	127908029	127908069	GGTTACCTCTTATCTAGTGGCCAGTTCCAGTCTTTCCTGGGAATTCCAACTCAGCAGTTGGAATCTTAAACCCAACTTGT
	MYC_large_oligo_857	127908079	127908119	GGTTACCTCTTATCTAGTGGTCCATTTGTATGCTTATTGGCATCTCAAACTTAACATGTGGAATCTTAAACCCAACTTGT
	MYC_large_oligo_858	127908138	127908178	GGTTACCTCTTATCTAGTGGTCCAGTTTTCAGTGGCGGCTTCATTATTCCATTGCCCGGGGAATCTTAAACCCAACTTGT
	MYC_large_oligo_859	127908188	127908228	GGTTACCTCTTATCTAGTGGGACTGTCATCCTCCACTCCTCTCTTTAGTGCCCCAAAAGCGAATCTTAAACCCAACTTGT
	MYC_large_oligo_860	127908269	127908309	GGTTACCTCTTATCTAGTGGGCCCCCTCCCCTTTCCGAATGCAAATCACCAGCATCTCTCGAATCTTAAACCCAACTTGT
	MYC_large_oligo_861	127908327	127908367	GGTTACCTCTTATCTAGTGGCCTCCTCATAATTCACCTGGCTTCTACAGTTATAAAACTGGAATCTTAAACCCAACTTGT
	MYC_large_oligo_862	127908377	127908417	GGTTACCTCTTATCTAGTGGTTTCCTCTTAGAGTGAAAGAGAAAGTTTTCACCATGGTCTGAATCTTAAACCCAACTTGT
	MYC_large_oligo_863	127908485	127908525	GGTTACCTCTTATCTAGTGGCATGCTATAACAATACAGTTGAGTGGTTGCAACAGAGACCGAATCTTAAACCCAACTTGT
	MYC_large_oligo_864	127908643	127908683	GGTTACCTCTTATCTAGTGGCTCTGACCTCGTCTTCCAACACTCACACCCTTTCCTACTCGAATCTTAAACCCAACTTGT
	MYC_large_oligo_865	127908707	127908747	GGTTACCTCTTATCTAGTGGGCAATGTCAGAAACTTTCTCAGAATGTCCTTACCTCAGGGGAATCTTAAACCCAACTTGT
	MYC_large_oligo_866	127908772	127908812	GGTTACCTCTTATCTAGTGGCGGAGGACCCTTCACCCATGATCAAATGCATTCATCCATTGAATCTTAAACCCAACTTGT
	MYC_large_oligo_867	127908822	127908862	GGTTACCTCTTATCTAGTGGGCTCCCGAGCTTCCTTTCAAGGTTTTTGCTCAAATGTCATGAATCTTAAACCCAACTTGT
	MYC_large_oligo_868	127908916	127908956	GGTTACCTCTTATCTAGTGGCAACACCCTCCCCTATTGGTCTCTTTCATTCTCATCTTGCGAATCTTAAACCCAACTTGT
	MYC_large_oligo_869	127908971	127909011	GGTTACCTCTTATCTAGTGGCCCCTTACTTCCACTGACAGTGTGTAACTTGTATATTCTCGAATCTTAAACCCAACTTGT
	MYC_large_oligo_870	127909062	127909102	GGTTACCTCTTATCTAGTGGCATTCCTTCATCATCTGTGACTTGAAGAAAGCCAGGTATGGAATCTTAAACCCAACTTGT
	MYC_large_oligo_871	127909177	127909217	GGTTACCTCTTATCTAGTGGAGTTCTAGAATATTCCTTGGGTGCCTGTCATGTGCTAGGCGAATCTTAAACCCAACTTGT
	MYC_large_oligo_872	127909256	127909296	GGTTACCTCTTATCTAGTGGACCTCTCACAAACCTTGGTAGGAAGGGGCCCTTGTTTCTCGAATCTTAAACCCAACTTGT
	MYC_large_oligo_873	127909357	127909397	GGTTACCTCTTATCTAGTGGGCTGTTGTGTACTGAGGGGCAGGAAGAGGCCATGTCTCCGGAATCTTAAACCCAACTTGT
	MYC_large_oligo_874	127909413	127909453	GGTTACCTCTTATCTAGTGGCAATTTCTGAGGTCTGAGCCACTTCTTCCCTCCAGGTGGCGAATCTTAAACCCAACTTGT
	MYC_large_oligo_875	127909547	127909587	GGTTACCTCTTATCTAGTGGCCAGGATCCTTCCCCAGAAATCCAGTTCCCGCCACAATGGGAATCTTAAACCCAACTTGT
	MYC_large_oligo_876	127909603	127909643	GGTTACCTCTTATCTAGTGGGCTCTCAATAATAGAGTCCTAACTGGAAGATGTCAGAGTGGAATCTTAAACCCAACTTGT
	MYC_large_oligo_877	127909710	127909750	GGTTACCTCTTATCTAGTGGACAGATATGCATCTCAAAACACTGCCTAGAGCCAACCTTCGAATCTTAAACCCAACTTGT
	MYC_large_oligo_878	127909833	127909873	GGTTACCTCTTATCTAGTGGCATTCACATTGTTCTGAAACTGCCACTACTGTCCACTTCCGAATCTTAAACCCAACTTGT
	MYC_large_oligo_879	127909908	127909948	GGTTACCTCTTATCTAGTGGCCTGTTAAACCATAACTCACCATCCCTCCTTTCCCCAGTCGAATCTTAAACCCAACTTGT
	MYC_large_oligo_880	127909959	127909999	GGTTACCTCTTATCTAGTGGCCATTTTACGTTCTGTCTCCATGAATTTGATTACTCTAGGGAATCTTAAACCCAACTTGT
	MYC_large_oligo_881	127910023	127910063	GGTTACCTCTTATCTAGTGGAGCATTTAACCTCTTGTGACAGGCTTATTTCACTTAGCAGGAATCTTAAACCCAACTTGT
	MYC_large_oligo_882	127910189	127910229	GGTTACCTCTTATCTAGTGGGCATTGCTTCCACCTTTGGACATATTGTGAATAATGCTGCGAATCTTAAACCCAACTTGT
	MYC_large_oligo_883	127910292	127910332	GGTTACCTCTTATCTAGTGGCCAGAAGTGGAATTGCTGGGACATATGGTAATTCAGTGTTGAATCTTAAACCCAACTTGT
	MYC_large_oligo_884	127910482	127910522	GGTTACCTCTTATCTAGTGGCATGACTTAGTCACTGACTTCCCAGGTTGCCCTAAGGACCGAATCTTAAACCCAACTTGT
	MYC_large_oligo_885	127910563	127910603	GGTTACCTCTTATCTAGTGGTCTTGTGTTTTGTTCCCCAAGTGAGTCAACTGAGGAAGCCGAATCTTAAACCCAACTTGT
	MYC_large_oligo_886	127910665	127910705	GGTTACCTCTTATCTAGTGGCACCAGCTCAATATTATCTGACCCAAGCCCGAGAGCTATGGAATCTTAAACCCAACTTGT
	MYC_large_oligo_887	127910746	127910786	GGTTACCTCTTATCTAGTGGACCTCTGAAGGGGCATTAACAGACCCTGACAGACCAAGGCGAATCTTAAACCCAACTTGT
	MYC_large_oligo_888	127910851	127910891	GGTTACCTCTTATCTAGTGGCTGCACTTTTTGGAGTCATGAGGAGAGCCCTGGAAATGGGGAATCTTAAACCCAACTTGT
	MYC_large_oligo_889	127910943	127910983	GGTTACCTCTTATCTAGTGGTACGATCTTGGCCAAGATATTTAACCTTCTCTAAGAGTGGGAATCTTAAACCCAACTTGT
	MYC_large_oligo_890	127911019	127911059	GGTTACCTCTTATCTAGTGGGTAGTGATATGGTTTGTCTCTGTATCCCCACTGAAATCTCGAATCTTAAACCCAACTTGT
	MYC_large_oligo_891	127911084	127911124	GGTTACCTCTTATCTAGTGGCAAGGGAGGGACCTGGTGGGAGGTACTTGGATCACGGGGCGAATCTTAAACCCAACTTGT
	MYC_large_oligo_892	127911212	127911252	GGTTACCTCTTATCTAGTGGCTCTCTCTCTCCTGCCACCATGTGAAGCAGGTCTTTGCTTGAATCTTAAACCCAACTTGT
	MYC_large_oligo_893	127911388	127911428	GGTTACCTCTTATCTAGTGGTAATACAGAAAATTGGTACCAGCAGAGCAGGGCACTTTTAGAATCTTAAACCCAACTTGT
	MYC_large_oligo_894	127911459	127911499	GGTTACCTCTTATCTAGTGGGGAATTGGGTAATGGGCAGAGATTGGAGCAGTTTGGAGGGGAATCTTAAACCCAACTTGT
	MYC_large_oligo_895	127911584	127911624	GGTTACCTCTTATCTAGTGGATGGACAATGAAGTACAGGCTGATGTGGTCTCAGATGGAGGAATCTTAAACCCAACTTGT
	MYC_large_oligo_896	127911648	127911688	GGTTACCTCTTATCTAGTGGGGAAAGGTCACTCTTGCTATGCCTTAGCAGATAGACTGGCGAATCTTAAACCCAACTTGT
	MYC_large_oligo_897	127911772	127911812	GGTTACCTCTTATCTAGTGGGCAGCAAAACATTCAAAACGTGACCTGGCTTTTTCTGAAGGAATCTTAAACCCAACTTGT
	MYC_large_oligo_898	127911864	127911904	GGTTACCTCTTATCTAGTGGAAAGGGAAGCAGAACATAAAAAGTTTGGAAAATTTGCAGCGAATCTTAAACCCAACTTGT
	MYC_large_oligo_899	127912047	127912087	GGTTACCTCTTATCTAGTGGAAGAAGCTCCTCCCATCACAAGCCTGAAGGCCTAAGAGGGGAATCTTAAACCCAACTTGT
	MYC_large_oligo_900	127912137	127912177	GGTTACCTCTTATCTAGTGGGGGACATGGCACACTGAGTCCCAACAGCTTCAGATCCAGCGAATCTTAAACCCAACTTGT
	MYC_large_oligo_901	127912230	127912270	GGTTACCTCTTATCTAGTGGGCCCCAAACCTTGGTGGCTTTCATGTGGTATGGGCCTGTCGAATCTTAAACCCAACTTGT
	MYC_large_oligo_902	127912335	127912375	GGTTACCTCTTATCTAGTGGCACCTGGATCTCTAGGCAGAAGTTTGTTGCAGGGGTGGAGGAATCTTAAACCCAACTTGT
	MYC_large_oligo_903	127912396	127912436	GGTTACCTCTTATCTAGTGGAGGGCAATGCAGAGGGGAAATGTAGGATTTAAGCCCTCACGAATCTTAAACCCAACTTGT
	MYC_large_oligo_904	127912480	127912520	GGTTACCTCTTATCTAGTGGGGGTCACCATCCTTCTGACCCCAGCATGGTAGAACCACAGGAATCTTAAACCCAACTTGT
	MYC_large_oligo_905	127912530	127912570	GGTTACCTCTTATCTAGTGGCTGTGTACTTGGAAAACCCACAAGCACTCAATGCCAGCTGGAATCTTAAACCCAACTTGT
	MYC_large_oligo_906	127912709	127912749	GGTTACCTCTTATCTAGTGGTTAATGAGGTCCCTGCCAAGTTTTGGACTTGCATGGGACCGAATCTTAAACCCAACTTGT
	MYC_large_oligo_907	127912802	127912842	GGTTACCTCTTATCTAGTGGGTGCCTGTACCCCCATTGTATCTTGGCAGTAACAAACCTGGAATCTTAAACCCAACTTGT
	MYC_large_oligo_908	127912965	127913005	GGTTACCTCTTATCTAGTGGAATGAAAAGGGACAACAGATTTGGGAGGGGCTAGGGGCAGGAATCTTAAACCCAACTTGT
	MYC_large_oligo_909	127913051	127913091	GGTTACCTCTTATCTAGTGGTTGTAATCCCTACGTGTCAAGGGAGGGTCCTGGTGGGAGGGAATCTTAAACCCAACTTGT
	MYC_large_oligo_910	127913170	127913210	GGTTACCTCTTATCTAGTGGGTGTGGCACTCCTTCCTTTGATCTCTCTCTTTCTCCTGCCGAATCTTAAACCCAACTTGT
	MYC_large_oligo_911	127913234	127913274	GGTTACCTCTTATCTAGTGGCACCTTTACTTTCCACTGTAACTGTAAGTTTCCTGAGGCCGAATCTTAAACCCAACTTGT
	MYC_large_oligo_912	127913521	127913561	GGTTACCTCTTATCTAGTGGGGTGGATTACTTCAGCCCAGTAGTTTGAGACTAGCCTGGGGAATCTTAAACCCAACTTGT
	MYC_large_oligo_913	127913623	127913663	GGTTACCTCTTATCTAGTGGCTGGGAATGTACTCAAAGGGTTATAAAGACTATTCTACTGGAATCTTAAACCCAACTTGT
	MYC_large_oligo_914	127913950	127913990	GGTTACCTCTTATCTAGTGGAGGGGAACATCACACGCCAGGGCCTGTGGGGGGTTGGGGGGAATCTTAAACCCAACTTGT
	MYC_large_oligo_915	127914066	127914106	GGTTACCTCTTATCTAGTGGTGTGTATACCTATGTAGCAAGCCTGCATGTTCTGCACATGGAATCTTAAACCCAACTTGT
	MYC_large_oligo_916	127914232	127914272	GGTTACCTCTTATCTAGTGGGCAATGAGCCATGATTGTGCCACTGAATTACAACCTGTGTGAATCTTAAACCCAACTTGT
	MYC_large_oligo_917	127914304	127914344	GGTTACCTCTTATCTAGTGGAAAGAGGGGAAGAGATTGAGGGTCAGAACCTCATGGACTCGAATCTTAAACCCAACTTGT
	MYC_large_oligo_918	127914358	127914398	GGTTACCTCTTATCTAGTGGCTTCTCTTCTTGGCCCAACTTTTAAAGACTTCTGTAGCTCGAATCTTAAACCCAACTTGT
	MYC_large_oligo_919	127914468	127914508	GGTTACCTCTTATCTAGTGGCCAGCTGTAACATGCATTTCTTGAAGTTCTTAGAGACCCCGAATCTTAAACCCAACTTGT
	MYC_large_oligo_920	127914602	127914642	GGTTACCTCTTATCTAGTGGGATTCCTGCCATCTGTTGGTTGTGGTCAAAGCTGATGGGGGAATCTTAAACCCAACTTGT
	MYC_large_oligo_921	127914735	127914775	GGTTACCTCTTATCTAGTGGGGCCAACGCCAGCCTGTATGTGGAGAAGCCAGCATTTGATGAATCTTAAACCCAACTTGT
	MYC_large_oligo_922	127914912	127914952	GGTTACCTCTTATCTAGTGGGTCCACCACCGTTGTCCCAATACCACCGTGAGAGGTGCCCGAATCTTAAACCCAACTTGT
	MYC_large_oligo_923	127914980	127915020	GGTTACCTCTTATCTAGTGGCCCTGCAAAGAACCAAGTCTCCTGGGCCAGCCCTGTGCAGGAATCTTAAACCCAACTTGT
	MYC_large_oligo_924	127915032	127915072	GGTTACCTCTTATCTAGTGGAGTTTCAGAGATTAAAGTGATTCAGTTAAAGGTTCAGAGCGAATCTTAAACCCAACTTGT
	MYC_large_oligo_925	127915156	127915196	GGTTACCTCTTATCTAGTGGTGCCTCATAAGGGGCTTGTCCTTTTTAATTACACAGGTGCGAATCTTAAACCCAACTTGT
	MYC_large_oligo_926	127915214	127915254	GGTTACCTCTTATCTAGTGGTCCTTCCTCAGAGCTCCCTGCAGAGATTTTGCCACAGTTGGAATCTTAAACCCAACTTGT
	MYC_large_oligo_927	127915341	127915381	GGTTACCTCTTATCTAGTGGGTTCGAGGATACAGATGTTGCTGAAATCAGAGCTCTCAGCGAATCTTAAACCCAACTTGT
	MYC_large_oligo_928	127915391	127915431	GGTTACCTCTTATCTAGTGGAGAGAGATAAAATGGCCCAATGTCCCCTGCTCAAGAAAGTGAATCTTAAACCCAACTTGT
	MYC_large_oligo_929	127915514	127915554	GGTTACCTCTTATCTAGTGGTACAAACCTTATGACCTTGGGCGAGCTTCTTACCATCCCCGAATCTTAAACCCAACTTGT
	MYC_large_oligo_930	127915611	127915651	GGTTACCTCTTATCTAGTGGCAGGATTAAATGATGTATGTAAAGTGCTTTGCACAGCTGCGAATCTTAAACCCAACTTGT
	MYC_large_oligo_931	127915710	127915750	GGTTACCTCTTATCTAGTGGGTGCTTTTGTTTAACCATCACCAGTATCCTAAGTGATAGGGAATCTTAAACCCAACTTGT
	MYC_large_oligo_932	127915784	127915824	GGTTACCTCTTATCTAGTGGGCAAAGATATTACACAACTCTTGCTTGTTGCTAGTGCAACGAATCTTAAACCCAACTTGT
	MYC_large_oligo_933	127915904	127915944	GGTTACCTCTTATCTAGTGGGCCAGCTGAGGGGCAGAACTTGTGCATTTTGCAACCATCCGAATCTTAAACCCAACTTGT
	MYC_large_oligo_934	127915954	127915994	GGTTACCTCTTATCTAGTGGGTTTGGCATTCAATCCTCATTACTGACTATGTATGGCTTCGAATCTTAAACCCAACTTGT
	MYC_large_oligo_935	127916053	127916093	GGTTACCTCTTATCTAGTGGCAAATGGTGAATAATTGATTTAGCTGACCTGACAACACCCGAATCTTAAACCCAACTTGT
	MYC_large_oligo_936	127916139	127916179	GGTTACCTCTTATCTAGTGGTCTGGGCATCCTGGCTTCTAGCAATTCTCTATAGCGGCCCGAATCTTAAACCCAACTTGT
	MYC_large_oligo_937	127916215	127916255	GGTTACCTCTTATCTAGTGGACTTAGATCATGAGCTCTGTCCTCCCAGTATCACCCTGGCGAATCTTAAACCCAACTTGT
	MYC_large_oligo_938	127916271	127916311	GGTTACCTCTTATCTAGTGGATGGTTCACATTAGACATTCCCTGAAGAATGTACCGATCCGAATCTTAAACCCAACTTGT
	MYC_large_oligo_939	127916343	127916383	GGTTACCTCTTATCTAGTGGTGGCCTCTACATAGCAAAACTTGAGACATATTTAGTTAGCGAATCTTAAACCCAACTTGT
	MYC_large_oligo_940	127916462	127916502	GGTTACCTCTTATCTAGTGGACCATATTGTGTCATTGTTTAAAATGCCTTTGCTGGCCTCGAATCTTAAACCCAACTTGT
	MYC_large_oligo_941	127916516	127916556	GGTTACCTCTTATCTAGTGGTTCATCTTAGAGCACATTAGTGTAGGAAGCATTTATTTCCGAATCTTAAACCCAACTTGT
	MYC_large_oligo_942	127916598	127916638	GGTTACCTCTTATCTAGTGGCCTTGGGCATATCCACACCAAAGGCTATATGAATTCAGAGGAATCTTAAACCCAACTTGT
	MYC_large_oligo_943	127916658	127916698	GGTTACCTCTTATCTAGTGGCAGAAGCAAATGAGGACATTTTGGCAGACATCTTTGTAGCGAATCTTAAACCCAACTTGT
	MYC_large_oligo_944	127916804	127916844	GGTTACCTCTTATCTAGTGGCTGGAATGTGACAGGGATTAGGCTGGGATTAGGTGATGGGGAATCTTAAACCCAACTTGT
	MYC_large_oligo_945	127916929	127916969	GGTTACCTCTTATCTAGTGGTGGGTACACATGGACTGAGGCAAGTACCATGAGGTTAGTGGAATCTTAAACCCAACTTGT
	MYC_large_oligo_946	127916994	127917034	GGTTACCTCTTATCTAGTGGGAAGGGGAGACAACTTATTCATATTTTTAGCTTGGCCAGCGAATCTTAAACCCAACTTGT
	MYC_large_oligo_947	127917084	127917124	GGTTACCTCTTATCTAGTGGCAGGCTGGAGAGCAGTGGAACAATCACAACTCTCTGCAGCGAATCTTAAACCCAACTTGT
	MYC_large_oligo_948	127917134	127917174	GGTTACCTCTTATCTAGTGGTGGGTTCAAGTGATCGTCCTACCTCAACCTCTCAAGTAGCGAATCTTAAACCCAACTTGT
	MYC_large_oligo_949	127917257	127917297	GGTTACCTCTTATCTAGTGGCCCCAGGTTGGTCTCTAGCTTCCAGGCTCAAGTGATCCACGAATCTTAAACCCAACTTGT
	MYC_large_oligo_950	127917310	127917350	GGTTACCTCTTATCTAGTGGCCAAAGTGCTGGGGTTACAAGGATGAACCATCTCATTCAGGAATCTTAAACCCAACTTGT
	MYC_large_oligo_951	127917422	127917462	GGTTACCTCTTATCTAGTGGGCCAAAATACTGTGCCTGAGTACTTGGGGATGCTGAATGCGAATCTTAAACCCAACTTGT
	MYC_large_oligo_952	127917558	127917598	GGTTACCTCTTATCTAGTGGTGTGTTCCCTGCTCAGATAGACCTGTATGTAACTGGCCTGGAATCTTAAACCCAACTTGT
	MYC_large_oligo_953	127917644	127917684	GGTTACCTCTTATCTAGTGGCTGTTTTTGGTCCCTCCTACTTAAGTCGGAGAGGTGAGGCGAATCTTAAACCCAACTTGT
	MYC_large_oligo_954	127917716	127917756	GGTTACCTCTTATCTAGTGGTTTAAAAGAATAGACTTCAGGCCAGGTGCAGTGGCTCATGGAATCTTAAACCCAACTTGT
	MYC_large_oligo_955	127917883	127917923	GGTTACCTCTTATCTAGTGGGACAGGTGCCTGTCATGTAATCTCAGCTACTCGGGAGGCAGAATCTTAAACCCAACTTGT
	MYC_large_oligo_956	127918046	127918086	GGTTACCTCTTATCTAGTGGGACTTCAAATAAATATGAGTTGTGCGGAATTTTGCTTGGCGAATCTTAAACCCAACTTGT
	MYC_large_oligo_957	127918139	127918179	GGTTACCTCTTATCTAGTGGCGTGCAGTGGAATACTTTCCGGCCTGCAAATCAGGGGTTCGAATCTTAAACCCAACTTGT
	MYC_large_oligo_958	127918194	127918234	GGTTACCTCTTATCTAGTGGGCTCTGCCATGGAAGTAGGTGTGTATCCATACTGGTAGGGGAATCTTAAACCCAACTTGT
	MYC_large_oligo_959	127918250	127918290	GGTTACCTCTTATCTAGTGGCCTTGGTTTTCTTGGATGTGAAGTGAGGAAGTTACTCCTGGAATCTTAAACCCAACTTGT
	MYC_large_oligo_960	127918316	127918356	GGTTACCTCTTATCTAGTGGGACAAACTCATGACACGGGAAGGCTCTTTGGCCCTGTCACGAATCTTAAACCCAACTTGT
	MYC_large_oligo_961	127918386	127918426	GGTTACCTCTTATCTAGTGGTGCTTCAGAAAGAGAGCCAGTTGTATTGCCTACAGGTGTCGAATCTTAAACCCAACTTGT
	MYC_large_oligo_962	127918485	127918525	GGTTACCTCTTATCTAGTGGGTGTTTGAACAACCAACATTTGAAAGGCAAATCTTCCAACGAATCTTAAACCCAACTTGT
	MYC_large_oligo_963	127918574	127918614	GGTTACCTCTTATCTAGTGGGCAGTCTGCATGGGCTTTGTGCATGGGTTTGTCATTTGGGGAATCTTAAACCCAACTTGT
	MYC_large_oligo_964	127918671	127918711	GGTTACCTCTTATCTAGTGGCAGGACTGATTATAGTGTCTGCCTCATTGGGCTATTTAGCGAATCTTAAACCCAACTTGT
	MYC_large_oligo_965	127918781	127918821	GGTTACCTCTTATCTAGTGGGATGTGGGCTTTCCAGCTGACAGTGTTGTACCCTCTCTTGGAATCTTAAACCCAACTTGT
	MYC_large_oligo_966	127918849	127918889	GGTTACCTCTTATCTAGTGGCTCACATAGGTGGAGAATGGTAAGCCTGGGACTTGAACCCGAATCTTAAACCCAACTTGT
	MYC_large_oligo_967	127918900	127918940	GGTTACCTCTTATCTAGTGGGGAGACTGTACTCCACTCACTTCACTGTCTCTCTGATTACGAATCTTAAACCCAACTTGT
	MYC_large_oligo_968	127919034	127919074	GGTTACCTCTTATCTAGTGGTGAGTCTTTGAAACTCTTTTCCTGGTGGACTTTATATACCGAATCTTAAACCCAACTTGT
	MYC_large_oligo_969	127919165	127919205	GGTTACCTCTTATCTAGTGGACAATTCTTTTGCTTTGTCTTAGGACCAGAGTTATAGTCCGAATCTTAAACCCAACTTGT
	MYC_large_oligo_970	127919280	127919320	GGTTACCTCTTATCTAGTGGTGGAAAGCTTTTCTATACCTGAAAGTACTGAGTCCTCATCGAATCTTAAACCCAACTTGT
	MYC_large_oligo_971	127919348	127919388	GGTTACCTCTTATCTAGTGGCAGAGGTCTCTGATTTCTTGTTTGCATAAAAACTAACTAGGAATCTTAAACCCAACTTGT
	MYC_large_oligo_972	127919438	127919478	GGTTACCTCTTATCTAGTGGTAATAGAAGCTAGTGTTTGTTGAACACATGTACCAGGCACGAATCTTAAACCCAACTTGT
	MYC_large_oligo_973	127919612	127919652	GGTTACCTCTTATCTAGTGGCTCCAGAGCTCAGCAACTTTCACTTCCACTTTGCCAGCCCGAATCTTAAACCCAACTTGT
	MYC_large_oligo_974	127919692	127919732	GGTTACCTCTTATCTAGTGGAGCAGCCTTGCTCCAACTGGCTAAAAAAGTGTGTGTGTGTGAATCTTAAACCCAACTTGT
	MYC_large_oligo_975	127919946	127919986	GGTTACCTCTTATCTAGTGGACCGTGATGGTGTCTCTGATTTTGCCTAGCAGGGGTGTGAGAATCTTAAACCCAACTTGT
	MYC_large_oligo_976	127920361	127920401	GGTTACCTCTTATCTAGTGGTGAGCCACTGCACCCAGCCTCATGTATAACTTTAGTAATCGAATCTTAAACCCAACTTGT
	MYC_large_oligo_977	127920415	127920455	GGTTACCTCTTATCTAGTGGTCACAAGGGCACTGTGAAGAAGTCATCTTTTCATTGTCCCGAATCTTAAACCCAACTTGT
	MYC_large_oligo_978	127920484	127920524	GGTTACCTCTTATCTAGTGGGAGAACTTGAGAGCTTGCCAGACTTCAAACAACAAGACACGAATCTTAAACCCAACTTGT
	MYC_large_oligo_979	127920593	127920633	GGTTACCTCTTATCTAGTGGGGTGGAGTAGGTTGAGGAGAGGGTCTCCAAGAGTGTTTGGGAATCTTAAACCCAACTTGT
	MYC_large_oligo_980	127920643	127920683	GGTTACCTCTTATCTAGTGGCAGCACAGGCAATTATTTGCATAGCAATAATAAGCACAGAGAATCTTAAACCCAACTTGT
	MYC_large_oligo_981	127920753	127920793	GGTTACCTCTTATCTAGTGGCCAGATGTATCCCTTGCAGTTCACGATCTGATGTTTTTGCGAATCTTAAACCCAACTTGT
	MYC_large_oligo_982	127920843	127920883	GGTTACCTCTTATCTAGTGGTGCAAAAGTCATTGAGCATATATTATTCTCAATGGAGCTCGAATCTTAAACCCAACTTGT
	MYC_large_oligo_983	127920959	127920999	GGTTACCTCTTATCTAGTGGGTTGTGGGAGAATGGATGACTTCCTTCCTCTTGAGGCTGGGAATCTTAAACCCAACTTGT
	MYC_large_oligo_984	127921048	127921088	GGTTACCTCTTATCTAGTGGGTTGGAAAAATCTGTAGGCATTCACCAGAAATGCTTAGGGGAATCTTAAACCCAACTTGT
	MYC_large_oligo_985	127921279	127921319	GGTTACCTCTTATCTAGTGGGCTGAAGAGTGTAGAGAATATCCTATGAGCACTGGGAGGCGAATCTTAAACCCAACTTGT
	MYC_large_oligo_986	127921329	127921369	GGTTACCTCTTATCTAGTGGGTTCAAAAAAGAAGTGGGATGACCAGATGGGAGCAGGAGAGAATCTTAAACCCAACTTGT
	MYC_large_oligo_987	127921457	127921497	GGTTACCTCTTATCTAGTGGGACCTGGGGCAGTGGCAGGGGAGACAGAGAATACGCCCCCGAATCTTAAACCCAACTTGT
	MYC_large_oligo_988	127921547	127921587	GGTTACCTCTTATCTAGTGGGGATTTGTAGCTTCCATCTCACACTCCATATGTCTTCCTCGAATCTTAAACCCAACTTGT
	MYC_large_oligo_989	127921665	127921705	GGTTACCTCTTATCTAGTGGTTTTTTCTAGACAAATTTTTGCTCTGTCACCCAGGCTGGAGAATCTTAAACCCAACTTGT
	MYC_large_oligo_990	127921776	127921816	GGTTACCTCTTATCTAGTGGCCTGAGTAGGTGGGATTACAGGTGTGCTCCCCAATGCTTGGAATCTTAAACCCAACTTGT
	MYC_large_oligo_991	127921863	127921903	GGTTACCTCTTATCTAGTGGAGGCTGGTCTCGAATGCCTGACATCGTGATCCGTCCGCCTGAATCTTAAACCCAACTTGT
	MYC_large_oligo_992	127921978	127922018	GGTTACCTCTTATCTAGTGGGAAACCAGCCCTCACTATAACCAGTGAAGCAGTTTGAAGCGAATCTTAAACCCAACTTGT
	MYC_large_oligo_993	127922029	127922069	GGTTACCTCTTATCTAGTGGTAGCTAATAATGTTCCCCCACACTATCCTTTTCCCCCAGGGAATCTTAAACCCAACTTGT
	MYC_large_oligo_994	127922084	127922124	GGTTACCTCTTATCTAGTGGGCTTGATGGGTATCTCTGCATCTGTTTTCAATGTTCTTGCGAATCTTAAACCCAACTTGT
	MYC_large_oligo_995	127922239	127922279	GGTTACCTCTTATCTAGTGGGGACATCCCTTGAGGGTAACAGATAGAAATAAAACTCACCGAATCTTAAACCCAACTTGT
	MYC_large_oligo_996	127922300	127922340	GGTTACCTCTTATCTAGTGGTTCCTTGCATGGATATGCCACAATTTGTGCAGTCTTTTTCGAATCTTAAACCCAACTTGT
	MYC_large_oligo_997	127922464	127922504	GGTTACCTCTTATCTAGTGGTTACACCTTGAAAGGACCTTACACATGTCAACCAACCTCCGAATCTTAAACCCAACTTGT
	MYC_large_oligo_998	127922572	127922612	GGTTACCTCTTATCTAGTGGTGGTAGTTCCTCTGGAGCCAGAATCCAGTTTCCTGAGAGCGAATCTTAAACCCAACTTGT
	MYC_large_oligo_999	127922646	127922686	GGTTACCTCTTATCTAGTGGAGGGAACAGAGATTTCGATTCCTAAATGGCTGGGGATCTGGAATCTTAAACCCAACTTGT
	MYC_large_oligo_1000	127922766	127922806	GGTTACCTCTTATCTAGTGGAGCCTCCTTTGCCAAAGCCAGGGCTAAACTCACTCCAGCCGAATCTTAAACCCAACTTGT
	MYC_large_oligo_1001	127922836	127922876	GGTTACCTCTTATCTAGTGGGTGTGTGGGGTTTCCTGGTTGGGGGACAGAAGGCACCTCCGAATCTTAAACCCAACTTGT
	MYC_large_oligo_1002	127922888	127922928	GGTTACCTCTTATCTAGTGGTGCATAGATCCCTTTGACCTTTTAAACATCCTTGGAGGCCGAATCTTAAACCCAACTTGT
	MYC_large_oligo_1003	127922956	127922996	GGTTACCTCTTATCTAGTGGGCCTCCAGGCTTCTAGGAATAGGTAGAACAACAACAACAAGAATCTTAAACCCAACTTGT
	MYC_large_oligo_1004	127923023	127923063	GGTTACCTCTTATCTAGTGGGCTAAGTAGGAAAAGAGGCAGAAGACTGGTGACCTTTTCCGAATCTTAAACCCAACTTGT
	MYC_large_oligo_1005	127923122	127923162	GGTTACCTCTTATCTAGTGGCAGATTACTGATTTCAAGTATGACTTTCCAGGGGAGACACGAATCTTAAACCCAACTTGT
	MYC_large_oligo_1006	127923270	127923310	GGTTACCTCTTATCTAGTGGGGAAGGATCACTTGAGGCCAGGAGTCCACGATCAGCCTGGGAATCTTAAACCCAACTTGT
	MYC_large_oligo_1007	127923521	127923561	GGTTACCTCTTATCTAGTGGCACACAACAATGGTCTTGTGGCAGAGCTGGGACTACTCCCGAATCTTAAACCCAACTTGT
	MYC_large_oligo_1008	127923571	127923611	GGTTACCTCTTATCTAGTGGGTCCCAGGGCAAAGTTCTTCCTTTCAATTGACAAACACAGGAATCTTAAACCCAACTTGT
	MYC_large_oligo_1009	127923624	127923664	GGTTACCTCTTATCTAGTGGCAGAGAAGATGATTTATCTTTGTCAAAATGCCATTGTGAGGAATCTTAAACCCAACTTGT
	MYC_large_oligo_1010	127923765	127923805	GGTTACCTCTTATCTAGTGGCGTAGCCAGAAGCCCAGGGACGTACGGGGGCCACAGGGTCGAATCTTAAACCCAACTTGT
	MYC_large_oligo_1011	127923824	127923864	GGTTACCTCTTATCTAGTGGCAAAGGCTGGTGAACGGAGAAAGCTGTTGAGGTAGAGGTCGAATCTTAAACCCAACTTGT
	MYC_large_oligo_1012	127924002	127924042	GGTTACCTCTTATCTAGTGGCCAAGGGGGGAGCTGTGGGTCACTAAGAGGTTGCTGCTCAGAATCTTAAACCCAACTTGT
	MYC_large_oligo_1013	127924072	127924112	GGTTACCTCTTATCTAGTGGGCTCCCTCTGAAGTGGCAATCAGTCAGAGTGACCACTGCCGAATCTTAAACCCAACTTGT
	MYC_large_oligo_1014	127924127	127924167	GGTTACCTCTTATCTAGTGGTCAATGGTCCAGCAATTTCCCTCAATTTTAATCAATTTGGGAATCTTAAACCCAACTTGT
	MYC_large_oligo_1015	127924204	127924244	GGTTACCTCTTATCTAGTGGGGCAAGTGTTCTTGATCAGGATGCCCCCATGCTCCCTGGCGAATCTTAAACCCAACTTGT
	MYC_large_oligo_1016	127924261	127924301	GGTTACCTCTTATCTAGTGGGGAAGCCGTTTAGAGACCCTGTCCACTATTAGGCTGTGTGGAATCTTAAACCCAACTTGT
	MYC_large_oligo_1017	127924360	127924400	GGTTACCTCTTATCTAGTGGCCCAGCCCACTGTGATCAGCATGGTGACTGCTGGGGGTGCGAATCTTAAACCCAACTTGT
	MYC_large_oligo_1018	127924410	127924450	GGTTACCTCTTATCTAGTGGGGAAAGTAAGAGAGAGGTGGGTATAGGGAGAGCTATGGCAGAATCTTAAACCCAACTTGT
	MYC_large_oligo_1019	127924465	127924505	GGTTACCTCTTATCTAGTGGATGATTGGTACTATTGGTGTCTATTAGGGTTGCCAGTTACGAATCTTAAACCCAACTTGT
	MYC_large_oligo_1020	127924605	127924645	GGTTACCTCTTATCTAGTGGTCGGTGTCCTATATTTGTATTGGTTAGATGTGGCCACCTCGAATCTTAAACCCAACTTGT
	MYC_large_oligo_1021	127924702	127924742	GGTTACCTCTTATCTAGTGGGCTGATGGGAAGTACAATAGTATCAGTGGTGACCTAGCACGAATCTTAAACCCAACTTGT
	MYC_large_oligo_1022	127924819	127924859	GGTTACCTCTTATCTAGTGGGCCAGTATTTTGATGGGGGTATTAAGATGAACAAAACAGGGAATCTTAAACCCAACTTGT
	MYC_large_oligo_1023	127924870	127924910	GGTTACCTCTTATCTAGTGGGAAGATGTGTGAACCAATGTTATGATGCAGTATGATAAGCGAATCTTAAACCCAACTTGT
	MYC_large_oligo_1024	127924946	127924986	GGTTACCTCTTATCTAGTGGGGCGCTTGTGCTTTTTTCCATTCATCACACTAGAGGGATGGAATCTTAAACCCAACTTGT
	MYC_large_oligo_1025	127925023	127925063	GGTTACCTCTTATCTAGTGGGAATTGTAGCTCCCCATAATTTCCACATGTCCTGTGAGGGGAATCTTAAACCCAACTTGT
	MYC_large_oligo_1026	127925165	127925205	GGTTACCTCTTATCTAGTGGTCCCCTACTCACGCTCTCTTATGTGCCACCATGTAAGACGGAATCTTAAACCCAACTTGT
	MYC_large_oligo_1027	127925337	127925377	GGTTACCTCTTATCTAGTGGACACAAGGGGTATGACGAACAATGGCTGAGAGCTCAAGCCGAATCTTAAACCCAACTTGT
	MYC_large_oligo_1028	127925445	127925485	GGTTACCTCTTATCTAGTGGCCACATTCAAGATAACTCTTCAGGAAGTAGGGTGAGAGGGGAATCTTAAACCCAACTTGT
	MYC_large_oligo_1029	127925551	127925591	GGTTACCTCTTATCTAGTGGACAAATTGGGTCATGACCTTCAGTATATTCCACAGGTGTGGAATCTTAAACCCAACTTGT
	MYC_large_oligo_1030	127925681	127925721	GGTTACCTCTTATCTAGTGGAACTGGACCCAGACTGCTTGCTTGCCATTTTATTTTCTGCGAATCTTAAACCCAACTTGT
	MYC_large_oligo_1031	127925743	127925783	GGTTACCTCTTATCTAGTGGGTGTGCTTCATTCTCTCTGTACTCCCCAATCCCACATCACGAATCTTAAACCCAACTTGT
	MYC_large_oligo_1032	127925796	127925836	GGTTACCTCTTATCTAGTGGTCCTTTTCAAACCAGAGTCAGAGTTACAAGAAATAAGCACGAATCTTAAACCCAACTTGT
	MYC_large_oligo_1033	127926135	127926175	GGTTACCTCTTATCTAGTGGGATTACAAGCATGAGCCACCAAGCCCAACCTCAATCTGATGAATCTTAAACCCAACTTGT
	MYC_large_oligo_1034	127926199	127926239	GGTTACCTCTTATCTAGTGGGTTGCTGCAGGCAATTCAGAGATGAACAAGGAACAGTTTGGAATCTTAAACCCAACTTGT
	MYC_large_oligo_1035	127926292	127926332	GGTTACCTCTTATCTAGTGGGGGGAGTCCTTGCTTCAGATGCTTGCCATGCTCCAGCTGCGAATCTTAAACCCAACTTGT
	MYC_large_oligo_1036	127926378	127926418	GGTTACCTCTTATCTAGTGGCTCACTAGTGCCAAGTGTGAACCCAACATCTCGGCCATGGGAATCTTAAACCCAACTTGT
	MYC_large_oligo_1037	127926470	127926510	GGTTACCTCTTATCTAGTGGGCCAGCAGACTGCAGGTGGCATAGAAAGACTGGCCAGTGGGAATCTTAAACCCAACTTGT
	MYC_large_oligo_1038	127926609	127926649	GGTTACCTCTTATCTAGTGGGTCCAGGCTCAGAGGCCCCACAGGAGAGGCACAGGCACGGGAATCTTAAACCCAACTTGT
	MYC_large_oligo_1039	127926661	127926701	GGTTACCTCTTATCTAGTGGGACTGACCAGGTGTGCACACTGTCTATGCGAACAATGGCCGAATCTTAAACCCAACTTGT
	MYC_large_oligo_1040	127926800	127926840	GGTTACCTCTTATCTAGTGGCCTTCCTGGAGGCCTGACTGTGGAGATGCTCTGGGTTCCCGAATCTTAAACCCAACTTGT
	MYC_large_oligo_1041	127926917	127926957	GGTTACCTCTTATCTAGTGGCCAAGAGTGGCCTGTGCTTCTTACAAGCAAAAGGTCAGACGAATCTTAAACCCAACTTGT
	MYC_large_oligo_1042	127927044	127927084	GGTTACCTCTTATCTAGTGGCAGTGGAGTGGAAGGCCAGTTTCTGCTGGGAGACTTAGACGAATCTTAAACCCAACTTGT
	MYC_large_oligo_1043	127927097	127927137	GGTTACCTCTTATCTAGTGGAGATGCAGCATCTGAAATGGGCTCTAAAAGAGGGGTCAAGGAATCTTAAACCCAACTTGT
	MYC_large_oligo_1044	127927192	127927232	GGTTACCTCTTATCTAGTGGAAGCATTCCTCTGCCCGCAGAGTTGAAATCAGATGTTCAGGAATCTTAAACCCAACTTGT
	MYC_large_oligo_1045	127927257	127927297	GGTTACCTCTTATCTAGTGGTGTGCATGCACGCATACACACACACACCTGGCACTTACCCGAATCTTAAACCCAACTTGT
	MYC_large_oligo_1046	127927338	127927378	GGTTACCTCTTATCTAGTGGTTGCTCCCTGCAGAGAAAAGATATGAAGGAGAAAGGAAGCGAATCTTAAACCCAACTTGT
	MYC_large_oligo_1047	127927395	127927435	GGTTACCTCTTATCTAGTGGAGATGGTGATTGAGCTAATATCTCACCTTGTCCCAGGTGCGAATCTTAAACCCAACTTGT
	MYC_large_oligo_1048	127927492	127927532	GGTTACCTCTTATCTAGTGGAGGTGAGTTAACTGAATCAGAATAGATGCGTGATTTGCCCGAATCTTAAACCCAACTTGT
	MYC_large_oligo_1049	127927651	127927691	GGTTACCTCTTATCTAGTGGCCACCACTCCCGCCACCTGCCTTTATGCCCTGGACCCAGGGAATCTTAAACCCAACTTGT
	MYC_large_oligo_1050	127927711	127927751	GGTTACCTCTTATCTAGTGGGGCTTAGGACCCACCAGAGCCACACTTTACTCAGACTAAGGAATCTTAAACCCAACTTGT
	MYC_large_oligo_1051	127927796	127927836	GGTTACCTCTTATCTAGTGGCCCCATCTTAAAACTTACCTGCCCTATGCTTCATTCCCTGGAATCTTAAACCCAACTTGT
	MYC_large_oligo_1052	127927951	127927991	GGTTACCTCTTATCTAGTGGGAAGAATCCTTCAGAGCAGGCAAAGCCAATTAGACCTCACGAATCTTAAACCCAACTTGT
	MYC_large_oligo_1053	127928204	127928244	GGTTACCTCTTATCTAGTGGCATGCACCACCATGCCCGACAAATTTTATATTTTTAGTAGGAATCTTAAACCCAACTTGT
	MYC_large_oligo_1054	127928403	127928443	GGTTACCTCTTATCTAGTGGCTGAAACTGAAGGCTAACCAGTCAGAAGCCACCAACTCACGAATCTTAAACCCAACTTGT
	MYC_large_oligo_1055	127928549	127928589	GGTTACCTCTTATCTAGTGGGCCTTTCCCTTGGATTCCCATGATGGACCCCACAAGTAACGAATCTTAAACCCAACTTGT
	MYC_large_oligo_1056	127928659	127928699	GGTTACCTCTTATCTAGTGGGCCTCAATTTACCTTTTAACACTTCTTGAGACTGTATTGCGAATCTTAAACCCAACTTGT
	MYC_large_oligo_1057	127928718	127928758	GGTTACCTCTTATCTAGTGGCTCAGCATATCCCTAAGAGTGAAATTCACCTTATCAGTCCGAATCTTAAACCCAACTTGT
	MYC_large_oligo_1058	127928795	127928835	GGTTACCTCTTATCTAGTGGAGGTCTGGCAGATACTCATTGGAGTCCAGCACTCAAAGTGGAATCTTAAACCCAACTTGT
	MYC_large_oligo_1059	127928878	127928918	GGTTACCTCTTATCTAGTGGCATTTCTCTTCAGCTTTTTCTTATAAATACTGGGACCCCCGAATCTTAAACCCAACTTGT
	MYC_large_oligo_1060	127928950	127928990	GGTTACCTCTTATCTAGTGGTCTGAGCCTGTCACATAGTCCAGCTTTATATACAGCACCCGAATCTTAAACCCAACTTGT
	MYC_large_oligo_1061	127929114	127929154	GGTTACCTCTTATCTAGTGGGCCTTTCTTCAGTGGTATAAAGGTACTGCCCCATACCAGCGAATCTTAAACCCAACTTGT
	MYC_large_oligo_1062	127929185	127929225	GGTTACCTCTTATCTAGTGGGTGACTGGTTGACTCCTTCCTCTCTTGCTTCCTTCCTTCCGAATCTTAAACCCAACTTGT
	MYC_large_oligo_1063	127929287	127929327	GGTTACCTCTTATCTAGTGGCTCCCTTCCATCTTCCCTTCCTCTTTCCCTCCCTCTTACCGAATCTTAAACCCAACTTGT
	MYC_large_oligo_1064	127929345	127929385	GGTTACCTCTTATCTAGTGGCCCTTACTCCCTCTATTCCTCATTCCCTTCCTCTTTCCCCGAATCTTAAACCCAACTTGT
	MYC_large_oligo_1065	127929434	127929474	GGTTACCTCTTATCTAGTGGCTGGGTATTTTGGTAGGCCCTTTACATAAAACCTCATTTCGAATCTTAAACCCAACTTGT
	MYC_large_oligo_1066	127929523	127929563	GGTTACCTCTTATCTAGTGGCAGAGCCTCAGAGCATGTAGTTAATGCCCCAAGAAAGCACGAATCTTAAACCCAACTTGT
	MYC_large_oligo_1067	127929611	127929651	GGTTACCTCTTATCTAGTGGGGAAGCTCATATTCATTCACAAATCTGTACTGAAACACACGAATCTTAAACCCAACTTGT
	MYC_large_oligo_1068	127929683	127929723	GGTTACCTCTTATCTAGTGGAGCTAGGTTGGTGATTCCCAAACAGACTAGCTCTGCTTCCGAATCTTAAACCCAACTTGT
	MYC_large_oligo_1069	127929749	127929789	GGTTACCTCTTATCTAGTGGCTGGATGACAACATGTCTTCACATTCCCATCAGACTTCTGGAATCTTAAACCCAACTTGT
	MYC_large_oligo_1070	127929834	127929874	GGTTACCTCTTATCTAGTGGGGGGCAACCTGCTCTGGCATTGTCTGAGGATAAAAGACTGGAATCTTAAACCCAACTTGT
	MYC_large_oligo_1071	127929918	127929958	GGTTACCTCTTATCTAGTGGGCAGGGTGCTCCACAAGAGGTTGCTCTGTCTTGGTAGGAGGAATCTTAAACCCAACTTGT
	MYC_large_oligo_1072	127929968	127930008	GGTTACCTCTTATCTAGTGGCCGCCACATCCCTCACCAACTGTTGTCAAAATATCAACTGGAATCTTAAACCCAACTTGT
	MYC_large_oligo_1073	127930043	127930083	GGTTACCTCTTATCTAGTGGCCTTTTGTTTCTCTGAGGTTGCTTATTTCCCTCTCTGGACGAATCTTAAACCCAACTTGT
	MYC_large_oligo_1074	127930103	127930143	GGTTACCTCTTATCTAGTGGGCTCTATAACTCAGCTCTTAGAACACCGAACTCTAGTGAGGAATCTTAAACCCAACTTGT
	MYC_large_oligo_1075	127930212	127930252	GGTTACCTCTTATCTAGTGGGGGAAAATGTTTTTGGCAAATTTGGGGAGATTGTCAAGCCGAATCTTAAACCCAACTTGT
	MYC_large_oligo_1076	127930339	127930379	GGTTACCTCTTATCTAGTGGGTGGCTGGCACCACCCTACATGCTGGGAAACAGTGCACAAGAATCTTAAACCCAACTTGT
	MYC_large_oligo_1077	127930389	127930429	GGTTACCTCTTATCTAGTGGCTAGACATGTCAGCAGCTTGAGAGAGAAGATAAATTCATAGAATCTTAAACCCAACTTGT
	MYC_large_oligo_1078	127930533	127930573	GGTTACCTCTTATCTAGTGGGGGTTGGGTATTTAGGGAGGGCCTCTCTCAGGAGGGAAGCGAATCTTAAACCCAACTTGT
	MYC_large_oligo_1079	127930620	127930660	GGTTACCTCTTATCTAGTGGCCTTCCACACTCTGCTTCATGTCTTTGAGTCAGCCTACCCGAATCTTAAACCCAACTTGT
	MYC_large_oligo_1080	127930705	127930745	GGTTACCTCTTATCTAGTGGCTCTCTCTGGCATGCTAAATCTCCACTCAGACTTGACTTCGAATCTTAAACCCAACTTGT
	MYC_large_oligo_1081	127930784	127930824	GGTTACCTCTTATCTAGTGGGGCATGACCTGGTTAAGATCTTGACTTTCCCTCTTAATAGGAATCTTAAACCCAACTTGT
	MYC_large_oligo_1082	127930975	127931015	GGTTACCTCTTATCTAGTGGCCTCCTTCCTACTTCTCTTTCTATCCCCAAAACCTGTAACGAATCTTAAACCCAACTTGT
	MYC_large_oligo_1083	127931095	127931135	GGTTACCTCTTATCTAGTGGTGGCCTGGTTGTAAAAGTGCCAAATTGTTTTCCAATGTGGGAATCTTAAACCCAACTTGT
	MYC_large_oligo_1084	127931151	127931191	GGTTACCTCTTATCTAGTGGTTCCACCAGGGGTGTATTAGAATTCTAGTTGCTCCTCATCGAATCTTAAACCCAACTTGT
	MYC_large_oligo_1085	127931226	127931266	GGTTACCTCTTATCTAGTGGTTAGGTATTCTAGTAAAGTTGTAGTGGCATCTTACCATGCGAATCTTAAACCCAACTTGT
	MYC_large_oligo_1086	127931367	127931407	GGTTACCTCTTATCTAGTGGTTACACCATTTTTCCTTAGGATTTTTGTTTCCCCATTGAGGAATCTTAAACCCAACTTGT
	MYC_large_oligo_1087	127931467	127931507	GGTTACCTCTTATCTAGTGGTCTACCAGTTGTGGCTTGTCTTTTCACATTCTTATCAGGGGAATCTTAAACCCAACTTGT
	MYC_large_oligo_1088	127931727	127931767	GGTTACCTCTTATCTAGTGGTATGCATATGCCTATCCAATTATTCCATCACCATGTGGTGGAATCTTAAACCCAACTTGT
	MYC_large_oligo_1089	127931853	127931893	GGTTACCTCTTATCTAGTGGCTGTTGCACCTGACTACTTATTTTGAAATCAGTACCACACGAATCTTAAACCCAACTTGT
	MYC_large_oligo_1090	127932016	127932056	GGTTACCTCTTATCTAGTGGTAACCAGCTTGCCAATTTCTACAATTCTGGAACTTTCTGGGAATCTTAAACCCAACTTGT
	MYC_large_oligo_1091	127932095	127932135	GGTTACCTCTTATCTAGTGGCAGAAAATTAATATCTGCACAATGGAGCATCTTCCAATCCGAATCTTAAACCCAACTTGT
	MYC_large_oligo_1092	127932179	127932219	GGTTACCTCTTATCTAGTGGCAGCAATGTTGTCTAGTTTTTAATGTGCAGGAGGTCTTAGGAATCTTAAACCCAACTTGT
	MYC_large_oligo_1093	127932346	127932386	GGTTACCTCTTATCTAGTGGGCTGCGACCTTGCTAAATTAACCTCTTGGTGGAGGGAGGGGAATCTTAAACCCAACTTGT
	MYC_large_oligo_1094	127932464	127932504	GGTTACCTCTTATCTAGTGGGTTTTTCTGGCTCCTTTTCCTGTCTTACATTACCTGCTGGGAATCTTAAACCCAACTTGT
	MYC_large_oligo_1095	127932533	127932573	GGTTACCTCTTATCTAGTGGGTGAAAGGAGGGCATCACTGCTTTGTTTCTGATTTGAAGGGAATCTTAAACCCAACTTGT
	MYC_large_oligo_1096	127932611	127932651	GGTTACCTCTTATCTAGTGGATGAGTTGTGGTAGATGCTCATCAAATTGAGAAACTTTCCGAATCTTAAACCCAACTTGT
	MYC_large_oligo_1097	127932749	127932789	GGTTACCTCTTATCTAGTGGGCTGTTATTTTTAACCAACCAGGCAGACAGCACTGATGACGAATCTTAAACCCAACTTGT
	MYC_large_oligo_1098	127932827	127932867	GGTTACCTCTTATCTAGTGGGGATATCAGAGTGATGATGGCCTCAGCATAAGTTGAGAACGAATCTTAAACCCAACTTGT
	MYC_large_oligo_1099	127932927	127932967	GGTTACCTCTTATCTAGTGGCTCCAGTAAAATCATCTGAGAGTAGCATTTACTTTGTGGGGAATCTTAAACCCAACTTGT
	MYC_large_oligo_1100	127933003	127933043	GGTTACCTCTTATCTAGTGGATAGGGCTATTCAGTTTCTTTCTTTTCAAGTGAGCTTTGGGAATCTTAAACCCAACTTGT
	MYC_large_oligo_1101	127933189	127933229	GGTTACCTCTTATCTAGTGGTTGCCCTCATTCTTTCTTTTCTGATTAGCCTACCTAGTGGGAATCTTAAACCCAACTTGT
	MYC_large_oligo_1102	127933361	127933401	GGTTACCTCTTATCTAGTGGGCATGTGTTTTTGCTCTTTCTTTTCTAGTTTCTTTTGTGGGAATCTTAAACCCAACTTGT
	MYC_large_oligo_1103	127933441	127933481	GGTTACCTCTTATCTAGTGGTATAGGCCTCTTGTGCTATGAATACCCGTCTAAGTGCTGCGAATCTTAAACCCAACTTGT
	MYC_large_oligo_1104	127933492	127933532	GGTTACCTCTTATCTAGTGGCTCACAGATTTGATAGGGTGCTAACAATGTTTTCTTTAAGGAATCTTAAACCCAACTTGT
	MYC_large_oligo_1105	127933662	127933702	GGTTACCTCTTATCTAGTGGCTGTCGCCCAGAGCAAGAAAGTGCAGTGGCGCGATCTCGGGAATCTTAAACCCAACTTGT
	MYC_large_oligo_1106	127933908	127933948	GGTTACCTCTTATCTAGTGGGCGTGAGCCACTGCACCCAGCCCTCTAGAAATATTTTGATGAATCTTAAACCCAACTTGT
	MYC_large_oligo_1107	127933990	127934030	GGTTACCTCTTATCTAGTGGGAGCAGGTTTAGGTTTACAGCAAAACTGAGTGAAAGGTCCGAATCTTAAACCCAACTTGT
	MYC_large_oligo_1108	127934075	127934115	GGTTACCTCTTATCTAGTGGGTGTCCACCAGTACAGTATCATACAGAAGCGTTTCACTGCGAATCTTAAACCCAACTTGT
	MYC_large_oligo_1109	127934142	127934182	GGTTACCTCTTATCTAGTGGTCGCACCTCCCTTCCTCCTAACCCCTGGAAATCACTGATGGAATCTTAAACCCAACTTGT
	MYC_large_oligo_1110	127934285	127934325	GGTTACCTCTTATCTAGTGGGCATGTAAGGTTCCTCTATGTCTTTTTATGACTTGATAGCGAATCTTAAACCCAACTTGT
	MYC_large_oligo_1111	127934407	127934447	GGTTACCTCTTATCTAGTGGGGCTGCTTCCAAGTTTGGGCAATTTTGAATCAAGCTGCTGGAATCTTAAACCCAACTTGT
	MYC_large_oligo_1112	127934485	127934525	GGTTACCTCTTATCTAGTGGTCAACTCATTTGGCTAAGTACCAAGGAGTTTGACTGCTGGGAATCTTAAACCCAACTTGT
	MYC_large_oligo_1113	127934610	127934650	GGTTACCTCTTATCTAGTGGATGAGTGAGAGTTTCTATTGCTCCACACCCTTGTCAGCATGAATCTTAAACCCAACTTGT
	MYC_large_oligo_1114	127934674	127934714	GGTTACCTCTTATCTAGTGGGCCTTTGGCCATTGAGATAGGTATGTAGTGATATTTCTTTGAATCTTAAACCCAACTTGT
	MYC_large_oligo_1115	127934794	127934834	GGTTACCTCTTATCTAGTGGTGGTGATGTGTCTTTTCAAGTCTCCTTTTAGGACTTCTGCGAATCTTAAACCCAACTTGT
	MYC_large_oligo_1116	127934864	127934904	GGTTACCTCTTATCTAGTGGGAATTTTGAGGTTTTGGGGGGTTTATTTTAGATGATGGCCGAATCTTAAACCCAACTTGT
	MYC_large_oligo_1117	127934935	127934975	GGTTACCTCTTATCTAGTGGCTCCAAGTCCATGGCTTGACTTTTTATTCTCTTGACATTGGAATCTTAAACCCAACTTGT
	MYC_large_oligo_1118	127935078	127935118	GGTTACCTCTTATCTAGTGGATTGAAGGTCATGTAGATTTTCTCTGTTGTCTCCTTGGAGGAATCTTAAACCCAACTTGT
	MYC_large_oligo_1119	127935175	127935215	GGTTACCTCTTATCTAGTGGGCAGCATGTAAGGTCTGTGCCTAGATTCTTTTCATTTTGGGAATCTTAAACCCAACTTGT
	MYC_large_oligo_1120	127935358	127935398	GGTTACCTCTTATCTAGTGGGCATTGATCTATCGTTTATCCTTTTGCCCATACCACACTGGAATCTTAAACCCAACTTGT
	MYC_large_oligo_1121	127935476	127935516	GGTTACCTCTTATCTAGTGGGAATTCGCTATTCTGTGCCTCTTGCCTCTCCATATAAACCGAATCTTAAACCCAACTTGT
	MYC_large_oligo_1122	127935820	127935860	GGTTACCTCTTATCTAGTGGGACGACTGACTCTTTTATATTAAGAATGTACTCTGCAACCGAATCTTAAACCCAACTTGT
	MYC_large_oligo_1123	127935989	127936029	GGTTACCTCTTATCTAGTGGCTGCAGTCTCCGCCTCTGGGATTCATGCCATTCTCCTGCCGAATCTTAAACCCAACTTGT
	MYC_large_oligo_1124	127936061	127936101	GGTTACCTCTTATCTAGTGGCCACCACCACGCCCAGCTAATTTTCTTATCTTTTCTTTTTGAATCTTAAACCCAACTTGT
	MYC_large_oligo_1125	127936218	127936258	GGTTACCTCTTATCTAGTGGAGCCACCGCGCCCAGCCTGAATTTTCTATGTAGACAATTAGAATCTTAAACCCAACTTGT
	MYC_large_oligo_1126	127936372	127936412	GGTTACCTCTTATCTAGTGGGTGAGAGGGAACATTCTTGCTTAGTTCCTGATCTTTGTGGGAATCTTAAACCCAACTTGT
	MYC_large_oligo_1127	127936691	127936731	GGTTACCTCTTATCTAGTGGGATCAGTATCTAATCCCACTCCTCACCAACTCCCCTCTCCGAATCTTAAACCCAACTTGT
	MYC_large_oligo_1128	127936746	127936786	GGTTACCTCTTATCTAGTGGAATCAGAGTGAGAATTTGCTTCAGATTTAATACACTCAGGGAATCTTAAACCCAACTTGT
	MYC_large_oligo_1129	127936850	127936890	GGTTACCTCTTATCTAGTGGTCCTTTTAGGAAAAGACATTTGCCAGAGGAAAGGCTCTTCGAATCTTAAACCCAACTTGT
	MYC_large_oligo_1130	127936993	127937033	GGTTACCTCTTATCTAGTGGCTAGGCATTCTACTACAAGATAACACTCCAAAAAGCAGTGGAATCTTAAACCCAACTTGT
	MYC_large_oligo_1131	127937161	127937201	GGTTACCTCTTATCTAGTGGACACCAGAGTCTATGAAATACAGAAGAAAAAATACCTGCCGAATCTTAAACCCAACTTGT
	MYC_large_oligo_1132	127937220	127937260	GGTTACCTCTTATCTAGTGGGCTAGGAATTATTCATGTGTTATGTCTTTAATCTTCCCAGGAATCTTAAACCCAACTTGT
	MYC_large_oligo_1133	127937289	127937329	GGTTACCTCTTATCTAGTGGCCTCGTGTTCAGGTAGGATAGCTGAAACAGAATGGGTAAGGAATCTTAAACCCAACTTGT
	MYC_large_oligo_1134	127937340	127937380	GGTTACCTCTTATCTAGTGGAGGTCTCATAGCTAGAAAGTGGCAAAATCAGAAAACACAGGAATCTTAAACCCAACTTGT
	MYC_large_oligo_1135	127937423	127937463	GGTTACCTCTTATCTAGTGGGAAAGGTATGATTTTGTTTCGTCCTCGCATCAGCCCTGCGGAATCTTAAACCCAACTTGT
	MYC_large_oligo_1136	127937526	127937566	GGTTACCTCTTATCTAGTGGCAGTGTCACGTGGCCAGCAAAGTCAGCATCAGGATTCATCGAATCTTAAACCCAACTTGT
	MYC_large_oligo_1137	127937612	127937652	GGTTACCTCTTATCTAGTGGGCCAGAGAGGCTTTGTGGGGGAGCTCACGTTTAGGCTGGAGAATCTTAAACCCAACTTGT
	MYC_large_oligo_1138	127937721	127937761	GGTTACCTCTTATCTAGTGGGCTGAGAAAGCCCAGGGATGACTGAGGAAGCTGCCGCATGGAATCTTAAACCCAACTTGT
	MYC_large_oligo_1139	127937772	127937812	GGTTACCTCTTATCTAGTGGGATGGCCAAATGGTTTGTCCAATATGCCTCCAGGTGAAGGGAATCTTAAACCCAACTTGT
	MYC_large_oligo_1140	127937838	127937878	GGTTACCTCTTATCTAGTGGCGGCTAGAGTAAATGGAGATCTTACTTGTCAGGGGTCTGGGAATCTTAAACCCAACTTGT
	MYC_large_oligo_1141	127937927	127937967	GGTTACCTCTTATCTAGTGGGCCTACCTGAGTAACTTAAGGCAAGTTATTAAAGCCCTCGGAATCTTAAACCCAACTTGT
	MYC_large_oligo_1142	127938022	127938062	GGTTACCTCTTATCTAGTGGCATATTGGTTGAGAGGAGATTGGGTCACTCAGGGACTGGGGAATCTTAAACCCAACTTGT
	MYC_large_oligo_1143	127938072	127938112	GGTTACCTCTTATCTAGTGGAATCTTTGGATTGGATGCTATTTAGTGACCTTTCCAATTCGAATCTTAAACCCAACTTGT
	MYC_large_oligo_1144	127938198	127938238	GGTTACCTCTTATCTAGTGGGCCTAGCATCTCTCATAAAACTTAACTTCCTAGGTAGCTGGAATCTTAAACCCAACTTGT
	MYC_large_oligo_1145	127938306	127938346	GGTTACCTCTTATCTAGTGGCTGCCAGGCAGTATTCCCTTCACTTTGTATTCATTATGGTGAATCTTAAACCCAACTTGT
	MYC_large_oligo_1146	127938480	127938520	GGTTACCTCTTATCTAGTGGCATCTGTCTGACTCCAAGGTGTTTGCTCACTATCCTGGGCGAATCTTAAACCCAACTTGT
	MYC_large_oligo_1147	127938543	127938583	GGTTACCTCTTATCTAGTGGGATCAGTTTCTCTCCTCCAGGCACTCCTTGAACAGACCCCGAATCTTAAACCCAACTTGT
	MYC_large_oligo_1148	127938609	127938649	GGTTACCTCTTATCTAGTGGCTTCCCTTCTAAAGACGTCTGGCCTTCCAGCGGGAGGTGGGAATCTTAAACCCAACTTGT
	MYC_large_oligo_1149	127938685	127938725	GGTTACCTCTTATCTAGTGGCCTGCCCATATCCTGTCACTCCAGCTTCCTTCCCTTGCTGGAATCTTAAACCCAACTTGT
	MYC_large_oligo_1150	127938743	127938783	GGTTACCTCTTATCTAGTGGAGCAGCAGCCCTGATACGCACTTCACTTGCCTCTTTGCCCGAATCTTAAACCCAACTTGT
	MYC_large_oligo_1151	127938817	127938857	GGTTACCTCTTATCTAGTGGTGGGATTCCCATACTTCCAAAGAGGCACAATCCAGATGTGGAATCTTAAACCCAACTTGT
	MYC_large_oligo_1152	127938934	127938974	GGTTACCTCTTATCTAGTGGGAGGGAAGCCCAGATGTGAAGTAGAGTTTACTGACTCTCCGAATCTTAAACCCAACTTGT
	MYC_large_oligo_1153	127939049	127939089	GGTTACCTCTTATCTAGTGGGAGGGCAGCTGAAGTGCTTGGTCCACACCCTTTAGAGCAGGAATCTTAAACCCAACTTGT
	MYC_large_oligo_1154	127939146	127939186	GGTTACCTCTTATCTAGTGGCGCTTCCTTTTAAAGTGTGCCTGGAAGCATTGCAAAGGGGGAATCTTAAACCCAACTTGT
	MYC_large_oligo_1155	127939200	127939240	GGTTACCTCTTATCTAGTGGGTCAGGGGTGGTGCTATATTTAAAGGAAATTTAGGTCTTGGAATCTTAAACCCAACTTGT
	MYC_large_oligo_1156	127939281	127939321	GGTTACCTCTTATCTAGTGGCTCAAGAATTCCTGCACATTTTGTACCCTTCCCTTGGTGCGAATCTTAAACCCAACTTGT
	MYC_large_oligo_1157	127939344	127939384	GGTTACCTCTTATCTAGTGGACCAGTTTAGCCCCGATAATCTCAGAGCTGACTTTCTGACGAATCTTAAACCCAACTTGT
	MYC_large_oligo_1158	127939404	127939444	GGTTACCTCTTATCTAGTGGGCTCCTAATCTCAGCCTTCTGGACTAACCGCTTATCCCTCGAATCTTAAACCCAACTTGT
	MYC_large_oligo_1159	127939466	127939506	GGTTACCTCTTATCTAGTGGGCTTCCAGGAATTTCCTCTTTAACATTCCCCAAAAAGGTGGAATCTTAAACCCAACTTGT
	MYC_large_oligo_1160	127939544	127939584	GGTTACCTCTTATCTAGTGGTGAAAGGAAAGGTGTTAGGAGTAAACTGGAGACCCGTGAGGAATCTTAAACCCAACTTGT
	MYC_large_oligo_1161	127939742	127939782	GGTTACCTCTTATCTAGTGGCCTGACAATAATTAGATGGAGTAGCCACTGCCCCCGTAGGGAATCTTAAACCCAACTTGT
	MYC_large_oligo_1162	127939834	127939874	GGTTACCTCTTATCTAGTGGGTCCTCTGTGTTTGTGTCACCAACATTGAGGCTCAAGGCCGAATCTTAAACCCAACTTGT
	MYC_large_oligo_1163	127939962	127940002	GGTTACCTCTTATCTAGTGGCAGCAAATGACAACCTCTTGAAGTGGTGTCATTGTCTGGGGAATCTTAAACCCAACTTGT
	MYC_large_oligo_1164	127940024	127940064	GGTTACCTCTTATCTAGTGGCTCATGGCCACAGAAAACAAAACAGTGAGGTTCAGAGTGGGAATCTTAAACCCAACTTGT
	MYC_large_oligo_1165	127940111	127940151	GGTTACCTCTTATCTAGTGGGGTCCCAGAGACATGGGTTGCTGGTTCCCCAGTGGAATGCGAATCTTAAACCCAACTTGT
	MYC_large_oligo_1166	127940223	127940263	GGTTACCTCTTATCTAGTGGGGTGTGCCATTTATAGGGTATGAAAAGGCTGGCTACCCCCGAATCTTAAACCCAACTTGT
	MYC_large_oligo_1167	127940280	127940320	GGTTACCTCTTATCTAGTGGTGCAGATGAGTTCTCTATGTGGTCAGCACCGTGTTGCCTGGAATCTTAAACCCAACTTGT
	MYC_large_oligo_1168	127940372	127940412	GGTTACCTCTTATCTAGTGGTGGAGCCTCCATGTTGAACATACTGGCCCCCAGGTAACCCGAATCTTAAACCCAACTTGT
	MYC_large_oligo_1169	127940454	127940494	GGTTACCTCTTATCTAGTGGCCAGCTTGCTTATCTATGTTTGCAGGTCAATTTTTCAGGCGAATCTTAAACCCAACTTGT
	MYC_large_oligo_1170	127940728	127940768	GGTTACCTCTTATCTAGTGGCACCACGCCCGGCTAATTTTTTCTATTGTTAGTATAGACGGAATCTTAAACCCAACTTGT
	MYC_large_oligo_1171	127940854	127940894	GGTTACCTCTTATCTAGTGGGCGTGAGCCACTGTGCCCGGCCGCCATTTTCCTTTTGTTAGAATCTTAAACCCAACTTGT
	MYC_large_oligo_1172	127940904	127940944	GGTTACCTCTTATCTAGTGGTTTGCTGAAGACTCTGTTGCCCTTACTATCCCCCCAAATAGAATCTTAAACCCAACTTGT
	MYC_large_oligo_1173	127940954	127940994	GGTTACCTCTTATCTAGTGGAGCTCCTGTATCATACTCTGAGACTCAAATTTCTCCTAAAGAATCTTAAACCCAACTTGT
	MYC_large_oligo_1174	127941007	127941047	GGTTACCTCTTATCTAGTGGTAGTAGTAAATATGTCCTTTGGGTGTTTTGAGGCTAAATGGAATCTTAAACCCAACTTGT
	MYC_large_oligo_1175	127941343	127941383	GGTTACCTCTTATCTAGTGGGGGTTTCTAATGTAATCTCTGTCTGCCCGACTATATAGTGGAATCTTAAACCCAACTTGT
	MYC_large_oligo_1176	127941409	127941449	GGTTACCTCTTATCTAGTGGATGAGTGAGTATCTCATTACTTCATGATATTTTCTAGGGCGAATCTTAAACCCAACTTGT
	MYC_large_oligo_1177	127941643	127941683	GGTTACCTCTTATCTAGTGGTATGTTGAGTACCTTGGTCTAGTGTTTTCCACACATGGCCGAATCTTAAACCCAACTTGT
	MYC_large_oligo_1178	127941714	127941754	GGTTACCTCTTATCTAGTGGAAGGGACTATTTTGGTCAATTCTCTGTCTGACTTTGCAACGAATCTTAAACCCAACTTGT
	MYC_large_oligo_1179	127941810	127941850	GGTTACCTCTTATCTAGTGGGGAGTGACCAAGTTACAGCTTTCTAGAAGAGTAATGCTTGGAATCTTAAACCCAACTTGT
	MYC_large_oligo_1180	127941860	127941900	GGTTACCTCTTATCTAGTGGACCTTCAAAAGAGGAGAGAAGCATGTCTCAAAGGAAAGGTGAATCTTAAACCCAACTTGT
	MYC_large_oligo_1181	127941911	127941951	GGTTACCTCTTATCTAGTGGTATCCTTCTACTGCCTATTAACTGGGTTTGTGGCTCAAGGGAATCTTAAACCCAACTTGT
	MYC_large_oligo_1182	127941990	127942030	GGTTACCTCTTATCTAGTGGGGTAGCTCTTGACACCAGAGTTCATCTCATTCCAAGTGTGGAATCTTAAACCCAACTTGT
	MYC_large_oligo_1183	127942103	127942143	GGTTACCTCTTATCTAGTGGGCTGGAAGGCACGTAATCCTCAAGGAGGAAGGCAGACCAAGAATCTTAAACCCAACTTGT
	MYC_large_oligo_1184	127942177	127942217	GGTTACCTCTTATCTAGTGGTCTCAGATGAGGAGTGAAACTACAGTGGTAGCAGGGAAGGGAATCTTAAACCCAACTTGT
	MYC_large_oligo_1185	127942290	127942330	GGTTACCTCTTATCTAGTGGGGATGTAACAGGCATCTAGCTGGCTCTTTTGGAATCAAGCGAATCTTAAACCCAACTTGT
	MYC_large_oligo_1186	127942429	127942469	GGTTACCTCTTATCTAGTGGACTTAGCAGCCCATTGTTATCTGAGTGGAAATGCAGCTGGGAATCTTAAACCCAACTTGT
	MYC_large_oligo_1187	127942488	127942528	GGTTACCTCTTATCTAGTGGCTGGAAGAGGTCAGGTCTAGAAATGTGATTTGAGAGTCAGGAATCTTAAACCCAACTTGT
	MYC_large_oligo_1188	127942550	127942590	GGTTACCTCTTATCTAGTGGTCATGATCTTGGATGAGATCTCTAAGAAGTGAGCACAGGGGAATCTTAAACCCAACTTGT
	MYC_large_oligo_1189	127942613	127942653	GGTTACCTCTTATCTAGTGGGGAACATCAGGAGGATCCAGCAAGGGAGAGAGAGGAAGAGGAATCTTAAACCCAACTTGT
	MYC_large_oligo_1190	127942679	127942719	GGTTACCTCTTATCTAGTGGTGGACGTATGGATGTCTTGTAGTGACAAACATGTTTTAAGGAATCTTAAACCCAACTTGT
	MYC_large_oligo_1191	127942734	127942774	GGTTACCTCTTATCTAGTGGGTTGCGTAAAAGACAACTGAAATGTCAAGGAAAATGATCGGAATCTTAAACCCAACTTGT
	MYC_large_oligo_1192	127942877	127942917	GGTTACCTCTTATCTAGTGGGTGCTGAGCACTTAGTTAAGGTTTTTAATCTGGAGGCCTGGAATCTTAAACCCAACTTGT
	MYC_large_oligo_1193	127942961	127943001	GGTTACCTCTTATCTAGTGGTTTTTTCTTCCCCTCCACTTTCTCGGGCCAGTATTTCTGGGAATCTTAAACCCAACTTGT
	MYC_large_oligo_1194	127943122	127943162	GGTTACCTCTTATCTAGTGGTAAGTGAAAGAGTCGGGTGTGGTGGCATATGCCTGTAGTCGAATCTTAAACCCAACTTGT
	MYC_large_oligo_1195	127943215	127943255	GGTTACCTCTTATCTAGTGGACAGTGAGCTGTGATCATGCCAGTGTACCCCAGCCTGGGCGAATCTTAAACCCAACTTGT
	MYC_large_oligo_1196	127943334	127943374	GGTTACCTCTTATCTAGTGGCAGAGTCTGATAACTGATAAAGAGAAGAACCTGAGGGATCGAATCTTAAACCCAACTTGT
	MYC_large_oligo_1197	127943421	127943461	GGTTACCTCTTATCTAGTGGCCTCAGATCTGGGCTAATACGTAGGAGGGTGTGCACATCCGAATCTTAAACCCAACTTGT
	MYC_large_oligo_1198	127943481	127943521	GGTTACCTCTTATCTAGTGGTTTTGAAAGCTTAGCAGGAAGAGAAACATACCTGGAGGGGGAATCTTAAACCCAACTTGT
	MYC_large_oligo_1199	127943597	127943637	GGTTACCTCTTATCTAGTGGCCCAGAAGTTCTTCTGATCTCGGAGGAATTTGAAAGAAGGGAATCTTAAACCCAACTTGT
	MYC_large_oligo_1200	127943742	127943782	GGTTACCTCTTATCTAGTGGCCATGCCTGTTCCCTGCACATTCAGCTCTTGACTCTCACCGAATCTTAAACCCAACTTGT
	MYC_large_oligo_1201	127943950	127943990	GGTTACCTCTTATCTAGTGGTGAGTAGCTGGGACCACAGATACGTGCAACCAAGTCCAGCGAATCTTAAACCCAACTTGT
	MYC_large_oligo_1202	127944041	127944081	GGTTACCTCTTATCTAGTGGGGTCTCCATCTCCTGAGCTCAAGCAACCCACCCTCCTCAGGAATCTTAAACCCAACTTGT
	MYC_large_oligo_1203	127944091	127944131	GGTTACCTCTTATCTAGTGGTGCTGGGATCATAGGCGTGAGATACTTGATTCTCTTAATTGAATCTTAAACCCAACTTGT
	MYC_large_oligo_1204	127944178	127944218	GGTTACCTCTTATCTAGTGGTTATGTAACTCCTTCCACCATGTGCTAAGTACCTTGGTACGAATCTTAAACCCAACTTGT
	MYC_large_oligo_1205	127944293	127944333	GGTTACCTCTTATCTAGTGGGACAGCCATGGGGTTGGTTGCAAATGGGGTATGGGACTGGGAATCTTAAACCCAACTTGT
	MYC_large_oligo_1206	127944350	127944390	GGTTACCTCTTATCTAGTGGAACGTTATGTGTAAAGGTGTAGGGAAGGGGAGAACTCTCCGAATCTTAAACCCAACTTGT
	MYC_large_oligo_1207	127944708	127944748	GGTTACCTCTTATCTAGTGGGAGCCACCACGCCCAGCCAAAAGGAACATTTCTGCCTCACGAATCTTAAACCCAACTTGT
	MYC_large_oligo_1208	127944775	127944815	GGTTACCTCTTATCTAGTGGTGCCTGCACAAGATCACAAACCCTGTCTATACCTGGTTCCGAATCTTAAACCCAACTTGT
	MYC_large_oligo_1209	127944834	127944874	GGTTACCTCTTATCTAGTGGAAGAAGAAAGTACTAGAGGCCAGGAGCGGTGGCTGACGCCGAATCTTAAACCCAACTTGT
	MYC_large_oligo_1210	127945054	127945094	GGTTACCTCTTATCTAGTGGCCTGGGAGACGGAGCTTGCAGTCGGCCGAAATCGTGCCACGAATCTTAAACCCAACTTGT
	MYC_large_oligo_1211	127945171	127945211	GGTTACCTCTTATCTAGTGGCAGATTTTGTCTCGTAGTTGCAGAAGAGCAGTTGTACCAGGAATCTTAAACCCAACTTGT
	MYC_large_oligo_1212	127945240	127945280	GGTTACCTCTTATCTAGTGGCACATCCCCTCCCATCTGAACTTTACTACCCATGGCATCCGAATCTTAAACCCAACTTGT
	MYC_large_oligo_1213	127945313	127945353	GGTTACCTCTTATCTAGTGGCAGGGCCAGCTAATATTAAATGGGGTGGGCAGGGATCCAGGAATCTTAAACCCAACTTGT
	MYC_large_oligo_1214	127945481	127945521	GGTTACCTCTTATCTAGTGGAGATCAGATAGGCAAAGAGAAGACATGCTGTCATTGGGCCGAATCTTAAACCCAACTTGT
	MYC_large_oligo_1215	127945759	127945799	GGTTACCTCTTATCTAGTGGACCTCGTGATCTGCCTTCCTCGGCCTCGCAAAGGGCTGGGGAATCTTAAACCCAACTTGT
	MYC_large_oligo_1216	127945826	127945866	GGTTACCTCTTATCTAGTGGCCCATTGGGCCTTTTTCTTATGATTTTCATGACTTTTTGCGAATCTTAAACCCAACTTGT
	MYC_large_oligo_1217	127945918	127945958	GGTTACCTCTTATCTAGTGGCTCAATATTCCCATCTTCTCCTTTACGAAAGTCTTCCTCCGAATCTTAAACCCAACTTGT
	MYC_large_oligo_1218	127946019	127946059	GGTTACCTCTTATCTAGTGGTGACTTCTGTTCTCCCAGGAGCAAGATGAGAGGTGGTCTCGAATCTTAAACCCAACTTGT
	MYC_large_oligo_1219	127946125	127946165	GGTTACCTCTTATCTAGTGGCAGATCCAGATGTGCCAAGCTTGGGTGGACTTTCTCTCCCGAATCTTAAACCCAACTTGT
	MYC_large_oligo_1220	127946184	127946224	GGTTACCTCTTATCTAGTGGGATGATGTGCCAGGTAAAGCTGTCTATAGCCATTAGCTGCGAATCTTAAACCCAACTTGT
	MYC_large_oligo_1221	127946247	127946287	GGTTACCTCTTATCTAGTGGACCTGGCAACCTCAACTCTGCATTCCTGGAAAATCTCAGGGAATCTTAAACCCAACTTGT
	MYC_large_oligo_1222	127946338	127946378	GGTTACCTCTTATCTAGTGGTAAGAATTGTGGGTCAAACATCTATCTTTCAGATGAGGCCGAATCTTAAACCCAACTTGT
	MYC_large_oligo_1223	127946402	127946442	GGTTACCTCTTATCTAGTGGTCAAAGCCACAGATACTCCAAGCTAAGGACCAATGCCAGCGAATCTTAAACCCAACTTGT
	MYC_large_oligo_1224	127946575	127946615	GGTTACCTCTTATCTAGTGGGGCTGGGACCGATGGATCTCAGGTTTTGACCCATACTCTGGAATCTTAAACCCAACTTGT
	MYC_large_oligo_1225	127946625	127946665	GGTTACCTCTTATCTAGTGGTGTCACTTTGGACAAATGTCTTCTCATCTCTCAGTCTTCTGAATCTTAAACCCAACTTGT
	MYC_large_oligo_1226	127946690	127946730	GGTTACCTCTTATCTAGTGGTGACTGGGGTTGAAAGACTTCTCTAGAAATGAGGGTGCCCGAATCTTAAACCCAACTTGT
	MYC_large_oligo_1227	127946846	127946886	GGTTACCTCTTATCTAGTGGGGTGACAGCATTCCAGTCTCCTCTAGAGAGCCCCATTCCCGAATCTTAAACCCAACTTGT
	MYC_large_oligo_1228	127946973	127947013	GGTTACCTCTTATCTAGTGGGTGTCCTCACAGTTTCTCAGACCTTGTGACTGGTTGAGGGGAATCTTAAACCCAACTTGT
	MYC_large_oligo_1229	127947090	127947130	GGTTACCTCTTATCTAGTGGGAGGTGTGTGGTTTCTACTGGAGTGTGAGAGTAAAAGTGGGAATCTTAAACCCAACTTGT
	MYC_large_oligo_1230	127947178	127947218	GGTTACCTCTTATCTAGTGGATGGAGGCAGATAACAAGTGACAGAGTGTGTTGTGAGAGGGAATCTTAAACCCAACTTGT
	MYC_large_oligo_1231	127947275	127947315	GGTTACCTCTTATCTAGTGGGGAGCCAGTCTGCCCTGGTTGGAATCACAACTCTGCTACCGAATCTTAAACCCAACTTGT
	MYC_large_oligo_1232	127947325	127947365	GGTTACCTCTTATCTAGTGGGTGGCCTCCTTGAGCAAGCCACTAGACTTCTGTATGTCTCGAATCTTAAACCCAACTTGT
	MYC_large_oligo_1233	127947440	127947480	GGTTACCTCTTATCTAGTGGCCATACCCAAGTGCACCATATGCGTGTGTATGCACAGCGCGAATCTTAAACCCAACTTGT
	MYC_large_oligo_1234	127947491	127947531	GGTTACCTCTTATCTAGTGGGACACAGACACACACACACAGTTACCCTTATTATGACTGGGAATCTTAAACCCAACTTGT
	MYC_large_oligo_1235	127947546	127947586	GGTTACCTCTTATCTAGTGGGAGCCAGTACGTTCTATATTTTGCTGAACACAGTTTGATCGAATCTTAAACCCAACTTGT
	MYC_large_oligo_1236	127947608	127947648	GGTTACCTCTTATCTAGTGGGTTAGCAGCAGATCTTAAAACCAGGTATTCTGACCCACACGAATCTTAAACCCAACTTGT
	MYC_large_oligo_1237	127947682	127947722	GGTTACCTCTTATCTAGTGGGCATCAAATTAAGGCATTGGACTGTACAGAGAAGCAGTCCGAATCTTAAACCCAACTTGT
	MYC_large_oligo_1238	127947783	127947823	GGTTACCTCTTATCTAGTGGCTGGGAACTGCTGTGGATTTTGTTAGGTGTGATGCTACTGGAATCTTAAACCCAACTTGT
	MYC_large_oligo_1239	127947935	127947975	GGTTACCTCTTATCTAGTGGAGTCGGGGTTCTCTAGAGTTGACACTCAGTATTAACCATCGAATCTTAAACCCAACTTGT
	MYC_large_oligo_1240	127948016	127948056	GGTTACCTCTTATCTAGTGGATGACAAAATGCTAGTAACTGCCATTCCACTGAATGATGGGAATCTTAAACCCAACTTGT
	MYC_large_oligo_1241	127948155	127948195	GGTTACCTCTTATCTAGTGGCTTCCCCATTTCAATGTAGCCACCATAAGGGCAAAGTTGCGAATCTTAAACCCAACTTGT
	MYC_large_oligo_1242	127948262	127948302	GGTTACCTCTTATCTAGTGGGAACAGGTTAGACCTTGTTAGCTGAGAGGAACTTCAGGCCGAATCTTAAACCCAACTTGT
	MYC_large_oligo_1243	127948317	127948357	GGTTACCTCTTATCTAGTGGTGTGGGTGCTCTGCCACATCCTCTCATCACCAGTCATTCCGAATCTTAAACCCAACTTGT
	MYC_large_oligo_1244	127948381	127948421	GGTTACCTCTTATCTAGTGGGCAGGCATCTGGGACTTCTGTCCTGAAGGCTGACCTCAGGGAATCTTAAACCCAACTTGT
	MYC_large_oligo_1245	127948434	127948474	GGTTACCTCTTATCTAGTGGGCAAGGGGCTGGCCAGATGTGACTTTCCCCAAGAGAAGCCGAATCTTAAACCCAACTTGT
	MYC_large_oligo_1246	127948488	127948528	GGTTACCTCTTATCTAGTGGAGCAGATGTTGGAGGACAGTCATTTTAGGTTTCTTGTCCCGAATCTTAAACCCAACTTGT
	MYC_large_oligo_1247	127948574	127948614	GGTTACCTCTTATCTAGTGGTCCCAGGGCAATTGAGCTCAAATGGCCCACTGCATCTCCCGAATCTTAAACCCAACTTGT
	MYC_large_oligo_1248	127948624	127948664	GGTTACCTCTTATCTAGTGGCCCACTTTCCTCGGTTTACTTCTCTCCTCTTTCTTCCATCGAATCTTAAACCCAACTTGT
	MYC_large_oligo_1249	127948746	127948786	GGTTACCTCTTATCTAGTGGCCTGAGACAGAACGGTAAAGAAGATCAAGTCTGAGCAAGGGAATCTTAAACCCAACTTGT
	MYC_large_oligo_1250	127948802	127948842	GGTTACCTCTTATCTAGTGGTAGAGAGGAAGGATTGGCTGGAAAAACTTTCTGGATAGACGAATCTTAAACCCAACTTGT
	MYC_large_oligo_1251	127948961	127949001	GGTTACCTCTTATCTAGTGGGGACATTGGGAAAAACCCTGTGCTCATCACCAGCTCCACCGAATCTTAAACCCAACTTGT
	MYC_large_oligo_1252	127949038	127949078	GGTTACCTCTTATCTAGTGGCCCCCCTTTCTGCCTTCTCTGTGGAGACATTTCTTGGTGCGAATCTTAAACCCAACTTGT
	MYC_large_oligo_1253	127949148	127949188	GGTTACCTCTTATCTAGTGGATGCTCCTCCCTGAGAGCCAAACCTAAATTCCATCCTGGCGAATCTTAAACCCAACTTGT
	MYC_large_oligo_1254	127949198	127949238	GGTTACCTCTTATCTAGTGGGCCCTTGGATGAAAATAGACATTCCTTTCTCCTACAATCTGAATCTTAAACCCAACTTGT
	MYC_large_oligo_1255	127949295	127949335	GGTTACCTCTTATCTAGTGGGCCTATGAAGCTCCTAAATTGTGTCCAACTCAAAGCCCCCGAATCTTAAACCCAACTTGT
	MYC_large_oligo_1256	127949394	127949434	GGTTACCTCTTATCTAGTGGGGGGTACGATATAATCTGCTTAGTCTGACAGTCAAGGACCGAATCTTAAACCCAACTTGT
	MYC_large_oligo_1257	127949507	127949547	GGTTACCTCTTATCTAGTGGCCCTCCTGGGTGGTTTTGAATCCATGCCGTTTCATTAGCTGAATCTTAAACCCAACTTGT
	MYC_large_oligo_1258	127949614	127949654	GGTTACCTCTTATCTAGTGGGCTTGTTGCTCATAGGAGAATGATGTTAGAGGGATTAATGGAATCTTAAACCCAACTTGT
	MYC_large_oligo_1259	127949720	127949760	GGTTACCTCTTATCTAGTGGCTTCTAGCTACAAGGTATGGGAATTCAGCGTACCTTTGACGAATCTTAAACCCAACTTGT
	MYC_large_oligo_1260	127949830	127949870	GGTTACCTCTTATCTAGTGGCTGGTCTCCCTGGTTCCACACACACCCTCCTAGTAGCCCCGAATCTTAAACCCAACTTGT
	MYC_large_oligo_1261	127949881	127949921	GGTTACCTCTTATCTAGTGGCTGTTTTATCCTGCTGCCAGTGGATGGTTCAAAATGTGAGGAATCTTAAACCCAACTTGT
	MYC_large_oligo_1262	127949931	127949971	GGTTACCTCTTATCTAGTGGTTGTCTCTGGTTTCCAAAGATTCAGTAGTTTCTCCACTGAGAATCTTAAACCCAACTTGT
	MYC_large_oligo_1263	127949981	127950021	GGTTACCTCTTATCTAGTGGGTTCCTTGGTAACTAGATTCAGCTTCATTTCTCTCTTCAGGAATCTTAAACCCAACTTGT
	MYC_large_oligo_1264	127950079	127950119	GGTTACCTCTTATCTAGTGGCACTGTGCCTTTGCTTAAGCTGGTTTCTTTTCTTGGTGCCGAATCTTAAACCCAACTTGT
	MYC_large_oligo_1265	127950161	127950201	GGTTACCTCTTATCTAGTGGAGGTGTTGCTCAAATTTTATTCCATTCCCCCAAAATCATGGAATCTTAAACCCAACTTGT
	MYC_large_oligo_1266	127950282	127950322	GGTTACCTCTTATCTAGTGGGTTTTCTTCATTTGCTGGTGAGTGTTTAAAAGGCAGTTGCGAATCTTAAACCCAACTTGT
	MYC_large_oligo_1267	127950393	127950433	GGTTACCTCTTATCTAGTGGGAAATCCCTGAGCATAACCGCGGGGTAGGGCGAGGTTTGGGAATCTTAAACCCAACTTGT
	MYC_large_oligo_1268	127950469	127950509	GGTTACCTCTTATCTAGTGGCACTTCTGACCCTTTCCAATCTCTCCTCTCAGAGACCAGGGAATCTTAAACCCAACTTGT
	MYC_large_oligo_1269	127950576	127950616	GGTTACCTCTTATCTAGTGGCTCTCAGTGAGCTCTTCCTCCTGGTGTTCATGTGCTTGGGGAATCTTAAACCCAACTTGT
	MYC_large_oligo_1270	127950708	127950748	GGTTACCTCTTATCTAGTGGCACAGGTCGTGATGTCCATCTTGCTAGCACTCTCTCTTTGGAATCTTAAACCCAACTTGT
	MYC_large_oligo_1271	127950877	127950917	GGTTACCTCTTATCTAGTGGCCAACAGCCTGTGAGAAGCTGAATCCTGCCAACCACCGCGGAATCTTAAACCCAACTTGT
	MYC_large_oligo_1272	127951004	127951044	GGTTACCTCTTATCTAGTGGAGCCTTGAGGTGATTGCAGTTTTGTGAGAGACCCAGAGACGAATCTTAAACCCAACTTGT
	MYC_large_oligo_1273	127951098	127951138	GGTTACCTCTTATCTAGTGGAATGCTGTTGCTTAGAGCCACTATGGTTTGGGGTAATTTGGAATCTTAAACCCAACTTGT
	MYC_large_oligo_1274	127951202	127951242	GGTTACCTCTTATCTAGTGGCAGGACATGCTTTCTTATTGATGAATGGCCAGTGGCATGGGAATCTTAAACCCAACTTGT
	MYC_large_oligo_1275	127951252	127951292	GGTTACCTCTTATCTAGTGGCCTTCTCTCTCTCTGTTTCCATTCCAGGGCTTTGTGTAAAGAATCTTAAACCCAACTTGT
	MYC_large_oligo_1276	127951327	127951367	GGTTACCTCTTATCTAGTGGAGCTTCACAAAGCTAGTACATAATTATGCAAAGCTAGGACGAATCTTAAACCCAACTTGT
	MYC_large_oligo_1277	127951490	127951530	GGTTACCTCTTATCTAGTGGAACTGAAGACACTGGCTCAAAAGCACACATTCAGCAAGTGGAATCTTAAACCCAACTTGT
	MYC_large_oligo_1278	127951570	127951610	GGTTACCTCTTATCTAGTGGAGCAAGCTCTTTCCCCTAAACCAGAGTCCTCAACTGTGGCGAATCTTAAACCCAACTTGT
	MYC_large_oligo_1279	127951674	127951714	GGTTACCTCTTATCTAGTGGGGGCACAGCTTGGGCATTGGGATTTTAGAAACCACCCAGGGAATCTTAAACCCAACTTGT
	MYC_large_oligo_1280	127951728	127951768	GGTTACCTCTTATCTAGTGGAACCAATTTAAGAAGCACTAGGTACATCTCTGAGCCTCCCGAATCTTAAACCCAACTTGT
	MYC_large_oligo_1281	127951778	127951818	GGTTACCTCTTATCTAGTGGCATGTCCAATGGTACTTAATTACACTCTGTGTTTGTCACCGAATCTTAAACCCAACTTGT
	MYC_large_oligo_1282	127951925	127951965	GGTTACCTCTTATCTAGTGGAGGTGAGGAAGAAACAGAAGGGGAGGAATCAACTCTGACCGAATCTTAAACCCAACTTGT
	MYC_large_oligo_1283	127951983	127952023	GGTTACCTCTTATCTAGTGGCATTGAATGAGGAAGATTTTATTACAGACCAGGACACTGGGAATCTTAAACCCAACTTGT
	MYC_large_oligo_1284	127952060	127952100	GGTTACCTCTTATCTAGTGGGACTCATATTTCACGTGTCCTTGAGTAATAGTCATTTCCCGAATCTTAAACCCAACTTGT
	MYC_large_oligo_1285	127952190	127952230	GGTTACCTCTTATCTAGTGGTGATAAAGGCCACACAGCAAATGAGTGACAGAACTGGATCGAATCTTAAACCCAACTTGT
	MYC_large_oligo_1286	127952246	127952286	GGTTACCTCTTATCTAGTGGACTTGGACTATGGATCTTTCCACCACACCAGAGCAAGCTCGAATCTTAAACCCAACTTGT
	MYC_large_oligo_1287	127952370	127952410	GGTTACCTCTTATCTAGTGGCCCATGCTCTGTTTCCTCCTGCAGAGTGCCAGATTTCAGGGAATCTTAAACCCAACTTGT
	MYC_large_oligo_1288	127952434	127952474	GGTTACCTCTTATCTAGTGGGCCTGGAAACTCTTTCCTTAGGCATACTTTATTGCCATCCGAATCTTAAACCCAACTTGT
	MYC_large_oligo_1289	127952545	127952585	GGTTACCTCTTATCTAGTGGGGAACAGCAACCATCCCCCAGCACTCCCTTCTCTTTGCTCGAATCTTAAACCCAACTTGT
	MYC_large_oligo_1290	127952703	127952743	GGTTACCTCTTATCTAGTGGTCTTTTTCTACTGTACCCCTGAGGCCACCCTGAAGGAGGCGAATCTTAAACCCAACTTGT
	MYC_large_oligo_1291	127952848	127952888	GGTTACCTCTTATCTAGTGGCAGGTTCAGTTACCACCTAACAGAGATCGAGAAAGTGGTCGAATCTTAAACCCAACTTGT
	MYC_large_oligo_1292	127952910	127952950	GGTTACCTCTTATCTAGTGGAGTCTGAAGACTTCTAAAATCCCTTCCAAAACGGAGAGTCGAATCTTAAACCCAACTTGT
	MYC_large_oligo_1293	127952978	127953018	GGTTACCTCTTATCTAGTGGAGGATACTCATGGTTTGCTGGAATTTTCATGGATTCTTTAGAATCTTAAACCCAACTTGT
	MYC_large_oligo_1294	127953049	127953089	GGTTACCTCTTATCTAGTGGGTTCATTCAAGGGATATTCAGTGAGAAGCTGCTTTATATGGAATCTTAAACCCAACTTGT
	MYC_large_oligo_1295	127953127	127953167	GGTTACCTCTTATCTAGTGGAGTGGTGGCTCTCATGAGCTCAAACCTTCTTCTCCATTCCGAATCTTAAACCCAACTTGT
	MYC_large_oligo_1296	127953226	127953266	GGTTACCTCTTATCTAGTGGGAAAGTCAAATTCAGCCTAACTGGTGACCACTGGGAAAAGGAATCTTAAACCCAACTTGT
	MYC_large_oligo_1297	127953358	127953398	GGTTACCTCTTATCTAGTGGGAAAGGCAACCACGTACCATCACTCCCCAAGGTCTCGTTCGAATCTTAAACCCAACTTGT
	MYC_large_oligo_1298	127953427	127953467	GGTTACCTCTTATCTAGTGGCAGACCCCCTATTGTTTTATTTTTTGCCCTTGGGTGACTGGAATCTTAAACCCAACTTGT
	MYC_large_oligo_1299	127953531	127953571	GGTTACCTCTTATCTAGTGGCTCGGAGTTACTTCCATTGGAACCATTCTCCATTGCTCACGAATCTTAAACCCAACTTGT
	MYC_large_oligo_1300	127953609	127953649	GGTTACCTCTTATCTAGTGGACCACCAAACCTGACCCTTCTTAGGCATCTTCTCAGGGACGAATCTTAAACCCAACTTGT
	MYC_large_oligo_1301	127953689	127953729	GGTTACCTCTTATCTAGTGGTATCAATGTAACAAAGACTGTGTTGGACCTTGTGATTATGGAATCTTAAACCCAACTTGT
	MYC_large_oligo_1302	127953750	127953790	GGTTACCTCTTATCTAGTGGGCTTTACCAAGATACAACTCACATACCATAAATCTTACCCGAATCTTAAACCCAACTTGT
	MYC_large_oligo_1303	127953809	127953849	GGTTACCTCTTATCTAGTGGACAGTTCCGAGTACGTTAACAGAGTTGTGCAACCATTACCGAATCTTAAACCCAACTTGT
	MYC_large_oligo_1304	127953902	127953942	GGTTACCTCTTATCTAGTGGCTTGTCACTCTTCCTATTATGCCTTCTCAGCAGTTGTTGGGAATCTTAAACCCAACTTGT
	MYC_large_oligo_1305	127954001	127954041	GGTTACCTCTTATCTAGTGGTGGAATTATAGATATGTGGGCTTTATGTCTTGTGTCTTTCGAATCTTAAACCCAACTTGT
	MYC_large_oligo_1306	127954304	127954344	GGTTACCTCTTATCTAGTGGACCTAGGAGTGCAAATGCTGGGTCATATAGTAACTCTGTGGAATCTTAAACCCAACTTGT
	MYC_large_oligo_1307	127954379	127954419	GGTTACCTCTTATCTAGTGGAAGACTGAGCATTTGATGTTCTCACCAGCAATGTATGAGGGAATCTTAAACCCAACTTGT
	MYC_large_oligo_1308	127954483	127954523	GGTTACCTCTTATCTAGTGGGGGCGTGAAGTTGTATCTCATTGTTTTCATTTGCATTCCCGAATCTTAAACCCAACTTGT
	MYC_large_oligo_1309	127954575	127954615	GGTTACCTCTTATCTAGTGGTGTCCATGTTCACATCTCCTATGGAGAAGTGTCTGTTCAGGAATCTTAAACCCAACTTGT
	MYC_large_oligo_1310	127954654	127954694	GGTTACCTCTTATCTAGTGGGAGTCTTGCTGTCACCCAGGGAGTGCAGGAGTGCAGTGGCGAATCTTAAACCCAACTTGT
	MYC_large_oligo_1311	127954915	127954955	GGTTACCTCTTATCTAGTGGGGCATGAGCCACCGCACCCGGCACTCCTTTGCCTATTTTTGAATCTTAAACCCAACTTGT
	MYC_large_oligo_1312	127954982	127955022	GGTTACCTCTTATCTAGTGGGAATTGCGACTGTTCTTTACATATTCTAGATACTAATCCGGAATCTTAAACCCAACTTGT
	MYC_large_oligo_1313	127955055	127955095	GGTTACCTCTTATCTAGTGGCATTCTGTGGGTAGTCTTTTCACTTTCCTGATGGTGATTTGAATCTTAAACCCAACTTGT
	MYC_large_oligo_1314	127955168	127955208	GGTTACCTCTTATCTAGTGGGGTGTTATATCTAAGAGTTCTTGCCTAATTCACAATAACCGAATCTTAAACCCAACTTGT
	MYC_large_oligo_1315	127955297	127955337	GGTTACCTCTTATCTAGTGGGGTGTGAGGTAGGGGTCCAAGTTCACTTTTTCGTATGTGCGAATCTTAAACCCAACTTGT
	MYC_large_oligo_1316	127955432	127955472	GGTTACCTCTTATCTAGTGGGGGGTTGTTTCTGGACTGTTAGTTCTATAACATCAGTTTGGAATCTTAAACCCAACTTGT
	MYC_large_oligo_1317	127955579	127955619	GGTTACCTCTTATCTAGTGGCATTGTTTTGGCTATTCAGGGCTCCTTAAAATTCCATGTGGAATCTTAAACCCAACTTGT
	MYC_large_oligo_1318	127955683	127955723	GGTTACCTCTTATCTAGTGGTTGAATCCATAGATCACCTTGGGTTGTACCACTATCATAGGAATCTTAAACCCAACTTGT
	MYC_large_oligo_1319	127955733	127955773	GGTTACCTCTTATCTAGTGGTCTTCCAACTGATAAAACTGGGATGCTCTTTCACTTTATAGAATCTTAAACCCAACTTGT
	MYC_large_oligo_1320	127955953	127955993	GGTTACCTCTTATCTAGTGGTTTGAATGTTAATCTTGTGTCCTGTGCACTAACTGAACTCGAATCTTAAACCCAACTTGT
	MYC_large_oligo_1321	127956118	127956158	GGTTACCTCTTATCTAGTGGACCCTAATGGTCCTGGATTGAACCTCCAGTAAAATGTTCCGAATCTTAAACCCAACTTGT
	MYC_large_oligo_1322	127956213	127956253	GGTTACCTCTTATCTAGTGGTTCAGTCTTTCACTATTAAGTATGATGCCAACTGTGGGTTGAATCTTAAACCCAACTTGT
	MYC_large_oligo_1323	127956332	127956372	GGTTACCTCTTATCTAGTGGGTTTCTGTCAAATTATTTTTGTGCCTCTTATGATCATGGGGAATCTTAAACCCAACTTGT
	MYC_large_oligo_1324	127956484	127956524	GGTTACCTCTTATCTAGTGGGTTGCTCACTAGTAATTTTCTAGGGATTTTCGCATCTGTGGAATCTTAAACCCAACTTGT
	MYC_large_oligo_1325	127956594	127956634	GGTTACCTCTTATCTAGTGGTCCTAGCCTCAGAGAACGAGTCAACTAGTGTTCCTTCTCCGAATCTTAAACCCAACTTGT
	MYC_large_oligo_1326	127956662	127956702	GGTTACCTCTTATCTAGTGGTTAGTGCTAGGTCAATTCATATTGTCCAGCCAAGTGACAGGAATCTTAAACCCAACTTGT
	MYC_large_oligo_1327	127956730	127956770	GGTTACCTCTTATCTAGTGGAATAGAGTCTCAGACTTGTGAGACACCATCAACTGTAACGGAATCTTAAACCCAACTTGT
	MYC_large_oligo_1328	127956780	127956820	GGTTACCTCTTATCTAGTGGCCCTACTAGCTTTGCATTTTCACCTAGCAGTAATTAACAGGAATCTTAAACCCAACTTGT
	MYC_large_oligo_1329	127956910	127956950	GGTTACCTCTTATCTAGTGGGTTACTGCCTAGCTTCTGTGGGGACTTAGTTTGCAACCTCGAATCTTAAACCCAACTTGT
	MYC_large_oligo_1330	127957038	127957078	GGTTACCTCTTATCTAGTGGGGCTTCTTGAGTAAGAGTAAAGATGGATTTGGCTGAGGAGGAATCTTAAACCCAACTTGT
	MYC_large_oligo_1331	127957105	127957145	GGTTACCTCTTATCTAGTGGCATTTCTGGGAAGAATAGCTGGAGCTAGGCTGTGGAGAGCGAATCTTAAACCCAACTTGT
	MYC_large_oligo_1332	127957221	127957261	GGTTACCTCTTATCTAGTGGTTGATCTCTACTGGCACTCTGCAAATGAGATTTATGGTTGGAATCTTAAACCCAACTTGT
	MYC_large_oligo_1333	127957316	127957356	GGTTACCTCTTATCTAGTGGGCCCAGGCTGGAATTCAGTGGCACAAACATGGCACACTGCGAATCTTAAACCCAACTTGT
	MYC_large_oligo_1334	127957501	127957541	GGTTACCTCTTATCTAGTGGCCTGAGCTCAAGGGATGTGTCTGCCTCAGCGTCCCAAAGCGAATCTTAAACCCAACTTGT
	MYC_large_oligo_1335	127957597	127957637	GGTTACCTCTTATCTAGTGGGTGGAGATTAAAGCTGAGAGTCGCATAGTCTGTCAATGGCGAATCTTAAACCCAACTTGT
	MYC_large_oligo_1336	127957671	127957711	GGTTACCTCTTATCTAGTGGCTCTCAGTCTAGCCCACTGCTGGTAGACAGACAGACTAGCGAATCTTAAACCCAACTTGT
	MYC_large_oligo_1337	127957723	127957763	GGTTACCTCTTATCTAGTGGGCTGTACATGGGCCATAACCTTGATTGTTTTGTTCTCTGCGAATCTTAAACCCAACTTGT
	MYC_large_oligo_1338	127957773	127957813	GGTTACCTCTTATCTAGTGGGCACCTAGAATAACATGTAGCTCTTGGATGAAAGAAATAAGAATCTTAAACCCAACTTGT
	MYC_large_oligo_1339	127957872	127957912	GGTTACCTCTTATCTAGTGGGGCTCTCTCAGGGGTTTACAGCACATGTAACTCCTGGAAGGAATCTTAAACCCAACTTGT
	MYC_large_oligo_1340	127957978	127958018	GGTTACCTCTTATCTAGTGGGGCTCACTTGTTGGGAATGTTCTGCTTCAGAAGATACCAGGAATCTTAAACCCAACTTGT
	MYC_large_oligo_1341	127958063	127958103	GGTTACCTCTTATCTAGTGGCCTTCAAGATGGTAGTAGACAGGCTGGCCATTGGGTGGGGGAATCTTAAACCCAACTTGT
	MYC_large_oligo_1342	127958113	127958153	GGTTACCTCTTATCTAGTGGATGGTGAAAGGCAGTTGTCACTTGGAAAACATACTCTGTTGAATCTTAAACCCAACTTGT
	MYC_large_oligo_1343	127958190	127958230	GGTTACCTCTTATCTAGTGGGCTTAGGAAGGAGAATTTGTCCTGAAATCTATTCCTTCTGGAATCTTAAACCCAACTTGT
	MYC_large_oligo_1344	127958383	127958423	GGTTACCTCTTATCTAGTGGAGTAGCTGCGACCACAGGTGCACGCCAACATGCCCGGCTAGAATCTTAAACCCAACTTGT
	MYC_large_oligo_1345	127958520	127958560	GGTTACCTCTTATCTAGTGGACATCTGGGGTTGCAGGCATAAACCACTGCACCCGGCCTGGAATCTTAAACCCAACTTGT
	MYC_large_oligo_1346	127958570	127958610	GGTTACCTCTTATCTAGTGGTGAGGCTTTGTGTCAATGTATCAGATCCCCATGTTTATATGAATCTTAAACCCAACTTGT
	MYC_large_oligo_1347	127958640	127958680	GGTTACCTCTTATCTAGTGGGAGTGTGGCATTATAAAAGGCTATAGAATTTTCAAGGCCCGAATCTTAAACCCAACTTGT
	MYC_large_oligo_1348	127958743	127958783	GGTTACCTCTTATCTAGTGGGGTTTCTTACACAAAACACCAGACAGAGAATTTAGAGGCCGAATCTTAAACCCAACTTGT
	MYC_large_oligo_1349	127958810	127958850	GGTTACCTCTTATCTAGTGGGACCCTTAGCTGGTCTTATGTCTGAGTTTCAGGGTTCTTCGAATCTTAAACCCAACTTGT
	MYC_large_oligo_1350	127958860	127958900	GGTTACCTCTTATCTAGTGGCAGGGGTGGAGAATTCCTAAGGATCTTCCAGGTTTACAGTGAATCTTAAACCCAACTTGT
	MYC_large_oligo_1351	127958916	127958956	GGTTACCTCTTATCTAGTGGTGCAATGTTTCCTGAGAAGCTTCAAGTTCTATGATTGATCGAATCTTAAACCCAACTTGT
	MYC_large_oligo_1352	127959025	127959065	GGTTACCTCTTATCTAGTGGCAGGTTCCAACCAAATTTGATATTTGCTCTAGTGCTCTGGGAATCTTAAACCCAACTTGT
	MYC_large_oligo_1353	127959132	127959172	GGTTACCTCTTATCTAGTGGCTACAGTAACTCTTAAGGAGGCCAGATAGGAGGTAACAAGGAATCTTAAACCCAACTTGT
	MYC_large_oligo_1354	127959231	127959271	GGTTACCTCTTATCTAGTGGATTTAACTAATTAATGGAAGAAGTGGAACCAGAACCTGGGGAATCTTAAACCCAACTTGT
	MYC_large_oligo_1355	127959354	127959394	GGTTACCTCTTATCTAGTGGATGGGACCATAAGACATGTCCTAATTCTCCGGAAGCTTCCGAATCTTAAACCCAACTTGT
	MYC_large_oligo_1356	127959467	127959507	GGTTACCTCTTATCTAGTGGAGGGAACACAGAACAGAGAAGAGCACAGTCCCACCTGGGGGAATCTTAAACCCAACTTGT
	MYC_large_oligo_1357	127959547	127959587	GGTTACCTCTTATCTAGTGGGGTCTTAAAGAATGGATGAGTCGGCCAGGCACAGTGACTCGAATCTTAAACCCAACTTGT
	MYC_large_oligo_1358	127959684	127959724	GGTTACCTCTTATCTAGTGGCTACTAAGAAATACCAAAAAACTAGCTGGGCGCGGTGGCGGAATCTTAAACCCAACTTGT
	MYC_large_oligo_1359	127959784	127959824	GGTTACCTCTTATCTAGTGGGCATGAGTCAGCCAGGCATAGGATGGAAGAAGGAAATTTCGAATCTTAAACCCAACTTGT
	MYC_large_oligo_1360	127959875	127959915	GGTTACCTCTTATCTAGTGGTCTGTGCAGGGAAAGATAGGTGCTTCTTTCTGGAGCATAGGAATCTTAAACCCAACTTGT
	MYC_large_oligo_1361	127959926	127959966	GGTTACCTCTTATCTAGTGGGGGATTGGAGTGAAGGGAAACTAGAAAGGTAGCTGGAATCGAATCTTAAACCCAACTTGT
	MYC_large_oligo_1362	127959996	127960036	GGTTACCTCTTATCTAGTGGGCTGGCAGCTTTTCCTGAAGGATGTGGAGGGAAGCTATTGGAATCTTAAACCCAACTTGT
	MYC_large_oligo_1363	127960089	127960129	GGTTACCTCTTATCTAGTGGGTGGGTGCATAGAGGTTGTGAGAGGAGGCAAGAGAGGAGGGAATCTTAAACCCAACTTGT
	MYC_large_oligo_1364	127960139	127960179	GGTTACCTCTTATCTAGTGGAGTTTGGTGGCTTTAGCACAGGATGGAAAATGCTCAGATGGAATCTTAAACCCAACTTGT
	MYC_large_oligo_1365	127960208	127960248	GGTTACCTCTTATCTAGTGGGGAAAACCAGAGGTGATCATCTTTCCAGGGGAAAGTGAGCGAATCTTAAACCCAACTTGT
	MYC_large_oligo_1366	127960258	127960298	GGTTACCTCTTATCTAGTGGCAGTACTTGGTAGCTTAAGGTTGTGCACACTACTTCTCTTGAATCTTAAACCCAACTTGT
	MYC_large_oligo_1367	127960311	127960351	GGTTACCTCTTATCTAGTGGACAATCAGATTTCGCATTGGAGTAAGCTAAAAATATGCTGGAATCTTAAACCCAACTTGT
	MYC_large_oligo_1368	127960386	127960426	GGTTACCTCTTATCTAGTGGAATTGGTTGACTACTGTAGTTTAGGCAGTGAGCAAAGCCCGAATCTTAAACCCAACTTGT
	MYC_large_oligo_1369	127960453	127960493	GGTTACCTCTTATCTAGTGGCTCAGCAGTATTGCAAAGTAGGTATACGTATCACAGATGGGAATCTTAAACCCAACTTGT
	MYC_large_oligo_1370	127960503	127960543	GGTTACCTCTTATCTAGTGGGCACAAAGCCAATAAGTTGCCTGCTAAAGATCTCGGAGCTGAATCTTAAACCCAACTTGT
	MYC_large_oligo_1371	127960563	127960603	GGTTACCTCTTATCTAGTGGTTCAATTGTGGGTTGGTGGCTGGTTGCAGTGGCTCATGCCGAATCTTAAACCCAACTTGT
	MYC_large_oligo_1372	127960634	127960674	GGTTACCTCTTATCTAGTGGGGTGGATTGCTTGAGCTCAGGACTTGAAGACCAGCATGGGGAATCTTAAACCCAACTTGT
	MYC_large_oligo_1373	127960843	127960883	GGTTACCTCTTATCTAGTGGCAGAGTGAGACTCTGTTTCCCCAGTCCCCCTAAAAAATACGAATCTTAAACCCAACTTGT
	MYC_large_oligo_1374	127960893	127960933	GGTTACCTCTTATCTAGTGGGTTTCCTCAAATGTAGCTCTTCATTGCAACGGGTCTTGAAGAATCTTAAACCCAACTTGT
	MYC_large_oligo_1375	127960993	127961033	GGTTACCTCTTATCTAGTGGGGGTGTGGTGCAACGTGTGTTTCCTCAGTGCAGCTCAGTGGAATCTTAAACCCAACTTGT
	MYC_large_oligo_1376	127961046	127961086	GGTTACCTCTTATCTAGTGGCCTACGGCTCACTGTAGTCAAAGATTCCAGTGTTCCCACCGAATCTTAAACCCAACTTGT
	MYC_large_oligo_1377	127961099	127961139	GGTTACCTCTTATCTAGTGGAGACAGACAAAGCTACAGTTCCTGTCTGAGTCCTACAGTGGAATCTTAAACCCAACTTGT
	MYC_large_oligo_1378	127961172	127961212	GGTTACCTCTTATCTAGTGGAGGCCAGTGAATGGGGCTGAGAAACTAACTCTGCCTCTTTGAATCTTAAACCCAACTTGT
	MYC_large_oligo_1379	127961276	127961316	GGTTACCTCTTATCTAGTGGCCTTTGTTATTTAGAACCTAGATTTGGCCAGGCGCGGTGGGAATCTTAAACCCAACTTGT
	MYC_large_oligo_1380	127961609	127961649	GGTTACCTCTTATCTAGTGGAACCCTAGATTTTGGGGAAACTTTCACAAATGCTTGTGTCGAATCTTAAACCCAACTTGT
	MYC_large_oligo_1381	127961779	127961819	GGTTACCTCTTATCTAGTGGCTCTCCTCAGCCTGTTGCCTGGAAATGAGGGAAGGCAGAGGAATCTTAAACCCAACTTGT
	MYC_large_oligo_1382	127961957	127961997	GGTTACCTCTTATCTAGTGGGCTCCCTGAGGGCAAGTGATAGGTCTGTCTTGTTCACTGCGAATCTTAAACCCAACTTGT
	MYC_large_oligo_1383	127962007	127962047	GGTTACCTCTTATCTAGTGGGTGCATAGAATTGTGTCTGCTATATGATAGACATTTCAGAGAATCTTAAACCCAACTTGT
	MYC_large_oligo_1384	127962078	127962118	GGTTACCTCTTATCTAGTGGTCTCAAACAACCTTCTTCCTACATTCAGATGATAGTTGGCGAATCTTAAACCCAACTTGT
	MYC_large_oligo_1385	127962220	127962260	GGTTACCTCTTATCTAGTGGAGTCAGAGAAGGGACCAGTTGATGCAGACTCCAAGTGGGCGAATCTTAAACCCAACTTGT
	MYC_large_oligo_1386	127962284	127962324	GGTTACCTCTTATCTAGTGGGTTTGACAGCTACAGTACAGCAATCACAGAATCATCTGCCGAATCTTAAACCCAACTTGT
	MYC_large_oligo_1387	127962423	127962463	GGTTACCTCTTATCTAGTGGGTCAAGGTGGTTCTAATGGGGCAAACGTCTAGTGAGGGCGGAATCTTAAACCCAACTTGT
	MYC_large_oligo_1388	127962491	127962531	GGTTACCTCTTATCTAGTGGTTGGGTAACATTTAGGATTCTGCTTTAAAGGGGAACAGAGGAATCTTAAACCCAACTTGT
	MYC_large_oligo_1389	127962543	127962583	GGTTACCTCTTATCTAGTGGACTGGAAAAGAAGGGTGGGTTTAAGAGAGGAGTTTTGTTGGAATCTTAAACCCAACTTGT
	MYC_large_oligo_1390	127962612	127962652	GGTTACCTCTTATCTAGTGGGTTATGATTGTAGGCAGGTGGGAATAATTCATCAGAGAGGGAATCTTAAACCCAACTTGT
	MYC_large_oligo_1391	127962726	127962766	GGTTACCTCTTATCTAGTGGTTCCACTGCACAAGCTGAAGGGGTGGTCTTATCCTGGGGCGAATCTTAAACCCAACTTGT
	MYC_large_oligo_1392	127962817	127962857	GGTTACCTCTTATCTAGTGGGTCTAGATGCTGATGAGTGGGTGGATGTAGTGGCTGGCGGGAATCTTAAACCCAACTTGT
	MYC_large_oligo_1393	127962922	127962962	GGTTACCTCTTATCTAGTGGCCCATTGGGCTACAAACTCCTTTGGGACAGTGGCTTAGACGAATCTTAAACCCAACTTGT
	MYC_large_oligo_1394	127963073	127963113	GGTTACCTCTTATCTAGTGGCTGGAAGTCTCCGGGATATAGAGGTTGTCGGGGGTATGAGGAATCTTAAACCCAACTTGT
	MYC_large_oligo_1395	127963158	127963198	GGTTACCTCTTATCTAGTGGAGAATATGCATTGCAGCTGTGAAAAGGCTGTGACAGGAGCGAATCTTAAACCCAACTTGT
	MYC_large_oligo_1396	127963254	127963294	GGTTACCTCTTATCTAGTGGGAGCCTCCCAGGACCCAACCCTACACTCTGTACTGTTGGGGAATCTTAAACCCAACTTGT
	MYC_large_oligo_1397	127963358	127963398	GGTTACCTCTTATCTAGTGGACCTTACGTAACCAGGCAGAAGATCATATGGCCCTGACTCGAATCTTAAACCCAACTTGT
	MYC_large_oligo_1398	127963444	127963484	GGTTACCTCTTATCTAGTGGATGTCTGAGATTGAATCCAGGCTTTGCCAGGTTGTCATTGGAATCTTAAACCCAACTTGT
	MYC_large_oligo_1399	127963606	127963646	GGTTACCTCTTATCTAGTGGGAACTGGACACATAGAAGTAACCCCCGCATGTTAGTCACCGAATCTTAAACCCAACTTGT
	MYC_large_oligo_1400	127963742	127963782	GGTTACCTCTTATCTAGTGGCCACCCAGTGGCTATGTCCTTCTTACTTCTTGACCCCTGGGAATCTTAAACCCAACTTGT
	MYC_large_oligo_1401	127963800	127963840	GGTTACCTCTTATCTAGTGGAGGGACTTGTTGACTGAAGCCAGAACAATCAAACTCTCTCGAATCTTAAACCCAACTTGT
	MYC_large_oligo_1402	127963862	127963902	GGTTACCTCTTATCTAGTGGTGAGAGACACAGGAATTGATGTTAGTAGGAGCTGAGTCACGAATCTTAAACCCAACTTGT
	MYC_large_oligo_1403	127963929	127963969	GGTTACCTCTTATCTAGTGGGGCCACAGACTCCTGGTACTGAAGTCCTTGTGATTTCCTCGAATCTTAAACCCAACTTGT
	MYC_large_oligo_1404	127964011	127964051	GGTTACCTCTTATCTAGTGGAGTCTGTGACTACTCCATTTCCAATAAATCCTTTGTCACCGAATCTTAAACCCAACTTGT
	MYC_large_oligo_1405	127964116	127964156	GGTTACCTCTTATCTAGTGGTTGCATATGTAAATAGATTCCAGGCTCAGTGGAGCTCCCGGAATCTTAAACCCAACTTGT
	MYC_large_oligo_1406	127964220	127964260	GGTTACCTCTTATCTAGTGGTCAGCCAGCATTTAGCGAGATCGTTCTGTTTTAGCATTGCGAATCTTAAACCCAACTTGT
	MYC_large_oligo_1407	127964270	127964310	GGTTACCTCTTATCTAGTGGGACTACATGGATGATTCAGATGGAATTTCTGCCTTCAAGGGAATCTTAAACCCAACTTGT
	MYC_large_oligo_1408	127964375	127964415	GGTTACCTCTTATCTAGTGGTCATGGGTTTAGGAGGAGTGAGTGGGTTTCTGGTGGCACCGAATCTTAAACCCAACTTGT
	MYC_large_oligo_1409	127964459	127964499	GGTTACCTCTTATCTAGTGGCACGATTGAGTACCCTTCCAGTGAGCTGTCAAACTCCTGCGAATCTTAAACCCAACTTGT
	MYC_large_oligo_1410	127964534	127964574	GGTTACCTCTTATCTAGTGGTCCCTTCAAAACGAAATTTGGAAGTCGAAATCTTTGGGGCGAATCTTAAACCCAACTTGT
	MYC_large_oligo_1411	127964603	127964643	GGTTACCTCTTATCTAGTGGTCCATTCATTTGTCAATGGAGGTTAACATACATCTCTCCCGAATCTTAAACCCAACTTGT
	MYC_large_oligo_1412	127964707	127964747	GGTTACCTCTTATCTAGTGGTTTCTCCACTGTCTGCTCTTCTTTTGTGGTGGTTGGGGGGGAATCTTAAACCCAACTTGT
	MYC_large_oligo_1413	127964774	127964814	GGTTACCTCTTATCTAGTGGGTTTCATTTCTCACTGTTCCTCTATAAACACTGGGACTCCGAATCTTAAACCCAACTTGT
	MYC_large_oligo_1414	127964856	127964896	GGTTACCTCTTATCTAGTGGCCTCCATGCCTTTGTTAATACAGTCTCTCCCCACCCGCTGGAATCTTAAACCCAACTTGT
	MYC_large_oligo_1415	127964932	127964972	GGTTACCTCTTATCTAGTGGTACACTTGTCTTTTTCAGCAGAAATGTTGCATACTCCATGGAATCTTAAACCCAACTTGT
	MYC_large_oligo_1416	127965001	127965041	GGTTACCTCTTATCTAGTGGAATTCACTTTTTCGAATTCCAAACGTGCCGCCTGTACTTCGAATCTTAAACCCAACTTGT
	MYC_large_oligo_1417	127965064	127965104	GGTTACCTCTTATCTAGTGGTGCCTCATGTCATAGGCGTTATCTCCAACAGTTATCTGCCGAATCTTAAACCCAACTTGT
	MYC_large_oligo_1418	127965114	127965154	GGTTACCTCTTATCTAGTGGTGTTGGAGGACATTGTTATCTGCCTCTCTAAAACTGTTGGGAATCTTAAACCCAACTTGT
	MYC_large_oligo_1419	127965195	127965235	GGTTACCTCTTATCTAGTGGCTCAAAACAGTAGCCCCTGCTCAAGGCGTCTTCACAGAGCGAATCTTAAACCCAACTTGT
	MYC_large_oligo_1420	127965420	127965460	GGTTACCTCTTATCTAGTGGCATGGGGGAGAGGGACAAGGAGGAAGAAGAGCAGGCTGGGGAATCTTAAACCCAACTTGT
	MYC_large_oligo_1421	127965489	127965529	GGTTACCTCTTATCTAGTGGTGTGTGATGGGTTGGGTTTCCCTGGAAACAGCTGATATGGGAATCTTAAACCCAACTTGT
	MYC_large_oligo_1422	127965573	127965613	GGTTACCTCTTATCTAGTGGATACTTGTGAAAAGGAAGGAAAGGAAGCGGGACTGGGAAGGAATCTTAAACCCAACTTGT
	MYC_large_oligo_1423	127965626	127965666	GGTTACCTCTTATCTAGTGGGCTGTTATGCAGTCTCAATGGAATCCTCAGCTGATCTTGCGAATCTTAAACCCAACTTGT
	MYC_large_oligo_1424	127965756	127965796	GGTTACCTCTTATCTAGTGGGAGGTAGGCTACCCCAGGAAGGTGCATGTCCTCTGGCAAGGAATCTTAAACCCAACTTGT
	MYC_large_oligo_1425	127965834	127965874	GGTTACCTCTTATCTAGTGGTTGGAAGCAGGCCGCCCCAAGAAGGTGCATGTCCTCTGGCGAATCTTAAACCCAACTTGT
	MYC_large_oligo_1426	127965951	127965991	GGTTACCTCTTATCTAGTGGGACTATGGGAGGAGGACCTGGGCAGTGCATCATACTGTCCGAATCTTAAACCCAACTTGT
	MYC_large_oligo_1427	127966066	127966106	GGTTACCTCTTATCTAGTGGTCAGCTTCTGAACAGTGGTTCTAAGTAGCCTCAGTAGGCCGAATCTTAAACCCAACTTGT
	MYC_large_oligo_1428	127966136	127966176	GGTTACCTCTTATCTAGTGGCCTATGAGTTGCAACCTCTATTCGGGTATGAAAATGCAACGAATCTTAAACCCAACTTGT
	MYC_large_oligo_1429	127966199	127966239	GGTTACCTCTTATCTAGTGGTTGGAACAATACCAGACAATCTAGTGATATGTGCCATCACGAATCTTAAACCCAACTTGT
	MYC_large_oligo_1430	127966311	127966351	GGTTACCTCTTATCTAGTGGCTGGAAAGCGGCATACTCTGTTCTATTTTATGAACCTCTCGAATCTTAAACCCAACTTGT
	MYC_large_oligo_1431	127966396	127966436	GGTTACCTCTTATCTAGTGGCTGGTTTCTACCAGGGCTGTCTAGTCTTCATGGTCTTATGGAATCTTAAACCCAACTTGT
	MYC_large_oligo_1432	127966535	127966575	GGTTACCTCTTATCTAGTGGTTGCTCCCAAGGGGTGTTTGTATGTGTGTTTGATCTCCAGGAATCTTAAACCCAACTTGT
	MYC_large_oligo_1433	127966616	127966656	GGTTACCTCTTATCTAGTGGCATCCCATCTTCACCACCCAGGCACAGACAGATCCTTGTGGAATCTTAAACCCAACTTGT
	MYC_large_oligo_1434	127966734	127966774	GGTTACCTCTTATCTAGTGGGCCCTTCCTGCTTGAATCAAAGCCTTGGGTGGTCTAGGGCGAATCTTAAACCCAACTTGT
	MYC_large_oligo_1435	127966860	127966900	GGTTACCTCTTATCTAGTGGCTTGAGGATCAAAACAGGTAGTTCTAGGCAGTCATGATCCGAATCTTAAACCCAACTTGT
	MYC_large_oligo_1436	127966936	127966976	GGTTACCTCTTATCTAGTGGACCTTCTCTAATCTGCAGTTTCCTCATCTATCAAGTAGAGGAATCTTAAACCCAACTTGT
	MYC_large_oligo_1437	127967066	127967106	GGTTACCTCTTATCTAGTGGGACACTTAACATAGTATCTGTTGAGAAGTCAGTCTTTAACGAATCTTAAACCCAACTTGT
	MYC_large_oligo_1438	127967130	127967170	GGTTACCTCTTATCTAGTGGCAGATTGTTATTATTAGAATTCAAGGATGGGGAATACAGCGAATCTTAAACCCAACTTGT
	MYC_large_oligo_1439	127967225	127967265	GGTTACCTCTTATCTAGTGGGTAGCAATGACAAACTGGGCTTCAAGTCAGCAGAGGACAGGAATCTTAAACCCAACTTGT
	MYC_large_oligo_1440	127967302	127967342	GGTTACCTCTTATCTAGTGGGCTGGACTGGGACTCAGGATAACTGGCATCTAGGCAAGCCGAATCTTAAACCCAACTTGT
	MYC_large_oligo_1441	127967353	127967393	GGTTACCTCTTATCTAGTGGTGATTTTGGGCAAACACTTCAACTTTCCAAGGATTCATAGGAATCTTAAACCCAACTTGT
	MYC_large_oligo_1442	127967475	127967515	GGTTACCTCTTATCTAGTGGCCTCACAGTTCAGTCACAAATAGCACTGACCAATGAGCTGGAATCTTAAACCCAACTTGT
	MYC_large_oligo_1443	127967573	127967613	GGTTACCTCTTATCTAGTGGAGATGTGTGGCAAGGACAGAAAAGCAAACACAGCATGTTCGAATCTTAAACCCAACTTGT
	MYC_large_oligo_1444	127967666	127967706	GGTTACCTCTTATCTAGTGGCATCACACACACGGGCCTCTCGGGGGATGGGGGTTGGGGGGAATCTTAAACCCAACTTGT
	MYC_large_oligo_1445	127967836	127967876	GGTTACCTCTTATCTAGTGGGATGTGTGGTCTTCAGGTTCTTTCTTTCCCTGCTATGGTGGAATCTTAAACCCAACTTGT
	MYC_large_oligo_1446	127967929	127967969	GGTTACCTCTTATCTAGTGGAATACCTGAGTTACCACATGGAAGAGAGGTGCCCTAGGGCGAATCTTAAACCCAACTTGT
	MYC_large_oligo_1447	127968067	127968107	GGTTACCTCTTATCTAGTGGATGGCATAGGATTAGATTGAGCTTGTCCAACCCATGGCCCGAATCTTAAACCCAACTTGT
	MYC_large_oligo_1448	127968315	127968355	GGTTACCTCTTATCTAGTGGCTTCCAATGTGACCTGAGGAAGCCAAAAGATTGGACAGCCGAATCTTAAACCCAACTTGT
	MYC_large_oligo_1449	127968386	127968426	GGTTACCTCTTATCTAGTGGGCTGTAATAGCTCTCATTCTGACCATTAGGATGAATGGAGGAATCTTAAACCCAACTTGT
	MYC_large_oligo_1450	127968450	127968490	GGTTACCTCTTATCTAGTGGAGCTCTGTCATATTTGTGCTCAATACAGAACTTAGGAGCCGAATCTTAAACCCAACTTGT
	MYC_large_oligo_1451	127968513	127968553	GGTTACCTCTTATCTAGTGGCATAGATGTGATGATTGGGGCCATGCCAAGAGTTTTGTCCGAATCTTAAACCCAACTTGT
	MYC_large_oligo_1452	127968578	127968618	GGTTACCTCTTATCTAGTGGTACGTGTGTGTACATGTATGTGTGTTATATTGATGTGAACGAATCTTAAACCCAACTTGT
	MYC_large_oligo_1453	127968658	127968698	GGTTACCTCTTATCTAGTGGTATACTCAAAGTGAGATTAACACACAATGGCTCATGGCACGAATCTTAAACCCAACTTGT
	MYC_large_oligo_1454	127968708	127968748	GGTTACCTCTTATCTAGTGGAAAGTAATACCAACTTGGTGATAAGGAAAGGAAAGTGGGAGAATCTTAAACCCAACTTGT
	MYC_large_oligo_1455	127968881	127968921	GGTTACCTCTTATCTAGTGGTGCACAAGTTTCAACTGATGGCAAAGTTAATCTGAACTGCGAATCTTAAACCCAACTTGT
	MYC_large_oligo_1456	127968936	127968976	GGTTACCTCTTATCTAGTGGCAAGAGCAATCACAATACATAGACATACACACATATCCTCGAATCTTAAACCCAACTTGT
	MYC_large_oligo_1457	127969032	127969072	GGTTACCTCTTATCTAGTGGAAGAGATTGAGTTCTGAAATAAAACATTTTACCACCTGGGGAATCTTAAACCCAACTTGT
	MYC_large_oligo_1458	127969150	127969190	GGTTACCTCTTATCTAGTGGCTAGGACCTATCTCATGGGGTAATTCAGAGAGGATAATTGGAATCTTAAACCCAACTTGT
	MYC_large_oligo_1459	127969201	127969241	GGTTACCTCTTATCTAGTGGTGAAAAGTGCCTAACATAATGCCTGGCATAGAGAAAGCACGAATCTTAAACCCAACTTGT
	MYC_large_oligo_1460	127969311	127969351	GGTTACCTCTTATCTAGTGGTGTTTATCTTTCTGGCTAGCAAGACCATGTGATCTGAAGGGAATCTTAAACCCAACTTGT
	MYC_large_oligo_1461	127969372	127969412	GGTTACCTCTTATCTAGTGGGATGTGGTATTTTGTACCAGATTACTTTCTAACTGGAGAGGAATCTTAAACCCAACTTGT
	MYC_large_oligo_1462	127969458	127969498	GGTTACCTCTTATCTAGTGGAGTTCCTACCTTTCTCCACCCAGCCCTTCAGAGACATCACGAATCTTAAACCCAACTTGT
	MYC_large_oligo_1463	127969544	127969584	GGTTACCTCTTATCTAGTGGGGTCCAAAGGGGTGAAATGACTGCCTTATCTTCACTTGGGGAATCTTAAACCCAACTTGT
	MYC_large_oligo_1464	127969659	127969699	GGTTACCTCTTATCTAGTGGGTGTAAGAAATGATCTTTTACCTATTGCACACAGTAAGTGGAATCTTAAACCCAACTTGT
	MYC_large_oligo_1465	127969731	127969771	GGTTACCTCTTATCTAGTGGAAATTAACACTAATCAGCCAAGCACGGTGGTTCATGCCTGGAATCTTAAACCCAACTTGT
	MYC_large_oligo_1466	127970069	127970109	GGTTACCTCTTATCTAGTGGGAAAGATTGAGTGGCTATATGAATATCAGACAATGCAGACGAATCTTAAACCCAACTTGT
	MYC_large_oligo_1467	127970126	127970166	GGTTACCTCTTATCTAGTGGTGCCACATGTGAAGAGAGGTATTTAGAAATAATAAATGGGGAATCTTAAACCCAACTTGT
	MYC_large_oligo_1468	127970187	127970227	GGTTACCTCTTATCTAGTGGACAATTCTAAGTATATGTGCTCCTAAAACCAGAGCATTGGGAATCTTAAACCCAACTTGT
	MYC_large_oligo_1469	127970508	127970548	GGTTACCTCTTATCTAGTGGCCTTGGGTTAAGCATGTTTGGTAGACAAGAGGCAAAAAGCGAATCTTAAACCCAACTTGT
	MYC_large_oligo_1470	127970601	127970641	GGTTACCTCTTATCTAGTGGATCCAGTCGTCAAAAGATCCCATTAAGTAAATGAATGTGCGAATCTTAAACCCAACTTGT
	MYC_large_oligo_1471	127970679	127970719	GGTTACCTCTTATCTAGTGGGACAGTAGACTTGTATAAAAGCTAGATAAAGAGCTCCTACGAATCTTAAACCCAACTTGT
	MYC_large_oligo_1472	127970739	127970779	GGTTACCTCTTATCTAGTGGAACAACCCAATAAAAATGGGCAAAAGTTGTGCACAGACACGAATCTTAAACCCAACTTGT
	MYC_large_oligo_1473	127970928	127970968	GGTTACCTCTTATCTAGTGGGGCTAGGACGTGGAGCAACTGGAATGCTTAGACATTGCTGGAATCTTAAACCCAACTTGT
	MYC_large_oligo_1474	127970994	127971034	GGTTACCTCTTATCTAGTGGGTCAGGCAGCCATTCTACTCCCTGATACTTACCTAGGAGGGAATCTTAAACCCAACTTGT
	MYC_large_oligo_1475	127971096	127971136	GGTTACCTCTTATCTAGTGGTAACCAAAACCCAGAAACAGATCAAGTATTCACATACAGGGAATCTTAAACCCAACTTGT
	MYC_large_oligo_1476	127971230	127971270	GGTTACCTCTTATCTAGTGGCCAAAGCACTAAATTGAGTGAAAGGAGGCAGATATAAGAGGAATCTTAAACCCAACTTGT
	MYC_large_oligo_1477	127971304	127971344	GGTTACCTCTTATCTAGTGGCTCCTAACAGTCAAATCTAATCCATGTTCCCAGAAATCAGGAATCTTAAACCCAACTTGT
	MYC_large_oligo_1478	127971381	127971421	GGTTACCTCTTATCTAGTGGTACTGGTGATCTTACCACATACATTTTTCGTACAGCGGACGAATCTTAAACCCAACTTGT
	MYC_large_oligo_1479	127971436	127971476	GGTTACCTCTTATCTAGTGGTTGTAGTTCCCATTTCAACTCCCTTCCTTTTTTAAGCCTGGAATCTTAAACCCAACTTGT
	MYC_large_oligo_1480	127971507	127971547	GGTTACCTCTTATCTAGTGGCTTATTGAAAGCTGCTATCTAATAGATCCTCAATCTATGCGAATCTTAAACCCAACTTGT
	MYC_large_oligo_1481	127971734	127971774	GGTTACCTCTTATCTAGTGGGCCTGAGTCAATCTTGCCTGTAGTGGGGCTGAGTCTGGGCGAATCTTAAACCCAACTTGT
	MYC_large_oligo_1482	127971846	127971886	GGTTACCTCTTATCTAGTGGTCTCAACTGGCTGGGGATCTGAGCACCAGGGAGGCTCTGGGAATCTTAAACCCAACTTGT
	MYC_large_oligo_1483	127971978	127972018	GGTTACCTCTTATCTAGTGGGGGAGTTCCCCCCTTTTCTCAAGGATGTCCCTGGCTTTCTGAATCTTAAACCCAACTTGT
	MYC_large_oligo_1484	127972069	127972109	GGTTACCTCTTATCTAGTGGGCCGGTTCGTGATTTGACGGCCTGGAGAGTCCCCAAAGGAGAATCTTAAACCCAACTTGT
	MYC_large_oligo_1485	127972120	127972160	GGTTACCTCTTATCTAGTGGCCCCAACTCCGCTTTCGGCATCTTCTGCCCTGCACTCTGCGAATCTTAAACCCAACTTGT
	MYC_large_oligo_1486	127972197	127972237	GGTTACCTCTTATCTAGTGGGGCCTGAAGTACTCAAAGAGGTTTCTCAGTTCTCACCCTGGAATCTTAAACCCAACTTGT
	MYC_large_oligo_1487	127972251	127972291	GGTTACCTCTTATCTAGTGGTGTCCAGACTCATTGTGTGGCCAGAGTTCCTTGAGATTGCGAATCTTAAACCCAACTTGT
	MYC_large_oligo_1488	127972348	127972388	GGTTACCTCTTATCTAGTGGCTCCTTCTCCATCTATGGTGAATTCTGCCTTTTGCCAGACGAATCTTAAACCCAACTTGT
	MYC_large_oligo_1489	127972461	127972501	GGTTACCTCTTATCTAGTGGAGACATTCTCATCCTCAGATTTCTAATGGGTTCTTTGATCGAATCTTAAACCCAACTTGT
	MYC_large_oligo_1490	127972518	127972558	GGTTACCTCTTATCTAGTGGGCAGTTTATTCTGCTTCTAGTGAGATTGACAGATTCTTACGAATCTTAAACCCAACTTGT
	MYC_large_oligo_1491	127972623	127972663	GGTTACCTCTTATCTAGTGGCTACCCAGGTTAGGTGTTGTCAAAGAATGGCCTGCATGACGAATCTTAAACCCAACTTGT
	MYC_large_oligo_1492	127972673	127972713	GGTTACCTCTTATCTAGTGGACCCCTATGTTTCTATATCCTTCAAGCTAAGTCTGGCCCTGAATCTTAAACCCAACTTGT
	MYC_large_oligo_1493	127972723	127972763	GGTTACCTCTTATCTAGTGGTGTTCACTAACCCCCAACCTAGACTATGACATGTTCTGTGGAATCTTAAACCCAACTTGT
	MYC_large_oligo_1494	127972868	127972908	GGTTACCTCTTATCTAGTGGTGTGTGAGCGGGACAAAGAGATTGTGCAGGCCACACATGCGAATCTTAAACCCAACTTGT
	MYC_large_oligo_1495	127972919	127972959	GGTTACCTCTTATCTAGTGGCAGCTTTCCTTTGGCTTCAAATTAAAGAGGCATGTAAGAGGAATCTTAAACCCAACTTGT
	MYC_large_oligo_1496	127972991	127973031	GGTTACCTCTTATCTAGTGGCAGTTGTTTTGGCATTTGGACTGAGGATATAGTTTTGGCCGAATCTTAAACCCAACTTGT
	MYC_large_oligo_1497	127973080	127973120	GGTTACCTCTTATCTAGTGGCTTAGTCCTGAAAGCCCTTTCTCAGTAACAATGGTGCTACGAATCTTAAACCCAACTTGT
	MYC_large_oligo_1498	127973228	127973268	GGTTACCTCTTATCTAGTGGCTGTGCTGCAGAGATGGGGTCCTGACAGACACAATGCCCCGAATCTTAAACCCAACTTGT
	MYC_large_oligo_1499	127973296	127973336	GGTTACCTCTTATCTAGTGGCCTGTCCCCTTCCTTAGTTATCTCTGCTCCAGATGACTAGGAATCTTAAACCCAACTTGT
	MYC_large_oligo_1500	127973354	127973394	GGTTACCTCTTATCTAGTGGAGAGTAGAGAAGAGGTCACTGTCACTGTGGTCAGGAGCACGAATCTTAAACCCAACTTGT
	MYC_large_oligo_1501	127973407	127973447	GGTTACCTCTTATCTAGTGGGTGAAAGGGAAGCTTGAAATCTGTCAATTCCATATTCCTCGAATCTTAAACCCAACTTGT
	MYC_large_oligo_1502	127973601	127973641	GGTTACCTCTTATCTAGTGGGAGATGCCAGTGCACTATGATTGTGCCACTACACTCCCGCGAATCTTAAACCCAACTTGT
	MYC_large_oligo_1503	127973651	127973691	GGTTACCTCTTATCTAGTGGGAGCAAAACCCTGACTCTAAAACCAAAAAGAAAAGCGAATGAATCTTAAACCCAACTTGT
	MYC_large_oligo_1504	127973743	127973783	GGTTACCTCTTATCTAGTGGGTGCTAGGACTTCTGGGGGATGTTGCCTTCTAAACCTTCCGAATCTTAAACCCAACTTGT
	MYC_large_oligo_1505	127973803	127973843	GGTTACCTCTTATCTAGTGGGGCTGTTCATACACCTCTTTTTATACATCCTCATCGCATCGAATCTTAAACCCAACTTGT
	MYC_large_oligo_1506	127973998	127974038	GGTTACCTCTTATCTAGTGGGGATCCTGAATTCTGGATTCCAGGTTCTAGCTTCTGCACCGAATCTTAAACCCAACTTGT
	MYC_large_oligo_1507	127974080	127974120	GGTTACCTCTTATCTAGTGGTTTTTTGGCCGGGCGGGGGGTGGGGTGGGGGGCAGGGAATGAATCTTAAACCCAACTTGT
	MYC_large_oligo_1508	127974171	127974211	GGTTACCTCTTATCTAGTGGATTGCAACCTTCAGCTCCCGGGTTCAATTCTTGAGCATACGAATCTTAAACCCAACTTGT
	MYC_large_oligo_1509	127974224	127974264	GGTTACCTCTTATCTAGTGGCATGGCAGGGTTTTCACTTTTTATTGGCTGTGAGTATACCGAATCTTAAACCCAACTTGT
	MYC_large_oligo_1510	127974295	127974335	GGTTACCTCTTATCTAGTGGGCTTGTAGAAGCCCCTTATCTAACATCTGTCCTTTGGAGCGAATCTTAAACCCAACTTGT
	MYC_large_oligo_1511	127974401	127974441	GGTTACCTCTTATCTAGTGGCTTGGAATACTGCAGGAAGGAAATAGGCCATATGATTTCCGAATCTTAAACCCAACTTGT
	MYC_large_oligo_1512	127974451	127974491	GGTTACCTCTTATCTAGTGGTCAGCACAACATAGCACATAGATGAAAGAGTTGATGACTAGAATCTTAAACCCAACTTGT
	MYC_large_oligo_1513	127974514	127974554	GGTTACCTCTTATCTAGTGGCTGGTAATATTAGGGACTCATTGAGTACTATGGATAAAAGGAATCTTAAACCCAACTTGT
	MYC_large_oligo_1514	127974586	127974626	GGTTACCTCTTATCTAGTGGGGTTTTTGGATAATGGATCTGAAATTCAGAGCAGTTAGGCGAATCTTAAACCCAACTTGT
	MYC_large_oligo_1515	127974655	127974695	GGTTACCTCTTATCTAGTGGGAGGAGACTTCATCCCTATTTTCTATCTCAAAGTCCATACGAATCTTAAACCCAACTTGT
	MYC_large_oligo_1516	127974839	127974879	GGTTACCTCTTATCTAGTGGCCACCACCCTGACTTAACTCCACGAGCATGTCCTTGCGTGGAATCTTAAACCCAACTTGT
	MYC_large_oligo_1517	127974900	127974940	GGTTACCTCTTATCTAGTGGGCTTTCTCCTTGGCTAATCTTCTATCTTCTATCTCTTGGCGAATCTTAAACCCAACTTGT
	MYC_large_oligo_1518	127974988	127975028	GGTTACCTCTTATCTAGTGGAATCTAAGCCCAGTACTTCATTGCTGCTCAAAGAAACAGCGAATCTTAAACCCAACTTGT
	MYC_large_oligo_1519	127975057	127975097	GGTTACCTCTTATCTAGTGGGGCTTAGACATCTCAGAATTGAGAATTTTAGGTGCTCTGGGAATCTTAAACCCAACTTGT
	MYC_large_oligo_1520	127975153	127975193	GGTTACCTCTTATCTAGTGGCTTTGTATTGATTGCAGAATGAAATCTTTGCCTCTCCCTCGAATCTTAAACCCAACTTGT
	MYC_large_oligo_1521	127975235	127975275	GGTTACCTCTTATCTAGTGGCAACAGCCCCTTTCCTCCAGCAAAGTATGACTCAATCTTCGAATCTTAAACCCAACTTGT
	MYC_large_oligo_1522	127975319	127975359	GGTTACCTCTTATCTAGTGGGCTCCTTTCCTACACATAATGCTTTCTTCTCTCTCTGTGGGAATCTTAAACCCAACTTGT
	MYC_large_oligo_1523	127975438	127975478	GGTTACCTCTTATCTAGTGGATCCTTTTTTGCTTGTGGCTTATCTCCTCCACATCTAGACGAATCTTAAACCCAACTTGT
	MYC_large_oligo_1524	127975506	127975546	GGTTACCTCTTATCTAGTGGATGTCTCATTTCTGTAGTGTCTTGAGTACTCAAGGCAGCCGAATCTTAAACCCAACTTGT
	MYC_large_oligo_1525	127975556	127975596	GGTTACCTCTTATCTAGTGGTCCGTTAGAACACATATCTGGAAAGACACATCCCAATAGAGAATCTTAAACCCAACTTGT
	MYC_large_oligo_1526	127975761	127975801	GGTTACCTCTTATCTAGTGGGTGTGGAGCGGGCGTCTGATTGCACCTGCCTCGTGCCAGCGAATCTTAAACCCAACTTGT
	MYC_large_oligo_1527	127975813	127975853	GGTTACCTCTTATCTAGTGGGCCTCATCCGCTGATGGATCTGTGCCACTGCTGCTTGCTGGAATCTTAAACCCAACTTGT
	MYC_large_oligo_1528	127975864	127975904	GGTTACCTCTTATCTAGTGGCAGGCAAGCTTTTGCACAAGCCGTTCCCTCTGCCTGGGACGAATCTTAAACCCAACTTGT
	MYC_large_oligo_1529	127975970	127976010	GGTTACCTCTTATCTAGTGGCCATCTTCAAGCAAAATTTGCCTTTCTCTCCCCTGGGCTCGAATCTTAAACCCAACTTGT
	MYC_large_oligo_1530	127976037	127976077	GGTTACCTCTTATCTAGTGGATTTCTTTCACTCCATCATAGCCTTCATCAGCCTTGGTGGGAATCTTAAACCCAACTTGT
	MYC_large_oligo_1531	127976154	127976194	GGTTACCTCTTATCTAGTGGGAGACTGTGTTCATTCAATCTCCCTACCACCAACTCTAGCGAATCTTAAACCCAACTTGT
	MYC_large_oligo_1532	127976274	127976314	GGTTACCTCTTATCTAGTGGCAGTTCAAACCTTCCACTGGTCCACAGGATGCCTCACTGCGAATCTTAAACCCAACTTGT
	MYC_large_oligo_1533	127976360	127976400	GGTTACCTCTTATCTAGTGGGACCTGGACATTTGGAGATTGAGAGGCCATATCTCTACTGGAATCTTAAACCCAACTTGT
	MYC_large_oligo_1534	127976513	127976553	GGTTACCTCTTATCTAGTGGCCCTGATGAGCTAGCTAGAGAGGATTCGTCTCTGAGGCACGAATCTTAAACCCAACTTGT
	MYC_large_oligo_1535	127976613	127976653	GGTTACCTCTTATCTAGTGGCCCTGATGAGCTAGCTAGAGAGGATTCATCTCTGAGGCACGAATCTTAAACCCAACTTGT
	MYC_large_oligo_1536	127976676	127976716	GGTTACCTCTTATCTAGTGGCCTAGGTCTACATCCCCAGGAGAGTTCCCTTGTACAGCCCGAATCTTAAACCCAACTTGT
	MYC_large_oligo_1537	127976862	127976902	GGTTACCTCTTATCTAGTGGGTGCACAGCTGGCTTTGGTGGCAGCAAGATGCCTTAGGCCGAATCTTAAACCCAACTTGT
	MYC_large_oligo_1538	127976913	127976953	GGTTACCTCTTATCTAGTGGAGGAACTGGCAGAGAAAGTGAATTCTCTATCGTAAAGCCCGAATCTTAAACCCAACTTGT
	MYC_large_oligo_1539	127976980	127977020	GGTTACCTCTTATCTAGTGGGGTGAATGATTCTGGCCTGCGGTCTATGGCAATGCCTAGGGAATCTTAAACCCAACTTGT
	MYC_large_oligo_1540	127977073	127977113	GGTTACCTCTTATCTAGTGGCCAGGGACCTATAGCTTTGAAACACTAGGGCTACAGGGAGGAATCTTAAACCCAACTTGT
	MYC_large_oligo_1541	127977251	127977291	GGTTACCTCTTATCTAGTGGCCAGTTTCCTCTGTCTCCTCTTTTCTTGTCTTCATTGCCCGAATCTTAAACCCAACTTGT
	MYC_large_oligo_1542	127977313	127977353	GGTTACCTCTTATCTAGTGGCTGAGCTCCCTGTCTCTGGTCTCTCCCTATATCCCCTTCCGAATCTTAAACCCAACTTGT
	MYC_large_oligo_1543	127977363	127977403	GGTTACCTCTTATCTAGTGGCCACACGCCTGCCATTTAGCTTCCCAAACTACAGCAGAATGAATCTTAAACCCAACTTGT
	MYC_large_oligo_1544	127977441	127977481	GGTTACCTCTTATCTAGTGGGAATCAGGAAATTTGCTTTACTGGGTACAAGTCCCTTGACGAATCTTAAACCCAACTTGT
	MYC_large_oligo_1545	127977558	127977598	GGTTACCTCTTATCTAGTGGCTTTAGGAGGCCAAGGTGGTGGGCGGATCATGAGGTCAAGGAATCTTAAACCCAACTTGT
	MYC_large_oligo_1546	127977901	127977941	GGTTACCTCTTATCTAGTGGACTAGCAGGATGTATGAAATAATGTGGATGCTCTGCTCCCGAATCTTAAACCCAACTTGT
	MYC_large_oligo_1547	127977964	127978004	GGTTACCTCTTATCTAGTGGTGCTAACCATTCCCCTCCTTAAAAAACCACAATGACTCCCGAATCTTAAACCCAACTTGT
	MYC_large_oligo_1548	127978068	127978108	GGTTACCTCTTATCTAGTGGTACACACTTACACAGCTTTCTATATCCTGGCTACAACGACGAATCTTAAACCCAACTTGT
	MYC_large_oligo_1549	127978221	127978261	GGTTACCTCTTATCTAGTGGGGATGCTTCACCCAAATCATACAACCCACTGAGCCTCAGGGAATCTTAAACCCAACTTGT
	MYC_large_oligo_1550	127978342	127978382	GGTTACCTCTTATCTAGTGGCAGCCCCATACTTCAAGGCCTCTTGCAGATTCCTCCTCCCGAATCTTAAACCCAACTTGT
	MYC_large_oligo_1551	127978481	127978521	GGTTACCTCTTATCTAGTGGTGCATACACATACCTGTTCGGTCCTTCAGAGCAGCTGCTGGAATCTTAAACCCAACTTGT
	MYC_large_oligo_1552	127978533	127978573	GGTTACCTCTTATCTAGTGGCTTCCTACCCTCAGAAGCAAGTATAGTGAATGGCACCAGCGAATCTTAAACCCAACTTGT
	MYC_large_oligo_1553	127978781	127978821	GGTTACCTCTTATCTAGTGGCACCAGTGGACCCTGCTGAGTGACCCTCCTCCCAATGGAGGAATCTTAAACCCAACTTGT
	MYC_large_oligo_1554	127978865	127978905	GGTTACCTCTTATCTAGTGGGCAGAACCACAGACTTATCTGCCATTTCACTCTGAGTGCAGAATCTTAAACCCAACTTGT
	MYC_large_oligo_1555	127978926	127978966	GGTTACCTCTTATCTAGTGGGACTGGTGCAGTAATAACAAGAATTTCCTAGAGGACTACCGAATCTTAAACCCAACTTGT
	MYC_large_oligo_1556	127978976	127979016	GGTTACCTCTTATCTAGTGGTGTCTGGTTTCTTACCTAAAACTTCACAATCCACTTAAGAGAATCTTAAACCCAACTTGT
	MYC_large_oligo_1557	127979055	127979095	GGTTACCTCTTATCTAGTGGCAGTCTGAGTTTGCTGGGAGGCTGGAATGATTGCCAAGCCGAATCTTAAACCCAACTTGT
	MYC_large_oligo_1558	127979144	127979184	GGTTACCTCTTATCTAGTGGGAAAGAAGTGGGGATGACAAATTCTGTTTTTTCTGGGGGCGAATCTTAAACCCAACTTGT
	MYC_large_oligo_1559	127979214	127979254	GGTTACCTCTTATCTAGTGGGCAGGAGAGAATTTGGTTAAAAGTAAGGAAGATCTGTCAGGAATCTTAAACCCAACTTGT
	MYC_large_oligo_1560	127979359	127979399	GGTTACCTCTTATCTAGTGGTGGCTGCATTATGAAAATGTGGAAATAGACCAGGAACCTCGAATCTTAAACCCAACTTGT
	MYC_large_oligo_1561	127979439	127979479	GGTTACCTCTTATCTAGTGGGTACAGTATAGTAGTCATAGTTTCCTCATCTGCAAAATGGGAATCTTAAACCCAACTTGT
	MYC_large_oligo_1562	127979616	127979656	GGTTACCTCTTATCTAGTGGGCACTCTCAATCTCAATATACTTAGTGTCTTAACTAAGGGGAATCTTAAACCCAACTTGT
	MYC_large_oligo_1563	127979687	127979727	GGTTACCTCTTATCTAGTGGATTGCGGATGAAGATGGAGGAGGAGCAGGAGGAGGAGAAGGAATCTTAAACCCAACTTGT
	MYC_large_oligo_1564	127979767	127979807	GGTTACCTCTTATCTAGTGGGGGACGTAGCTGGGGTCTCCTGTATGCAACATGGAATGAGGAATCTTAAACCCAACTTGT
	MYC_large_oligo_1565	127979876	127979916	GGTTACCTCTTATCTAGTGGGTCTGTAATTTTGGGGTGACATTATGTACCTCACAAGAGGGAATCTTAAACCCAACTTGT
	MYC_large_oligo_1566	127979938	127979978	GGTTACCTCTTATCTAGTGGCATAGCACAAGTTTTGGTACACACTAGGCACCTCTACATGGAATCTTAAACCCAACTTGT
	MYC_large_oligo_1567	127980088	127980128	GGTTACCTCTTATCTAGTGGGCCCAGACACAGTCCCAGTCCTACATTTGGAGCAAGTCACGAATCTTAAACCCAACTTGT
	MYC_large_oligo_1568	127980164	127980204	GGTTACCTCTTATCTAGTGGAGTTCCTTCCATGTCATCATGAAATCTCACTACTAGCAGCGAATCTTAAACCCAACTTGT
	MYC_large_oligo_1569	127980282	127980322	GGTTACCTCTTATCTAGTGGATTTTTGGTGCCTTAGGAAAGGAAAATTCTTTCAGTGAGCGAATCTTAAACCCAACTTGT
	MYC_large_oligo_1570	127980417	127980457	GGTTACCTCTTATCTAGTGGGTTAGAGGGGCTAAGCATTGAAACAGTAACGGGTGTTCCCGAATCTTAAACCCAACTTGT
	MYC_large_oligo_1571	127980494	127980534	GGTTACCTCTTATCTAGTGGCCGTGGCTTTGGGTGAGGCAAAAACATTTGGCACAGTGAGGAATCTTAAACCCAACTTGT
	MYC_large_oligo_1572	127980554	127980594	GGTTACCTCTTATCTAGTGGATCTATGGGCATACAACCCACTTAAGGTTTACTATTGCTCGAATCTTAAACCCAACTTGT
	MYC_large_oligo_1573	127980757	127980797	GGTTACCTCTTATCTAGTGGCGTGCATGCATGGAAGCACTCCTAACTATGCATGGCAGGCGAATCTTAAACCCAACTTGT
	MYC_large_oligo_1574	127980902	127980942	GGTTACCTCTTATCTAGTGGGCACTTGCCCGCCCACAGAAAGTTGCAGAGCTTCCGATCCGAATCTTAAACCCAACTTGT
	MYC_large_oligo_1575	127981011	127981051	GGTTACCTCTTATCTAGTGGCCCCCACCTCCAAGTGTTAACCTGCCCTACCAGAGCCAGGGAATCTTAAACCCAACTTGT
	MYC_large_oligo_1576	127981083	127981123	GGTTACCTCTTATCTAGTGGTGGGAGGGTGATGGCTGTGCCCAGATTTCAGCTTTTGTTCGAATCTTAAACCCAACTTGT
	MYC_large_oligo_1577	127981133	127981173	GGTTACCTCTTATCTAGTGGCCTTAACTGCTTGCTCCATTAACTTTGAGGAATTGGAGACGAATCTTAAACCCAACTTGT
	MYC_large_oligo_1578	127981208	127981248	GGTTACCTCTTATCTAGTGGCGAGATCTTACCCACCAAAGACACCATTTAGGACCTGGCCGAATCTTAAACCCAACTTGT
	MYC_large_oligo_1579	127981283	127981323	GGTTACCTCTTATCTAGTGGCCAAAAGGGTTGGCCACAGCTCGACAATTAATTAGCTGGGGAATCTTAAACCCAACTTGT
	MYC_large_oligo_1580	127981414	127981454	GGTTACCTCTTATCTAGTGGCTGCCCAGTGAGAGGCCAGAGGGATCCAGGTATGTGCTGGGAATCTTAAACCCAACTTGT
	MYC_large_oligo_1581	127981503	127981543	GGTTACCTCTTATCTAGTGGTAGTGATGGTCAGGGAGGTTGAAATGAGCCACCAAGGGAGGAATCTTAAACCCAACTTGT
	MYC_large_oligo_1582	127981616	127981656	GGTTACCTCTTATCTAGTGGCCCTCCCTCCCTTCTTACTTTCTTCCCCTCTCTCCCTCCCGAATCTTAAACCCAACTTGT
	MYC_large_oligo_1583	127981780	127981820	GGTTACCTCTTATCTAGTGGTGCCTAAACCCCTGTTATGCTGTGGGCTGGACTAGGTGCCGAATCTTAAACCCAACTTGT
	MYC_large_oligo_1584	127981929	127981969	GGTTACCTCTTATCTAGTGGTTCTCCACCCTCACCCTATGTTAAGCTTCTTGATGGCAGGGAATCTTAAACCCAACTTGT
	MYC_large_oligo_1585	127982096	127982136	GGTTACCTCTTATCTAGTGGGGATGGAAAGAAGCAAGGGATAGGATTTTGTGGAAGTTCCGAATCTTAAACCCAACTTGT
	MYC_large_oligo_1586	127982236	127982276	GGTTACCTCTTATCTAGTGGGTTCTGTATGTGACCCAGATGGCCCACATGGTCCCCTGACGAATCTTAAACCCAACTTGT
	MYC_large_oligo_1587	127982288	127982328	GGTTACCTCTTATCTAGTGGTCTCCCCTCAAAGGGCTTCCTTTGCTTCAAAGGGCTTTAGGAATCTTAAACCCAACTTGT
	MYC_large_oligo_1588	127982449	127982489	GGTTACCTCTTATCTAGTGGGTTACAGGTAGGACTGCATTCCTCCTGGAGGCTCCATGGGGAATCTTAAACCCAACTTGT
	MYC_large_oligo_1589	127982503	127982543	GGTTACCTCTTATCTAGTGGTGCCTTTCCCAGCTTCTAGAGAATAGCTACATTCCTTGGCGAATCTTAAACCCAACTTGT
	MYC_large_oligo_1590	127982569	127982609	GGTTACCTCTTATCTAGTGGGCCAGCAGTCTAAACTCTTTTTTATTGACCTCCTGCCTCCGAATCTTAAACCCAACTTGT
	MYC_large_oligo_1591	127982634	127982674	GGTTACCTCTTATCTAGTGGGTTGGACCCACACAGAGAATCAAGGATAATCCCAATATCCGAATCTTAAACCCAACTTGT
	MYC_large_oligo_1592	127982732	127982772	GGTTACCTCTTATCTAGTGGCCAGGGATTAGGATGTAGACATCATGGGGGCAGGGAGGGGGAATCTTAAACCCAACTTGT
	MYC_large_oligo_1593	127982824	127982864	GGTTACCTCTTATCTAGTGGCAGCAAACGAACCAAACTGAAAGGCCACAAAATGAGCAAGGAATCTTAAACCCAACTTGT
	MYC_large_oligo_1594	127982877	127982917	GGTTACCTCTTATCTAGTGGCTGTAAAGTATTTTGCTCAGAGAGCCCCATGATGATGAAGGAATCTTAAACCCAACTTGT
	MYC_large_oligo_1595	127982934	127982974	GGTTACCTCTTATCTAGTGGTTTTGGCCCTGTCTCCTTCCTGTGGAAATCAGATAGATTCGAATCTTAAACCCAACTTGT
	MYC_large_oligo_1596	127982984	127983024	GGTTACCTCTTATCTAGTGGCTCTTGATTCCCTAGACATCGTAAGAGCAAACCACATACTGAATCTTAAACCCAACTTGT
	MYC_large_oligo_1597	127983045	127983085	GGTTACCTCTTATCTAGTGGAGTGGACACTCTAGAAGGCCCTCACTTGGCTAACGACAGCGAATCTTAAACCCAACTTGT
	MYC_large_oligo_1598	127983098	127983138	GGTTACCTCTTATCTAGTGGTGTCTTCCTGGGCTCTCTACAGCACACATTCAGGGCACGGGAATCTTAAACCCAACTTGT
	MYC_large_oligo_1599	127983222	127983262	GGTTACCTCTTATCTAGTGGGTAATTCATGCAGAGCCGGCTGTGCTGGAGACCAGACTCTGAATCTTAAACCCAACTTGT
	MYC_large_oligo_1600	127983313	127983353	GGTTACCTCTTATCTAGTGGGGAAAGTGTGGTGGGTGTGGGCTCGGAAAGTGGGGAGTGCGAATCTTAAACCCAACTTGT
	MYC_large_oligo_1601	127983417	127983457	GGTTACCTCTTATCTAGTGGTCCTGGGTGGGATTGCAGAACCGATTGAGGCAGTTCCAGGGAATCTTAAACCCAACTTGT
	MYC_large_oligo_1602	127983467	127983507	GGTTACCTCTTATCTAGTGGTGCTGCATCGGAATGAAGGGTCTGCAAAATATCTCAAGCAGAATCTTAAACCCAACTTGT
	MYC_large_oligo_1603	127983553	127983593	GGTTACCTCTTATCTAGTGGGGGGAGGTTCAGACTCTTCAGCCAGAGGTTGCATGGCCCCGAATCTTAAACCCAACTTGT
	MYC_large_oligo_1604	127983635	127983675	GGTTACCTCTTATCTAGTGGGCAAAGGCAGATTGGTCCCCAGGCAAGGAAGGGGTTTTTCGAATCTTAAACCCAACTTGT
	MYC_large_oligo_1605	127983736	127983776	GGTTACCTCTTATCTAGTGGGGCTAGTTCAGCCTACAGTCAGGAATGAACAAAGTTTAGAGAATCTTAAACCCAACTTGT
	MYC_large_oligo_1606	127983837	127983877	GGTTACCTCTTATCTAGTGGAGGCAGTTTCAGTCTTAGATGCCCTTAGGAGCCAGACAGGGAATCTTAAACCCAACTTGT
	MYC_large_oligo_1607	127983894	127983934	GGTTACCTCTTATCTAGTGGACTGGCCAGGTGCAAGACACAGGGAGTGATAGGGACTGTGGAATCTTAAACCCAACTTGT
	MYC_large_oligo_1608	127984038	127984078	GGTTACCTCTTATCTAGTGGGGTCCAGCCATTTGATTCCAGTGGGAGGGTCTGGGTGAGGGAATCTTAAACCCAACTTGT
	MYC_large_oligo_1609	127984089	127984129	GGTTACCTCTTATCTAGTGGATCATCTCTGGCAGCTCCTTTTCTGCTGATTCCATTCTCCGAATCTTAAACCCAACTTGT
	MYC_large_oligo_1610	127984139	127984179	GGTTACCTCTTATCTAGTGGTGCACTCATTTGAGGCAGAAACCTCTATGTCTTCATAATTGAATCTTAAACCCAACTTGT
	MYC_large_oligo_1611	127984282	127984322	GGTTACCTCTTATCTAGTGGCAGTGTCACAGTCATCGGCTAATACCCAAAGGGCTGTGGCGAATCTTAAACCCAACTTGT
	MYC_large_oligo_1612	127984396	127984436	GGTTACCTCTTATCTAGTGGGGCTGAAGTGTTGGTAATCTTAACCCTTACTTCTTTTCCGGAATCTTAAACCCAACTTGT
	MYC_large_oligo_1613	127984446	127984486	GGTTACCTCTTATCTAGTGGCCTAACAAGGAATTTTATCCAAAAGGAACAATGGCCAGATGAATCTTAAACCCAACTTGT
	MYC_large_oligo_1614	127984622	127984662	GGTTACCTCTTATCTAGTGGGATTCCCATGAGTTGAGGTTGATTGGCTGCAAGTGGGCCCGAATCTTAAACCCAACTTGT
	MYC_large_oligo_1615	127984711	127984751	GGTTACCTCTTATCTAGTGGGGCAGGGGCCAGACACTGTAGAATTACCTTCCACATAAACGAATCTTAAACCCAACTTGT
	MYC_large_oligo_1616	127984777	127984817	GGTTACCTCTTATCTAGTGGGCAGGGGACTTAAACTTTAAGACAAAGCAACACTGTTCACGAATCTTAAACCCAACTTGT
	MYC_large_oligo_1617	127984845	127984885	GGTTACCTCTTATCTAGTGGGGGCTCTGACAAATTACATTTACAGCCCAGTTTAAGGAGGGAATCTTAAACCCAACTTGT
	MYC_large_oligo_1618	127984904	127984944	GGTTACCTCTTATCTAGTGGGAGAAGGATGTGGTGAGTGGCAATGATATATCCCCATTCCGAATCTTAAACCCAACTTGT
	MYC_large_oligo_1619	127984966	127985006	GGTTACCTCTTATCTAGTGGTTCTAGTCCTTTCTGTATGGCAGGAACTGTTCTATGACCCGAATCTTAAACCCAACTTGT
	MYC_large_oligo_1620	127985063	127985103	GGTTACCTCTTATCTAGTGGCCACCACTGCACTCATACAAGGCTAGATTCTTAACAGGGCGAATCTTAAACCCAACTTGT
	MYC_large_oligo_1621	127985189	127985229	GGTTACCTCTTATCTAGTGGGCCCTTAATCATTGTACCAGGTTCCAAGGGCTGCTGTAACGAATCTTAAACCCAACTTGT
	MYC_large_oligo_1622	127985367	127985407	GGTTACCTCTTATCTAGTGGTTCAAGAAATTCTCTTGCTTCAGCCTCGTGAGTAGCTGGGGAATCTTAAACCCAACTTGT
	MYC_large_oligo_1623	127985489	127985529	GGTTACCTCTTATCTAGTGGCGAACTCCTGACCTGAGGTAATCCGCTGGCCTCGGCCTCCGAATCTTAAACCCAACTTGT
	MYC_large_oligo_1624	127985547	127985587	GGTTACCTCTTATCTAGTGGGGCATGAGCCACCGTGCCCGACCCAGAAATGTATTCTTTTGAATCTTAAACCCAACTTGT
	MYC_large_oligo_1625	127985630	127985670	GGTTACCTCTTATCTAGTGGGGTTGGTTCCTTCTGCGGCTCTGAGGAGAGAGTGCACCCCGAATCTTAAACCCAACTTGT
	MYC_large_oligo_1626	127985680	127985720	GGTTACCTCTTATCTAGTGGCCTAGTTTCTGGTGATTGTCAGTGAGCCTTGACATTCTTTGAATCTTAAACCCAACTTGT
	MYC_large_oligo_1627	127985744	127985784	GGTTACCTCTTATCTAGTGGCTCGGCCTTCATTTTCACATGATCTTCCCCTCTATGTCTCGAATCTTAAACCCAACTTGT
	MYC_large_oligo_1628	127985810	127985850	GGTTACCTCTTATCTAGTGGTTCTTCAGTCTGAATTTAAGGCTCTTCCTAAAAAGCCAGGGAATCTTAAACCCAACTTGT
	MYC_large_oligo_1629	127985917	127985957	GGTTACCTCTTATCTAGTGGAGGCACTGAGGGCTAACACTTGGACATATCTTTCTTGGAGGAATCTTAAACCCAACTTGT
	MYC_large_oligo_1630	127985971	127986011	GGTTACCTCTTATCTAGTGGGAAACAGACAACAGTCTTCAGGGGCAGTTGAATAACAGCCGAATCTTAAACCCAACTTGT
	MYC_large_oligo_1631	127986036	127986076	GGTTACCTCTTATCTAGTGGGCTGGGCTCAGCACATGATCATGGGGGCATGCATTTTTAGGAATCTTAAACCCAACTTGT
	MYC_large_oligo_1632	127986403	127986443	GGTTACCTCTTATCTAGTGGACCACTAACTGGAGACTGTCTTATTTCCATGGAAGACTTCGAATCTTAAACCCAACTTGT
	MYC_large_oligo_1633	127986474	127986514	GGTTACCTCTTATCTAGTGGGATAAATTCCCATGATTGGCTAAAGCCTGCTGTTGTGAGCGAATCTTAAACCCAACTTGT
	MYC_large_oligo_1634	127986558	127986598	GGTTACCTCTTATCTAGTGGCTGGGCTAAGGGATGCCCCAGTGGCTGGTAAAACGCTATTGAATCTTAAACCCAACTTGT
	MYC_large_oligo_1635	127986682	127986722	GGTTACCTCTTATCTAGTGGTGGAGGAGTATTATCCAATCCCTGAGGACCCCAATAGAACGAATCTTAAACCCAACTTGT
	MYC_large_oligo_1636	127986760	127986800	GGTTACCTCTTATCTAGTGGGCTGGGACATGCATCTTCTTTTGCCCTTGGTCATCGCAGCGAATCTTAAACCCAACTTGT
	MYC_large_oligo_1637	127986836	127986876	GGTTACCTCTTATCTAGTGGCCAGCGCCCCCACCACTTGTTCTCAGTTCTTTGGACTCAGGAATCTTAAACCCAACTTGT
	MYC_large_oligo_1638	127986932	127986972	GGTTACCTCTTATCTAGTGGGACTTCTCAGCCTCCATAATCACATGCGCCAATCCCCATAGAATCTTAAACCCAACTTGT
	MYC_large_oligo_1639	127987012	127987052	GGTTACCTCTTATCTAGTGGCTGTTTCTCTGGAGAACTCTGACTAAACAACAACATCAACGAATCTTAAACCCAACTTGT
	MYC_large_oligo_1640	127987068	127987108	GGTTACCTCTTATCTAGTGGCCACACTCTCATTAGTATAATTGGGAGAAAAATATGCCCCGAATCTTAAACCCAACTTGT
	MYC_large_oligo_1641	127987157	127987197	GGTTACCTCTTATCTAGTGGCTAATACAAGGAATGGCCATTTCCTCCAAAGGTCCTGTTGGAATCTTAAACCCAACTTGT
	MYC_large_oligo_1642	127987273	127987313	GGTTACCTCTTATCTAGTGGAGCTGGGCCTGGGCTGGGACTCAGACACACAGATTTCCCCGAATCTTAAACCCAACTTGT
	MYC_large_oligo_1643	127987372	127987412	GGTTACCTCTTATCTAGTGGCCCAAGGGTCTCTTTTATCCTGGATGCCTGACACCTTGCCGAATCTTAAACCCAACTTGT
	MYC_large_oligo_1644	127987430	127987470	GGTTACCTCTTATCTAGTGGTCATCCTGTGGCCTTGAATGTGCTTCCTCCATTTGACCCCGAATCTTAAACCCAACTTGT
	MYC_large_oligo_1645	127987521	127987561	GGTTACCTCTTATCTAGTGGCCTGCCTCCCACCTGAACAATGACATCAAGGCAATGACGGGAATCTTAAACCCAACTTGT
	MYC_large_oligo_1646	127987622	127987662	GGTTACCTCTTATCTAGTGGGCCTCCAGCAGCTTTGTCTTCCTGTGTGGCTTTATCTCTCGAATCTTAAACCCAACTTGT
	MYC_large_oligo_1647	127987800	127987840	GGTTACCTCTTATCTAGTGGGACAGCAATGGCATAAGCTCTGGGGCCAGATGGATATGGGGAATCTTAAACCCAACTTGT
	MYC_large_oligo_1648	127987872	127987912	GGTTACCTCTTATCTAGTGGGTGGCCTTGGATGAGTTAATGTAATGTCTCTGAGCCACGGGAATCTTAAACCCAACTTGT
	MYC_large_oligo_1649	127987958	127987998	GGTTACCTCTTATCTAGTGGATAGTTTATTGTGTAAGTGTCTACTGAGTTGTAAGCCCTCGAATCTTAAACCCAACTTGT
	MYC_large_oligo_1650	127988034	127988074	GGTTACCTCTTATCTAGTGGTGAACAAGGCAATTCATATACCTGACGTGGTGCATGGCACGAATCTTAAACCCAACTTGT
	MYC_large_oligo_1651	127988114	127988154	GGTTACCTCTTATCTAGTGGTAGCGCACATCTTAGTCTGCACAAAATACTTAAGACTGGGGAATCTTAAACCCAACTTGT
	MYC_large_oligo_1652	127988253	127988293	GGTTACCTCTTATCTAGTGGGCTTCTAAGATGGTGCCTTGTTTCTGTGTCCCCCAGAGGGGAATCTTAAACCCAACTTGT
	MYC_large_oligo_1653	127988324	127988364	GGTTACCTCTTATCTAGTGGGATGGATGGGCAAAAGGGCCTAGCTAGTTCTCTGCAACCCGAATCTTAAACCCAACTTGT
	MYC_large_oligo_1654	127988381	127988421	GGTTACCTCTTATCTAGTGGGCCTAGTCATGTCTTAAAGGACCCACCTCAACGCTGTTGCGAATCTTAAACCCAACTTGT
	MYC_large_oligo_1655	127988477	127988517	GGTTACCTCTTATCTAGTGGAGAACACCACTTCATCCCAAGAATTGTCCAGGTCTCTTCCGAATCTTAAACCCAACTTGT
	MYC_large_oligo_1656	127988604	127988644	GGTTACCTCTTATCTAGTGGTCCTGGCTAAACCAAATTGGGTTGGATATCTAACCTTCCCGAATCTTAAACCCAACTTGT
	MYC_large_oligo_1657	127988655	127988695	GGTTACCTCTTATCTAGTGGCCTCACAGGCATAATGAAGGTAATAATATGTGTTTCATACGAATCTTAAACCCAACTTGT
	MYC_large_oligo_1658	127988706	127988746	GGTTACCTCTTATCTAGTGGTTCAGTGAGTTTATTCATTCATTAGGCTTACAACAGTGCCGAATCTTAAACCCAACTTGT
	MYC_large_oligo_1659	127988834	127988874	GGTTACCTCTTATCTAGTGGGGAAGATTCCTCCAAAGGCATTCTCCTTGGATCTTCATTGGAATCTTAAACCCAACTTGT
	MYC_large_oligo_1660	127988968	127989008	GGTTACCTCTTATCTAGTGGTCCTCCCTCTTTCCCTACTGCTCCTAGCATACTGCTGGGGGAATCTTAAACCCAACTTGT
	MYC_large_oligo_1661	127989018	127989058	GGTTACCTCTTATCTAGTGGTTGCGTCTACTTTTGAAAAGTGTGTGTTGCAGAATTGGCAGAATCTTAAACCCAACTTGT
	MYC_large_oligo_1662	127989076	127989116	GGTTACCTCTTATCTAGTGGACGACAAAGCTGTAAATCTTGCAAGACTTTAGCTATACTCGAATCTTAAACCCAACTTGT
	MYC_large_oligo_1663	127989154	127989194	GGTTACCTCTTATCTAGTGGGAGGTTGGAACTTGACCACAGACACCTGGTTAGTTAGCAGGAATCTTAAACCCAACTTGT
	MYC_large_oligo_1664	127989276	127989316	GGTTACCTCTTATCTAGTGGAAAAAAGAGATTCCCAGCCTATGGATCCTAAAAACTTGCTGAATCTTAAACCCAACTTGT
	MYC_large_oligo_1665	127989347	127989387	GGTTACCTCTTATCTAGTGGGGAGGATAAGAGCCATATTTTGCTGGATATTCACCTGAGCGAATCTTAAACCCAACTTGT
	MYC_large_oligo_1666	127989413	127989453	GGTTACCTCTTATCTAGTGGGACCTGAGAGGACCTTTTGCTTTTCTTCTCCACCTGGTCCGAATCTTAAACCCAACTTGT
	MYC_large_oligo_1667	127989520	127989560	GGTTACCTCTTATCTAGTGGAGGATGCATTTGCACGGGTCAGGAACTTGGCTGCTGCTACGAATCTTAAACCCAACTTGT
	MYC_large_oligo_1668	127989572	127989612	GGTTACCTCTTATCTAGTGGGTCCCTTGTCTACTTTCCATCTCAGGGACTCAGTTACTTCGAATCTTAAACCCAACTTGT
	MYC_large_oligo_1669	127989636	127989676	GGTTACCTCTTATCTAGTGGCTGGCTGTGTTCCAAATCCTCTTCCCATTCTAGCATTCTGGAATCTTAAACCCAACTTGT
	MYC_large_oligo_1670	127989732	127989772	GGTTACCTCTTATCTAGTGGACTATTACCTCATGCTCCAGCCGGGAGGTTCTGTATTGCCGAATCTTAAACCCAACTTGT
	MYC_large_oligo_1671	127989782	127989822	GGTTACCTCTTATCTAGTGGTCATACAATGCCTCTCTTTGAGTGACACATGGGTAACTGTGAATCTTAAACCCAACTTGT
	MYC_large_oligo_1672	127989962	127990002	GGTTACCTCTTATCTAGTGGCGTAGGAACCGTCTCCCTGCAACACATTTCTTTCAGCTTGGAATCTTAAACCCAACTTGT
	MYC_large_oligo_1673	127990015	127990055	GGTTACCTCTTATCTAGTGGCTTCTTGGGGATTCACATGCTCTCTGAGGGTTCACCAAAGGAATCTTAAACCCAACTTGT
	MYC_large_oligo_1674	127990072	127990112	GGTTACCTCTTATCTAGTGGATATCTCAGCATGGTGGCAATGCCTCCCTTGTGTATTGCCGAATCTTAAACCCAACTTGT
	MYC_large_oligo_1675	127990128	127990168	GGTTACCTCTTATCTAGTGGATGTGACTTTGAACACTTGAAAACACAGACAGCCTGGTGGGAATCTTAAACCCAACTTGT
	MYC_large_oligo_1676	127990201	127990241	GGTTACCTCTTATCTAGTGGCTCTGAACTGTTCAAGTTTTAAGCAATCAGTTCCAGTTAGGAATCTTAAACCCAACTTGT
	MYC_large_oligo_1677	127990291	127990331	GGTTACCTCTTATCTAGTGGGCGAGAGCTGCTGGTAGGCAATCAACATAAAATATCCATAGAATCTTAAACCCAACTTGT
	MYC_large_oligo_1678	127990350	127990390	GGTTACCTCTTATCTAGTGGGATCAGGAGGTTTTCTTTTGCCTACTGTCTATCAGCTGTGGAATCTTAAACCCAACTTGT
	MYC_large_oligo_1679	127990400	127990440	GGTTACCTCTTATCTAGTGGGCTGTTTCTTTTATTAGACAAGATGGGAAAAGAGGCAAACGAATCTTAAACCCAACTTGT
	MYC_large_oligo_1680	127990461	127990501	GGTTACCTCTTATCTAGTGGCTCCTTTGTATGGTACAAGAAGGTTATAAAGCCATAATAGGAATCTTAAACCCAACTTGT
	MYC_large_oligo_1681	127990629	127990669	GGTTACCTCTTATCTAGTGGCATGTGGCTGGGCTGAGCTATGTAACCCCAGGGGATCATGGAATCTTAAACCCAACTTGT
	MYC_large_oligo_1682	127990709	127990749	GGTTACCTCTTATCTAGTGGGTGTGGGATGGTGCCCTCAGAAATGTGCAATGGAAAAGCCGAATCTTAAACCCAACTTGT
	MYC_large_oligo_1683	127990759	127990799	GGTTACCTCTTATCTAGTGGGGAATGCAAACACGGGATGAAAGGGAATGTGAATCAACACGAATCTTAAACCCAACTTGT
	MYC_large_oligo_1684	127990810	127990850	GGTTACCTCTTATCTAGTGGGTATACAGACATGTTATATATTTTCTGATTAGGAGAGCCCGAATCTTAAACCCAACTTGT
	MYC_large_oligo_1685	127990902	127990942	GGTTACCTCTTATCTAGTGGGCTGAACTAAGCAGGGTGGCCTAACTTCTGTGACAAACCGGAATCTTAAACCCAACTTGT
	MYC_large_oligo_1686	127991053	127991093	GGTTACCTCTTATCTAGTGGGTCTGTTGGTCTGTTCCATGGCCTCAGAGGTCTGCAGAGGGAATCTTAAACCCAACTTGT
	MYC_large_oligo_1687	127991127	127991167	GGTTACCTCTTATCTAGTGGGCCCAAAGGGTCTTCTGAAAAAATCTGGGTAGAGCCAGGCGAATCTTAAACCCAACTTGT
	MYC_large_oligo_1688	127991234	127991274	GGTTACCTCTTATCTAGTGGGAATCTGCAGGACAGTCTCTGTGTGCCCAGGAGGAATGGGGAATCTTAAACCCAACTTGT
	MYC_large_oligo_1689	127991284	127991324	GGTTACCTCTTATCTAGTGGGGGAACATAGTGCCAGTGCATTGTCTTTGCTACTTGCTGCGAATCTTAAACCCAACTTGT
	MYC_large_oligo_1690	127991374	127991414	GGTTACCTCTTATCTAGTGGTCCTTTTTCCACTCCACAAAGCTCTAGAATTCATCCTCTGGAATCTTAAACCCAACTTGT
	MYC_large_oligo_1691	127991426	127991466	GGTTACCTCTTATCTAGTGGCACGGATTACAATAACAGCAGTGCTTGAGGTCAACAAGGGGAATCTTAAACCCAACTTGT
	MYC_large_oligo_1692	127991566	127991606	GGTTACCTCTTATCTAGTGGACTCAGACATGACCCAGCAGTTGCTTGGAGATATTTGGCCGAATCTTAAACCCAACTTGT
	MYC_large_oligo_1693	127991641	127991681	GGTTACCTCTTATCTAGTGGGTTCTTGTCTCTGCCCCTGTTGCTTTCTCTCTCTAAGGCCGAATCTTAAACCCAACTTGT
	MYC_large_oligo_1694	127991703	127991743	GGTTACCTCTTATCTAGTGGGCCCGTTGTTTCAACTGTAAATGCCATGTGGTCTACTCTCGAATCTTAAACCCAACTTGT
	MYC_large_oligo_1695	127991783	127991823	GGTTACCTCTTATCTAGTGGCTCAGCTAGAGGGCTCATATCTAACCACCTGCTGAGCACCGAATCTTAAACCCAACTTGT
	MYC_large_oligo_1696	127992132	127992172	GGTTACCTCTTATCTAGTGGGGCTTGAGCCACCGCGCCCGGCCCCCACATGCTCTTATTAGAATCTTAAACCCAACTTGT
	MYC_large_oligo_1697	127992271	127992311	GGTTACCTCTTATCTAGTGGATGGTGTACAACTTGATATATGTCACCATTTTGGAATGGCGAATCTTAAACCCAACTTGT
	MYC_large_oligo_1698	127992423	127992463	GGTTACCTCTTATCTAGTGGGTCACCATGTCATACAATAGATCCTCTAAACTTATTCCTCGAATCTTAAACCCAACTTGT
	MYC_large_oligo_1699	127992496	127992536	GGTTACCTCTTATCTAGTGGCTCCTCAATCCCAATCCCCACTCCCCAGCTCCTGGTAGCCGAATCTTAAACCCAACTTGT
	MYC_large_oligo_1700	127992612	127992652	GGTTACCTCTTATCTAGTGGTTCTGTGCCTGGTTTCTTTCACTAAACAATGTCCTTCAGGGAATCTTAAACCCAACTTGT
	MYC_large_oligo_1701	127993967	127994007	GGTTACCTCTTATCTAGTGGGGCTAGCCAGTTTTCCCAGCATTTATTAAATAGGGAATCCGAATCTTAAACCCAACTTGT
	MYC_large_oligo_1702	127994304	127994344	GGTTACCTCTTATCTAGTGGGGGATGGCATTGAATCTGCAAATTACCCTGGGCAGTATGGGAATCTTAAACCCAACTTGT
	MYC_large_oligo_1703	127994537	127994577	GGTTACCTCTTATCTAGTGGGCTCTCTGTTTGTGTGTTGTTGGTGTACAAGAATGCTTGTGAATCTTAAACCCAACTTGT
	MYC_large_oligo_1704	127995718	127995758	GGTTACCTCTTATCTAGTGGTTTGAAGGGTTTTTTGTGTTTGCTCTTGCTTTTCTAGTTCGAATCTTAAACCCAACTTGT
	MYC_large_oligo_1705	127996398	127996438	GGTTACCTCTTATCTAGTGGCTTCTTGTTGAATTGATCGATTTACCATTATGTAATGGCCGAATCTTAAACCCAACTTGT
	MYC_large_oligo_1706	127996792	127996832	GGTTACCTCTTATCTAGTGGGGCATGATTTTGCAGCAGCAGGTACTGGTTGTTCCTTTCCGAATCTTAAACCCAACTTGT
	MYC_large_oligo_1707	127997211	127997251	GGTTACCTCTTATCTAGTGGTCTGAATGTTGGCCTGCCTTGCTTGTTTGGGGAAGTTCTCGAATCTTAAACCCAACTTGT
	MYC_large_oligo_1708	127998251	127998291	GGTTACCTCTTATCTAGTGGGGCAATGGCGGGCGCCCCTCCCCCAGATTTTTTAAGGCTGGAATCTTAAACCCAACTTGT
	MYC_large_oligo_1709	127998303	127998343	GGTTACCTCTTATCTAGTGGTCCATTCGCTAGGTCAACATCAGGAAGGTTTTCCCTAATGGAATCTTAAACCCAACTTGT
	MYC_large_oligo_1710	127998460	127998500	GGTTACCTCTTATCTAGTGGGGGGTGAGAGAAGGGTCTGGTTTCATGCTTCTGCATGTGGGAATCTTAAACCCAACTTGT
	MYC_large_oligo_1711	127998528	127998568	GGTTACCTCTTATCTAGTGGGAAGAGACTGTCCTGTCCTGATTGTATATGTATGTTTTGGGAATCTTAAACCCAACTTGT
	MYC_large_oligo_1712	127998629	127998669	GGTTACCTCTTATCTAGTGGCATTGACCTATATGTCTGCTTTGGTGCCAGTACCATGCTGGAATCTTAAACCCAACTTGT
	MYC_large_oligo_1713	127998740	127998780	GGTTACCTCTTATCTAGTGGCTCAGGATTGCTTTGGCTATTCAAGGTTTTGTGTGGTTTCGAATCTTAAACCCAACTTGT
	MYC_large_oligo_1714	127998854	127998894	GGTTACCTCTTATCTAGTGGCTGTAGATTGCTATTGGCAGTATGGGCATTTTAAAAATACGAATCTTAAACCCAACTTGT
	MYC_large_oligo_1715	127998947	127998987	GGTTACCTCTTATCTAGTGGAAACTTTTTATGGTGTTCCTTATAGAGATCTTTCACCTCCGAATCTTAAACCCAACTTGT
	MYC_large_oligo_1716	127999078	127999118	GGTTACCTCTTATCTAGTGGATGGTACAAATTTTTGTCTGGTGATTTTGTATCCTGCAGCGAATCTTAAACCCAACTTGT
	MYC_large_oligo_1717	127999270	127999310	GGTTACCTCTTATCTAGTGGCCAGTGCTATGTTGATTTGAAGTGGTAAGAGTGGGCATCCGAATCTTAAACCCAACTTGT
	MYC_large_oligo_1718	127999338	127999378	GGTTACCTCTTATCTAGTGGGTGTTCTACTTTTCGCCATTGAGTGTGATATTAGCTGTGGGAATCTTAAACCCAACTTGT
	MYC_large_oligo_1719	127999404	127999444	GGTTACCTCTTATCTAGTGGAGAGAACATTCCTTCTATAGTTAATTTGTTGAGAGCTCTGGAATCTTAAACCCAACTTGT
	MYC_large_oligo_1720	127999484	127999524	GGTTACCTCTTATCTAGTGGCATCTATTGAGATGATCATGCAGTTTTGTCCTTCATTCTGGAATCTTAAACCCAACTTGT
	MYC_large_oligo_1721	127999561	127999601	GGTTACCTCTTATCTAGTGGTGAACCATCCAAAACCCAGGACCTGATGACTTCATGACTGGAATCTTAAACCCAACTTGT
	MYC_large_oligo_1722	127999611	127999651	GGTTACCTCTTATCTAGTGGAACTAGATAGAAGTAATGCCAGCTTTTGTCAAACTTTCCCGAATCTTAAACCCAACTTGT
	MYC_large_oligo_1723	127999689	127999729	GGTTACCTCTTATCTAGTGGTGCAAGCCTCACCTTACCCTGATATCAAAGCCAATCAAGGGAATCTTAAACCCAACTTGT
	MYC_large_oligo_1724	127999762	127999802	GGTTACCTCTTATCTAGTGGTTCCTGATGAACATAAATGCCAAAATCCTCAACCAAACACGAATCTTAAACCCAACTTGT
	MYC_large_oligo_1725	127999840	127999880	GGTTACCTCTTATCTAGTGGCACCATGATAAAGGGATATTTATGCCCGGCAAAACATGACGAATCTTAAACCCAACTTGT
	MYC_large_oligo_1726	127999909	127999949	GGTTACCTCTTATCTAGTGGGGGTTATCAACTTACGATTCAGGTTTCTTGGGTCCTAAGGGAATCTTAAACCCAACTTGT
	MYC_large_oligo_1727	127999964	128000004	GGTTACCTCTTATCTAGTGGTCCAGGTTTTGTGGGTCCTAAGGCTTCAACAATTAAAAACGAATCTTAAACCCAACTTGT
	MYC_large_oligo_1728	128000098	128000138	GGTTACCTCTTATCTAGTGGCAAACATCACATGTTTGTTAACTGTCTGACACAACTCAGCGAATCTTAAACCCAACTTGT
	MYC_large_oligo_1729	128000195	128000235	GGTTACCTCTTATCTAGTGGGTCTGTCTATCTATCTATCTTTCCTAGTCTTATTTCTAGCGAATCTTAAACCCAACTTGT
	MYC_large_oligo_1730	128000329	128000369	GGTTACCTCTTATCTAGTGGTTGTCAAACCTGAAAAACTTCTGTCAAAGTTCTTTCACTGGAATCTTAAACCCAACTTGT
	MYC_large_oligo_1731	128000406	128000446	GGTTACCTCTTATCTAGTGGGCCCTTTCAATTGCAACACGTGTTCTTTTGGGGAGATGGGGAATCTTAAACCCAACTTGT
	MYC_large_oligo_1732	128000472	128000512	GGTTACCTCTTATCTAGTGGCAATAGTTTTTGGGGGTAGGGATAGTTTTTGGTTACATGGGAATCTTAAACCCAACTTGT
	MYC_large_oligo_1733	128000597	128000637	GGTTACCTCTTATCTAGTGGCCCCTACCTCTCTCCCAACCTTCCTCTGCCCCAAGTACCCGAATCTTAAACCCAACTTGT
	MYC_large_oligo_1734	128000665	128000705	GGTTACCTCTTATCTAGTGGGCATCCTCATAGCTTAGTTCTCACTTAGAAGTTAGAATATGAATCTTAAACCCAACTTGT
	MYC_large_oligo_1735	128000751	128000791	GGTTACCTCTTATCTAGTGGAACGGCCTCCAGTTCCATCCAAGTTGCCTCAAAAGACATCGAATCTTAAACCCAACTTGT
	MYC_large_oligo_1736	128000860	128000900	GGTTACCTCTTATCTAGTGGTTTTATCCCTTTGTTGGTTGATGGGCACTTAGGATGGTGCGAATCTTAAACCCAACTTGT
	MYC_large_oligo_1737	128001046	128001086	GGTTACCTCTTATCTAGTGGGTTTTCCATAGCGGTTCCACTAATTTACATTCCCACCAGCGAATCTTAAACCCAACTTGT
	MYC_large_oligo_1738	128001185	128001225	GGTTACCTCTTATCTAGTGGTTGTGGTTTTCATTTGCATTTTCCCTGATGATTAGTGACGGAATCTTAAACCCAACTTGT
	MYC_large_oligo_1739	128001265	128001305	GGTTACCTCTTATCTAGTGGTTCTTTTGAGAAATGTCCATTCATGTCCTCAGCCCACTTTGAATCTTAAACCCAACTTGT
	MYC_large_oligo_1740	128001384	128001424	GGTTACCTCTTATCTAGTGGTTGAAACACTTGTTCATACCAGTAGGAGCCCTGCCAGGGGGAATCTTAAACCCAACTTGT
	MYC_large_oligo_1741	128001439	128001479	GGTTACCTCTTATCTAGTGGTGCAAATGAGAAGCCCTGAAGCTTAGACATCATTAGTTTCGAATCTTAAACCCAACTTGT
	MYC_large_oligo_1742	128001506	128001546	GGTTACCTCTTATCTAGTGGCCCTTGTTTATCTGTGTTCACCCTCATGCTGTTTACCCACGAATCTTAAACCCAACTTGT
	MYC_large_oligo_1743	128001574	128001614	GGTTACCTCTTATCTAGTGGCATGTTCTTCATGGTGGATCTCTGTCTCCATTATGCTACCGAATCTTAAACCCAACTTGT
	MYC_large_oligo_1744	128001662	128001702	GGTTACCTCTTATCTAGTGGATTTCCCACTTGAAGTCTTTGTCCCCTTCTTGTCATTCTGGAATCTTAAACCCAACTTGT
	MYC_large_oligo_1745	128001798	128001838	GGTTACCTCTTATCTAGTGGTGGGTCATATGTGATCTGGACCAAACTATTCTTTCTAGTGGAATCTTAAACCCAACTTGT
	MYC_large_oligo_1746	128001849	128001889	GGTTACCTCTTATCTAGTGGTTCACTCTAGTCTAGAGATTTGGACTTCACCTAAGCAATGGAATCTTAAACCCAACTTGT
	MYC_large_oligo_1747	128001942	128001982	GGTTACCTCTTATCTAGTGGAGAGGGATACAATTCTCAGCATCTCCTTAGGGCCTGGACCGAATCTTAAACCCAACTTGT
	MYC_large_oligo_1748	128001994	128002034	GGTTACCTCTTATCTAGTGGGGAAGTGTCTTACACAGCTGTTGGAGTGTTCACATGTAGCGAATCTTAAACCCAACTTGT
	MYC_large_oligo_1749	128002044	128002084	GGTTACCTCTTATCTAGTGGTCTGATCCCTTTTCCCTCCTTTGGTTTTCTCTGTGGTCCTGAATCTTAAACCCAACTTGT
	MYC_large_oligo_1750	128002141	128002181	GGTTACCTCTTATCTAGTGGTTGACATATCAGCATAACGGGAATAATGAGACTATCGTGCGAATCTTAAACCCAACTTGT
	MYC_large_oligo_1751	128002281	128002321	GGTTACCTCTTATCTAGTGGGGATACCTCAGAGGCAGCTGGCTGAGTACGTCTGCTGTGCGAATCTTAAACCCAACTTGT
	MYC_large_oligo_1752	128002332	128002372	GGTTACCTCTTATCTAGTGGCAGTGTGGAGAGGCCACTGAGAATCTCTGATGACATGTGCGAATCTTAAACCCAACTTGT
	MYC_large_oligo_1753	128002407	128002447	GGTTACCTCTTATCTAGTGGCTCTAAAATGTTCCTACAGAACAACAACAGTGATTAGCAGGAATCTTAAACCCAACTTGT
	MYC_large_oligo_1754	128002480	128002520	GGTTACCTCTTATCTAGTGGAATCTGAAGGTCATCATTTGAGCTAATTTCACCCGACAGGGAATCTTAAACCCAACTTGT
	MYC_large_oligo_1755	128002545	128002585	GGTTACCTCTTATCTAGTGGCCTCGCCAACTTTACCCCTGGTATAGTCTAGCAAGACTTCGAATCTTAAACCCAACTTGT
	MYC_large_oligo_1756	128002613	128002653	GGTTACCTCTTATCTAGTGGGGGGTGGGTACGGAGTCTGTTTTTCACTCTGGGAAAGATGGAATCTTAAACCCAACTTGT
	MYC_large_oligo_1757	128002663	128002703	GGTTACCTCTTATCTAGTGGCCAGAAGGTAAATGAGGCCAGCTTCACTAGCGGTTTTAGCGAATCTTAAACCCAACTTGT
	MYC_large_oligo_1758	128002713	128002753	GGTTACCTCTTATCTAGTGGCATAGCCAAGGCTGGATCAGAACCAGAATAAGAATTTCTCGAATCTTAAACCCAACTTGT
	MYC_large_oligo_1759	128002809	128002849	GGTTACCTCTTATCTAGTGGGGGAAGCAGATGCAATTAGCACAGGAGCCATTCTGGAGGGGAATCTTAAACCCAACTTGT
	MYC_large_oligo_1760	128002945	128002985	GGTTACCTCTTATCTAGTGGCCAGATTCCAAAGAGGGGTCCTTGTCTCCAGTCCTGGCCCGAATCTTAAACCCAACTTGT
	MYC_large_oligo_1761	128003088	128003128	GGTTACCTCTTATCTAGTGGCGGTAACATCCCTACCCTTAGTACAAAAGGTGAGTTGACCGAATCTTAAACCCAACTTGT
	MYC_large_oligo_1762	128003191	128003231	GGTTACCTCTTATCTAGTGGGGGCATGGGTCTGGAGGTGGTTTGTCTGAAGCGAATCCTGGAATCTTAAACCCAACTTGT
	MYC_large_oligo_1763	128003273	128003313	GGTTACCTCTTATCTAGTGGGGTTGGTGCAAAATAATTAGCCGCTAATGGCAAAAACCACGAATCTTAAACCCAACTTGT
	MYC_large_oligo_1764	128003368	128003408	GGTTACCTCTTATCTAGTGGGAGCATAATTATTGCAGTACCTCACAGAGCTATTGTGAAGGAATCTTAAACCCAACTTGT
	MYC_large_oligo_1765	128003479	128003519	GGTTACCTCTTATCTAGTGGCTTCAATCCTCACAGTTCTGAGGCAGGCTTCACTCTCCCCGAATCTTAAACCCAACTTGT
	MYC_large_oligo_1766	128003598	128003638	GGTTACCTCTTATCTAGTGGAGACTGAGAGGCAGCTCTAGCACAGAGTGGAGATGAGGAGGAATCTTAAACCCAACTTGT
	MYC_large_oligo_1767	128003673	128003713	GGTTACCTCTTATCTAGTGGCGTTTCCCCAAAACCAACCCCTACTGAGCCACTGACTCCGGAATCTTAAACCCAACTTGT
	MYC_large_oligo_1768	128003764	128003804	GGTTACCTCTTATCTAGTGGCTCCCCACCCCTCCCCCACCCTCTGGCATCCCTCTATCACGAATCTTAAACCCAACTTGT
	MYC_large_oligo_1769	128003849	128003889	GGTTACCTCTTATCTAGTGGAGAGCTCCTTCTTCCCTCGGGAAAGCTCTCTCTGTAAATGGAATCTTAAACCCAACTTGT
	MYC_large_oligo_1770	128003903	128003943	GGTTACCTCTTATCTAGTGGGAGGCTGGTTAGTGAACAATCGTCATAAGAGGGTCACTTGGAATCTTAAACCCAACTTGT
	MYC_large_oligo_1771	128003954	128003994	GGTTACCTCTTATCTAGTGGTGCAGGCTTTCTCGTTTGTTTCTAGCTATATTTCAAGAAGGAATCTTAAACCCAACTTGT
	MYC_large_oligo_1772	128004058	128004098	GGTTACCTCTTATCTAGTGGCAAGCTTCCATAGTTGACAGATGAAAAAGCTGAGGCCCAGGAATCTTAAACCCAACTTGT
	MYC_large_oligo_1773	128004119	128004159	GGTTACCTCTTATCTAGTGGCAGCTTTCACAGTTCCTTCAACAGCAGAGCTCAAGACTAGGAATCTTAAACCCAACTTGT
	MYC_large_oligo_1774	128004175	128004215	GGTTACCTCTTATCTAGTGGCACCACTTCCTTCCCTTTCATCAGACTGAACTCTTGGCAGGAATCTTAAACCCAACTTGT
	MYC_large_oligo_1775	128004296	128004336	GGTTACCTCTTATCTAGTGGCCCACTTTTCATGTTTTGGTTTTGCTTTGCCTAACACCTCGAATCTTAAACCCAACTTGT
	MYC_large_oligo_1776	128004365	128004405	GGTTACCTCTTATCTAGTGGCCAGGGAAACTCATCTCTTATTTGCTCTCACAATAGCCCCGAATCTTAAACCCAACTTGT
	MYC_large_oligo_1777	128004436	128004476	GGTTACCTCTTATCTAGTGGTGTCTTTGTGTATGTCTGCCTTTCCTGGAGGAAAAAGAACGAATCTTAAACCCAACTTGT
	MYC_large_oligo_1778	128004487	128004527	GGTTACCTCTTATCTAGTGGGTTCGTCGTTCTATTCTTTGTCTCTTGGCATCATCATTGGGAATCTTAAACCCAACTTGT
	MYC_large_oligo_1779	128004578	128004618	GGTTACCTCTTATCTAGTGGGATGGATGGATGGATGGATGCTTGGGTGGTTGGGTAGATAGAATCTTAAACCCAACTTGT
	MYC_large_oligo_1780	128004692	128004732	GGTTACCTCTTATCTAGTGGTGGATGGGTGGGTGGGTGAGTGAATGGGTGGGTGGGTGGGGAATCTTAAACCCAACTTGT
	MYC_large_oligo_1781	128004788	128004828	GGTTACCTCTTATCTAGTGGGGACATGTAAATTTTCCTTTGAATGTGTAGGAAATTACCCGAATCTTAAACCCAACTTGT
	MYC_large_oligo_1782	128004909	128004949	GGTTACCTCTTATCTAGTGGGCCTAGCTTATGATCCCCTGATGTTTCTAAAAGCAGGAAGGAATCTTAAACCCAACTTGT
	MYC_large_oligo_1783	128004962	128005002	GGTTACCTCTTATCTAGTGGGCTCTAGTAGCAGGTGGAAATTAAATGCCCCCTCACTGTGGAATCTTAAACCCAACTTGT
	MYC_large_oligo_1784	128005042	128005082	GGTTACCTCTTATCTAGTGGCTCAACACCTTTACAGCCCATGGGTATATGTGTGTGCCTGGAATCTTAAACCCAACTTGT
	MYC_large_oligo_1785	128005152	128005192	GGTTACCTCTTATCTAGTGGCAAATGGCCCCTTGGACAGTCAAAAGTTTAGTGCCTTCGCGAATCTTAAACCCAACTTGT
	MYC_large_oligo_1786	128005208	128005248	GGTTACCTCTTATCTAGTGGTTATGGGGAGCCAATGAGGTCTGGCAAGCTCTAATGTCTGGAATCTTAAACCCAACTTGT
	MYC_large_oligo_1787	128005287	128005327	GGTTACCTCTTATCTAGTGGCAGGAATTCCATGTGATGTGTGCAGCAGCTCAGCCCTGCCGAATCTTAAACCCAACTTGT
	MYC_large_oligo_1788	128005344	128005384	GGTTACCTCTTATCTAGTGGGCAAGAAAGAAATGATGCTTCTGGGTTCTCTGAGTGACAGGAATCTTAAACCCAACTTGT
	MYC_large_oligo_1789	128005445	128005485	GGTTACCTCTTATCTAGTGGCTCTGACTACTTTCTTTTGTAGTCTCATCAGCTCAGAAGGGAATCTTAAACCCAACTTGT
	MYC_large_oligo_1790	128005511	128005551	GGTTACCTCTTATCTAGTGGGTCAAAGTGTAGAACAATGAGCCTATGACAGAAGTGAGGCGAATCTTAAACCCAACTTGT
	MYC_large_oligo_1791	128005591	128005631	GGTTACCTCTTATCTAGTGGCATCCATCCCTCTGACAGTGGTAATAGGAATCCTGAGTGCGAATCTTAAACCCAACTTGT
	MYC_large_oligo_1792	128005677	128005717	GGTTACCTCTTATCTAGTGGACATGTGCTTCTACCGCATCTTATCAGCACTCAGGCAAGGGAATCTTAAACCCAACTTGT
	MYC_large_oligo_1793	128005793	128005833	GGTTACCTCTTATCTAGTGGGACACTTAGTGAGCATCTAATAAGTGTCAGGCATTAGGCCGAATCTTAAACCCAACTTGT
	MYC_large_oligo_1794	128005866	128005906	GGTTACCTCTTATCTAGTGGGTGGACTTTGCCAGTAAAAATAAGAAGTAGAGTTGTGTGCGAATCTTAAACCCAACTTGT
	MYC_large_oligo_1795	128005925	128005965	GGTTACCTCTTATCTAGTGGGGCTAAATATGGACTTTTCCTAGAAGAGGGATTCAGATGGGAATCTTAAACCCAACTTGT
	MYC_large_oligo_1796	128005983	128006023	GGTTACCTCTTATCTAGTGGGTACTATTTGTGTGACTTTGGGCAAGCCTGTTCTCCCCTCGAATCTTAAACCCAACTTGT
	MYC_large_oligo_1797	128006036	128006076	GGTTACCTCTTATCTAGTGGCCTCATTCCTAAGCATAGCACATTTGAGCACAAATATTTCGAATCTTAAACCCAACTTGT
	MYC_large_oligo_1798	128006120	128006160	GGTTACCTCTTATCTAGTGGCTGTTGGAAAAGTATCTGCTAAGGGTGAAACTGAGACCTGGAATCTTAAACCCAACTTGT
	MYC_large_oligo_1799	128006255	128006295	GGTTACCTCTTATCTAGTGGGCAGCACCCTTTATGTTGTCACCATTTCATGAGGGGCTCCGAATCTTAAACCCAACTTGT
	MYC_large_oligo_1800	128006327	128006367	GGTTACCTCTTATCTAGTGGGACCTTTACCCTATTCTTTGAAAACGAATTCAGCGGGGAGGAATCTTAAACCCAACTTGT
	MYC_large_oligo_1801	128006405	128006445	GGTTACCTCTTATCTAGTGGACCATCCCTCATCTCTTCATGGGTGTTTTCCCCTAGTGCCGAATCTTAAACCCAACTTGT
	MYC_large_oligo_1802	128006493	128006533	GGTTACCTCTTATCTAGTGGCCTTATCATGCACCAAGTGAATCCTTATAATCAATGGGTCGAATCTTAAACCCAACTTGT
	MYC_large_oligo_1803	128006591	128006631	GGTTACCTCTTATCTAGTGGCTGTAGATAAGAGATTTCAAGTGCAGCAATCTTAAGAACCGAATCTTAAACCCAACTTGT
	MYC_large_oligo_1804	128006718	128006758	GGTTACCTCTTATCTAGTGGAAGCATGCTCATGAGTCTCATCCCAGGGTTTTGTGAGGAGGAATCTTAAACCCAACTTGT
	MYC_large_oligo_1805	128006881	128006921	GGTTACCTCTTATCTAGTGGGGCTGGGGCATGAACTAAGAGTCAGACAGGCTTGGGTATGGAATCTTAAACCCAACTTGT
	MYC_large_oligo_1806	128006993	128007033	GGTTACCTCTTATCTAGTGGCCTGTATGGTAAGGACAACACTAGTACCTAGTTCGATGGGGAATCTTAAACCCAACTTGT
	MYC_large_oligo_1807	128007093	128007133	GGTTACCTCTTATCTAGTGGTCAACAGACAAAAAGCTTACACATGAGCTGACAATACAAGGAATCTTAAACCCAACTTGT
	MYC_large_oligo_1808	128007192	128007232	GGTTACCTCTTATCTAGTGGCCCGTTGCAGTCATTAACTGTTAAACTTTCCTTGCCCGGGGAATCTTAAACCCAACTTGT
	MYC_large_oligo_1809	128007243	128007283	GGTTACCTCTTATCTAGTGGTGGCAGTGATTTCCAATCCTGTTTTCTTCATCTGGAGAGCGAATCTTAAACCCAACTTGT
	MYC_large_oligo_1810	128007293	128007333	GGTTACCTCTTATCTAGTGGCTAAAGACAGAATCCTTTGACCTTCTGCTGTGTACCGTGGGAATCTTAAACCCAACTTGT
	MYC_large_oligo_1811	128007360	128007400	GGTTACCTCTTATCTAGTGGGGCTGAAGATAAACATCTGGTCTTTTCCCGGCATGATCCCGAATCTTAAACCCAACTTGT
	MYC_large_oligo_1812	128007472	128007512	GGTTACCTCTTATCTAGTGGGTGCTGCTCCCAATGTGGTCCAGGAATGGTGGTAGTGAGCGAATCTTAAACCCAACTTGT
	MYC_large_oligo_1813	128007667	128007707	GGTTACCTCTTATCTAGTGGCCGGTGCCTCCTTCCCTCTCTGCCCCTTTTCAAAATCCCCGAATCTTAAACCCAACTTGT
	MYC_large_oligo_1814	128007739	128007779	GGTTACCTCTTATCTAGTGGGTATCCAATGTTCGGCTCCTACTTGTAAGTGAACACATACGAATCTTAAACCCAACTTGT
	MYC_large_oligo_1815	128007810	128007850	GGTTACCTCTTATCTAGTGGACTTAGGATAATGCCCTCCAGCTACATACAAGTTGCTGCAGAATCTTAAACCCAACTTGT
	MYC_large_oligo_1816	128007921	128007961	GGTTACCTCTTATCTAGTGGCCAATCCAGCATTGATGAGGACCTGGGTTGATTCCATGTCGAATCTTAAACCCAACTTGT
	MYC_large_oligo_1817	128007977	128008017	GGTTACCTCTTATCTAGTGGGTGAGCTGCCATTTGTTGTCAGTCCATGAGATAAGCCCAGGAATCTTAAACCCAACTTGT
	MYC_large_oligo_1818	128008198	128008238	GGTTACCTCTTATCTAGTGGACCTGATTATTTAACTCAGATAACAAGAAAAGCCCTGCTGGAATCTTAAACCCAACTTGT
	MYC_large_oligo_1819	128008360	128008400	GGTTACCTCTTATCTAGTGGGGCATGGTGGCTTATATCCCACGGTGGCTGTAATCCCAGCGAATCTTAAACCCAACTTGT
	MYC_large_oligo_1820	128008422	128008462	GGTTACCTCTTATCTAGTGGGGATTGCTTCAAGCCAAGAGTTCAAGATTAGCCTGGACAAGAATCTTAAACCCAACTTGT
	MYC_large_oligo_1821	128008559	128008599	GGTTACCTCTTATCTAGTGGACCAGGCCTGGTGATGTATGCCTATAGTCCTAACTACTTGGAATCTTAAACCCAACTTGT
	MYC_large_oligo_1822	128008645	128008685	GGTTACCTCTTATCTAGTGGCAGTAAGCCATGATTATGCCATCGCACTCTAGCCTGGGTGGAATCTTAAACCCAACTTGT
	MYC_large_oligo_1823	128008696	128008736	GGTTACCTCTTATCTAGTGGCACTGTCTCAGTCGATCACTCAATTAAATAAAATCTTGTGGAATCTTAAACCCAACTTGT
	MYC_large_oligo_1824	128008790	128008830	GGTTACCTCTTATCTAGTGGCCCTGGTGCTGATATTTGGCTGAGTATCTTTGGGACTACCGAATCTTAAACCCAACTTGT
	MYC_large_oligo_1825	128008880	128008920	GGTTACCTCTTATCTAGTGGGATATGCCCACCATCAATCATCATAGGAAGCCGAGGGTGCGAATCTTAAACCCAACTTGT
	MYC_large_oligo_1826	128008946	128008986	GGTTACCTCTTATCTAGTGGGCCCATACTTATACAAAAGGCCAGGTATGAGAGCTCCTACGAATCTTAAACCCAACTTGT
	MYC_large_oligo_1827	128009038	128009078	GGTTACCTCTTATCTAGTGGTCACCAGAGGCATAAGTCAGGACAAGGGTTCCAGTACCCCGAATCTTAAACCCAACTTGT
	MYC_large_oligo_1828	128009234	128009274	GGTTACCTCTTATCTAGTGGAGCCCAGCCCAGTGTGTTGATTTGCCGAAAGTCCAGCGAGGAATCTTAAACCCAACTTGT
	MYC_large_oligo_1829	128009333	128009373	GGTTACCTCTTATCTAGTGGCTAGTCCATGCCCACTGGACTGGAGCAGTGTTATCTGAAGGAATCTTAAACCCAACTTGT
	MYC_large_oligo_1830	128009427	128009467	GGTTACCTCTTATCTAGTGGGCAGGCTATTGGAGAGGCAGCATGATATATTAGAACATGGGAATCTTAAACCCAACTTGT
	MYC_large_oligo_1831	128009608	128009648	GGTTACCTCTTATCTAGTGGTATCCCTCACCTACTTCCCACCGTTTCCCCCCGAGTTTCCGAATCTTAAACCCAACTTGT
	MYC_large_oligo_1832	128009673	128009713	GGTTACCTCTTATCTAGTGGCTTTGCATCCTCATAGCTTAGCTTCCAGTTATGAGTGAGAGAATCTTAAACCCAACTTGT
	MYC_large_oligo_1833	128009755	128009795	GGTTACCTCTTATCTAGTGGGAATAATAATCTCCAGTTCCTTTGAGGCTTCTGTGAATGCGAATCTTAAACCCAACTTGT
	MYC_large_oligo_1834	128009816	128009856	GGTTACCTCTTATCTAGTGGGGCTGAGTAGTATTTCATGGTATATGTGTGTGTGTGTAGAGAATCTTAAACCCAACTTGT
	MYC_large_oligo_1835	128009894	128009934	GGTTACCTCTTATCTAGTGGTATACAGACTGTGCTATATATATATACACACACACTGCGGGAATCTTAAACCCAACTTGT
	MYC_large_oligo_1836	128009991	128010031	GGTTACCTCTTATCTAGTGGACACACACACACACACACAGTCGCTTGTTGATTGATGGACGAATCTTAAACCCAACTTGT
	MYC_large_oligo_1837	128010134	128010174	GGTTACCTCTTATCTAGTGGACACAGTAGTGGGATTGCAGGATCAAAAGGAAGAACAGGGGAATCTTAAACCCAACTTGT
	MYC_large_oligo_1838	128010189	128010229	GGTTACCTCTTATCTAGTGGATGATCCACCATGTTTTGACCTTGGACACATTAACCAACCGAATCTTAAACCCAACTTGT
	MYC_large_oligo_1839	128010245	128010285	GGTTACCTCTTATCTAGTGGCTCATGTCTGGAATAGGTATTATAATTAGCGTTGGCAAAGGAATCTTAAACCCAACTTGT
	MYC_large_oligo_1840	128010309	128010349	GGTTACCTCTTATCTAGTGGAAGGACATGACCCAGAGTGAAGCTGACCCTGAATAAGCACGAATCTTAAACCCAACTTGT
	MYC_large_oligo_1841	128010363	128010403	GGTTACCTCTTATCTAGTGGAGCTCATCCACGGGGTTAGCAGAAGTCAGGCACAAAAAGCGAATCTTAAACCCAACTTGT
	MYC_large_oligo_1842	128010413	128010453	GGTTACCTCTTATCTAGTGGCCACATTCCCAATCTGGCCTTTCTGCAGTAGCATGCGACTGAATCTTAAACCCAACTTGT
	MYC_large_oligo_1843	128010541	128010581	GGTTACCTCTTATCTAGTGGAGCCAGAGCAGGGTAGGAATTTGGGGACACGGGGACACACGAATCTTAAACCCAACTTGT
	MYC_large_oligo_1844	128010630	128010670	GGTTACCTCTTATCTAGTGGGCCTCTTGTCACTAGAAAATGAAGGTAGGGCTTGTCTAGCGAATCTTAAACCCAACTTGT
	MYC_large_oligo_1845	128010680	128010720	GGTTACCTCTTATCTAGTGGTGTTTCACCTGGTTGATCTGCTACCAATAGGTCAAATCATGAATCTTAAACCCAACTTGT
	MYC_large_oligo_1846	128010797	128010837	GGTTACCTCTTATCTAGTGGGGCTTTCAGCAGCCCAGAAAGCATTGCATTAGCTTCATCCGAATCTTAAACCCAACTTGT
	MYC_large_oligo_1847	128010869	128010909	GGTTACCTCTTATCTAGTGGGCCACTTGTAGTACAATATGTAGACGTTGTCCATAGGTGCGAATCTTAAACCCAACTTGT
	MYC_large_oligo_1848	128011025	128011065	GGTTACCTCTTATCTAGTGGTGGGGCAGGGGAGGGGTAGAGTAGGAAGAAGGTGGACTCGGAATCTTAAACCCAACTTGT
	MYC_large_oligo_1849	128011116	128011156	GGTTACCTCTTATCTAGTGGCCTCGCACATTCCAGGTCTCCTGCCTCTCACTGAGCCACCGAATCTTAAACCCAACTTGT
	MYC_large_oligo_1850	128011181	128011221	GGTTACCTCTTATCTAGTGGGAGAGCCACAGCTGGGAACATTGTTGGGTAGTTCACGATGGAATCTTAAACCCAACTTGT
	MYC_large_oligo_1851	128011297	128011337	GGTTACCTCTTATCTAGTGGGTGGCTGCTTCCTCTCATTCTCTCCACTATTGTTGGCAACGAATCTTAAACCCAACTTGT
	MYC_large_oligo_1852	128011363	128011403	GGTTACCTCTTATCTAGTGGCCTACTTATGTAGGATATCCTGTTATGTGCCCAGATTCTGGAATCTTAAACCCAACTTGT
	MYC_large_oligo_1853	128011458	128011498	GGTTACCTCTTATCTAGTGGTAGAGCTTACTTAGCACAGACCCTCAACACACATTATCTCGAATCTTAAACCCAACTTGT
	MYC_large_oligo_1854	128011588	128011628	GGTTACCTCTTATCTAGTGGTCCCAAGGTGACATAGCTAATAAATGACTGAACCAGGAACGAATCTTAAACCCAACTTGT
	MYC_large_oligo_1855	128011677	128011717	GGTTACCTCTTATCTAGTGGGTATCCTAAGAGAGAAATTCCTTCTAGGTAGCAACAAGCGGAATCTTAAACCCAACTTGT
	MYC_large_oligo_1856	128011938	128011978	GGTTACCTCTTATCTAGTGGAGGGGAAGTTTGAGGTGATAGAAGAACACACAGAAGGGGCGAATCTTAAACCCAACTTGT
	MYC_large_oligo_1857	128012021	128012061	GGTTACCTCTTATCTAGTGGTGAACAGAGGTCCTTAGGAAGCATAGGCATTACCCAGAAGGAATCTTAAACCCAACTTGT
	MYC_large_oligo_1858	128012107	128012147	GGTTACCTCTTATCTAGTGGACCTGGAGATAGTAGAGAACTGTGTATACTGGGGGAAGTGGAATCTTAAACCCAACTTGT
	MYC_large_oligo_1859	128012219	128012259	GGTTACCTCTTATCTAGTGGACCAGGTTCTGCAGAAATGAGTAAGCCACAGTGCCTCTCCGAATCTTAAACCCAACTTGT
	MYC_large_oligo_1860	128012330	128012370	GGTTACCTCTTATCTAGTGGGCCACAGTTAAAACTATCCCAGAGAGGCCAGGCGCGGTGGGAATCTTAAACCCAACTTGT
	MYC_large_oligo_1861	128012592	128012632	GGTTACCTCTTATCTAGTGGTGCCACTGCACTCCATCCAACCTGGGAGATAGAGCGAGACGAATCTTAAACCCAACTTGT
	MYC_large_oligo_1862	128012672	128012712	GGTTACCTCTTATCTAGTGGACAACTATCCCAGAGATAGGGAATACTAGAGTGAGAAGAGGAATCTTAAACCCAACTTGT
	MYC_large_oligo_1863	128012725	128012765	GGTTACCTCTTATCTAGTGGCATGTCAGGGAAGGGATACAGAATCAAAAAAGCTTCAGAGGAATCTTAAACCCAACTTGT
	MYC_large_oligo_1864	128012799	128012839	GGTTACCTCTTATCTAGTGGTGAAGGGTTGAAGAGGGACCCACCAAGGAGGGAAGCCAGGGAATCTTAAACCCAACTTGT
	MYC_large_oligo_1865	128012849	128012889	GGTTACCTCTTATCTAGTGGCCAGAAAGACATGGCATTTTCAAAGGGAGTCCATGTAGGAGAATCTTAAACCCAACTTGT
	MYC_large_oligo_1866	128012956	128012996	GGTTACCTCTTATCTAGTGGCTTCACCAGGCAGCAAAGAGGATACAAGATGACATCAGTGGAATCTTAAACCCAACTTGT
	MYC_large_oligo_1867	128013016	128013056	GGTTACCTCTTATCTAGTGGATTCTAGTCCTTTGAATGTTCCCATTTGACTGGAAGTGAGGAATCTTAAACCCAACTTGT
	MYC_large_oligo_1868	128013091	128013131	GGTTACCTCTTATCTAGTGGGGAAATAGGCCCTCTGACTCCACCAGCGTTGGACTTGGAGGAATCTTAAACCCAACTTGT
	MYC_large_oligo_1869	128013191	128013231	GGTTACCTCTTATCTAGTGGCACTTCTAGGTTCCCCACACCTAGCTTAGTGTCTGGCTCCGAATCTTAAACCCAACTTGT
	MYC_large_oligo_1870	128013353	128013393	GGTTACCTCTTATCTAGTGGCTGGACTCAGCCTGAATTTGAATACTGCTCCTTACCACTCGAATCTTAAACCCAACTTGT
	MYC_large_oligo_1871	128013431	128013471	GGTTACCTCTTATCTAGTGGGACCCTCATCTGTAAAATAGAGTTGACATTAGCTCCTCAGGAATCTTAAACCCAACTTGT
	MYC_large_oligo_1872	128013502	128013542	GGTTACCTCTTATCTAGTGGAATGACTTAGAACAGGGCTGGGTGCATATAAAGTTCTTAGGAATCTTAAACCCAACTTGT
	MYC_large_oligo_1873	128013666	128013706	GGTTACCTCTTATCTAGTGGGAGACTAATGAGGTGTTACAATCAGTTCAAAGGAGATTCCGAATCTTAAACCCAACTTGT
	MYC_large_oligo_1874	128013749	128013789	GGTTACCTCTTATCTAGTGGGCAAAGGGAGGAAAGACTAACCTCTTGCACATTGGGGAGGGAATCTTAAACCCAACTTGT
	MYC_large_oligo_1875	128013832	128013872	GGTTACCTCTTATCTAGTGGCTGTCTATGGACAAGAATCATTTTGCATTGCCATCAGTTGGAATCTTAAACCCAACTTGT
	MYC_large_oligo_1876	128013896	128013936	GGTTACCTCTTATCTAGTGGCAGCTCCCATAGAAACAAAATTAGATAACTGGGAAGAGTGGAATCTTAAACCCAACTTGT
	MYC_large_oligo_1877	128014256	128014296	GGTTACCTCTTATCTAGTGGGGAAAAGGTAAAATCAGTAATCCACCATCAAAAGGTAACCGAATCTTAAACCCAACTTGT
	MYC_large_oligo_1878	128014306	128014346	GGTTACCTCTTATCTAGTGGCTCTCATATATATATATATTTGGGAGCAGACTACACGTTCGAATCTTAAACCCAACTTGT
	MYC_large_oligo_1879	128014517	128014557	GGTTACCTCTTATCTAGTGGACCTCCGCCTCCAGGGTTCAAGCAAGTCTTCTGCCTCAGCGAATCTTAAACCCAACTTGT
	MYC_large_oligo_1880	128014717	128014757	GGTTACCTCTTATCTAGTGGGAGCCACTGCACCTGGCCATATTTTTACATTAGTGAAATGGAATCTTAAACCCAACTTGT
	MYC_large_oligo_1881	128014841	128014881	GGTTACCTCTTATCTAGTGGTCAGTAGTAGCACAAGCTGATTTCTTTGTCCTGTACTGGCGAATCTTAAACCCAACTTGT
	MYC_large_oligo_1882	128014931	128014971	GGTTACCTCTTATCTAGTGGTTGCATTTTGCCAGAGACTTGATCTATGTGCCTAGGCAAGGAATCTTAAACCCAACTTGT
	MYC_large_oligo_1883	128015057	128015097	GGTTACCTCTTATCTAGTGGGGACTCGAGCAGCTTACAGATCAAAGATCCCACTATTGGCGAATCTTAAACCCAACTTGT
	MYC_large_oligo_1884	128015115	128015155	GGTTACCTCTTATCTAGTGGCTCTGGGTACCTGATGCTCCTTCAGCCATCAACAGATATGGAATCTTAAACCCAACTTGT
	MYC_large_oligo_1885	128015241	128015281	GGTTACCTCTTATCTAGTGGCCCAAGTTGATTTGTCTCCTCCACATGATGTGTCTGCCTCGAATCTTAAACCCAACTTGT
	MYC_large_oligo_1886	128015291	128015331	GGTTACCTCTTATCTAGTGGGTCAGCTAGCTCAAGAGGTCCTAAAGCAGAAACATCTGATGAATCTTAAACCCAACTTGT
	MYC_large_oligo_1887	128015427	128015467	GGTTACCTCTTATCTAGTGGTTCACTCATGATACAGCTCTCAAAGAACCTGACGGTCAGGGAATCTTAAACCCAACTTGT
	MYC_large_oligo_1888	128015800	128015840	GGTTACCTCTTATCTAGTGGGGAGCTTCCCTCCTCCACCTGCGGTCCCCAAACATATACCGAATCTTAAACCCAACTTGT
	MYC_large_oligo_1889	128015877	128015917	GGTTACCTCTTATCTAGTGGTGTGACCTGAACTCTTCCACTTTCTGCCACCTCAATTATCGAATCTTAAACCCAACTTGT
	MYC_large_oligo_1890	128015971	128016011	GGTTACCTCTTATCTAGTGGCTGTTGGCTCTTTCTTTCCTTCTTCCTCTTTCCTCCACTCGAATCTTAAACCCAACTTGT
	MYC_large_oligo_1891	128016068	128016108	GGTTACCTCTTATCTAGTGGCCTCCAGTGCCCCTGCTTGCAATCTATTCTCTACAAGGGGGAATCTTAAACCCAACTTGT
	MYC_large_oligo_1892	128016120	128016160	GGTTACCTCTTATCTAGTGGCTGAAAAGCTCAGATGTGACTATGCTGTTTCCTGATTAACGAATCTTAAACCCAACTTGT
	MYC_large_oligo_1893	128016180	128016220	GGTTACCTCTTATCTAGTGGTGCGTATGGCTATAGTTCTCAAACTTGTATCAGAATCACCGAATCTTAAACCCAACTTGT
	MYC_large_oligo_1894	128016255	128016295	GGTTACCTCTTATCTAGTGGGCTCTCATAGTTTCTGACTCAGTAGGTCTGGGGTCAGGCCGAATCTTAAACCCAACTTGT
	MYC_large_oligo_1895	128016309	128016349	GGTTACCTCTTATCTAGTGGCTGACAAGTTCCTAGGTCCTGTGGATCTTTTGAGAACCACGAATCTTAAACCCAACTTGT
	MYC_large_oligo_1896	128016473	128016513	GGTTACCTCTTATCTAGTGGCTCTCACTGAGGCAAGCATGGTTTTCCTTCTAGACACACCGAATCTTAAACCCAACTTGT
	MYC_large_oligo_1897	128016550	128016590	GGTTACCTCTTATCTAGTGGATCGGTTCTGCTTGATATGTAATGTTCTTCCTCATCGACGGAATCTTAAACCCAACTTGT
	MYC_large_oligo_1898	128016673	128016713	GGTTACCTCTTATCTAGTGGAGCTACCTCTAGCTCCACACACCAAGATAGAATAACTGACGAATCTTAAACCCAACTTGT
	MYC_large_oligo_1899	128016781	128016821	GGTTACCTCTTATCTAGTGGGCCAATGTACTTAGCTCAGTTATAAAGTCCTTGAAGGCAGGAATCTTAAACCCAACTTGT
	MYC_large_oligo_1900	128016947	128016987	GGTTACCTCTTATCTAGTGGGAAACACTTTAGTTTAGGGATGAGCTATCAGATCAGCTCCGAATCTTAAACCCAACTTGT
	MYC_large_oligo_1901	128017007	128017047	GGTTACCTCTTATCTAGTGGCATGGGCATTCAGGGAAGAATTAGGTAAATAGTTGGGCAGGAATCTTAAACCCAACTTGT
	MYC_large_oligo_1902	128017116	128017156	GGTTACCTCTTATCTAGTGGGCAACACATGTGAAGACAGAAGTCATGACTGCCAACTGGCGAATCTTAAACCCAACTTGT
	MYC_large_oligo_1903	128017166	128017206	GGTTACCTCTTATCTAGTGGCTACGTTAGGATAGAGGGCAAAGTTAAATGCAACAAGTACGAATCTTAAACCCAACTTGT
	MYC_large_oligo_1904	128017270	128017310	GGTTACCTCTTATCTAGTGGAGCCCTGTGCTACATACAAAGTATAGGCCATTATATGTGGGAATCTTAAACCCAACTTGT
	MYC_large_oligo_1905	128017346	128017386	GGTTACCTCTTATCTAGTGGATGTTTCAAAAACATACCAGGAGTCACAAATTTTCCAGGGGAATCTTAAACCCAACTTGT
	MYC_large_oligo_1906	128017400	128017440	GGTTACCTCTTATCTAGTGGCTTGAGAGTCAAATGAGTCACTTTTAAACTGTCTATGGTGGAATCTTAAACCCAACTTGT
	MYC_large_oligo_1907	128017506	128017546	GGTTACCTCTTATCTAGTGGTGCCTTTGGATAGTATTCAAGGAAGTCGCTTTCCTGCATCGAATCTTAAACCCAACTTGT
	MYC_large_oligo_1908	128017676	128017716	GGTTACCTCTTATCTAGTGGTTGAATAAAGAGCAGAGTCCTTGCCTTTGATAATGAGCCCGAATCTTAAACCCAACTTGT
	MYC_large_oligo_1909	128017729	128017769	GGTTACCTCTTATCTAGTGGATGTGTCATCTTTCTTTTATAAGCCACACCCATAATACAGGAATCTTAAACCCAACTTGT
	MYC_large_oligo_1910	128017832	128017872	GGTTACCTCTTATCTAGTGGACAGCAATCAAAAGACAAAACCCCTCAAGAGTCTATGTTCGAATCTTAAACCCAACTTGT
	MYC_large_oligo_1911	128017893	128017933	GGTTACCTCTTATCTAGTGGGTTGCAATAGCACTTTTGGGAGCGTTATTTTTATCAACCCGAATCTTAAACCCAACTTGT
	MYC_large_oligo_1912	128018012	128018052	GGTTACCTCTTATCTAGTGGAATGAGCTTGGGAGTCAATATGACTGATTCTTGGCACACGGAATCTTAAACCCAACTTGT
	MYC_large_oligo_1913	128018127	128018167	GGTTACCTCTTATCTAGTGGTGTAGAACTCAGAGTGGCTTGGAGAGCAGTGCTGGAGGTCGAATCTTAAACCCAACTTGT
	MYC_large_oligo_1914	128018183	128018223	GGTTACCTCTTATCTAGTGGAGGCAGGAAATCCCAGGCTTATGAGGATTAAACTTTAGGGGAATCTTAAACCCAACTTGT
	MYC_large_oligo_1915	128018375	128018415	GGTTACCTCTTATCTAGTGGGTAGGCTACTGTGAGTGCTCTGGGTACATTTAAGGCAAGCGAATCTTAAACCCAACTTGT
	MYC_large_oligo_1916	128018537	128018577	GGTTACCTCTTATCTAGTGGCTTCACATATTAGCCTCAGGACATTCCTATGAGGTTGGTGGAATCTTAAACCCAACTTGT
	MYC_large_oligo_1917	128018594	128018634	GGTTACCTCTTATCTAGTGGTGATTCCATTCTCTCCCTTTCAGTGTTTCTCAGTAGGCCCGAATCTTAAACCCAACTTGT
	MYC_large_oligo_1918	128018693	128018733	GGTTACCTCTTATCTAGTGGTCTCTCCCCTATGTACTCACTCTACTCCAAGGGGCACTGGGAATCTTAAACCCAACTTGT
	MYC_large_oligo_1919	128018747	128018787	GGTTACCTCTTATCTAGTGGGCCAAGGAACCCTGAGCACATGCAGCCTAACTCTCTTCTCGAATCTTAAACCCAACTTGT
	MYC_large_oligo_1920	128018802	128018842	GGTTACCTCTTATCTAGTGGCCAGCCACCTCTTGGGATGCACACGTTTCTCTTCAACTGCGAATCTTAAACCCAACTTGT
	MYC_large_oligo_1921	128018852	128018892	GGTTACCTCTTATCTAGTGGCTGCGTCACATGGTAAGAGAGCTCAGCTATTGATCAATGGGAATCTTAAACCCAACTTGT
	MYC_large_oligo_1922	128018926	128018966	GGTTACCTCTTATCTAGTGGAGGAGCTGACAGCCTATTTTGTCTTGGGGCCTAAGCAGGGGAATCTTAAACCCAACTTGT
	MYC_large_oligo_1923	128018976	128019016	GGTTACCTCTTATCTAGTGGCAGATTTACCAGCAAAGGTCCATTTCTTTTCTTTCTTTCTGAATCTTAAACCCAACTTGT
	MYC_large_oligo_1924	128019106	128019146	GGTTACCTCTTATCTAGTGGCTCCCAGGTTCAAGCAATTCTCCTCAACTTCCTGAGTAGCGAATCTTAAACCCAACTTGT
	MYC_large_oligo_1925	128019197	128019237	GGTTACCTCTTATCTAGTGGGTAGAGATAGGGTTTAACAATCTTGGCCAGGCTGGTCTTGGAATCTTAAACCCAACTTGT
	MYC_large_oligo_1926	128019289	128019329	GGTTACCTCTTATCTAGTGGCAGGCTTGAGCCACCATGCCCGGCCGGTCTGCTGTCTATTGAATCTTAAACCCAACTTGT
	MYC_large_oligo_1927	128019398	128019438	GGTTACCTCTTATCTAGTGGATTCTACCCACCATTTTCTTCATAGCTTAGGTGTATTATCGAATCTTAAACCCAACTTGT
	MYC_large_oligo_1928	128019456	128019496	GGTTACCTCTTATCTAGTGGTCCCAAAGAGGTGGACACTACTATTGTTTTAATTTTACAGGAATCTTAAACCCAACTTGT
	MYC_large_oligo_1929	128019625	128019665	GGTTACCTCTTATCTAGTGGATCCATAAGTCCACTTTGGTACTATACTTATGCTTGCTGGGAATCTTAAACCCAACTTGT
	MYC_large_oligo_1930	128019778	128019818	GGTTACCTCTTATCTAGTGGGCTGCAATAATGTCTTCAAAGACCATTCTCTTAATCACTGGAATCTTAAACCCAACTTGT
	MYC_large_oligo_1931	128019828	128019868	GGTTACCTCTTATCTAGTGGATCTTGCCTTGACTTTGAGATTTTCTAGTGCTGGAATTAAGAATCTTAAACCCAACTTGT
	MYC_large_oligo_1932	128019948	128019988	GGTTACCTCTTATCTAGTGGAGCAGACCTGAAAAACACTTGCTTGGGAAGATCATGATGGGAATCTTAAACCCAACTTGT
	MYC_large_oligo_1933	128020004	128020044	GGTTACCTCTTATCTAGTGGCCTTGCTATTACTGGTCCCCATCCTACTATAGTATCATCCGAATCTTAAACCCAACTTGT
	MYC_large_oligo_1934	128020055	128020095	GGTTACCTCTTATCTAGTGGCAGAATTGTTCCTAACATCTAGATCATGAAGATGAATTCCGAATCTTAAACCCAACTTGT
	MYC_large_oligo_1935	128020181	128020221	GGTTACCTCTTATCTAGTGGTCCCAAAGGCTCGGGGAGGTTAAATAATCCATTGAAGATCGAATCTTAAACCCAACTTGT
	MYC_large_oligo_1936	128020250	128020290	GGTTACCTCTTATCTAGTGGCTGGGACAACAGGCTCCCAGTCCAAATAACTACAGTATCTGAATCTTAAACCCAACTTGT
	MYC_large_oligo_1937	128020325	128020365	GGTTACCTCTTATCTAGTGGTTTAGCTAAAGTCAGATCCACTCCTAAGAAGAAGTTGTGGGAATCTTAAACCCAACTTGT
	MYC_large_oligo_1938	128020415	128020455	GGTTACCTCTTATCTAGTGGGAGGTAGATATTTAGTTTTACCCTTGGAGTAATTGCCCAGGAATCTTAAACCCAACTTGT
	MYC_large_oligo_1939	128020475	128020515	GGTTACCTCTTATCTAGTGGATGTGATTTTTTCCCTCCTTTGTTGAAGTATAGAGAGTAGGAATCTTAAACCCAACTTGT
	MYC_large_oligo_1940	128020546	128020586	GGTTACCTCTTATCTAGTGGACTTCCTCATTTGCTCAGCTTATTCATTTGTGAAAAGAGGGAATCTTAAACCCAACTTGT
	MYC_large_oligo_1941	128020692	128020732	GGTTACCTCTTATCTAGTGGCTTGTGTAGGTGCGTTGTTGTTGTAGTGCTGTCTTCTCACGAATCTTAAACCCAACTTGT
	MYC_large_oligo_1942	128020777	128020817	GGTTACCTCTTATCTAGTGGACGAGGATGGGGGACAAGGAAGGAGGAAATGGTGCATACGGAATCTTAAACCCAACTTGT
	MYC_large_oligo_1943	128020829	128020869	GGTTACCTCTTATCTAGTGGGCTCCTGATGGGAATTCAATTGCACTTCAAAACCAACTTCGAATCTTAAACCCAACTTGT
	MYC_large_oligo_1944	128020952	128020992	GGTTACCTCTTATCTAGTGGGAGTTGGTACACACAACAGTTAGAATTATCATAATTTGGCGAATCTTAAACCCAACTTGT
	MYC_large_oligo_1945	128021059	128021099	GGTTACCTCTTATCTAGTGGGCCCTAGTCAGCTTCTCCTTTCTAGATGGTAGAACCAAGCGAATCTTAAACCCAACTTGT
	MYC_large_oligo_1946	128021156	128021196	GGTTACCTCTTATCTAGTGGCCCCTAGTCCATTCAAATTCTCTGGCCACCCTCGCCAACCGAATCTTAAACCCAACTTGT
	MYC_large_oligo_1947	128021220	128021260	GGTTACCTCTTATCTAGTGGGACTTCAGGCCCTGCTTGATGAAGGCAAAATGTTTTCCCCGAATCTTAAACCCAACTTGT
	MYC_large_oligo_1948	128021341	128021381	GGTTACCTCTTATCTAGTGGATCACTGTTCCTGAAGGTGGCCAAAGCACACTCCAAAGGGGAATCTTAAACCCAACTTGT
	MYC_large_oligo_1949	128021395	128021435	GGTTACCTCTTATCTAGTGGTACAGCCCAAGAATGGAGACCACAAGGGAGGCTAGACTCCGAATCTTAAACCCAACTTGT
	MYC_large_oligo_1950	128021446	128021486	GGTTACCTCTTATCTAGTGGGCATCAGCGAGTGTGGGTATATAGGAATGCTTAACAAGAGGAATCTTAAACCCAACTTGT
	MYC_large_oligo_1951	128021630	128021670	GGTTACCTCTTATCTAGTGGCCCTGCAGGAAATGTTGAGTCAGTTTCCACAGGCCCCCACGAATCTTAAACCCAACTTGT
	MYC_large_oligo_1952	128021704	128021744	GGTTACCTCTTATCTAGTGGGATCCCGAAACTCTGTTTTGTAGCATTCCTTCAGCAAAGCGAATCTTAAACCCAACTTGT
	MYC_large_oligo_1953	128021769	128021809	GGTTACCTCTTATCTAGTGGTTTCAGACTCTCCATGCCTGAAACATACAGAGTCATCAACGAATCTTAAACCCAACTTGT
	MYC_large_oligo_1954	128021830	128021870	GGTTACCTCTTATCTAGTGGGTTTTCTCTTTGAGGGTAGTGGGTTTGAAGAAATAAACAGGAATCTTAAACCCAACTTGT
	MYC_large_oligo_1955	128021916	128021956	GGTTACCTCTTATCTAGTGGGGAATGACTTGAAGGCAAAAAGCATCGTGGCTGTTGGGACGAATCTTAAACCCAACTTGT
	MYC_large_oligo_1956	128021989	128022029	GGTTACCTCTTATCTAGTGGGTTGCAGAAATAGGGGTCCATTCAAAGCACCTTGAATGCCGAATCTTAAACCCAACTTGT
	MYC_large_oligo_1957	128022039	128022079	GGTTACCTCTTATCTAGTGGCTAATCAACCAAAAAGACTGGCTTGATGTACATTAAGCTTGAATCTTAAACCCAACTTGT
	MYC_large_oligo_1958	128022132	128022172	GGTTACCTCTTATCTAGTGGACTGGAACTTCTATATCCAGCTTCATTCTTCTAATACTCCGAATCTTAAACCCAACTTGT
	MYC_large_oligo_1959	128022263	128022303	GGTTACCTCTTATCTAGTGGCATCATGATATCACTGAGGACAAGGCACCATTGGTTTTTCGAATCTTAAACCCAACTTGT
	MYC_large_oligo_1960	128022350	128022390	GGTTACCTCTTATCTAGTGGGACGTAGGATGTGGCATAGCATGTCTCCTTGAGATGTTCCGAATCTTAAACCCAACTTGT
	MYC_large_oligo_1961	128022407	128022447	GGTTACCTCTTATCTAGTGGTTATTTGGAGGTCTTTGAGTGTTTCTTTCGGGGACTCCCCGAATCTTAAACCCAACTTGT
	MYC_large_oligo_1962	128022478	128022518	GGTTACCTCTTATCTAGTGGCCAGGCTCAGCTTGTGGTCACATACTCACTTTACCTCTCCGAATCTTAAACCCAACTTGT
	MYC_large_oligo_1963	128022540	128022580	GGTTACCTCTTATCTAGTGGACATAATCTACAAACCAACCTGATCTTCTGCATTGAGATCGAATCTTAAACCCAACTTGT
	MYC_large_oligo_1964	128022618	128022658	GGTTACCTCTTATCTAGTGGGGTCCTTTTCATTTGATAAATTTCAGCCTGATGTGTCTGGGAATCTTAAACCCAACTTGT
	MYC_large_oligo_1965	128022701	128022741	GGTTACCTCTTATCTAGTGGTCCTATACCTATGGGACACCCTTGTAACCAACCATAAGGCGAATCTTAAACCCAACTTGT
	MYC_large_oligo_1966	128022793	128022833	GGTTACCTCTTATCTAGTGGGGGGCATTTCTCAGACCTTGGAGAGATGGAGAACACCGCCGAATCTTAAACCCAACTTGT
	MYC_large_oligo_1967	128022929	128022969	GGTTACCTCTTATCTAGTGGCCTCTGAGAAAGCCTGCCTGCCTTCACTCTGAAGAGAGCCGAATCTTAAACCCAACTTGT
	MYC_large_oligo_1968	128022979	128023019	GGTTACCTCTTATCTAGTGGGATGGAGAAAAGCAGAATCCTTTGTATTCATACTTAGAGCGAATCTTAAACCCAACTTGT
	MYC_large_oligo_1969	128023101	128023141	GGTTACCTCTTATCTAGTGGCCTCTTTGTGGTCTCCAGGGAACAGGAATTTGAGAGTTCCGAATCTTAAACCCAACTTGT
	MYC_large_oligo_1970	128023189	128023229	GGTTACCTCTTATCTAGTGGACAAGGAAGAAGACAGACCTTTTGCTTGCCCTCAAGGATGGAATCTTAAACCCAACTTGT
	MYC_large_oligo_1971	128023258	128023298	GGTTACCTCTTATCTAGTGGCAGGAATAGAAGTTCTAAGAGGCATTGTTTGGTCAATGTCGAATCTTAAACCCAACTTGT
	MYC_large_oligo_1972	128023309	128023349	GGTTACCTCTTATCTAGTGGTGGGACTTTCCTTTGTTTCTATTTACCTCCCTTTAAGTTGGAATCTTAAACCCAACTTGT
	MYC_large_oligo_1973	128023360	128023400	GGTTACCTCTTATCTAGTGGGGATTTTCCAAGTTGTCTTTCTATGAGAAAGTATGCTGTGGAATCTTAAACCCAACTTGT
	MYC_large_oligo_1974	128023423	128023463	GGTTACCTCTTATCTAGTGGCTTGGCTTTGTTTCTAGTTATGCAAAAGTAAATGATGAGCGAATCTTAAACCCAACTTGT
	MYC_large_oligo_1975	128023513	128023553	GGTTACCTCTTATCTAGTGGTCCTTCTAACCTCATCTCCCCCTAAATAAGGCAAATTTGCGAATCTTAAACCCAACTTGT
	MYC_large_oligo_1976	128023583	128023623	GGTTACCTCTTATCTAGTGGCATTGGCCTTCTTCATGGTTTTTGGATCCTGACAACTATCGAATCTTAAACCCAACTTGT
	MYC_large_oligo_1977	128023648	128023688	GGTTACCTCTTATCTAGTGGGCCTGGCAGGAAGTTATATTTAGTAAGTACTGTGTGAAGCGAATCTTAAACCCAACTTGT
	MYC_large_oligo_1978	128023709	128023749	GGTTACCTCTTATCTAGTGGTACTCAACCCTTGTTGCTCAGTTCCAATACTCATGCTTCCGAATCTTAAACCCAACTTGT
	MYC_large_oligo_1979	128023804	128023844	GGTTACCTCTTATCTAGTGGTCTCACCAAGTTCAGAATAAGCTGACACCAACTGGTTCCCGAATCTTAAACCCAACTTGT
	MYC_large_oligo_1980	128023977	128024017	GGTTACCTCTTATCTAGTGGGGGGGGTGGGGGTGGAGGAGAGAGAGAAAGAGAGAGAGAGGAATCTTAAACCCAACTTGT
	MYC_large_oligo_1981	128024031	128024071	GGTTACCTCTTATCTAGTGGCTGATGCGAGACTCAGCCAGTGTTTACTCAATTGTCTCACGAATCTTAAACCCAACTTGT
	MYC_large_oligo_1982	128024110	128024150	GGTTACCTCTTATCTAGTGGTCTGATGTTGTCCCAGCATTCAATCATACTGTCAAATTTGGAATCTTAAACCCAACTTGT
	MYC_large_oligo_1983	128024167	128024207	GGTTACCTCTTATCTAGTGGTGTCTCCATACTTTCTTTCCTTTCAGATTTGCTTTGTTCCGAATCTTAAACCCAACTTGT
	MYC_large_oligo_1984	128024260	128024300	GGTTACCTCTTATCTAGTGGTTCCAGCTCCTTCCCCTCCTCTTCTGATGTCTCTACTTTCGAATCTTAAACCCAACTTGT
	MYC_large_oligo_1985	128024588	128024628	GGTTACCTCTTATCTAGTGGGCATGAGCCACTGTGCCTGGCCTCTCTACTTTCTCAATAGGAATCTTAAACCCAACTTGT
	MYC_large_oligo_1986	128024652	128024692	GGTTACCTCTTATCTAGTGGCGATATTTCTGAACTTCAGATCCCTCATGTGTAATATGAGGAATCTTAAACCCAACTTGT
	MYC_large_oligo_1987	128024702	128024742	GGTTACCTCTTATCTAGTGGTATCTGCTATATCCATTTCAAAGGGTTGTTGTGAGGAATGGAATCTTAAACCCAACTTGT
	MYC_large_oligo_1988	128024763	128024803	GGTTACCTCTTATCTAGTGGTCCAATAGATGTACTGAATTCATACCTCGAGTAGAGCAAGGAATCTTAAACCCAACTTGT
	MYC_large_oligo_1989	128024876	128024916	GGTTACCTCTTATCTAGTGGACACTGTAAACTAGGACACACTGGTAGTTCTTACATGAAGGAATCTTAAACCCAACTTGT
	MYC_large_oligo_1990	128024964	128025004	GGTTACCTCTTATCTAGTGGCCATGAGGGAGATTCTTGCAGAAACATTTCCTGGGACTGGGAATCTTAAACCCAACTTGT
	MYC_large_oligo_1991	128025070	128025110	GGTTACCTCTTATCTAGTGGGTTGGGCTTTGCTTGTTGCTCCAAAATTGTGAGTAGACCCGAATCTTAAACCCAACTTGT
	MYC_large_oligo_1992	128025217	128025257	GGTTACCTCTTATCTAGTGGGCTGTTTCTGACAATCAGCCCGGGCACCTAGTCACTTCCCGAATCTTAAACCCAACTTGT
	MYC_large_oligo_1993	128025425	128025465	GGTTACCTCTTATCTAGTGGGGCAGCTTGCTCCACGCCGGTGCCTACCTGTGCAGATGGGGAATCTTAAACCCAACTTGT
	MYC_large_oligo_1994	128025475	128025515	GGTTACCTCTTATCTAGTGGAAGTGGCAAGGAGGCAGAGAAAGCATCTGTACCCTTACAAGAATCTTAAACCCAACTTGT
	MYC_large_oligo_1995	128025579	128025619	GGTTACCTCTTATCTAGTGGTGAGTACAAAGAGCTACCTATGGTGGTCTGGAGCCGGAGGGAATCTTAAACCCAACTTGT
	MYC_large_oligo_1996	128025629	128025669	GGTTACCTCTTATCTAGTGGCAAAGGATATAAGATGCATAGCCAACTGAGGAACCTGAGCGAATCTTAAACCCAACTTGT
	MYC_large_oligo_1997	128025716	128025756	GGTTACCTCTTATCTAGTGGAGCCCCGCAAGGCCTGAAGGAGAGCTGACATAGGCACCCCGAATCTTAAACCCAACTTGT
	MYC_large_oligo_1998	128025788	128025828	GGTTACCTCTTATCTAGTGGGGCCATGAACACCAGTGGAGAAGAGGCAGAAACACCAATGGAATCTTAAACCCAACTTGT
[truncated: 8,761 more rows]
