# Supplementary material for: iFISH is a publically available resource enabling versatile DNA FISH to study genome architecture
Source: Nat Commun. 2019 Apr 9;10:1636. doi: 10.1038/s41467-019-09616-w (PMC6456570; doi:10.1038/s41467-019-09616-w)
Supplement: Supplementary file 6 — Supplementary Data 5 [file 41467_2019_9616_MOESM6_ESM.xlsx]

## Sheet: Suppl Data 5
Supplementary Data 5. Genomic coordinates and sizes of the 330 probes
Probe name	Chr	Start coord (hg19)	End coord (hg19)	Probe size (nt)	Inter-probe distance (nt)
1.1	chr1	18163242	18171132	7890
1.2	chr1	27687218	27694974	7756	9516086
1.3	chr1	37335499	37343432	7933	9640525
1.4	chr1	46910782	46918643	7861	9567350
1.5	chr1	56335203	56342999	7796	9416560
1.6	chr1	65882306	65890276	7970	9539307
1.7	chr1	75632868	75640917	8049	9742592
1.8	chr1	84928394	84936618	8224	9287477
1.9	chr1	94765391	94773697	8306	9828773
1.10	chr1	104068726	104076995	8269	9295029
1.11	chr1	113054150	113061787	7637	8977155
1.12	chr1	120476623	120484824	8201	7414836
1.13	chr1	142608697	142621389	12692	22123873
1.14	chr1	152378640	152386594	7954	9757251
1.15	chr1	161854866	161862936	8070	9468272
1.16	chr1	171746644	171754631	7987	9883708
1.17	chr1	181059164	181067330	8166	9304533
1.18	chr1	192075421	192083661	8240	11008091
1.19	chr1	200296575	200304528	7953	8212914
1.20	chr1	209700779	209708767	7988	9396251
1.21	chr1	219631840	219639706	7866	9923073
1.22	chr1	228916417	228924555	8138	9276711
1.23	chr1	238904903	238913190	8287	9980348
2.1	chr2	9485565	9493420	7855
2.2	chr2	19320265	19328331	8066	9826845
2.3	chr2	28849504	28857399	7895	9521173
2.4	chr2	37007418	37015111	7693	8150019
2.5	chr2	47880095	47887989	7894	10864984
2.6	chr2	58099080	58107216	8136	10211091
2.7	chr2	67492232	67500233	8001	9385016
2.8	chr2	76987261	76995213	7952	9487028
2.9	chr2	86974371	86982567	8196	9979158
2.10	chr2	96797562	96805559	7997	9814995
2.11	chr2	106529319	106537555	8236	9723760
2.12	chr2	116062625	116070550	7925	9525070
2.13	chr2	121104186	121112219	8033	5033636
2.14	chr2	127222193	127230102	7909	6109974
2.15	chr2	135737172	135745480	8308	8507070
2.16	chr2	145336777	145344901	8124	9591297
2.17	chr2	155534601	155542768	8167	10189700
2.18	chr2	164830101	164838349	8248	9287333
2.19	chr2	174415319	174423457	8138	9576970
2.20	chr2	184209239	184217694	8455	9785782
2.21	chr2	196184657	196192938	8281	11966963
2.22	chr2	204711381	204719359	7978	8518443
2.23	chr2	213664074	213671990	7916	8944715
2.24	chr2	223057830	223066024	8194	9385840
3.1	chr3	17208004	17215990	7986
3.2	chr3	27362805	27370502	7697	10146815
3.3	chr3	36770377	36778454	8077	9399875
3.4	chr3	46246782	46254751	7969	9468328
3.5	chr3	55562024	55569761	7737	9307273
3.6	chr3	65124111	65132199	8088	9554350
3.7	chr3	74418321	74426432	8111	9286122
3.8	chr3	83468831	83477288	8457	9042399
3.9	chr3	89861002	89869422	8420	6383714
3.10	chr3	99137240	99145577	8337	9267818
3.11	chr3	105344826	105352784	7958	6199249
3.12	chr3	112563736	112571892	8156	7210952
3.13	chr3	121988878	121996690	7812	9416986
3.14	chr3	131266575	131274573	7998	9269885
3.15	chr3	140795007	140803170	8163	9520434
3.16	chr3	150451197	150459340	8143	9648027
3.17	chr3	159599188	159607301	8113	9139848
3.18	chr3	169170142	169178327	8185	9562841
3.19	chr3	178565055	178573284	8229	9386728
3.20	chr3	187930674	187938720	8046	9357390
4.1	chr4	10270162	10277559	7397
4.2	chr4	20870184	20878186	8002	10592625
4.3	chr4	28994466	29002657	8191	8116280
4.4	chr4	36233123	36240551	7428	7230466
4.5	chr4	47199089	47206734	7645	10958538
4.6	chr4	55408387	55415796	7409	8201653
4.7	chr4	63407392	63415262	7870	7991596
4.8	chr4	72406139	72413854	7715	8990877
4.9	chr4	82581471	82589374	7903	10167617
4.10	chr4	90303518	90311304	7786	7714144
4.11	chr4	100570845	100578338	7493	10259541
4.12	chr4	108653475	108661179	7704	8075137
4.13	chr4	119900411	119908239	7828	11239232
4.14	chr4	128223728	128231659	7931	8315489
4.15	chr4	135690419	135698408	7989	7458760
4.16	chr4	147036011	147043966	7955	11337603
4.17	chr4	156663952	156671695	7743	9619986
4.18	chr4	164092310	164100039	7729	7420615
4.19	chr4	174441005	174449124	8119	10340966
5.1	chr5	17180545	17188556	8011
5.2	chr5	26655178	26663694	8516	9466622
5.3	chr5	36160976	36169033	8057	9497282
5.4	chr5	45795290	45803383	8093	9626257
5.5	chr5	55214393	55222877	8484	9411010
5.6	chr5	64480582	64488760	8178	9257705
5.7	chr5	73962139	73970163	8024	9473379
5.8	chr5	82907880	82915960	8080	8937717
5.9	chr5	94127504	94135648	8144	11211544
5.10	chr5	103354785	103362864	8079	9219137
5.11	chr5	112757298	112765508	8210	9394434
5.12	chr5	122416125	122424224	8099	9650617
5.13	chr5	131993106	132001116	8010	9568882
5.14	chr5	141835069	141843139	8070	9833953
5.15	chr5	150974227	150982224	7997	9131088
5.16	chr5	160702539	160710589	8050	9720315
5.17	chr5	170080611	170088667	8056	9370022
6.1	chr6	14812169	14820248	8079
6.2	chr6	24577842	24586051	8209	9757594
6.3	chr6	34103903	34111984	8081	9517852
6.4	chr6	43642589	43650338	7749	9530605
6.5	chr6	52977240	52985179	7939	9326902
6.6	chr6	62591496	62600112	8616	9606317
6.7	chr6	71662390	71670559	8169	9062278
6.8	chr6	81269224	81277399	8175	9598665
6.9	chr6	85483327	85491500	8173	4205928
6.10	chr6	91120799	91129161	8362	5629299
6.11	chr6	100894138	100902080	7942	9764977
6.12	chr6	110204975	110213114	8139	9302895
6.13	chr6	119763315	119771588	8273	9550201
6.14	chr6	129078693	129086918	8225	9307105
6.15	chr6	138549554	138557840	8286	9462636
6.16	chr6	148046805	148055024	8219	9488965
6.17	chr6	157538704	157546968	8264	9483680
7.1	chr7	18700048	18708289	8241
7.2	chr7	27981257	27989177	7920	9272968
7.3	chr7	37485002	37493052	8050	9495825
7.4	chr7	45631690	45639286	7596	8138638
7.5	chr7	55656292	55664327	8035	10017006
7.6	chr7	64728903	64736904	8001	9064576
7.7	chr7	73451949	73460079	8130	8715045
7.8	chr7	79668541	79676909	8368	6208462
7.9	chr7	86625279	86633163	7884	6948370
7.10	chr7	93748885	93756984	8099	7115722
7.11	chr7	103162491	103170771	8280	9405507
7.12	chr7	112506586	112515053	8467	9335815
7.13	chr7	122324547	122332433	7886	9809494
7.14	chr7	131226484	131234480	7996	8894051
7.15	chr7	140915904	140923863	7959	9681424
7.16	chr7	150023664	150031666	8002	9099801
8.1	chr8	12673466	12681721	8255
8.2	chr8	21627373	21635246	7873	8945652
8.3	chr8	30421795	30429698	7903	8786549
8.4	chr8	39706235	39714271	8036	9276537
8.5	chr8	47860598	47868625	8027	8146327
8.6	chr8	57898174	57906095	7921	10029549
8.7	chr8	67064638	67072701	8063	9158543
8.8	chr8	72508151	72516204	8053	5435450
8.9	chr8	77310597	77318746	8149	4794393
8.10	chr8	85353180	85361562	8382	8034434
8.11	chr8	94356999	94365064	8065	8995437
8.12	chr8	103561199	103569546	8347	9196135
8.13	chr8	113063642	113071885	8243	9494096
8.14	chr8	121631489	121639710	8221	8559604
8.15	chr8	130696764	130704756	7992	9057054
9.1	chr9	10544605	10553314	8709
9.2	chr9	18914927	18922867	7940	8361613
9.3	chr9	28125493	28133166	7673	9202626
9.4	chr9	36845475	36853060	7585	8712309
9.5	chr9	44873637	44882838	9201	8020577
9.6	chr9	66321947	66343550	21603	21439109
9.7	chr9	71151436	71159154	7718	4807886
9.8	chr9	80219154	80226749	7595	9060000
9.9	chr9	87180245	87187823	7578	6953496
9.10	chr9	94530137	94537927	7790	7342314
9.11	chr9	103790750	103798732	7982	9252823
9.12	chr9	113756625	113764510	7885	9957893
9.13	chr9	122294225	122302342	8117	8529715
10.1	chr10	18854120	18861881	7761
10.2	chr10	26642082	26649956	7874	7780201
10.3	chr10	36171558	36179427	7869	9521602
10.4	chr10	47001394	47008749	7355	10821967
10.5	chr10	54709918	54717673	7755	7701169
10.6	chr10	61827835	61835313	7478	7110162
10.7	chr10	71645210	71652496	7286	9809897
10.8	chr10	80919829	80926928	7099	9267333
10.9	chr10	87740762	87748115	7353	6813834
10.10	chr10	97152555	97160187	7632	9404440
10.11	chr10	106445038	106452209	7171	9284851
10.12	chr10	115232176	115239503	7327	8779967
10.13	chr10	124262865	124270322	7457	9023362
11.1	chr11	10621330	10629653	8323
11.2	chr11	18779059	18786242	7183	8149406
11.3	chr11	28721097	28728890	7793	9934855
11.4	chr11	34620460	34627935	7475	5891570
11.5	chr11	44964406	44971937	7531	10336471
11.6	chr11	50494432	50502804	8372	5522495
11.7	chr11	60783722	60791267	7545	10280918
11.8	chr11	68825823	68833180	7357	8034556
11.9	chr11	76836729	76844474	7745	8003549
11.10	chr11	84523629	84531361	7732	7679155
11.11	chr11	94874421	94881798	7377	10343060
11.12	chr11	103465238	103472841	7603	8583440
11.13	chr11	112288593	112296089	7496	8815752
11.14	chr11	120041817	120049441	7624	7745728
12.1	chr12	13693730	13701109	7379
12.2	chr12	23198746	23206562	7816	9497637
12.3	chr12	31115901	31123357	7456	7909339
12.4	chr12	40891112	40899086	7974	9767755
12.5	chr12	50024545	50031867	7322	9125459
12.6	chr12	57584183	57591623	7440	7552316
12.7	chr12	65324765	65332351	7586	7733142
12.8	chr12	76587829	76595426	7597	11255478
12.9	chr12	84895828	84903403	7575	8300402
12.10	chr12	94534219	94541709	7490	9630816
12.11	chr12	102942346	102949829	7483	8400637
12.12	chr12	109944602	109952053	7451	6994773
12.13	chr12	119085197	119092627	7430	9133144
13.1	chr13	22666840	22674769	7929
13.2	chr13	31569785	31577535	7750	8895016
13.3	chr13	40430660	40438479	7819	8853125
13.4	chr13	51820252	51828316	8064	11381773
13.5	chr13	60201647	60209289	7642	8373331
13.6	chr13	67616419	67624677	8258	7407130
13.7	chr13	75793693	75801675	7982	8169016
13.8	chr13	84450401	84458548	8147	8648726
13.9	chr13	93608075	93617080	9005	9149527
13.10	chr13	102260625	102268824	8199	8643545
14.1	chr14	23581078	23588728	7650
14.2	chr14	30500018	30508433	8415	6911290
14.3	chr14	40145534	40153411	7877	9637101
14.4	chr14	49426375	49434415	8040	9272964
14.5	chr14	56386591	56394418	7827	6952176
14.6	chr14	65230135	65237683	7548	8835717
14.7	chr14	71352330	71360127	7797	6114647
14.8	chr14	78633090	78640467	7377	7272963
14.9	chr14	88694703	88701984	7281	10054236
14.10	chr14	96553747	96561217	7470	7851763
15.1	chr15	20178500	20187982	9482
15.2	chr15	26865161	26872725	7564	6677179
15.3	chr15	36244968	36252704	7736	9372243
15.4	chr15	43815206	43822668	7462	7562502
15.5	chr15	51624554	51632257	7703	7801886
15.6	chr15	61223031	61230679	7648	9590774
15.7	chr15	70077899	70085777	7878	8847220
15.8	chr15	78112722	78120012	7290	8026945
15.9	chr15	86297977	86305967	7990	8177965
16.1	chr16	12262412	12270496	8084
16.2	chr16	20403697	20411713	8016	8133201
16.3	chr16	28307937	28315885	7948	7896224
16.4	chr16	35166720	35174841	8121	6850835
16.5	chr16	47878681	47886481	7800	12703840
16.6	chr16	53974002	53982023	8021	6087521
16.7	chr16	61627784	61635757	7973	7645761
16.8	chr16	69957082	69965271	8189	8321325
16.9	chr16	78621992	78629724	7732	8656721
17.1	chr17	6371323	6378715	7392
17.2	chr17	11406387	11414042	7655	5027672
17.3	chr17	16365562	16373754	8192	4951520
17.4	chr17	21290846	21298344	7498	4917092
17.5	chr17	25478841	25486416	7575	4180497
17.6	chr17	29834504	29842466	7962	4348088
17.7	chr17	32963964	32971529	7565	3121498
17.8	chr17	38463122	38470833	7711	5491593
17.9	chr17	41954515	41962375	7860	3483682
17.10	chr17	48046425	48053769	7344	6084050
17.11	chr17	53350667	53358468	7801	5296898
17.12	chr17	56382136	56389826	7690	3023668
17.13	chr17	61490666	61498746	8080	5100840
17.14	chr17	66532660	66540684	8024	5033914
17.15	chr17	71734163	71741595	7432	5193479
17.16	chr17	75820851	75828593	7742	4079256
18.1	chr18	5552393	5560817	8424
18.2	chr18	10383001	10391195	8194	4822184
18.3	chr18	14964602	14972780	8178	4573407
18.4	chr18	19784770	19793918	9148	4811990
18.5	chr18	24517083	24525266	8183	4723165
18.6	chr18	29259614	29268104	8490	4734348
18.7	chr18	34032169	34040303	8134	4764065
18.8	chr18	37488427	37496369	7942	3448124
18.9	chr18	40063486	40071441	7955	2567117
18.10	chr18	43893720	43901572	7852	3822279
18.11	chr18	48224874	48233205	8331	4323302
18.12	chr18	53070020	53078201	8181	4836815
18.13	chr18	57727308	57735485	8177	4649107
18.14	chr18	62414511	62423141	8630	4679026
18.15	chr18	67299443	67307853	8410	4876302
18.16	chr18	72082250	72090189	7939	4774397
19.1	chr19	5254715	5262342	7627
19.2	chr19	9070637	9077868	7231	3808295
19.3	chr19	14272080	14279660	7580	5194212
19.4	chr19	18368689	18376397	7708	4089029
19.5	chr19	22997313	23004645	7332	4620916
19.6	chr19	27732105	27740223	8118	4727460	WARNING! This probe gives a weird pattern. Consider shifting slightly the cordinates or not using it in chr19 spotting probes
19.7	chr19	30026495	30033716	7221	2286272
19.8	chr19	33995801	34003273	7472	3962085
19.9	chr19	37500330	37507964	7634	3497057
19.10	chr19	42660576	42667885	7309	5152612
19.11	chr19	46326385	46333880	7495	3658500
19.12	chr19	51222941	51230766	7825	4889061
20.1	chr20	4788552	4796403	7851
20.2	chr20	9309421	9317273	7852	4513018
20.3	chr20	13251283	13259506	8223	3934010
20.4	chr20	17611087	17618667	7580	4351581
20.5	chr20	22511618	22519437	7819	4892951
20.6	chr20	25255363	25262635	7272	2735926
20.7	chr20	30585218	30592579	7361	5322583
20.8	chr20	34018834	34026622	7788	3426255
20.9	chr20	38487936	38495579	7643	4461314
20.10	chr20	42160526	42168151	7625	3664947
20.11	chr20	47250550	47258215	7665	5082399
20.12	chr20	51290323	51298414	8091	4032108
20.13	chr20	56132677	56140374	7697	4834263
21.1	chr21	10835079	10843263	8184
21.2	chr21	15488609	15497126	8517	4645346
21.3	chr21	19009709	19018266	8557	3512583
21.4	chr21	23647216	23655055	7839	4628950
21.5	chr21	26447169	26455112	7943	2792114
21.6	chr21	29875827	29883603	7776	3420715
21.7	chr21	33512279	33520012	7733	3628676
21.8	chr21	37364171	37372421	8250	3844159
21.9	chr21	41446410	41454256	7846	4073989
22.1	chr22	19112550	19120102	7552
22.2	chr22	23415971	23423413	7442	4295869
22.3	chr22	26854969	26862267	7298	3431556
22.4	chr22	30418468	30425849	7381	3556201
22.5	chr22	34883574	34891039	7465	4457725
22.6	chr22	39118419	39125792	7373	4227380
22.7	chr22	43272081	43279746	7665	4146289
X.1	chrX	13799279	13806918	7639
X.2	chrX	22335549	22342980	7431	8528631
X.3	chrX	30808006	30815669	7663	8465026
X.4	chrX	39921254	39928668	7414	9105585
X.5	chrX	49028197	49035599	7402	9099529
X.6	chrX	58105750	58113072	7322	9070151
X.7	chrX	67938173	67945349	7176	9825101
X.8	chrX	76014246	76021805	7559	8068897
X.9	chrX	86477263	86485201	7938	10455458
X.10	chrX	97095619	97103060	7441	10610418
X.11	chrX	106975004	106982239	7235	9871944
X.12	chrX	114601906	114609404	7498	7619667
X.13	chrX	122537668	122545241	7573	7928264
X.14	chrX	133755645	133763074	7429	11210404
X.15	chrX	141415559	141423173	7614	7652485
