# Supplementary material for: iFISH is a publically available resource enabling versatile DNA FISH to study genome architecture
Source: Nat Commun. 2019 Apr 9;10:1636. doi: 10.1038/s41467-019-09616-w (PMC6456570; doi:10.1038/s41467-019-09616-w)
Supplement: Supplementary file 7 — Supplementary Data 6 [file 41467_2019_9616_MOESM7_ESM.xlsx]

## Sheet: Suppl Data 6
Supplementary Data 6. Sequences of the oligos in the 330 probes
Capital letters: T sequence. Small letters: F and R adapter sequences
Probe name	Chr	Oligo #	Sequence (5'-3')
1.1	1	1	cgtagtaagatatgtagtccGGGTGCCAACCCGGACTGTCACTCTCCAGCACCGTGACTTtgtgaacgaagagcggttgt
1.1	1	2	cgtagtaagatatgtagtccGCCTGATGGGGTTGTGGGGAGGGAGGATTCAGGGAGATCCtgtgaacgaagagcggttgt
1.1	1	3	cgtagtaagatatgtagtccCCACAACACACGTGCCTTCTTAGATTAAAGCCTTTGTCTTtgtgaacgaagagcggttgt
1.1	1	4	cgtagtaagatatgtagtccGGTGGAATGTTGTAGAAGGAACTAGGAGAGGCAGGGTCTCtgtgaacgaagagcggttgt
1.1	1	5	cgtagtaagatatgtagtccGGGGAAACTGAGGCCCAGAGAGGCAGAGCAGAGACACAGGtgtgaacgaagagcggttgt
1.1	1	6	cgtagtaagatatgtagtccGGGGACAGTGGGGGTTTGGTGACAGTGTCCTGCCTGCTGCtgtgaacgaagagcggttgt
1.1	1	7	cgtagtaagatatgtagtccCCTCCAAGGGAGCGTCTGTGGGGGAACTGTAGCTGACATGtgtgaacgaagagcggttgt
1.1	1	8	cgtagtaagatatgtagtccCCCATTTGGGAGATGCAGACACTGGTTCCATGAAGGCTGCtgtgaacgaagagcggttgt
1.1	1	9	cgtagtaagatatgtagtccGATATGCCTTGTGCTGCAACCACCCCTAATCTGCAAACCCtgtgaacgaagagcggttgt
1.1	1	10	cgtagtaagatatgtagtccAGGCCAAGATTTAGAGACGGGAGCTGTAGTGAGGTCTCGCtgtgaacgaagagcggttgt
1.1	1	11	cgtagtaagatatgtagtccATGTTCTGGTGGGTTCACCCGCAGCTATAAAGTGCCGTCGtgtgaacgaagagcggttgt
1.1	1	12	cgtagtaagatatgtagtccGGAACACTGGGCTGGGAGATAGGTGTCCTGGGACTCTGGCtgtgaacgaagagcggttgt
1.1	1	13	cgtagtaagatatgtagtccGGGGGAGGGGGGCGGGCAATTTCACCTCTCCTGGCTCTGGtgtgaacgaagagcggttgt
1.1	1	14	cgtagtaagatatgtagtccGAGGAGGTTGGAGCAGGTGGTCTCCTGAGTCCCGGCTAGCtgtgaacgaagagcggttgt
1.1	1	15	cgtagtaagatatgtagtccCAGCTGCAGTGAGTGTGCATTTTGGGGAAAACAACTCCGGtgtgaacgaagagcggttgt
1.1	1	16	cgtagtaagatatgtagtccCAGACGCTGGGAAAGAAGAGGTGGTTACGACATAGGCAGCtgtgaacgaagagcggttgt
1.1	1	17	cgtagtaagatatgtagtccCAGAGCAGCCCAGAGTCCCGTGGATGTGCAGGAGAGGGGCtgtgaacgaagagcggttgt
1.1	1	18	cgtagtaagatatgtagtccCCTGGGAGGGCTTCCTGGAGAAGGTGCCATTGAGCCAAGTtgtgaacgaagagcggttgt
1.1	1	19	cgtagtaagatatgtagtccGGCGCAGAGGAGGGCCCAGCAGTTAGAAGACTGGCTGGTGtgtgaacgaagagcggttgt
1.1	1	20	cgtagtaagatatgtagtccCCTGGGAGGGTGGATGAGTGATAGGGCTGGAGCCAGGGGCtgtgaacgaagagcggttgt
1.1	1	21	cgtagtaagatatgtagtccTGGTTGAGGAGCATGGCTTTATCTGGAAGCTGGTGGAGCTtgtgaacgaagagcggttgt
1.1	1	22	cgtagtaagatatgtagtccGCCCCTGCCCAACCCCACTCTGCCCCTGTTTCTTCCTTGGtgtgaacgaagagcggttgt
1.1	1	23	cgtagtaagatatgtagtccCTGCTCTGGCTTCCATAACAAACACCACAGGTTGGGTGGCtgtgaacgaagagcggttgt
1.1	1	24	cgtagtaagatatgtagtccGGTCACGGCGTCAGCAGGTTGGTTTCCTCTGAGGAGCCTGtgtgaacgaagagcggttgt
1.1	1	25	cgtagtaagatatgtagtccTGGCTGCCTTCTTGCTGCATCCTCCATGCACACACATCCCtgtgaacgaagagcggttgt
1.1	1	26	cgtagtaagatatgtagtccGAATACCAGTTAGATTGGATTACGGTCCACCCTAACGGCCtgtgaacgaagagcggttgt
1.1	1	27	cgtagtaagatatgtagtccCTGAGGTCCTGGGGCTTAGGGCTTCCGGAATTTTGGGGGGtgtgaacgaagagcggttgt
1.1	1	28	cgtagtaagatatgtagtccGGTGGAGGAATGGGGTTGTCCCTTGAGCTCCTGGGGAGACtgtgaacgaagagcggttgt
1.1	1	29	cgtagtaagatatgtagtccGCAGCCATTCCTGCCTCTCCCAGTCCCGCCTCCCAGCTTAtgtgaacgaagagcggttgt
1.1	1	30	cgtagtaagatatgtagtccGGGTGGCCCAGCAGGATCAGGACTCAGCACACTGGACGCCtgtgaacgaagagcggttgt
1.1	1	31	cgtagtaagatatgtagtccGAAGCCTGTGCGAACGTTGTCCTTTCATGCCTTGGTCCCCtgtgaacgaagagcggttgt
1.1	1	32	cgtagtaagatatgtagtccAGAATTCTGGCAGCCCCTCTTACCAGCTGGTTGTCCAGGGtgtgaacgaagagcggttgt
1.1	1	33	cgtagtaagatatgtagtccGCCTCTCTGAGGACCTTGGTCTGCTCCTCTGTGAAATGGGtgtgaacgaagagcggttgt
1.1	1	34	cgtagtaagatatgtagtccGCCAGATGGCCAAAAGTCACATACCCTGCTGCAATGGACTtgtgaacgaagagcggttgt
1.1	1	35	cgtagtaagatatgtagtccCCCCAGTGGGGCGATATTAGGAGGTGGGGCCTTCAGGAGCtgtgaacgaagagcggttgt
1.1	1	36	cgtagtaagatatgtagtccCAGGGCTCCATAAAGGGCTGAAGAGACCCGAGTTCTCCCCtgtgaacgaagagcggttgt
1.1	1	37	cgtagtaagatatgtagtccGGACACCGAGAGAAGGTGCCATCTGTGAACCAGAAAGAGCtgtgaacgaagagcggttgt
1.1	1	38	cgtagtaagatatgtagtccTCCGCAGGCTCCTTGATCTTAGACTTCCCAACATCCAGACtgtgaacgaagagcggttgt
1.1	1	39	cgtagtaagatatgtagtccGGAGACCCCACTCCTGCTTCTGTCTCCCTGGGCTGGCCACtgtgaacgaagagcggttgt
1.1	1	40	cgtagtaagatatgtagtccGGACGAGCCTGACCCGTTTCAGCCCATTAACAGCCAGCAGtgtgaacgaagagcggttgt
1.1	1	41	cgtagtaagatatgtagtccGCCGGTTGGTGGTTGTAGCAGCAGACACAGCAGGTGCCAGtgtgaacgaagagcggttgt
1.1	1	42	cgtagtaagatatgtagtccAGGGCAGTCTCAGCTCCCCACTGGGGTTGTCCAGGTCTCCtgtgaacgaagagcggttgt
1.1	1	43	cgtagtaagatatgtagtccCCTGGGTCAGGCTGGGGTCCTGCTCTAGGGGTGGGGTGCAtgtgaacgaagagcggttgt
1.1	1	44	cgtagtaagatatgtagtccGGGAAGGGCAAGCTGGTTCCGGACAGTTGACTTCAGGGCCtgtgaacgaagagcggttgt
1.1	1	45	cgtagtaagatatgtagtccCTCATCTCCTCACCATTTCTCAGACTCCTTTCTCTCCTGCtgtgaacgaagagcggttgt
1.1	1	46	cgtagtaagatatgtagtccCTAGAGAGGATTGAAGGAATCAGGCATGTTTTCTTTTCTTtgtgaacgaagagcggttgt
1.1	1	47	cgtagtaagatatgtagtccCCACCTCCTGAGTTCACACCATTCTTCGGCCTTAGCCTCCtgtgaacgaagagcggttgt
1.1	1	48	cgtagtaagatatgtagtccCGCCCGCCTCGGCCTCCCTATCCCACCTCCACCAACCACTtgtgaacgaagagcggttgt
1.1	1	49	cgtagtaagatatgtagtccGTGACTCCATGAACGCTGAGTAACTTCTCCGAGTGGGTTTtgtgaacgaagagcggttgt
1.1	1	50	cgtagtaagatatgtagtccGCCCACCCTGAGGGCTGATTGTGATCATTGTGGGAGAGGAtgtgaacgaagagcggttgt
1.1	1	51	cgtagtaagatatgtagtccCCAGGCTCACCTTCACATTGGGCAGATGGGACTTGCAGGGtgtgaacgaagagcggttgt
1.1	1	52	cgtagtaagatatgtagtccCTCCTCTGTGTTCTGATCCAACTTGCTCTGTGGGGCGACGtgtgaacgaagagcggttgt
1.1	1	53	cgtagtaagatatgtagtccCTGAGAGCGAGTCCCACAGCTTTCCTGGTCACTTAGGCAGtgtgaacgaagagcggttgt
1.1	1	54	cgtagtaagatatgtagtccCCTGATTACTTCTGTAATGTCCAGTCTCATGGAATAGTGAtgtgaacgaagagcggttgt
1.1	1	55	cgtagtaagatatgtagtccCCAGGTCAGCTGGGGGCAAGAAGCAGGGTTGTGGTAGGGTtgtgaacgaagagcggttgt
1.1	1	56	cgtagtaagatatgtagtccGAGGGTCCTGCTCTCTGGGGTCAGAGGTAGGACAGGTGGGtgtgaacgaagagcggttgt
1.1	1	57	cgtagtaagatatgtagtccGGCACTTGTGAGCCGGGGTGAGTGCACTCTGGGCTTGGCCtgtgaacgaagagcggttgt
1.1	1	58	cgtagtaagatatgtagtccTTTCCGGGGCCCCCTCACCTGCAGCTCCTCTGGCTGGCCAtgtgaacgaagagcggttgt
1.1	1	59	cgtagtaagatatgtagtccCTCCAGCTGCCTGGTGCTGAGGTGTCTTTGCTTCCTGGGGtgtgaacgaagagcggttgt
1.1	1	60	cgtagtaagatatgtagtccCTCCCGTGCCCTTCTCTTGTCCCTGAGAGATGCTCTGCCCtgtgaacgaagagcggttgt
1.1	1	61	cgtagtaagatatgtagtccGCCTCCTCCCCTCCCCCACATCAACTTACCTTTTCCTGGGtgtgaacgaagagcggttgt
1.1	1	62	cgtagtaagatatgtagtccGTGTCCCCACTCAAGCACCCAAGGGAGGCATATGTAGCTGtgtgaacgaagagcggttgt
1.1	1	63	cgtagtaagatatgtagtccGACCATCTGCTTGGGCTCAGGGTCAGGATGAGCACCCACCtgtgaacgaagagcggttgt
1.1	1	64	cgtagtaagatatgtagtccCCCCAGAACTCTCCTCATCTCCTCCAGCCCCCTCTTGGCCtgtgaacgaagagcggttgt
1.1	1	65	cgtagtaagatatgtagtccTTGTTTGAGACAGTGTCTCGCTTGGTCGCCCAGGCTGGAGtgtgaacgaagagcggttgt
1.1	1	66	cgtagtaagatatgtagtccGCGTGAGCCACCGTGCCTGTCCTCCAACCTCTTTTAACTAtgtgaacgaagagcggttgt
1.1	1	67	cgtagtaagatatgtagtccGGCCACTTCCTTTGAGATCCTGCTTGGGTGGTCTCACACCtgtgaacgaagagcggttgt
1.1	1	68	cgtagtaagatatgtagtccATGAGGATGTGGTTGGCATCTGTTGTCTTAGGGCCTCATCtgtgaacgaagagcggttgt
1.1	1	69	cgtagtaagatatgtagtccCACGCTGCTGCTGCTGCTTCTGCCTGAGTGCCTTGTCCCCtgtgaacgaagagcggttgt
1.1	1	70	cgtagtaagatatgtagtccCTAGTCATGCACTTCCCCCTCCCCAGCTAGTCATGCTGTCtgtgaacgaagagcggttgt
1.1	1	71	cgtagtaagatatgtagtccATGTCCCCACTCCCCCCGCCCCCACTACTTCCTCTGTTGCtgtgaacgaagagcggttgt
1.1	1	72	cgtagtaagatatgtagtccTCACCACCATAGCCCTGGGGTTGATGGAAGTTCCTGGTGCtgtgaacgaagagcggttgt
1.1	1	73	cgtagtaagatatgtagtccCAATCCCCCGATCAGTCCATGCAAGGAGTCCACAGCCTGGtgtgaacgaagagcggttgt
1.1	1	74	cgtagtaagatatgtagtccCTCAAGGGGCCGAGGTAATAGGGACAGTAGTTCTCTGCCCtgtgaacgaagagcggttgt
1.1	1	75	cgtagtaagatatgtagtccTCCCTGGGTCCTCTCCTGCACTGATGGGTCAGGAGCTGGGtgtgaacgaagagcggttgt
1.1	1	76	cgtagtaagatatgtagtccGCAGACCCCAAGTGGAAGTCAAGGGCCGGGGGAGGTAGGTtgtgaacgaagagcggttgt
1.1	1	77	cgtagtaagatatgtagtccGGTGCCCATGGGAAGCTGAATGCCTCCTTGCCCAGAGGGGtgtgaacgaagagcggttgt
1.1	1	78	cgtagtaagatatgtagtccGCAGGGCCTGCTGCGAGTGGGAAGGAGCAGAGCTTCCCCCtgtgaacgaagagcggttgt
1.1	1	79	cgtagtaagatatgtagtccGGGAGGGGCTAATCAGACCAGGGAGTGGGGGCTGGCAGGGtgtgaacgaagagcggttgt
1.1	1	80	cgtagtaagatatgtagtccGGCAGACCCATGGGGCAGGAGGGAGGTCAGGCAGAGAGAGtgtgaacgaagagcggttgt
1.1	1	81	cgtagtaagatatgtagtccTGGCTGGCTTGGCTTCAGTCCATGCTGAGGACAGTGGCCCtgtgaacgaagagcggttgt
1.1	1	82	cgtagtaagatatgtagtccCCCAACCTGAAGCTCACAGACACTTTCCTTCGTCCTAATCtgtgaacgaagagcggttgt
1.1	1	83	cgtagtaagatatgtagtccGGGAGGGGCAGCAGATGTGGGACTAGGTGCCTCCTTGGGGtgtgaacgaagagcggttgt
1.1	1	84	cgtagtaagatatgtagtccTGGTGGGGGGAGAGGTGGGGGTGCTGGTGGACAGAAGCCCtgtgaacgaagagcggttgt
1.1	1	85	cgtagtaagatatgtagtccCTGAGCTGTGCTCACAGGGTCTCTTGAGTGCCCGCGGTGGtgtgaacgaagagcggttgt
1.1	1	86	cgtagtaagatatgtagtccGGCCACCTTCCTTCTCCTTTCACTTCCCACCTTGCCGTGCtgtgaacgaagagcggttgt
1.1	1	87	cgtagtaagatatgtagtccGGAGGGAACCCAAATAAGAAAGGTGGCCTGGAGATGGGTGtgtgaacgaagagcggttgt
1.1	1	88	cgtagtaagatatgtagtccGTCAGGTCCATGGGGACAAGAGAGGTCACGTGGGGAGGGGtgtgaacgaagagcggttgt
1.1	1	89	cgtagtaagatatgtagtccAGGGCAGCAAAAGGTGAGAGTCTGTGCTCCCCAGGGATGGtgtgaacgaagagcggttgt
1.1	1	90	cgtagtaagatatgtagtccTAGAAGAGACTGCTGACTCGAATCTGGGGCTTGGGGACCCtgtgaacgaagagcggttgt
1.1	1	91	cgtagtaagatatgtagtccGTGTCCAAGGGCAGTGGGTGGGGTCAGAGTGGGAGGGCCGtgtgaacgaagagcggttgt
1.1	1	92	cgtagtaagatatgtagtccGGGGAAGAGACTGTCATCCAACCCCGAGCCCCAGCCCTGCtgtgaacgaagagcggttgt
1.1	1	93	cgtagtaagatatgtagtccGAGGCTTGGGCAGATTCGCTGTAGAAGATGATGCCACTGGtgtgaacgaagagcggttgt
1.1	1	94	cgtagtaagatatgtagtccCTGCGGGGGGTCTTCTCTATTTTAAAAGCAGCCGGCAGTGtgtgaacgaagagcggttgt
1.1	1	95	cgtagtaagatatgtagtccAGGACGATGCTGGGCCCTTGGATCTGGAGCTCCTGCTGGGtgtgaacgaagagcggttgt
1.1	1	96	cgtagtaagatatgtagtccCCATGTGCCAGGGCCCCCATTCCTCCCTCCAGAGGCTTGGtgtgaacgaagagcggttgt
1.2	1	1	tgatatgccgattccaagcgCCTTGATGGCGATGCGCACCCTCGTGTGGCGATCGCGGCCgtcaatcttttatttagagc
1.2	1	2	tgatatgccgattccaagcgCCATACGTGCCCTTGCCCAGCACCAGCCGCTCGCCCGTCTgtcaatcttttatttagagc
1.2	1	3	tgatatgccgattccaagcgAACTGCCGGGCGCGGGGTGAGATGGGAGTTCAGCAGGGCCgtcaatcttttatttagagc
1.2	1	4	tgatatgccgattccaagcgCCCTCCGCGAGCTCCCAGTCCCGCGTCCTCACCTCCAACAgtcaatcttttatttagagc
1.2	1	5	tgatatgccgattccaagcgCGGGCGCCGTGGAATCCGGGTTCGTCACCCAGGCCTGGATgtcaatcttttatttagagc
1.2	1	6	tgatatgccgattccaagcgACCTGAAGGTGGGGGAGGTCAGACCCGCGGGAGGGGCATCgtcaatcttttatttagagc
1.2	1	7	tgatatgccgattccaagcgCCTGGCCCTCAGAGTACCCCGACCATGAAAGGCTGCGCACgtcaatcttttatttagagc
1.2	1	8	tgatatgccgattccaagcgCCCTACGCTGGGGAAGCACAGCTGGACGTCCTGAGCCGGGgtcaatcttttatttagagc
1.2	1	9	tgatatgccgattccaagcgAGCGTCAGGCTGGGTGGCAGCGACCCTCACCTCCCGTCTTgtcaatcttttatttagagc
1.2	1	10	tgatatgccgattccaagcgCTCCGCATATGGAGGCGACTGGGAAGGTCCAGCTGGAGGGgtcaatcttttatttagagc
1.2	1	11	tgatatgccgattccaagcgGGGGTGTGATGGGGAGTGCTGGTGACAGGAGAGGGGTCTGgtcaatcttttatttagagc
1.2	1	12	tgatatgccgattccaagcgGGTGAGTGAGGGGCCTCAGCAGCGACTTCACCTGGGTCTCgtcaatcttttatttagagc
1.2	1	13	tgatatgccgattccaagcgCTCCAGGACCAGCACCTGCAGGCAGTTGGGGAGTGGGGTCgtcaatcttttatttagagc
1.2	1	14	tgatatgccgattccaagcgGGCTTACCCCTTTCCCGGGTCCACCACCCCTACAGGCCTCgtcaatcttttatttagagc
1.2	1	15	tgatatgccgattccaagcgGGTCGCCCTGGGCACAGGCTGTCTTGAATGGTTGGCAGGAgtcaatcttttatttagagc
1.2	1	16	tgatatgccgattccaagcgCCCTCCAGGGGGCTCTGGCGTGGGCCTGAAGTGCTGGTAGgtcaatcttttatttagagc
1.2	1	17	tgatatgccgattccaagcgGCCACATCCTCAGTTCAGCCCAGGCACCAACCAGCACTGCgtcaatcttttatttagagc
1.2	1	18	tgatatgccgattccaagcgAAACTGGCCTGGATATAGCTAGAACGTTGGCATGGGGTGCgtcaatcttttatttagagc
1.2	1	19	tgatatgccgattccaagcgGGAGCTGACAGCCCAGGTCAGGCCAAGAATGCAGAGGGGGgtcaatcttttatttagagc
1.2	1	20	tgatatgccgattccaagcgCACCACCTGGGTGGGGTCATTGGCGAGGATCTGGGCTCCCgtcaatcttttatttagagc
1.2	1	21	tgatatgccgattccaagcgCCACATCCCAGTAATACTGCATCTTCTCCACGCAGCCTTTgtcaatcttttatttagagc
1.2	1	22	tgatatgccgattccaagcgGCCTGGGGGAGAGAGGCATGGGCTCCAGTGAGTGTGGGTGgtcaatcttttatttagagc
1.2	1	23	tgatatgccgattccaagcgCCCACCATTTCTGTGGGCCCGAGTGTGGACATGAACATAGgtcaatcttttatttagagc
1.2	1	24	tgatatgccgattccaagcgATGGCAAGATCTCGGGTGGGAACAGGAGCTCAGGCACAGGgtcaatcttttatttagagc
1.2	1	25	tgatatgccgattccaagcgGGCTCCTGAGGGCCCAGAACAGGTATGAGGACCCAGGTGTgtcaatcttttatttagagc
1.2	1	26	tgatatgccgattccaagcgGCCCAGTGTGCTCTCTCCCTGCCCTCTTCCCAGGCCCCTCgtcaatcttttatttagagc
1.2	1	27	tgatatgccgattccaagcgGACGAGACAAGAGCCAGGATCTGTGCTCACCTATTAGCCGgtcaatcttttatttagagc
1.2	1	28	tgatatgccgattccaagcgAGCCTTGCGATACCTGGGGTGGGGGTAGGGGGCACAGGGCgtcaatcttttatttagagc
1.2	1	29	tgatatgccgattccaagcgCCCACAGCACCACCCCTCATCTCACAGCTTAGCCCACCGGgtcaatcttttatttagagc
1.2	1	30	tgatatgccgattccaagcgGGCCTGCTCCCGGTGCCCAGCATCCTGGAAACCCGAGCTGgtcaatcttttatttagagc
1.2	1	31	tgatatgccgattccaagcgCGGGCGCCACAGAGCCCTCAAGCTGTACCAGCGGCAGCAGgtcaatcttttatttagagc
1.2	1	32	tgatatgccgattccaagcgGCCTTCGCCCGGTCCCCAGGCCTGTTCCTCCTAGGGAAAAgtcaatcttttatttagagc
1.2	1	33	tgatatgccgattccaagcgGGGACCTCTAGACACTGAACCAGCAGGGACCCTTCCAGGGgtcaatcttttatttagagc
1.2	1	34	tgatatgccgattccaagcgGACCCTGGCCAGCACTGACCTCTCTAGTGACCTCAGATGGgtcaatcttttatttagagc
1.2	1	35	tgatatgccgattccaagcgGCGGTGACCATACCACAGGCAGCACCACCTCCCCCACCCCgtcaatcttttatttagagc
1.2	1	36	tgatatgccgattccaagcgGTGACCCCGGTCAGCAAATTCCCCGAACAGCAGTGATCCCgtcaatcttttatttagagc
1.2	1	37	tgatatgccgattccaagcgGTGGCTATGACCTAACCCTTGCTCTGCCACTCACCGGTTGgtcaatcttttatttagagc
1.2	1	38	tgatatgccgattccaagcgCTGCTCGGCCACATCACAGGTGGGCAAGGCCTGCAGCGTCgtcaatcttttatttagagc
1.2	1	39	tgatatgccgattccaagcgTGGCCGAGTAGTCCTGCATCAGGGAACGGCAAGCACTGGCgtcaatcttttatttagagc
1.2	1	40	tgatatgccgattccaagcgCCCACCCAGCCACCATCTTCTGCACGCCTCCCTCAGGCCCgtcaatcttttatttagagc
1.2	1	41	tgatatgccgattccaagcgGCCCCATGCTGGGCGTTCCCAACCCCACAACTGCCCCAGGgtcaatcttttatttagagc
1.2	1	42	tgatatgccgattccaagcgGCTCATCCTCTCTAACAAATAAGGAGGCCAACACTCAGAGgtcaatcttttatttagagc
1.2	1	43	tgatatgccgattccaagcgGCCAGCTGCCCTACTGCCTCTCTGAACACCACGCACCTGCgtcaatcttttatttagagc
1.2	1	44	tgatatgccgattccaagcgGTCGGGGCTCAGCAGCTCCACGCTGTCCAGTCTCCGCTGCgtcaatcttttatttagagc
1.2	1	45	tgatatgccgattccaagcgAGCTGTGGCCCACTGAACCGCTCCCGCGCCTGCCGGATGTgtcaatcttttatttagagc
1.2	1	46	tgatatgccgattccaagcgGCCCAGGGTAGGGGAGGCAGGGAGAGAGAATGGTGGGGCCgtcaatcttttatttagagc
1.2	1	47	tgatatgccgattccaagcgCCCCAGCCCACCATACCCTCACCAGCCCCCTCCTGGAGCAgtcaatcttttatttagagc
1.2	1	48	tgatatgccgattccaagcgCATTACCAAGAGTCTGTGGGTGTGGCCTCCAGCAGGCGGGgtcaatcttttatttagagc
1.2	1	49	tgatatgccgattccaagcgGTGAGCAGGGCCTCGGTCCCCACTCCAGCCTGTACCAGCCgtcaatcttttatttagagc
1.2	1	50	tgatatgccgattccaagcgGCCCCGCAGAAGGCCTGCATCACCACACAGCACCCGACCAgtcaatcttttatttagagc
1.2	1	51	tgatatgccgattccaagcgCAGTGTGTAGCTGCCAACGCAATCCTGGTGGGAGGGAGGCgtcaatcttttatttagagc
1.2	1	52	tgatatgccgattccaagcgAGCACAGGGCTAGACAAGGGGAGTGAGAGCATCAAAGGTCgtcaatcttttatttagagc
1.2	1	53	tgatatgccgattccaagcgGGGATGTCAGTGGGGGGTTAGGTGACTGAGGAGGCCAGGGgtcaatcttttatttagagc
1.2	1	54	tgatatgccgattccaagcgCAAAGGGCACTTTTGAGTGAGAGGTGGATTCTGCTCACCGgtcaatcttttatttagagc
1.2	1	55	tgatatgccgattccaagcgGTAGGCCTTACCCCAGCCCTGTGCCTGCCTCCACCAGCCCgtcaatcttttatttagagc
1.2	1	56	tgatatgccgattccaagcgAGGGCCTGCAGGTCAGGGAGGTCGGCCTGGGAGCAGAGGAgtcaatcttttatttagagc
1.2	1	57	tgatatgccgattccaagcgGCAGGCACAGAGGGGGTGGCGCTGATCCCTGAAGCCCAGCgtcaatcttttatttagagc
1.2	1	58	tgatatgccgattccaagcgCCGGGGTCCATCCTGGCTTGACCTGCCTTGCTGTGGGACTgtcaatcttttatttagagc
1.2	1	59	tgatatgccgattccaagcgGCAGGAGAGGAGTTGGGCTCACTGGGTTGGGACCCTCAGGgtcaatcttttatttagagc
1.2	1	60	tgatatgccgattccaagcgGAGCCTGTGAGCACCTGGCATGGGGGAAGGGAGGCTGTGGgtcaatcttttatttagagc
1.2	1	61	tgatatgccgattccaagcgTTAGGAGGTGGGAGTTGCGCAAACATAGAAGTCCCCTCCCgtcaatcttttatttagagc
1.2	1	62	tgatatgccgattccaagcgGAAAGGGGCTACCATCAGTGTGCATAGACAACGCTGTGCCgtcaatcttttatttagagc
1.2	1	63	tgatatgccgattccaagcgAGCGTCTGCTAGGGCCTGCATGAGTCAACATGTATGCGATgtcaatcttttatttagagc
1.2	1	64	tgatatgccgattccaagcgTCTTTGTGTCCGAGTGGTCGGGTCAGCCTTCATTTTAGGCgtcaatcttttatttagagc
1.2	1	65	tgatatgccgattccaagcgAGTATGGGGGCCGAGCATCCGGGCTGGCTGGAGGGAGGAGgtcaatcttttatttagagc
1.2	1	66	tgatatgccgattccaagcgAGCCTCCTTCTGGCCCCGCCCCTGAGCCATCCTTTCCCGCgtcaatcttttatttagagc
1.2	1	67	tgatatgccgattccaagcgGCTCCCTCACCCAGTATCCAGTCCCGTCGGGCCCCTTCGCgtcaatcttttatttagagc
1.2	1	68	tgatatgccgattccaagcgTGCTAGGACTCCTGAACTCCAGCCTCCCGGCCCCTTTCCCgtcaatcttttatttagagc
1.2	1	69	tgatatgccgattccaagcgGTTCTCCAACCCCACCCCTGAGACACCACAGCCCCGCGCCgtcaatcttttatttagagc
1.2	1	70	tgatatgccgattccaagcgCCGCCCCAGAGTTCCAAAGCCCCTCCCCATCCTTGCCCCGgtcaatcttttatttagagc
1.2	1	71	tgatatgccgattccaagcgAGGGTGCCTAAGCCCCAACCTCGAGCCCTAGAGCCGCGCCgtcaatcttttatttagagc
1.2	1	72	tgatatgccgattccaagcgTCTCGTCCCGAGCCCGGCCGCGCCCCAGATCCCCTAAATCgtcaatcttttatttagagc
1.2	1	73	tgatatgccgattccaagcgGTCCCCTAGACCCGGTACCCCTCTCGGCCCCTCCCTTGAGgtcaatcttttatttagagc
1.2	1	74	tgatatgccgattccaagcgAGGCATCCAGAGCCGCGGTGTCGCCTAGCTCCAGCGTCCCgtcaatcttttatttagagc
1.2	1	75	tgatatgccgattccaagcgGGGGCGGGGCAGGAGCCTGGGCCGGCAGATCAGGAATCTTgtcaatcttttatttagagc
1.2	1	76	tgatatgccgattccaagcgCGGCCTGACGTCCCGTTCCAGGAATCTAAAGTCCAGGGAGgtcaatcttttatttagagc
1.2	1	77	tgatatgccgattccaagcgGCCACTTGGGGGATCCTGGGAATCGGCTCGGAGGTGCCCGgtcaatcttttatttagagc
1.2	1	78	tgatatgccgattccaagcgGCCCAGCCCTTTCCCGGCCGACCCAGAAAGCTCCACCCTCgtcaatcttttatttagagc
1.2	1	79	tgatatgccgattccaagcgGCGGCTTGAGACTCAGCCTCTCCCCTCCCTTCTCTCCCGCgtcaatcttttatttagagc
1.2	1	80	tgatatgccgattccaagcgGACTGGCGGCTTCCGGAACAGCCTGTGCCCCTGTGCACGCgtcaatcttttatttagagc
1.2	1	81	tgatatgccgattccaagcgGAGGAGGCCAGGGCTAGGGAAAAGGTTCGATATGCAGGCCgtcaatcttttatttagagc
1.2	1	82	tgatatgccgattccaagcgAATGGGTGTCCTCCCGGGCCCAGTGAGCGCAGGCAGGGAGgtcaatcttttatttagagc
1.2	1	83	tgatatgccgattccaagcgCCCTAGGCCGCTTGCCCGAAAGCCTTCAGTCCTGGAGTGGgtcaatcttttatttagagc
1.2	1	84	tgatatgccgattccaagcgGGGGGCTGCTTTCCCCAGGACCCAACCTGCTGTGGACCCCgtcaatcttttatttagagc
1.2	1	85	tgatatgccgattccaagcgGACTTCTAGGCAGAACGTGGCCATGGGACCTGAGAAGCACgtcaatcttttatttagagc
1.2	1	86	tgatatgccgattccaagcgGCCACCCCTTGAAGGAGTCAACCCCAGCCCTTTGCACTACgtcaatcttttatttagagc
1.2	1	87	tgatatgccgattccaagcgCAGCTTCAAATCCCCAAGAGTCCCCAACTTTCTTGTGTGAgtcaatcttttatttagagc
1.2	1	88	tgatatgccgattccaagcgAGGCAGCAACCTGGTAGAAGCCTCAGTGGACCCTGAAACCgtcaatcttttatttagagc
1.2	1	89	tgatatgccgattccaagcgTAACTTGTCCAGGATCACTCAGCACATGACAGCAGGGTGCgtcaatcttttatttagagc
1.2	1	90	tgatatgccgattccaagcgCCGCCTGTCAGACTCTTAACTATTTAATTCTGCCACTTACgtcaatcttttatttagagc
1.2	1	91	tgatatgccgattccaagcgTGCTACTCAATGGCTGTTTCATTGCCCTGTTGCCTTGTGGgtcaatcttttatttagagc
1.2	1	92	tgatatgccgattccaagcgGGCAGGAAGTGGTAGAGTTTGAGAACTTGGCCTGCAACAGgtcaatcttttatttagagc
1.2	1	93	tgatatgccgattccaagcgCCGACAGGCTGAGAAAGCTGTGCAATTCCCAGCCAGGGCGgtcaatcttttatttagagc
1.2	1	94	tgatatgccgattccaagcgCGTGCCATTGCACTCCAGCCTGGGCGGGGCGACAGAGCAAgtcaatcttttatttagagc
1.2	1	95	tgatatgccgattccaagcgGGACCCAGAGGGCCTCGGGAAATTGTCAATGGATGCTTGGgtcaatcttttatttagagc
1.2	1	96	tgatatgccgattccaagcgGCCCCTCTGGCTCATTGCACTCCAGCCTGGGCAGGGCGACgtcaatcttttatttagagc
1.3	1	1	gtcacacttaataagcagcgGGGGAAGGCTGGCTGCTTGGAGTAAGGTGTCCTCTGAGACggttttactcataccccgag
1.3	1	2	gtcacacttaataagcagcgCTGCCTGGCAGACAGCAGTGGATTTCACACTGGAGTGTGCggttttactcataccccgag
1.3	1	3	gtcacacttaataagcagcgGGGCCCGTGGGGTCTAGCTGCCTCTTTTGAGTAAGCGTCTggttttactcataccccgag
1.3	1	4	gtcacacttaataagcagcgGCCCTGGACTCCACTCAGCTGAGCTCCCTGTCCTGGATCCggttttactcataccccgag
1.3	1	5	gtcacacttaataagcagcgGCCTAGCCAGGCCTGAGCTGGGAGGTCTGTCTTCAGCCTCggttttactcataccccgag
1.3	1	6	gtcacacttaataagcagcgCCCTGCTCCCTTAGTCCTGGCTGACCACAAAGCAGGCCACggttttactcataccccgag
1.3	1	7	gtcacacttaataagcagcgTGGAATTCTTACCGTCTGCCATCATGAAGTCTGCACTATCggttttactcataccccgag
1.3	1	8	gtcacacttaataagcagcgTTTTCTACAGAGTTCCTCAGAATGCTGGGCCCACAGAGGGggttttactcataccccgag
1.3	1	9	gtcacacttaataagcagcgGCTGCCCATTCCCTCCCGCCTTTGAAGAGTCACAGCCCACggttttactcataccccgag
1.3	1	10	gtcacacttaataagcagcgAAGTCTCAGAGAAGTCCTGCAAGAAGCTAATTGGCTTAACggttttactcataccccgag
1.3	1	11	gtcacacttaataagcagcgCAGACCTGGGAGTCCATTCTGGCTTCCTGCCTGGATGACCggttttactcataccccgag
1.3	1	12	gtcacacttaataagcagcgGTGGTGATAAATGAGGAGCTACATGGACCCGGCAGAGGGCggttttactcataccccgag
1.3	1	13	gtcacacttaataagcagcgGGGTGGTGGGGGTTGGGGTAGGGGGGAGAAGAGGCACTGGggttttactcataccccgag
1.3	1	14	gtcacacttaataagcagcgTCGGGAGGCTAGGGGTTATAGGCTTTCTGGGGCATGCGTGggttttactcataccccgag
1.3	1	15	gtcacacttaataagcagcgGATGCCCAACGCTGGGTGTCAACTGCCTGCTGGGTGTCAGggttttactcataccccgag
1.3	1	16	gtcacacttaataagcagcgCAGAGGAGGGGAATGACTCCTGGGCCTCTTGCTCCAGGGCggttttactcataccccgag
1.3	1	17	gtcacacttaataagcagcgGCAGAACTCAAACCCTCAAATGAGCCTTTTAAGTGCGGTGggttttactcataccccgag
1.3	1	18	gtcacacttaataagcagcgCTTGAGCCCCTCAAGGCCTCGAGAACACTCCGGCTCAGCGggttttactcataccccgag
1.3	1	19	gtcacacttaataagcagcgCTGAGGGGTCATGTGTCAAAGCCCCACAGAATGCCTCCTCggttttactcataccccgag
1.3	1	20	gtcacacttaataagcagcgGCGCCAGCTCAAATCAGTTTTTGGTTTCCGCTGTGGCACCggttttactcataccccgag
1.3	1	21	gtcacacttaataagcagcgTAGGTGACTGGCGGAGCTTGGCTCTCGTCCCCAGCAGGCCggttttactcataccccgag
1.3	1	22	gtcacacttaataagcagcgACGAAGGCCCATCCAGGACTGAGAGCCATTCTCCTCCCCCggttttactcataccccgag
1.3	1	23	gtcacacttaataagcagcgGTCACTGGAAGAGGCGGTGAGGCATTCTGGGGGCTGTTCCggttttactcataccccgag
1.3	1	24	gtcacacttaataagcagcgGGAGTGCTCTGCTCCTGTGTGGCTGTGGGTACCTCCCGGCggttttactcataccccgag
1.3	1	25	gtcacacttaataagcagcgGTCTACTCAGCACTCTCCCTGTGTCAGGCCGGGCTGGGCGggttttactcataccccgag
1.3	1	26	gtcacacttaataagcagcgGAGGCTCAGAGAGGCAAACCACCCAAGGTCACACAGCAGGggttttactcataccccgag
1.3	1	27	gtcacacttaataagcagcgGGGAAGGGGACGTGGGAGAAGTGGCCAGCAGACCCCAGTCggttttactcataccccgag
1.3	1	28	gtcacacttaataagcagcgGTGGCCAGCACTCACGCACCTGCTTGAGGATCTGGGCCGCggttttactcataccccgag
1.3	1	29	gtcacacttaataagcagcgCCCGGCCTCGCTTCATCTCCTTGAGCAAGGGGCGCGAGTCggttttactcataccccgag
1.3	1	30	gtcacacttaataagcagcgGGGGCCATGATGAGCTCCTGCAGTCGGATGAGCCCTGAGGggttttactcataccccgag
1.3	1	31	gtcacacttaataagcagcgGCCACAGGTCTGCAGACATACACGGGCAGAAACGTGGCCCggttttactcataccccgag
1.3	1	32	gtcacacttaataagcagcgGTGCACGTGCATGGACAACACTGGAGAGCAGGTGTGTGTGggttttactcataccccgag
1.3	1	33	gtcacacttaataagcagcgCACATGGCTACACGCACGTGCATGTCAATATGGGCAGGAAggttttactcataccccgag
1.3	1	34	gtcacacttaataagcagcgCACGTGTGTATATGTAGATTAAGGCCTGTGCACACAGTGGggttttactcataccccgag
1.3	1	35	gtcacacttaataagcagcgAGGCACAGATAGCAAATTCCCACTGACCACACCCATCTGCggttttactcataccccgag
1.3	1	36	gtcacacttaataagcagcgCACCCCTCTTCTTCTGTACCCACCCCCAACATTGTGAGACggttttactcataccccgag
1.3	1	37	gtcacacttaataagcagcgGGCTGGGTAAGGCCAGGAGGTATTTGTGTCTCCGCCCTCGggttttactcataccccgag
1.3	1	38	gtcacacttaataagcagcgGGCCTCCTCTGGCCCCACCTCATTCCCCTCATCCTGCCACggttttactcataccccgag
1.3	1	39	gtcacacttaataagcagcgCTGGGTTCCCACCACCCCCAGCACAGGGCCTGGCACTCAGggttttactcataccccgag
1.3	1	40	gtcacacttaataagcagcgCCTCCCACACTGAAAAATCTATCCTCTACCTTGGTTGGCGggttttactcataccccgag
1.3	1	41	gtcacacttaataagcagcgCTGAGGACTTCCAGGGAAAACTGAATGTCACTTTCTGGAGggttttactcataccccgag
1.3	1	42	gtcacacttaataagcagcgTTTGCTGACTTCTTTCTGCATAGCCTGGGAGCAAGCCTGCggttttactcataccccgag
1.3	1	43	gtcacacttaataagcagcgCCCGCCCCTTCCTCCCCTCCAAAGAAGAAGCTGAGCCAGCggttttactcataccccgag
1.3	1	44	gtcacacttaataagcagcgGGGCCATCCCCTCCTGCTTGCTTGGTCCCTAGTCATCCCCggttttactcataccccgag
1.3	1	45	gtcacacttaataagcagcgGGTGACACAGTTCACACAGCATGTCCCACCCCTGCCCCCCggttttactcataccccgag
1.3	1	46	gtcacacttaataagcagcgGGAGGGGTCCATCGTCAGCTCTAGGGGCAAAGCACATGGCggttttactcataccccgag
1.3	1	47	gtcacacttaataagcagcgCCAGGGTCCCCACGTAGACCTCGAGAAGGATTCCACCAGGggttttactcataccccgag
1.3	1	48	gtcacacttaataagcagcgGATCTTCACTTCAGCCTCTGGATCAAATGGTGCCTGAAGCggttttactcataccccgag
1.3	1	49	gtcacacttaataagcagcgTCCAAACTTTCCAGTAAAGGAAACCAAATTGCTGCCCCCAggttttactcataccccgag
1.3	1	50	gtcacacttaataagcagcgCTGGAAAGAGTCCCCCTGACCTCACTCAGATAGCCCTCTCggttttactcataccccgag
1.3	1	51	gtcacacttaataagcagcgCCCAGTTTCCAAAACAATCTCTGGTACACACCCCTGAGTCggttttactcataccccgag
1.3	1	52	gtcacacttaataagcagcgCCTGAGGGCTGGACATCAGGAAAGCAATCTGATTGGTGTCggttttactcataccccgag
1.3	1	53	gtcacacttaataagcagcgGCTTCGGGGACAGACATGTATGCTCGTAGCCTAAGCCTCCggttttactcataccccgag
1.3	1	54	gtcacacttaataagcagcgCACAAGCTTTGCCATGACTGGGCATCAGGAACCCCCAGCCggttttactcataccccgag
1.3	1	55	gtcacacttaataagcagcgACCCATGTGCTGGAGTTGGGAGACGGCTATGTAGTCCCAGggttttactcataccccgag
1.3	1	56	gtcacacttaataagcagcgCAGGTGCCCTGTGCTTCCTAATACCAGACTTGATGGGGAGggttttactcataccccgag
1.3	1	57	gtcacacttaataagcagcgAGGGAGAGGCCACAAGCTATCACAAGACACACACACAGGCggttttactcataccccgag
1.3	1	58	gtcacacttaataagcagcgGTTACCCCGTGAGGTCCAGGGTGCACAGTTTGCTCCTCCCggttttactcataccccgag
1.3	1	59	gtcacacttaataagcagcgGACTGGGACAGGCTGGATGCTGGAGCAGAGGCCACCAGGGggttttactcataccccgag
1.3	1	60	gtcacacttaataagcagcgCGCCCCATGTAATGCATGGTGACCCACATTCTCCAGCAGCggttttactcataccccgag
1.3	1	61	gtcacacttaataagcagcgGGAGACCAGAGGCTCCTCTCAGCCCACTCCAGCAGAGGACggttttactcataccccgag
1.3	1	62	gtcacacttaataagcagcgTTGTTTGCCTGAGATGAGCTTTCCTTTCTGGCTGCTCCCCggttttactcataccccgag
1.3	1	63	gtcacacttaataagcagcgGGTTGTTGGAATCATGCTTTTCACTCACAAAGCGCTTCTGggttttactcataccccgag
1.3	1	64	gtcacacttaataagcagcgCATTCCAATGTTACAGAGAAAAATCCCAAGGACCACAGAGggttttactcataccccgag
1.3	1	65	gtcacacttaataagcagcgCATTTTGACTCCTAGGCTGTAGCCCTTTCCTTCATCCCAGggttttactcataccccgag
1.3	1	66	gtcacacttaataagcagcgAAGGCACAAAGCTCGTGGGGCAAACACTGGCTGCCTTCTCggttttactcataccccgag
1.3	1	67	gtcacacttaataagcagcgGGGGGAGATTGCAGCCATGACCCCAATTCTTCACCTCTCCggttttactcataccccgag
1.3	1	68	gtcacacttaataagcagcgACCCTTTGCCATGTAACTTTGCAGGGCCCTCCAATTGGGCggttttactcataccccgag
1.3	1	69	gtcacacttaataagcagcgTGGCCAGTGGGATGTTGGCAGGTACCATGCAGGCAAACAGggttttactcataccccgag
1.3	1	70	gtcacacttaataagcagcgTGTGCCTCGGCTATCCTGCTGGAGGATGAGAGACAGGTGGggttttactcataccccgag
1.3	1	71	gtcacacttaataagcagcgCAGTCAAGGCCAGCCTAGATCAACCAACAGCCAGCTGACCggttttactcataccccgag
1.3	1	72	gtcacacttaataagcagcgTGAGTGATCCAGGTGAACCCAGAAAAACGACCTAGCCAAGggttttactcataccccgag
1.3	1	73	gtcacacttaataagcagcgCACTGACCCTGTGGACTTGTGAGTTAAACAAATGCTTATTggttttactcataccccgag
1.3	1	74	gtcacacttaataagcagcgTGCACCAGTCCCATGAGATGACTCGTGATTGGCAGGAGCCggttttactcataccccgag
1.3	1	75	gtcacacttaataagcagcgGGACCCAGTGAGCTATACAGGATTGTCTTCTAGAAGGTTCggttttactcataccccgag
1.3	1	76	gtcacacttaataagcagcgCAGTGCTTTGAGAGGCTAAAGCAGGAGTTTGAGACCAGCCggttttactcataccccgag
1.3	1	77	gtcacacttaataagcagcgGCTGAGGTGGGAGGACCGTTTGAGCCCTGGAGTTCAAGGTggttttactcataccccgag
1.3	1	78	gtcacacttaataagcagcgCTGTATGCCACCTACTGCATGCTCCGAGCTTCAGCAGCCCggttttactcataccccgag
1.3	1	79	gtcacacttaataagcagcgGGCCAAGAGAGCTGTGGCAATACTGACCCAGCACCCTGACggttttactcataccccgag
1.3	1	80	gtcacacttaataagcagcgTCATCCCAGGAAAGGCCCATCTCCAGAATTCTTGTCAGTGggttttactcataccccgag
1.3	1	81	gtcacacttaataagcagcgGCTTGAGTCAATGTGAGTTGGGCTGTCTGTTACTTGCAGCggttttactcataccccgag
1.3	1	82	gtcacacttaataagcagcgCACAGCCAAAGCCCACTGTGGAGTATTTCCCACTCCATGGggttttactcataccccgag
1.3	1	83	gtcacacttaataagcagcgCATTGTCCTGCCCTTTGACATATCTGGATTCTGGGAGCACggttttactcataccccgag
1.3	1	84	gtcacacttaataagcagcgGGCTGAAGCCAAACCTGAGCCCCTAGTGCTCATTGTCTTCggttttactcataccccgag
1.3	1	85	gtcacacttaataagcagcgCACTGACCCATTGACTCCCCTATGTTTTAAATATTTGTTGggttttactcataccccgag
1.3	1	86	gtcacacttaataagcagcgGGAGTGGGTACCTGCCCAGTGATCACAGGTAATTCCAGGCggttttactcataccccgag
1.3	1	87	gtcacacttaataagcagcgAAGGCACTTGTGGGTAAGAGCTGCAGACCTGAGCATCAGCggttttactcataccccgag
1.3	1	88	gtcacacttaataagcagcgGCACCTTTTCCTCTGCAAAGCCACTTCCTCCACCCTCCACggttttactcataccccgag
1.3	1	89	gtcacacttaataagcagcgGTGTCTGCTCTGACACTCTGTACCCATGACATTCCAGTTAggttttactcataccccgag
1.3	1	90	gtcacacttaataagcagcgTCTGGCCTCCTTTGCTCCTGTCTGGACCAGTGCAGTCGGCggttttactcataccccgag
1.3	1	91	gtcacacttaataagcagcgTCTCCTTGCTCTAGGCTCTCCTTCCAACCCTCCCTGTGCAggttttactcataccccgag
1.3	1	92	gtcacacttaataagcagcgCTACGCCTTTGCTCAGCAATACTCAATGATCCTTGGCTGCggttttactcataccccgag
1.3	1	93	gtcacacttaataagcagcgCCTGAACTCTGAGGCTGGACATCAGAGACCTTGCATAGCCggttttactcataccccgag
1.3	1	94	gtcacacttaataagcagcgCCCACCTTCCATACCTGAATCCTCTCCCCTAGCCAGGCTGggttttactcataccccgag
1.3	1	95	gtcacacttaataagcagcgGCTGTTCCCTCCACCTGTAATTCCCTCATGATTCCTCTCCggttttactcataccccgag
1.3	1	96	gtcacacttaataagcagcgCTCTCCTCCTCTGGTAAGTCAGCTCAGACCAGCCAAGGCCggttttactcataccccgag
1.4	1	1	attctgtttaactggttcgcCGGAGGCCCAGAATAGCATGGGTGATGAACAGAGCCAGGCcctaacctggactttagatc
1.4	1	2	attctgtttaactggttcgcAGCAGGCTCTGAGTTCCCGACCTTCTCTACTGGCAGGCGGcctaacctggactttagatc
1.4	1	3	attctgtttaactggttcgcGTGCATTGCTTTGCCATGGGAAGAGGAGCTGTGTCTCCGGcctaacctggactttagatc
1.4	1	4	attctgtttaactggttcgcAGGTGGACACCTTGGTCAAGAATCAGAGGGGGCCCAAGTGcctaacctggactttagatc
1.4	1	5	attctgtttaactggttcgcCCCAGCAGTTCAGGAGGCAGAGGCTGGCAGATCGCTTGAGcctaacctggactttagatc
1.4	1	6	attctgtttaactggttcgcACTCCTGTAGATCCTCACCCAAGTGTGCTCCTGATGCCCCcctaacctggactttagatc
1.4	1	7	attctgtttaactggttcgcACCATGTCCACCTTATGTCTCCTCCTTCTGGAACCCCACCcctaacctggactttagatc
1.4	1	8	attctgtttaactggttcgcGGTCCCTCTGTGTGGGTGCTCAATATTCCTCAGATGGGCCcctaacctggactttagatc
1.4	1	9	attctgtttaactggttcgcCTGACTGGCCCCGGCCTCATGATCTCTGGTCTGGGTGAGGcctaacctggactttagatc
1.4	1	10	attctgtttaactggttcgcCCCCCTGATGCTACCCCAGACTGCAGTGGAGAAAGAGCCCcctaacctggactttagatc
1.4	1	11	attctgtttaactggttcgcGGCTGGAGATCTGGGTCCAAGTCCTGACTCTGTCCGTGACcctaacctggactttagatc
1.4	1	12	attctgtttaactggttcgcGCTGGGAAGTCCCTTCATCTCTCTGGACCTGAGTTTTCTCcctaacctggactttagatc
1.4	1	13	attctgtttaactggttcgcAGGTCTATGGTACCTACCAGCTTGACCATTCTGTGAGCTGcctaacctggactttagatc
1.4	1	14	attctgtttaactggttcgcGGAGAGGGCTCCAGAGAGCAAGGCTGAGACAGTGGAACCCcctaacctggactttagatc
1.4	1	15	attctgtttaactggttcgcGCTTGGGTTAGGACCTAGACCCCAGGCTCACAGTTCAGTGcctaacctggactttagatc
1.4	1	16	attctgtttaactggttcgcGCCTCCTCTCCCATGGCTCCACCACAGCACTGCCTCCTTCcctaacctggactttagatc
1.4	1	17	attctgtttaactggttcgcAGCACAAGCCCACCTTATGCTTCTGGCTCCATGTCGCTATcctaacctggactttagatc
1.4	1	18	attctgtttaactggttcgcCCCTCCACCTGAACACCATTGCTGCTTTCTGTGTCCTTCAcctaacctggactttagatc
1.4	1	19	attctgtttaactggttcgcCCTCCAGAAAGCCTTTCTTGATCCCTCCAACATACCCCCCcctaacctggactttagatc
1.4	1	20	attctgtttaactggttcgcGAGATCCTCCTCCCATCAAATCTCTCCCTTCCCCCATCCCcctaacctggactttagatc
1.4	1	21	attctgtttaactggttcgcGTAGCCCTACTTCCGCCAACTATGCAAATTAACGAACTCAcctaacctggactttagatc
1.4	1	22	attctgtttaactggttcgcTGCTTCATAGGACAGATCTTCTGAAGACAATGCAAAGGGAcctaacctggactttagatc
1.4	1	23	attctgtttaactggttcgcCCATGCATGCTACATTTTTTGAGTACTCCCACTGAACACAcctaacctggactttagatc
1.4	1	24	attctgtttaactggttcgcGCAGCCCTGCCTCTGCCTCCCATAGAAGGAACCACTCGGGcctaacctggactttagatc
1.4	1	25	attctgtttaactggttcgcGCTGGATGGACAGGGCTATTGCTGACGTCACGTGTCCCCCcctaacctggactttagatc
1.4	1	26	attctgtttaactggttcgcCTGCAGGAGAGGGAGCCTCAGAGTTTCCCCTCAGATTGGGcctaacctggactttagatc
1.4	1	27	attctgtttaactggttcgcGTCTCCTGCCTCTTCTTCCTGCATCCCATTGCTGGCGCGGcctaacctggactttagatc
1.4	1	28	attctgtttaactggttcgcGCAGCCCTTGCCCTCTGCTCTTAGATCCACTGTCGCTGCGcctaacctggactttagatc
1.4	1	29	attctgtttaactggttcgcGCTCAAACTCCATTGCGCTGATGGGGAAACTAGCGAGTGGcctaacctggactttagatc
1.4	1	30	attctgtttaactggttcgcATAGAGGGATGCAGGAATTAGCAGGCACTTTGGCTTTAGGcctaacctggactttagatc
1.4	1	31	attctgtttaactggttcgcAGCCTGGGGAAAAGTGGTGGCAGATACCAGCTCGAAGGACcctaacctggactttagatc
1.4	1	32	attctgtttaactggttcgcAGCCCTATGCTAGGCGCAGACTTCTTTTCGGCTTGGGCTTcctaacctggactttagatc
1.4	1	33	attctgtttaactggttcgcAGCGCCAGCTCCAGTGCTGACCCCTAACCTCTGACTCGTGcctaacctggactttagatc
1.4	1	34	attctgtttaactggttcgcCTGTGACTGTGGATGTCATTTGCTGTCTTGCTGTGGGGGCcctaacctggactttagatc
1.4	1	35	attctgtttaactggttcgcGGAACCTCCTGGACCATATGTCTCCTCCTCCCCTTCCCACcctaacctggactttagatc
1.4	1	36	attctgtttaactggttcgcCCACCATGGAGGGTTTGGTTGGGGTACAACACGGGTCCAGcctaacctggactttagatc
1.4	1	37	attctgtttaactggttcgcCAGAAACCGAGGGAGCAGGTGGGAGGGACTCGGGCTCCGGcctaacctggactttagatc
1.4	1	38	attctgtttaactggttcgcGTGGGGTGAGGGGCCTGCTCAGGTCTGGGTGTCTGTGCCCcctaacctggactttagatc
1.4	1	39	attctgtttaactggttcgcGGGAGGAGCCAGCCCCTCATGCGGGTGCCTGTGAGAGAGCcctaacctggactttagatc
1.4	1	40	attctgtttaactggttcgcCCCAGGGTGAGGGGCTCTAGAAAAGCTGGGACTAAGGGCCcctaacctggactttagatc
1.4	1	41	attctgtttaactggttcgcCGTTACGGGAAGGGGGTCTTGAATTCTGATCTCGTTTCTGcctaacctggactttagatc
1.4	1	42	attctgtttaactggttcgcTTGGCTGCATAGGGAAGGGGTGCCCACATGCCCCCGCCCGcctaacctggactttagatc
1.4	1	43	attctgtttaactggttcgcGGCTGGGGAGGGGGCCTCGGGAGGGAGAGAGACGGAGAAAcctaacctggactttagatc
1.4	1	44	attctgtttaactggttcgcGGAGAGGCGGGGAGAGACCGAGATTCAGCGAGACGCGCGGcctaacctggactttagatc
1.4	1	45	attctgtttaactggttcgcTCTCCCCCGAGCAGGCGAGGAGAGGTGGGGTCTCAGGACCcctaacctggactttagatc
1.4	1	46	attctgtttaactggttcgcAGGACGCAGGCCCTCCGCACTGCTGACTGTGGCACTGGGCcctaacctggactttagatc
1.4	1	47	attctgtttaactggttcgcAGCGCTGGGCTGGGCGTAGTTTGCAGAGGGACCGGCCGTCcctaacctggactttagatc
1.4	1	48	attctgtttaactggttcgcCTGGGGAGGAGGCCGCGGCTTTGTCCAGGGTGGAGGTAAGcctaacctggactttagatc
1.4	1	49	attctgtttaactggttcgcGGACAGCATGACCACGAGTAAAGGGAGGAGGGCTTGAGGAcctaacctggactttagatc
1.4	1	50	attctgtttaactggttcgcCCGGGAGACCAGCCAGCCTCAGTGGGCCCAGGAAGTCCTGcctaacctggactttagatc
1.4	1	51	attctgtttaactggttcgcCCTGCCCTCCCCAGCCTCTGTGCTACCTTAGCCTCAACACcctaacctggactttagatc
1.4	1	52	attctgtttaactggttcgcGCTCACTGCTGCCCTAACCTCCTGGGCTAAAGTGATCCTCcctaacctggactttagatc
1.4	1	53	attctgtttaactggttcgcTTTTTTGTAGACATGGGTCTTGCTGTGTTGTCCAGCCTGGcctaacctggactttagatc
1.4	1	54	attctgtttaactggttcgcCAGGCATGAGTCCCACGATACCTGGCAACACACCCCATTCcctaacctggactttagatc
1.4	1	55	attctgtttaactggttcgcGGGCCAGACCTTGTCCATGTTGCTCAGTATTGTGCCCTTGcctaacctggactttagatc
1.4	1	56	attctgtttaactggttcgcGGCCTGGACAGAGGCTGTGACAAAGATGGCAGGGCTGGTGcctaacctggactttagatc
1.4	1	57	attctgtttaactggttcgcGCTTGGGGAGACGGGTACAGGAAGTAGCAGGGGCAGGGAGcctaacctggactttagatc
1.4	1	58	attctgtttaactggttcgcTGTCATCAGCACCAGCAAGTCACCGCAAGAGCCCCGGGGCcctaacctggactttagatc
1.4	1	59	attctgtttaactggttcgcCACGGCCCCTGAAATCCTAGGTCTCTTCTGGGGGAAGAGGcctaacctggactttagatc
1.4	1	60	attctgtttaactggttcgcCCCAGTGACTTTGAGGAAGGAATGGGGCCTACACTGGGGCcctaacctggactttagatc
1.4	1	61	attctgtttaactggttcgcGCTGTGGGATCCCAGGCAAGCCTCAACTTCTGAGCCTCAGcctaacctggactttagatc
1.4	1	62	attctgtttaactggttcgcGCCTCACGCCTGTAATCCTGGCACTTTTGAGCTCAGGAGCcctaacctggactttagatc
1.4	1	63	attctgtttaactggttcgcCCAGCTACTCAGGAGGCTGAGGTGCCATTTTTGAGGCTACcctaacctggactttagatc
1.4	1	64	attctgtttaactggttcgcGCACTATGATAATGGATTATCTCTCTACTCTTCACAACAGcctaacctggactttagatc
1.4	1	65	attctgtttaactggttcgcCAAGGAAATTCTAAGACAGGCAGGGATTGGGAAATGGCAGcctaacctggactttagatc
1.4	1	66	attctgtttaactggttcgcCCAGCCTGGCTGAGTCCAGACTGGGGGAAGTGGGGGCTGCcctaacctggactttagatc
1.4	1	67	attctgtttaactggttcgcGAGGTGGCCCCTGGGGTCTTGTTCCTGCCATGGCGTGGGGcctaacctggactttagatc
1.4	1	68	attctgtttaactggttcgcCGGGCAGCCAGAGGGGGTGTCTGCAATCGCCAACACTGGGcctaacctggactttagatc
1.4	1	69	attctgtttaactggttcgcGCCTATTAGTGGCTGGTGGCTTCATGGTGATTTATTGGGGcctaacctggactttagatc
1.4	1	70	attctgtttaactggttcgcCCCCTTGGTCCGCTATAAACATATTTATACCACCAGAGTGcctaacctggactttagatc
1.4	1	71	attctgtttaactggttcgcCTCCCCTATTAACCATCCGTCACCTTTTATGTGGCCACAGcctaacctggactttagatc
1.4	1	72	attctgtttaactggttcgcTGGGAGGCCTGCAGCCCACAGCCCCGGAGCCCAGTGAACTcctaacctggactttagatc
1.4	1	73	attctgtttaactggttcgcCAGCTGCTGCCTCCTCGGAGCTGCCTCTAGGATAAGGATAcctaacctggactttagatc
1.4	1	74	attctgtttaactggttcgcACGCGGGGCCTTTGAAATGTGGCTTCCTCCAGGGTCTCAGcctaacctggactttagatc
1.4	1	75	attctgtttaactggttcgcAGCTGCTACTGCTGCTGCTCTTCCTTCTCTCCCCACCCTCcctaacctggactttagatc
1.4	1	76	attctgtttaactggttcgcGCATGGGGTTGGGGGGAGATGGCAGCTGGCATTTGCTGAGcctaacctggactttagatc
1.4	1	77	attctgtttaactggttcgcCATGACTTCATGTGATCGTCACACAATCCTAGACCCAGGCcctaacctggactttagatc
1.4	1	78	attctgtttaactggttcgcGGCTCAGAGACATTAAATGAAGAGCCCAAGATCACCCAGCcctaacctggactttagatc
1.4	1	79	attctgtttaactggttcgcCCACTGCACTATACAGCCTCTTTGAATGCTCTTGGCTGGGcctaacctggactttagatc
1.4	1	80	attctgtttaactggttcgcGGGGGCCCCCTGTGGAAGGCTGATCGGGAGAAGTGGGCAGcctaacctggactttagatc
1.4	1	81	attctgtttaactggttcgcCAACTGTTCAGTCAGGCCCCATGTTGCTGGGAGTAGGGGGcctaacctggactttagatc
1.4	1	82	attctgtttaactggttcgcGCCTGGGCTAGAGGACTAGGGCCTGGCTCAGACCTCCTCAcctaacctggactttagatc
1.4	1	83	attctgtttaactggttcgcCCCCTCATATTTAGGACTCAACCTTCTCCTGCACCTGGGCcctaacctggactttagatc
1.4	1	84	attctgtttaactggttcgcGGGAGATGGCTGGGTGTGTATATATATTGGGATGCCTGGGcctaacctggactttagatc
1.4	1	85	attctgtttaactggttcgcCACCCACAAAATCGGCCACAACTACTGACAACTCCTCTGGcctaacctggactttagatc
1.4	1	86	attctgtttaactggttcgcGAGACTTGAGGAGACTGAGGTCTACCCTCTGAGTCCTGGCcctaacctggactttagatc
1.4	1	87	attctgtttaactggttcgcCAGCTCCAGGATGATGGGCATAGAAAGGCATTGTTATTCCcctaacctggactttagatc
1.4	1	88	attctgtttaactggttcgcGGAGTCCCAGGGCAAGGGATGGTGACTGGGGTGGGGTGGGcctaacctggactttagatc
1.4	1	89	attctgtttaactggttcgcGTGGGGCTGGGGGTGGAGTATCGTCTGTGGGCCTGGGTGGcctaacctggactttagatc
1.4	1	90	attctgtttaactggttcgcCATGTCCTCAGCAACAGAGTCCCAGGTGGTCTGATGGTGGcctaacctggactttagatc
1.4	1	91	attctgtttaactggttcgcCTGGCCATTCCCCTGCCTCCCATGGTCCAGAGGGAAGAGCcctaacctggactttagatc
1.4	1	92	attctgtttaactggttcgcACCTCCTGGCTCCCCATACCCCAGCACCTGTGGGACACGGcctaacctggactttagatc
1.4	1	93	attctgtttaactggttcgcCCTGCTATGCAACCTGGAGCATGCCTGGCCTCCTCTGGGCcctaacctggactttagatc
1.4	1	94	attctgtttaactggttcgcCTCCTGAGAGGGGGCCAGGGCAGGGAAAAGCCAGACACTCcctaacctggactttagatc
1.4	1	95	attctgtttaactggttcgcGCTCTGTGTCCTGGGCTCACCTGCTCCTCTCCCTCCCCGCcctaacctggactttagatc
1.4	1	96	attctgtttaactggttcgcCTGGTCTGGCTGCTTCCTCCCACTCCCCCATGTCCTCTCCcctaacctggactttagatc
1.5	1	1	ctataccacacatcttagtcAGTGGCTTCAGACTCAGATTTCATGGGCCTAAGTCGCAGCattattagtccgtacacact
1.5	1	2	ctataccacacatcttagtcATTTGCTTATCCTGTTCAAATTACTCATCTGTCAAGGGGGattattagtccgtacacact
1.5	1	3	ctataccacacatcttagtcAGCAAGTATCATGGGTTTACAAGATACCGTATAAAGCACCattattagtccgtacacact
1.5	1	4	ctataccacacatcttagtcGGCACAAAGAACACAAATGTTACATGCTATGAAGTTATTCattattagtccgtacacact
1.5	1	5	ctataccacacatcttagtcACTAATACCACAGGGAACTCAAGTTCTGACAAGAGGATTCattattagtccgtacacact
1.5	1	6	ctataccacacatcttagtcGACCCCTTGACAGAGTCCAAAACTGCATTTAGGTAAAGGGattattagtccgtacacact
1.5	1	7	ctataccacacatcttagtcGCTCATTGCTCTAAGCCTATTTTCAAGGTTGTAAGCTTGCattattagtccgtacacact
1.5	1	8	ctataccacacatcttagtcGTCCTATGTTGCTAAGAAACAATTACTGTTATGACTAGACattattagtccgtacacact
1.5	1	9	ctataccacacatcttagtcTGAAGGAAAGCCTGAACATTTCCATGTCTCTTCCACTAAGattattagtccgtacacact
1.5	1	10	ctataccacacatcttagtcGATCAAAACCAAGTTAAACTTCTAAAGGTAAAGGCATCTGattattagtccgtacacact
1.5	1	11	ctataccacacatcttagtcGTTTGAAGAGCAAGGTCCCTGGTTTTCTGCTTCCCAGAACattattagtccgtacacact
1.5	1	12	ctataccacacatcttagtcACCAATTGCAATCACTGTCAGTCCTTGGGGGACAATTTGCattattagtccgtacacact
1.5	1	13	ctataccacacatcttagtcGAACTGCATGTCAGACAATGCCTCATATCCTATCAGAGGCattattagtccgtacacact
1.5	1	14	ctataccacacatcttagtcCCATTCCTTTCATTGGTGAGCCAAAAACTCAAGGTGCAAGattattagtccgtacacact
1.5	1	15	ctataccacacatcttagtcCCACACTTCGTGCAAGTCTTCCCTCTCCTGGCTCCAAGAGattattagtccgtacacact
1.5	1	16	ctataccacacatcttagtcAGAGTCTATTCTCTTGACACTTAAGTCTCTCCAGCTTTCCattattagtccgtacacact
1.5	1	17	ctataccacacatcttagtcCTCCCAGCATCACTTATGCATCTTCCTAGAGTGCCTTTCCattattagtccgtacacact
1.5	1	18	ctataccacacatcttagtcGTCCAAGAGGAAGTCAAGTCAAATGGTAGCCTCTAAGAGGattattagtccgtacacact
1.5	1	19	ctataccacacatcttagtcAGAACTAGTCTTCGCTGCTGTGCAGTATGACCTCTTATGCattattagtccgtacacact
1.5	1	20	ctataccacacatcttagtcCAAGCTTTCCCATTCCCCTCCTCCCACAACGGAGCCTGCGattattagtccgtacacact
1.5	1	21	ctataccacacatcttagtcACAAACTGAACAAGTAGTAACCAAACATGATCAGATGAAGattattagtccgtacacact
1.5	1	22	ctataccacacatcttagtcGCCATGTTTGTTAGAAGAAGAACAAAAATGGGTTTGGAGCattattagtccgtacacact
1.5	1	23	ctataccacacatcttagtcGCCAAAGGAGATTACCATCTGAGTCAGTGGACTGGGAGAGattattagtccgtacacact
1.5	1	24	ctataccacacatcttagtcCCATCTAATCAGCTACCCACACGGCTAGAATAAAGCAGGCattattagtccgtacacact
1.5	1	25	ctataccacacatcttagtcCGTGCTGGATGCTTCCTGCCCCTGAACGTCAGACTCCAAGattattagtccgtacacact
1.5	1	26	ctataccacacatcttagtcCTCGAGCCTTTGGCCACAGACTGAGGTTTGTACTGTTGGCattattagtccgtacacact
1.5	1	27	ctataccacacatcttagtcTGCTCCTCAGCTTCCAGATGGCCTATTACGGGACTTCACCattattagtccgtacacact
1.5	1	28	ctataccacacatcttagtcGTGAGTCAATACTTCTTAAGACTCCCCCTCATATATACATattattagtccgtacacact
1.5	1	29	ctataccacacatcttagtcGTTGCTGAGACAGAGCTTGACCAGAGAGCTCCAAGTGCCCattattagtccgtacacact
1.5	1	30	ctataccacacatcttagtcAACTGTCCATTACAAACTCAGTTCTGTCAGACTTGCTAAGattattagtccgtacacact
1.5	1	31	ctataccacacatcttagtcCATACAAGTAAAACAGCTGGGAACAAACCTGAACATAACCattattagtccgtacacact
1.5	1	32	ctataccacacatcttagtcATAAAAGAGCCTTTATTGACTCAGTTCCACATGGCTGGGGattattagtccgtacacact
1.5	1	33	ctataccacacatcttagtcGGGGAAGCAAGAACCTTCTTCTCATGGTGCCAAGAGAGAGattattagtccgtacacact
1.5	1	34	ctataccacacatcttagtcCCAGACACTTATAAAACCATCAGATATCATCAGAACTCACattattagtccgtacacact
1.5	1	35	ctataccacacatcttagtcCCACACATGGAGATTACAGATCTCTCCCTTGACATGTGAGattattagtccgtacacact
1.5	1	36	ctataccacacatcttagtcTGGGTGGGGACACAGAGCTAAACCATCAGGTATATATCTGattattagtccgtacacact
1.5	1	37	ctataccacacatcttagtcGACAACATAGAGTCGGGTCTTGTTTGACATTGACAATTGGattattagtccgtacacact
1.5	1	38	ctataccacacatcttagtcTGCCCTTGGTCTTTTTTGTCTTCTACTCTGCTTTCTCTGGattattagtccgtacacact
1.5	1	39	ctataccacacatcttagtcCAATTACACTTTGCTGGTTGCTTTTGAGACTGCAGTGTACattattagtccgtacacact
1.5	1	40	ctataccacacatcttagtcACCTTATCACAATATACTCCTAATTCCTCCCTCCTGAACCattattagtccgtacacact
1.5	1	41	ctataccacacatcttagtcGTAATCAAGTGTATTGTTGCTATTTTGAACAAGCCAGATCattattagtccgtacacact
1.5	1	42	ctataccacacatcttagtcCCTCTGCTAATGTTCTTTATGTAGATCTGAGTTTGACCTGattattagtccgtacacact
1.5	1	43	ctataccacacatcttagtcTAAGAGTTCTCCAGGTTGGTGGTTCCCCTGAACCCCCCGCattattagtccgtacacact
1.5	1	44	ctataccacacatcttagtcCTCACTCCACTCTTGCTTGCATGATTTCTGAACTCCAATGattattagtccgtacacact
1.5	1	45	ctataccacacatcttagtcCTCTTTCTCTACAGGCATGGTTTTAAGTTTCTAGTCTTAGattattagtccgtacacact
1.5	1	46	ctataccacacatcttagtcTGCCATGAAAGTCTAGTTCTGATATTTGCTCTACCTTCTCattattagtccgtacacact
1.5	1	47	ctataccacacatcttagtcGGCTCGTTTGCTGCTTGCCGTAGCTGTGTCAGAGGCTAGGattattagtccgtacacact
1.5	1	48	ctataccacacatcttagtcCCCTGCCCCTGCACAGGAGAACTAACTTGGTAGTGAAGTGattattagtccgtacacact
1.5	1	49	ctataccacacatcttagtcGGAGGTATCCTAGAGTCCTCAGTCTTTGTGAGGTCTCAGTattattagtccgtacacact
1.5	1	50	ctataccacacatcttagtcGCCTATTTGCCTGGGTTGTGATCTTCACAAATGCTTCTCAattattagtccgtacacact
1.5	1	51	ctataccacacatcttagtcGCTGGAGCATGATGCAGCTGAGCTTTTCCTTTCCCCCTAGattattagtccgtacacact
1.5	1	52	ctataccacacatcttagtcCACCAGTAGTTTAGGTTGTAGCAAAATAACTTCTTTGAGGattattagtccgtacacact
1.5	1	53	ctataccacacatcttagtcGGTAGGGCTCCTAGAAGTAAAACTCACAAGAGTGTGCCCCattattagtccgtacacact
1.5	1	54	ctataccacacatcttagtcTGCCCACACTAAACCTCCAGCAATTCAGTTACAGTACAGGattattagtccgtacacact
1.5	1	55	ctataccacacatcttagtcCTGCAAAGGCTTCTGCTAGTAGGTTTCTGACTTGGTAAGTattattagtccgtacacact
1.5	1	56	ctataccacacatcttagtcGAGCAACTTGTCCCATGACCTCAATTCTGATGGCTCCAGGattattagtccgtacacact
1.5	1	57	ctataccacacatcttagtcTCTCCTGACCTCATGATCCTCCCGCCCTGGCCTACCAAAGattattagtccgtacacact
1.5	1	58	ctataccacacatcttagtcCATGAGCCACCGCGCCCAGCCAAGGAAGTATTGATTTTTAattattagtccgtacacact
1.5	1	59	ctataccacacatcttagtcGCAGGGATAGGAGTGACAAGCTCTTCAGACATTAGGCCCCattattagtccgtacacact
1.5	1	60	ctataccacacatcttagtcAGGCAGCTCTTCCATCCAGGATAGGGTACGACGTATCCACattattagtccgtacacact
1.5	1	61	ctataccacacatcttagtcCACCTTTCACTAAGATGTGTTGCATTACAAAGCCTTCCAGattattagtccgtacacact
1.5	1	62	ctataccacacatcttagtcCCTGCTCACCTCATACCTCTGTTTTGGGGCAGCCACCTTCattattagtccgtacacact
1.5	1	63	ctataccacacatcttagtcGTCCAGTAGCTCTGGCCGTAATTATGGCTTCTCAAGGGGGattattagtccgtacacact
1.5	1	64	ctataccacacatcttagtcGAGAAGTTGCCAAATGCTTTCCCTGTGCATGGTTATTGGCattattagtccgtacacact
1.5	1	65	ctataccacacatcttagtcCACCTGTAGAGAAATGGTTCTCCTGAGAGTCAGGCACAGCattattagtccgtacacact
1.5	1	66	ctataccacacatcttagtcAGCTGCTAGGCCAATGGGAGGAAGAAAAGGGGGAGCAGGCattattagtccgtacacact
1.5	1	67	ctataccacacatcttagtcGGCCTCACCATATCAGGTGTCAGCTGAGGCGTTGCATGAGattattagtccgtacacact
1.5	1	68	ctataccacacatcttagtcGGCCCAAAGCCACATGAGGATGTTGAGGGTATGTCCTCATattattagtccgtacacact
1.5	1	69	ctataccacacatcttagtcAGGTCTGCCACTCCACCACTCTCGCTGAATAGAAAGGGGCattattagtccgtacacact
1.5	1	70	ctataccacacatcttagtcGCTTGGTAGGGAAGCTTTGACAGGTATGCAGGAACAGAGGattattagtccgtacacact
1.5	1	71	ctataccacacatcttagtcCTGCTTGTAGGTTCTGGAACATGGGAAGTTTGTCCATTTTattattagtccgtacacact
1.5	1	72	ctataccacacatcttagtcACTTGAGGCAGTTACTAGATTCCTTAACCTTCTATTAGTGattattagtccgtacacact
1.5	1	73	ctataccacacatcttagtcTTATAGAGATGGGGTCTTGCTGTTACCCAGGCTGCAGTGCattattagtccgtacacact
1.5	1	74	ctataccacacatcttagtcCTCCTGGGCTTAAGGGATCCTCTAGCCTCAGACTCCTGAGattattagtccgtacacact
1.5	1	75	ctataccacacatcttagtcTTCAGGCATGTGCCACCACACCTGGCTTGCATTGTCTTCTattattagtccgtacacact
1.5	1	76	ctataccacacatcttagtcCCAGGCCGTTTTAACCCATATGCTGTCTGCAGGCATCAGCattattagtccgtacacact
1.5	1	77	ctataccacacatcttagtcGGGGGCTGCCCTTAAGTAATTACCATTTACCCTTCTCTGCattattagtccgtacacact
1.5	1	78	ctataccacacatcttagtcACTGATGCAAGGTAGTGGCAGCAAAAGGCAAAGGGTTCCCattattagtccgtacacact
1.5	1	79	ctataccacacatcttagtcGCTTGGTTAGTAGACACTGCCATATAAGATTGTACTGCACattattagtccgtacacact
1.5	1	80	ctataccacacatcttagtcATGTTGTGTGTCACCTTAACTGGACCATGAGCTGCCCAGGattattagtccgtacacact
1.5	1	81	ctataccacacatcttagtcCGCAGTGGCTTATGCCTGTACTCCCAGCTCTTTGGAGTGCattattagtccgtacacact
1.5	1	82	ctataccacacatcttagtcGCCGGGCGTGGTGGTAGACCGAAAGATACAGATTGCCCTCattattagtccgtacacact
1.5	1	83	ctataccacacatcttagtcGGCTGACTCTTGCCTGACTTCCTTCAAAGTGGGACGTCAGattattagtccgtacacact
1.5	1	84	ctataccacacatcttagtcGACCATCAGCTCTCCTGGGAGTCCAGCTTGCCAACTGCAGattattagtccgtacacact
1.5	1	85	ctataccacacatcttagtcTCCTAGCCTCTATAGTTGTATGAACCAGTTTCTTGTGATGattattagtccgtacacact
1.5	1	86	ctataccacacatcttagtcCTCTAGAGAATCCTGACTAATATGACCTCCAAAGTGGTGGattattagtccgtacacact
1.5	1	87	ctataccacacatcttagtcGAGATTAACCAAGAGTAGCACTTAGATTTGCACTGAGATGattattagtccgtacacact
1.5	1	88	ctataccacacatcttagtcACACTTCAGTGACCACAGAAAAGCCAAGCAACCACTTTGCattattagtccgtacacact
1.5	1	89	ctataccacacatcttagtcGCTTTACAAGCAGGGATAATAGCCTGACCTGAAGCACAGGattattagtccgtacacact
1.5	1	90	ctataccacacatcttagtcTCAGGGCAACATGACTAGCTCTGAGGCTGGAGCCAACTACattattagtccgtacacact
1.5	1	91	ctataccacacatcttagtcGCATTTTTCTACCAGAAGGTGAAGATAGCTTTTAGCACTGattattagtccgtacacact
1.5	1	92	ctataccacacatcttagtcGTGCCAAATTGCACCCCACACTTCAAGCCTCCTTCCTACAattattagtccgtacacact
1.5	1	93	ctataccacacatcttagtcCCACCTAGTCTGTGCCCAGGTAAATTCTACCCAGCCTCTGattattagtccgtacacact
1.5	1	94	ctataccacacatcttagtcTGACAGCTTACTTCTTCAAGGGCATTTTAACCCCAACTTTattattagtccgtacacact
1.5	1	95	ctataccacacatcttagtcTGTTTGTGGGAAGCACCCTGGGAAATACTCAGCTCTGGGCattattagtccgtacacact
1.5	1	96	ctataccacacatcttagtcAGAACTTCAGGCGACTTTCTAGGTGCTGTCATCAAGTAGCattattagtccgtacacact
1.6	1	1	ctgatacttgacagttagggGTGTATATAAACTCTTAACAAGCGGGTACTCACTAAATAGctgtcgtgaagccttaggtt
1.6	1	2	ctgatacttgacagttagggCACTGTAGGTGGGTATTGGAGCTGGAATTACATGGAAACCctgtcgtgaagccttaggtt
1.6	1	3	ctgatacttgacagttagggGGGAGTGACACAAGTAGGAAAAGGCAACCCAAAGTTACTTctgtcgtgaagccttaggtt
1.6	1	4	ctgatacttgacagttagggCCTTATTCCTTATCTCCTTGGGTTTACAGAGATCTGTCTActgtcgtgaagccttaggtt
1.6	1	5	ctgatacttgacagttagggCAAAGAGGTTTGCATTGTAGTTTCTGTAAAGGGAATAGCTctgtcgtgaagccttaggtt
1.6	1	6	ctgatacttgacagttagggGTAGTGATTGAGCATTAGGAAGGAAAACCAACATTTACGGctgtcgtgaagccttaggtt
1.6	1	7	ctgatacttgacagttagggGACTTGCAAGCCTACCCCAGTGTAGATATAACATCCTGGCctgtcgtgaagccttaggtt
1.6	1	8	ctgatacttgacagttagggTGTGCACTGCCCTAGGTGTTACCATATATATATATATATGctgtcgtgaagccttaggtt
1.6	1	9	ctgatacttgacagttagggCCTCAGGAAGCTAAAGCATGGAGAAATTTACCCAGAGCTGctgtcgtgaagccttaggtt
1.6	1	10	ctgatacttgacagttagggTTTCTGAGGATAGGGAGAGATGATACTGTGTATGGTAAACctgtcgtgaagccttaggtt
1.6	1	11	ctgatacttgacagttagggAGACAGTGAATGGATTTGATGCCCTGTGAAGCATAAGAGGctgtcgtgaagccttaggtt
1.6	1	12	ctgatacttgacagttagggGATCTACTGTGGGGAATAGTACAAGTGCTGACCATCTGACctgtcgtgaagccttaggtt
1.6	1	13	ctgatacttgacagttagggTGGGACTTGATCTCAGCTTCCCTATTCACTGGTTACTGGGctgtcgtgaagccttaggtt
1.6	1	14	ctgatacttgacagttagggCCCAGTAAGTCCACTGTAGTCCTAGGCAGCATGACAGAGGctgtcgtgaagccttaggtt
1.6	1	15	ctgatacttgacagttagggCAAGTAACATATCAATGGCAAGTTGGGGATAAGGATTTGGctgtcgtgaagccttaggtt
1.6	1	16	ctgatacttgacagttagggCTGGAAAGGACAGCTGGCGTGGGCAGAAAACTTGTTCAAGctgtcgtgaagccttaggtt
1.6	1	17	ctgatacttgacagttagggACTCCTGAGCCTAGGGTGCTCAAACCAAACTCTGCTTCTGctgtcgtgaagccttaggtt
1.6	1	18	ctgatacttgacagttagggTCTGTGGGACTGGAGTCAGGCTGATGTGGAAGGCTCCCGCctgtcgtgaagccttaggtt
1.6	1	19	ctgatacttgacagttagggGGAGACAGAATGGGTGGTTGGAAATGGAAGGGGGAATGAGctgtcgtgaagccttaggtt
1.6	1	20	ctgatacttgacagttagggAACCACAGACTTCCAGGGCTTGTCTGATACGCAGGTTCCCctgtcgtgaagccttaggtt
1.6	1	21	ctgatacttgacagttagggCTTAGGTTCTCCGGCTGGGTCCTTGTGCATTAGACTGGCCctgtcgtgaagccttaggtt
1.6	1	22	ctgatacttgacagttagggCAACACGTGCGTTGTTCATATAGGTAACATGGGAATACTCctgtcgtgaagccttaggtt
1.6	1	23	ctgatacttgacagttagggGGTTAGAACTTGGGTTTATACAGCATATTAGCCAAGGAACctgtcgtgaagccttaggtt
1.6	1	24	ctgatacttgacagttagggCTTGAGTCTCTAGGGGCAGCAAATTGTCGGAAAACAAATActgtcgtgaagccttaggtt
1.6	1	25	ctgatacttgacagttagggGTGTTGTCTCCAGGCTGACAGGGGTCTAAAATTGTCTCTGctgtcgtgaagccttaggtt
1.6	1	26	ctgatacttgacagttagggTTTGTCTTTCCTGGTAGAGCAGGAAGGAGGTACACCTTCGctgtcgtgaagccttaggtt
1.6	1	27	ctgatacttgacagttagggGGCAAATAGAGGGAGGGCAGAGTGCTTTTCTAGTACCGTGctgtcgtgaagccttaggtt
1.6	1	28	ctgatacttgacagttagggGCATACACTGCCAATGCTCTTGAGTAGATTGAAGGCTCCActgtcgtgaagccttaggtt
1.6	1	29	ctgatacttgacagttagggGCTGTACTGTAGTATTGGATCTCCAAGCATCAGCAGTGAGctgtcgtgaagccttaggtt
1.6	1	30	ctgatacttgacagttagggGTGAGTGTGCCATCCGTCTATGAGGAGAAATGAGAGGAGCctgtcgtgaagccttaggtt
1.6	1	31	ctgatacttgacagttagggACTGACAGCTAGAAAAATACTCCACTGAATCAACAAATAGctgtcgtgaagccttaggtt
1.6	1	32	ctgatacttgacagttagggCTTCTCAGGTAGCCAGGGGAAGCTAGGTTTCCACAGATTCctgtcgtgaagccttaggtt
1.6	1	33	ctgatacttgacagttagggGAGAAGAGGGACGGCACCATCAGGTAGAGTGGATCTCAGCctgtcgtgaagccttaggtt
1.6	1	34	ctgatacttgacagttagggGGCCCAGAATCCAACCTCCTCCAAAGAGCTGTGTGACAGGctgtcgtgaagccttaggtt
1.6	1	35	ctgatacttgacagttagggGGACCAGACTGTTTCAATGATCTTCTAGATTGCTTTTGCCctgtcgtgaagccttaggtt
1.6	1	36	ctgatacttgacagttagggAAACTGGCCTTGGTTACCTGCAAACTTTGAGGCCCCAAGGctgtcgtgaagccttaggtt
1.6	1	37	ctgatacttgacagttagggCATGAAAGCTTCGGACACAAAAGCTTATATGGTCTTCGTCctgtcgtgaagccttaggtt
1.6	1	38	ctgatacttgacagttagggCCAGGGAGTAAAGAAAAACCCCGCTAGTTTCAGTAAAGCGctgtcgtgaagccttaggtt
1.6	1	39	ctgatacttgacagttagggGCAAAGCAAACCTATGCAAATATCAAGTTCTTAATGAGGActgtcgtgaagccttaggtt
1.6	1	40	ctgatacttgacagttagggGGGGCCTGTCCTCTGGTACCCCGCCTCTCCTCTGCCACAGctgtcgtgaagccttaggtt
1.6	1	41	ctgatacttgacagttagggGGCACACACTCGCACACTAGCACGCACTTGGGAGCTCAGGctgtcgtgaagccttaggtt
1.6	1	42	ctgatacttgacagttagggTGCAACTTTTCCCCTCCTTCCCTCTCCTGCCTCTCCCCACctgtcgtgaagccttaggtt
1.6	1	43	ctgatacttgacagttagggGGAGGATCCCCCGCTGCGTGCACTGCGTTCTGAGAGGCCGctgtcgtgaagccttaggtt
1.6	1	44	ctgatacttgacagttagggGCGGAGCCAAGGTCCCAACCCACATTGAACGGGCTTGAGGctgtcgtgaagccttaggtt
1.6	1	45	ctgatacttgacagttagggTCTAGACTGGCAGGAGCGGAGTTCTGGGTGGCGGGGGCGGctgtcgtgaagccttaggtt
1.6	1	46	ctgatacttgacagttagggGGGACGGCCTCTGAGAGTTGGGGGCGGAATTCTGGGCCGGctgtcgtgaagccttaggtt
1.6	1	47	ctgatacttgacagttagggCCGCGAGCTAGGGGAGGAGCTCTGCATTGTCTGGGGCGGGctgtcgtgaagccttaggtt
1.6	1	48	ctgatacttgacagttagggCCGCGAGGTAGGGGAGGAGCTCTGTACTGTCAGGGGCGGGctgtcgtgaagccttaggtt
1.6	1	49	ctgatacttgacagttagggGCGTTTGCGAGCTAAGGTCGGAGTTCTGCACCGGCGGGGGctgtcgtgaagccttaggtt
1.6	1	50	ctgatacttgacagttagggGGTACATCGCGGTCCCCGGCTCGCTTGTCGTGTGGTGGGGctgtcgtgaagccttaggtt
1.6	1	51	ctgatacttgacagttagggCGTTGGGGAACGGCCTCACCACCCTTCCCGCCTCTCCGGTctgtcgtgaagccttaggtt
1.6	1	52	ctgatacttgacagttagggCCCTTCGTCCCTTGGGGTGTGGGTGGAGCGGCGTTTCGGGctgtcgtgaagccttaggtt
1.6	1	53	ctgatacttgacagttagggCGCTGGCCTTCCTGCTCTCCAGTGGCGGCACCAGACCCCTctgtcgtgaagccttaggtt
1.6	1	54	ctgatacttgacagttagggGGCGAGAGCGGCGCCCTCCACCTCTCCTGAGTTTTTAAACctgtcgtgaagccttaggtt
1.6	1	55	ctgatacttgacagttagggCGCCACCCTAACGCCTTTCTTCTGGTTTTCTGCCCCTCCGctgtcgtgaagccttaggtt
1.6	1	56	ctgatacttgacagttagggACAAAGGACCCTTTGTCTCCAGCGTTCTTAGCATTGGGAActgtcgtgaagccttaggtt
1.6	1	57	ctgatacttgacagttagggGGGCAGAGTTGACCGCGGGCGGGTGTCAATGGAAAGCACCctgtcgtgaagccttaggtt
1.6	1	58	ctgatacttgacagttagggGTGTTTCTCGCAGTCGTGGAGAGTAGATTACGTGTAATTTctgtcgtgaagccttaggtt
1.6	1	59	ctgatacttgacagttagggCACCGCGTCCCTTATCTGTATGGCTTCAGAGCAATGCGAGctgtcgtgaagccttaggtt
1.6	1	60	ctgatacttgacagttagggGCAAGGCTTCCTGTATTTTGGTAGGAAAACATTCCATTTCctgtcgtgaagccttaggtt
1.6	1	61	ctgatacttgacagttagggTCATCCTTGAAATTTGCACCCAAAGATATCCCCAGTTAACctgtcgtgaagccttaggtt
1.6	1	62	ctgatacttgacagttagggCGCCTCTGTTCACTATGAATTTATCCGAGTATGTGAGCTGctgtcgtgaagccttaggtt
1.6	1	63	ctgatacttgacagttagggCTTGGAGAGTGTCGACTGTGTTATATATCCATTTGAAGCCctgtcgtgaagccttaggtt
1.6	1	64	ctgatacttgacagttagggACAGATGAAAAGTAGTGTCTCAGTACTACACATGATCAGActgtcgtgaagccttaggtt
1.6	1	65	ctgatacttgacagttagggAAAGGAAGTCTGAAATGGAAACGGACTAAGGGAAGGAAGCctgtcgtgaagccttaggtt
1.6	1	66	ctgatacttgacagttagggCAAAGATAAATGAGAAGTTATTGGTGGGTGACAGAGCTGGctgtcgtgaagccttaggtt
1.6	1	67	ctgatacttgacagttagggGTTGGGCTCAGATGCGGTGGGAGAACAGATGGTGGGTTGGctgtcgtgaagccttaggtt
1.6	1	68	ctgatacttgacagttagggGATGTGTTCAAGCTCTAATTCCCTGGTACCTGTGAATGTGctgtcgtgaagccttaggtt
1.6	1	69	ctgatacttgacagttagggAAAATGATAACTGGTTTAAGGTGGGCCCTAATCCAATGACctgtcgtgaagccttaggtt
1.6	1	70	ctgatacttgacagttagggAGAGACATACAGGGAGAATACCATGGGAAGACGGAGACAGctgtcgtgaagccttaggtt
1.6	1	71	ctgatacttgacagttagggTGGCAACCATGCTGGCAACCACTGAGTGTTAGGAAGAGGCctgtcgtgaagccttaggtt
1.6	1	72	ctgatacttgacagttagggTCCCTACAGCCTTCAGAGGGAGTGTGGTGGCGCTGCTGACctgtcgtgaagccttaggtt
1.6	1	73	ctgatacttgacagttagggCGGCAGCCCTAGGAAGCTGATGCAGGTGGGATTGATTCCCctgtcgtgaagccttaggtt
1.6	1	74	ctgatacttgacagttagggGGGATCAATGTGGCTTCCCTTGGCAAGGCATGGAGTGAAGctgtcgtgaagccttaggtt
1.6	1	75	ctgatacttgacagttagggCCAAGTGGGGAGGACAGCACGTGACATGGCGCAGGGCTTActgtcgtgaagccttaggtt
1.6	1	76	ctgatacttgacagttagggCTGGCTGGACAGGCAGTTAGGAGTGAGTCAGGCGATGGTGctgtcgtgaagccttaggtt
1.6	1	77	ctgatacttgacagttagggACTTGTAGGCTGTGGAAGCAACCGCAAAGGGATGGCAGCGctgtcgtgaagccttaggtt
1.6	1	78	ctgatacttgacagttagggCACAGAGGCAGGAATAAGAGGTTAAGGGCCTGCACCAGGGctgtcgtgaagccttaggtt
1.6	1	79	ctgatacttgacagttagggGTCTGGGAGATTGAGTCACCTTGACCTACTGATTCATTGGctgtcgtgaagccttaggtt
1.6	1	80	ctgatacttgacagttagggTGGTGTCAGTCCTCTAAGATAGGACCTTTAAAGTGTAGGGctgtcgtgaagccttaggtt
1.6	1	81	ctgatacttgacagttagggCTTGTTGGCGGTCAAGGCAGAGAAGTCCAGACTGGAGGTGctgtcgtgaagccttaggtt
1.6	1	82	ctgatacttgacagttagggTAGGACCTACTCTGGGCTGGAGCATCAGTTGCGGCCGGGCctgtcgtgaagccttaggtt
1.6	1	83	ctgatacttgacagttagggTCAGCAGGAGTGCGTGGAGTGAAAAGAGAGATGGGGTTGGctgtcgtgaagccttaggtt
1.6	1	84	ctgatacttgacagttagggAACTCCAACTTTAAGAGATTCAGAGGATGTGATTCCTGAActgtcgtgaagccttaggtt
1.6	1	85	ctgatacttgacagttagggGACAGGCCTCATGGAGGAGGGGGTACTGCCGATGGTCAGGctgtcgtgaagccttaggtt
1.6	1	86	ctgatacttgacagttagggGCTTTCCATCCACACATGGGCATTTTCCATTAAAGAGTGGctgtcgtgaagccttaggtt
1.6	1	87	ctgatacttgacagttagggGACAGTGTTTCTTTGTCCCTTAACATGTGTATACTTTCAGctgtcgtgaagccttaggtt
1.6	1	88	ctgatacttgacagttagggAGCACTTTGGCACCTTCCTATTAAAGAGTCTCTCTAAATCctgtcgtgaagccttaggtt
1.6	1	89	ctgatacttgacagttagggCCTGAGTCAGTCAGCATTTATTTGGCTACCTCCTTTTGCCctgtcgtgaagccttaggtt
1.6	1	90	ctgatacttgacagttagggGGATTAGCTTCTACCCAAAGTCATAAGACCAGATGGTGGCctgtcgtgaagccttaggtt
1.6	1	91	ctgatacttgacagttagggCTCAGCAGCACAACAAGGGCAAATACGTTCCTACTCCCGCctgtcgtgaagccttaggtt
1.6	1	92	ctgatacttgacagttagggCTTGCAGTACTGTGGTTTGGGGAGGCAAAATGATCAAAGGctgtcgtgaagccttaggtt
1.6	1	93	ctgatacttgacagttagggAGGGAGGCAGTTCTGGATATAATTTAAAGAAGGAGGGCTTctgtcgtgaagccttaggtt
1.6	1	94	ctgatacttgacagttagggCCTTCACTGGAGTTATGTGGACCAACTGGCTGCCCTCTGGctgtcgtgaagccttaggtt
1.6	1	95	ctgatacttgacagttagggAGAGGGAATTCATCCATTGGATAGGGGTTAGGTACTGGAActgtcgtgaagccttaggtt
1.6	1	96	ctgatacttgacagttagggCAAGGTGGCAGACATGGGTCATTGTCTTAATCAGTTTGGGctgtcgtgaagccttaggtt
1.7	1	1	gtagtaccttctgatagtgaCGTCATGCTGTCTGGAGTCCTCGTTTTGCCACATCCCACCctttgcttgatttaccatac
1.7	1	2	gtagtaccttctgatagtgaTGGGCAAGTTATTAAACTGCGCTGTGCCAGAGTTTTCTCActttgcttgatttaccatac
1.7	1	3	gtagtaccttctgatagtgaTAGCACTTTTCCCAAATGGTTATTGTGACCCTGTGATAAGctttgcttgatttaccatac
1.7	1	4	gtagtaccttctgatagtgaGTACTTAGAAAAGTATCTGGTGCACAATAAACCCTGAAAGctttgcttgatttaccatac
1.7	1	5	gtagtaccttctgatagtgaAATGCCACCATCTTTCACTAGCTTTCCCTCTCCTTTCTCCctttgcttgatttaccatac
1.7	1	6	gtagtaccttctgatagtgaTCCCCTCCAGGAAGCCTGCCCTGATTGTTCCCCACACCCCctttgcttgatttaccatac
1.7	1	7	gtagtaccttctgatagtgaGGGTGAGTTCTTTGTGTTCCCATCATTTCCTCAAAGGATActttgcttgatttaccatac
1.7	1	8	gtagtaccttctgatagtgaGGGTTTCTAGGAGCTAGCACAGGGCATTGACAGAGCAGTCctttgcttgatttaccatac
1.7	1	9	gtagtaccttctgatagtgaCCCAGGGACAGCCTTTCCCCAGCAACTCCTCAGCCTGGGCctttgcttgatttaccatac
1.7	1	10	gtagtaccttctgatagtgaCCCATGGAAGTTCTCTGCCTCAGATGGAACTGTTTCTTGTctttgcttgatttaccatac
1.7	1	11	gtagtaccttctgatagtgaGGTTGGGTCATTATCGAGTAATTCAGGCAAGAGAAGCAGCctttgcttgatttaccatac
1.7	1	12	gtagtaccttctgatagtgaGCTGACTCCCCAGCCTGCAGTTACTGGGTAATTGCTCAATctttgcttgatttaccatac
1.7	1	13	gtagtaccttctgatagtgaGGCTGCAGAGTCTTTTTATTTCTCTCGAATGGCTCCTCCCctttgcttgatttaccatac
1.7	1	14	gtagtaccttctgatagtgaTTCCTCTGCCCGCAGTAGCTGTCTAGGCCATCAGCACACCctttgcttgatttaccatac
1.7	1	15	gtagtaccttctgatagtgaAGCCTTCAAAGTGGGCCAGAATGGTCGGATAGGTATCTAGctttgcttgatttaccatac
1.7	1	16	gtagtaccttctgatagtgaCAACCTCTGCCTCCTGGGTTCAAACTACTCTCCTGCCTCActttgcttgatttaccatac
1.7	1	17	gtagtaccttctgatagtgaTACAGGCACCCACCTCCACACTTGGCTAATTTTTACATTGctttgcttgatttaccatac
1.7	1	18	gtagtaccttctgatagtgaGAGCTCCTGATCGTAGATGATCCACCTGCCTCAGCCTCCCctttgcttgatttaccatac
1.7	1	19	gtagtaccttctgatagtgaGCGTGAGCCACTGCACCTGGCCTGGTCATTGTTTTCAATTctttgcttgatttaccatac
1.7	1	20	gtagtaccttctgatagtgaCACACACTGGGAGCTTTTCCTGTTCTGGCCTCAGGTGCAGctttgcttgatttaccatac
1.7	1	21	gtagtaccttctgatagtgaGCTCACAGGGTCTGCTTTCAAGTAGTTAGAGCCTGGTTCCctttgcttgatttaccatac
1.7	1	22	gtagtaccttctgatagtgaGCCTCTTACTACCTATGTAACCGTGGGCATATCACTTACCctttgcttgatttaccatac
1.7	1	23	gtagtaccttctgatagtgaTTACCTGCTTCCCCACATCTTTGCCATTCCTACCTACTGCctttgcttgatttaccatac
1.7	1	24	gtagtaccttctgatagtgaTACCTACACAACTTGTTCCGGGCTTCCACCCCTTTCCCCCctttgcttgatttaccatac
1.7	1	25	gtagtaccttctgatagtgaCCCCCCTGTGGCTTTCCTTCATATTAAGAAGAAAATGTAActttgcttgatttaccatac
1.7	1	26	gtagtaccttctgatagtgaGGCCTTGAAGGGCACTTTTCATGGGGTGGCCACTTCACACctttgcttgatttaccatac
1.7	1	27	gtagtaccttctgatagtgaTCTGCCTTCATCTCCTACCCTCTCCCCTACTCCCCTACTCctttgcttgatttaccatac
1.7	1	28	gtagtaccttctgatagtgaCCAGTCACACTGGCCTCCCAAGCTATACGCAAGTGGGCAGctttgcttgatttaccatac
1.7	1	29	gtagtaccttctgatagtgaTCTGGCTGCATGGCCTTGTTGCTTAATCTCACGGAGCCTGctttgcttgatttaccatac
1.7	1	30	gtagtaccttctgatagtgaGTAAATGAGCACACCACTACCCACTTTGCAGGGTTACCCTctttgcttgatttaccatac
1.7	1	31	gtagtaccttctgatagtgaGGAGAGTGGGCGGTGGAGGTGGGTGGGTGCTCTGAAGTGGctttgcttgatttaccatac
1.7	1	32	gtagtaccttctgatagtgaGCTTTCCCTAGAACAGGATAACCCTTTCCCTCACAAACCGctttgcttgatttaccatac
1.7	1	33	gtagtaccttctgatagtgaTCAAGCCCAATTTCTGCTGAAGTTCAGCTCAAGCCCTTTCctttgcttgatttaccatac
1.7	1	34	gtagtaccttctgatagtgaGCCCACAGCTCCATTGCTCTGGTCTGGAGAAGGCCAAGCCctttgcttgatttaccatac
1.7	1	35	gtagtaccttctgatagtgaCCCCAGAAGCCTGATTGATCTTGATTGCCTTTCGTGGCCCctttgcttgatttaccatac
1.7	1	36	gtagtaccttctgatagtgaTCACTACTCAGCTGTGGGTCCCATTTAATAAAGGCACCACctttgcttgatttaccatac
1.7	1	37	gtagtaccttctgatagtgaCCCTGGTTCCACTGTTGGATGAACACTCTAGGAGCCTGCCctttgcttgatttaccatac
1.7	1	38	gtagtaccttctgatagtgaTCAGCAGATACCCCAGGTCTATGTTGCCAGAGAAATGGCCctttgcttgatttaccatac
1.7	1	39	gtagtaccttctgatagtgaACCTCTATGCTAACATGAATCCACACTGTCATGCCTGCTGctttgcttgatttaccatac
1.7	1	40	gtagtaccttctgatagtgaCTCTGCTCAGCTGAAAACTCAAGACTTCAGTGCTTCTGGGctttgcttgatttaccatac
1.7	1	41	gtagtaccttctgatagtgaGGACTATCGAGTACAAGAACCTGTGGATTTTAGACCAGTCctttgcttgatttaccatac
1.7	1	42	gtagtaccttctgatagtgaCTTTAACCCAGGGAGTTAGGTAAGTGCCACCCACTGGGCCctttgcttgatttaccatac
1.7	1	43	gtagtaccttctgatagtgaCACAAAATCACTCAGTTGCTCAGTTGGCCAGCAAGTCAAGctttgcttgatttaccatac
1.7	1	44	gtagtaccttctgatagtgaCAAACACAAAGCCAGCTTCCCTATAAACTACTTTGATCAGctttgcttgatttaccatac
1.7	1	45	gtagtaccttctgatagtgaGGAACTGCAGAGTGCTTAAAAATCACTGAAACACATGAGCctttgcttgatttaccatac
1.7	1	46	gtagtaccttctgatagtgaCTGGAGACTGGGGAGGTATTAGAAATGGTCAGTCTCAGAGctttgcttgatttaccatac
1.7	1	47	gtagtaccttctgatagtgaGTCACATCTGGGGTAAGGATCAGAAGTCTCTGTCTCTCCTctttgcttgatttaccatac
1.7	1	48	gtagtaccttctgatagtgaGCAGCAGATGGTCAGAGATCACACTTTGAGAAACCCTGAGctttgcttgatttaccatac
1.7	1	49	gtagtaccttctgatagtgaCTACTGTTTATTTTTCTAGTGTCTGCTGTGAGCTGGGGGCctttgcttgatttaccatac
1.7	1	50	gtagtaccttctgatagtgaGAGGCTCAGCACGGCCAAATAACTCACCTGGTGGGCTGGGctttgcttgatttaccatac
1.7	1	51	gtagtaccttctgatagtgaAGCCAACTTAAGGCACGCTCAGAGCTTAACCAGCCCTGGCctttgcttgatttaccatac
1.7	1	52	gtagtaccttctgatagtgaTGTGAGTTAATCATTTGAGTGAGTACACTTGGTAGCCAACctttgcttgatttaccatac
1.7	1	53	gtagtaccttctgatagtgaGGTAGGAAATCTGAGTCACTGAGTGACCAAGAGATGGGGCctttgcttgatttaccatac
1.7	1	54	gtagtaccttctgatagtgaGGGAAGGGCCCAATATACTCGGTGTTGCAGGAGGTTGTTCctttgcttgatttaccatac
1.7	1	55	gtagtaccttctgatagtgaGGCATGTTCTCTGTGCCTCGAGAGAAGATTGACCAAGCTGctttgcttgatttaccatac
1.7	1	56	gtagtaccttctgatagtgaGGCTGGGGTGAGCAGGAAGGTAACACCAGAGGAGGGCTGCctttgcttgatttaccatac
1.7	1	57	gtagtaccttctgatagtgaCTGAATGGCAGAGGGAGAAGGAGCATGGTAAGTCTGTGGCctttgcttgatttaccatac
1.7	1	58	gtagtaccttctgatagtgaCAGAATAGAGTGGCACAGCTCCTATACTGAATGCTTAGCCctttgcttgatttaccatac
1.7	1	59	gtagtaccttctgatagtgaGGGCGAGAAATACTGGCCTGGAAACTTCAGGGATGTGCTGctttgcttgatttaccatac
1.7	1	60	gtagtaccttctgatagtgaGCTGCTTGTCTCATCCCTGGTTCTTGCCAAAGCTTCCCCCctttgcttgatttaccatac
1.7	1	61	gtagtaccttctgatagtgaTCTTGAAGCACAAAAATTCCTCTCTTGCAACAATACTTCActttgcttgatttaccatac
1.7	1	62	gtagtaccttctgatagtgaGGACTGCTTCTTACAGATGTATGAGACCACTATACCAGTCctttgcttgatttaccatac
1.7	1	63	gtagtaccttctgatagtgaGCCCTCGTAAGTCTAGGCCTAATAACTATTGCCCAAATAGctttgcttgatttaccatac
1.7	1	64	gtagtaccttctgatagtgaAGGGAAGATTTGATTGTAGCCACTGTTGAATTTGTCCATCctttgcttgatttaccatac
1.7	1	65	gtagtaccttctgatagtgaTGAAGCTTCCTTTGACACAACATAACTTCTAACCATGGTGctttgcttgatttaccatac
1.7	1	66	gtagtaccttctgatagtgaGACTGACTGAATAAGAAGCTTATATCTCTGCCAGTGTAAGctttgcttgatttaccatac
1.7	1	67	gtagtaccttctgatagtgaGGGACATATTTTCCTGAGCATCTGCCTGAATTCTCCTGCCctttgcttgatttaccatac
1.7	1	68	gtagtaccttctgatagtgaGTCATGCTCACAGACTCAGTGCCTTGCAGAATGCTGGAACctttgcttgatttaccatac
1.7	1	69	gtagtaccttctgatagtgaTGGGCCCCCTGCCTGAATCTCCTAGGAACACCCTGGGCTCctttgcttgatttaccatac
1.7	1	70	gtagtaccttctgatagtgaTGCCAGTGGAGTCTCTCTGTGAGAATACTGAACTGCTCCCctttgcttgatttaccatac
1.7	1	71	gtagtaccttctgatagtgaCTCTCAGCTGGAAACCCTAATGTCAAACTCTGAATTCTGGctttgcttgatttaccatac
1.7	1	72	gtagtaccttctgatagtgaCCTGTTCTGGGAGTCTTTTGGGAGATTCCATTTCCACTGGctttgcttgatttaccatac
1.7	1	73	gtagtaccttctgatagtgaTAGTGAACACTTGGTATGTGTCAGGCACTGTGCTAAGAGCctttgcttgatttaccatac
1.7	1	74	gtagtaccttctgatagtgaGACTTGAGCACAGGTCACAAAGCTTGTAAATGGCAGAGCCctttgcttgatttaccatac
1.7	1	75	gtagtaccttctgatagtgaTCTCGACTCACTGTAAGCTCCACCTCCGGGTTCACGCCATctttgcttgatttaccatac
1.7	1	76	gtagtaccttctgatagtgaCGTGAGCCACCGTGCCCAGCCCAGGATATATACTGTTAATctttgcttgatttaccatac
1.7	1	77	gtagtaccttctgatagtgaTCCTATCTCCAAAAATCTAAGGTGTAAGCAAGAAACCATCctttgcttgatttaccatac
1.7	1	78	gtagtaccttctgatagtgaACTCGGAGACCTCATCCTAACTGCAAGTGTGTACTTCTTCctttgcttgatttaccatac
1.7	1	79	gtagtaccttctgatagtgaGGTAGCTTCTGGGATCCTAGCTATACAGTTTGAGCATCTCctttgcttgatttaccatac
1.7	1	80	gtagtaccttctgatagtgaCCAAAATGCTCCAAAATCCGAAACATTTTTGCACCAAAGGctttgcttgatttaccatac
1.7	1	81	gtagtaccttctgatagtgaGGAGCATTTTGGATTTTGGATTTGGCAATGCAAATATTCCctttgcttgatttaccatac
1.7	1	82	gtagtaccttctgatagtgaAGGGATGTTCAACCTGTACTTCCTTAGTCCAAGGAGTTGGctttgcttgatttaccatac
1.7	1	83	gtagtaccttctgatagtgaGTTCTGTTGGAGACACTCATGATTCATTTGGCTCTTGTGCctttgcttgatttaccatac
1.7	1	84	gtagtaccttctgatagtgaGGTCATCTACCCTGCCCCCTATCCTGGCCATCCTGGAGTCctttgcttgatttaccatac
1.7	1	85	gtagtaccttctgatagtgaAGGGCTTTGGTGATATTAGGCCCCTGTTCCTGCCAGCTGGctttgcttgatttaccatac
1.7	1	86	gtagtaccttctgatagtgaCCTCACCCTGGATATACTCAGCTATAGTCCCTCCCTACACctttgcttgatttaccatac
1.7	1	87	gtagtaccttctgatagtgaATGCTGGGGTCCATAGCTTCTCTATTTTACTCATGACTACctttgcttgatttaccatac
1.7	1	88	gtagtaccttctgatagtgaCACACACACACACACGCCACAGCCATTGCCCCAAGACAGGctttgcttgatttaccatac
1.7	1	89	gtagtaccttctgatagtgaCTGGAGGCTAGAACCAATTCCTTCCCCTAATTCTGCCCTTctttgcttgatttaccatac
1.7	1	90	gtagtaccttctgatagtgaGACATTTCCTCTAGAGAAACACTCCCCCAGCCACCCCAGCctttgcttgatttaccatac
1.7	1	91	gtagtaccttctgatagtgaACAAGGTAGAACATGATAAAGTGCTACAGTGCATGGTAGCctttgcttgatttaccatac
1.7	1	92	gtagtaccttctgatagtgaTGGGGAAACAGGTGATGTTTGGTTGTATGAAAAAGTGGTGctttgcttgatttaccatac
1.7	1	93	gtagtaccttctgatagtgaCCCTCACCCCCTCCTACCCTTCCCTGGAGTCCCCAAATTCctttgcttgatttaccatac
1.7	1	94	gtagtaccttctgatagtgaGAGTGAGAACATAAGATGTTTGGTTTTGCATTCCTGAGTTctttgcttgatttaccatac
1.7	1	95	gtagtaccttctgatagtgaAATGGTCTCCAAGTCCATCCAGGTTGCAGCAAATGTCATTctttgcttgatttaccatac
1.7	1	96	gtagtaccttctgatagtgaTTATCCACTCATTGTTTGATGGGCATTAAGGCCGGTTCCActttgcttgatttaccatac
1.8	1	1	gagtggaacatacaactaccAGCCACCGCGCCTGGCCCACATTTCTTTTTAAACTCACTTccgtttgcgatgatgtataa
1.8	1	2	gagtggaacatacaactaccCCACTTGCCTGAACTGACTGTCACTAAGATGGCCACATGGccgtttgcgatgatgtataa
1.8	1	3	gagtggaacatacaactaccCCTCAGCTTACCTGACCTTTCAGCACCCTCCTTGATTACCccgtttgcgatgatgtataa
1.8	1	4	gagtggaacatacaactaccTCTTAGTTTCTTTTGCCAACTTTTCCTCCTCTCTTCAGCCccgtttgcgatgatgtataa
1.8	1	5	gagtggaacatacaactaccCTAGACCTACTGTTCTTCTTACTCTATGCCCTCCTTAGGGccgtttgcgatgatgtataa
1.8	1	6	gagtggaacatacaactaccGCTCAGACTTCTTGGAGCTCCAGGCTACATGTCCAAGTGCccgtttgcgatgatgtataa
1.8	1	7	gagtggaacatacaactaccGGTACCTCACACGTGAAATGTGCAAAATCAAATTCAGGGCccgtttgcgatgatgtataa
1.8	1	8	gagtggaacatacaactaccCTCACCATCCTTCCATTTTCTCGTTCAGAAATGGGGGATCccgtttgcgatgatgtataa
1.8	1	9	gagtggaacatacaactaccCCAGTGGGCTACTGAGAGGCAACAGAACTGGCGTTCCTCCccgtttgcgatgatgtataa
1.8	1	10	gagtggaacatacaactaccGGGAGTCACTGGGGACAAGTAATGTGGCTCTTCTTCTCCCccgtttgcgatgatgtataa
1.8	1	11	gagtggaacatacaactaccAGCGTCTCATTGTTGGGTTGGACATCTATGTAGGCAGTGGccgtttgcgatgatgtataa
1.8	1	12	gagtggaacatacaactaccGAAGTGGCACCAGTTGAGATGCTACTTGGATTGGAGCAAGccgtttgcgatgatgtataa
1.8	1	13	gagtggaacatacaactaccGGGGGCTGTGCACCAAGTGATGGGACCCCAACACCAAGAGccgtttgcgatgatgtataa
1.8	1	14	gagtggaacatacaactaccGAGGTGGCCTGTCCCGCATAAGGGAACTGTGCAGAGGCCCccgtttgcgatgatgtataa
1.8	1	15	gagtggaacatacaactaccGGCAGCATGGGGATGCCTACCAAACCAAGTATATCAACAGccgtttgcgatgatgtataa
1.8	1	16	gagtggaacatacaactaccGACTTGTCCCCAGTCCTCCACTCAGCTCCACAGGCCAGGGccgtttgcgatgatgtataa
1.8	1	17	gagtggaacatacaactaccGAGCACAGACCATCTGCCAACTCCACTTCCAAGGATGCCCccgtttgcgatgatgtataa
1.8	1	18	gagtggaacatacaactaccCACATGATTGGACTGGAAGGACACTGAGGGAAGGGTGAGGccgtttgcgatgatgtataa
1.8	1	19	gagtggaacatacaactaccAGTTGGACATATAAGATTGGACTAGGTCAGACTGGACTTTccgtttgcgatgatgtataa
1.8	1	20	gagtggaacatacaactaccGAAGGGAAATATTATCAGCACATTTGAAGATTGTGGTCAGccgtttgcgatgatgtataa
1.8	1	21	gagtggaacatacaactaccAACTCCACTGAGTTCAGTCCCTTCAATCACTTGGTTACACccgtttgcgatgatgtataa
1.8	1	22	gagtggaacatacaactaccGGTCCTCCCCATACTACAGCTAGAGTGCTTTTTCAGACACccgtttgcgatgatgtataa
1.8	1	23	gagtggaacatacaactaccCCCCAAAGCTCTGCTTACAGACTCATGGATCTGCCTCCACccgtttgcgatgatgtataa
1.8	1	24	gagtggaacatacaactaccCTCCATCCACATTGGTTTCTCAGGGCCTCAGGCATACCAAccgtttgcgatgatgtataa
1.8	1	25	gagtggaacatacaactaccTGCTGTTCCACCTGCCAAAACATCCTTTCCTACTCCTCCCccgtttgcgatgatgtataa
1.8	1	26	gagtggaacatacaactaccCTTTCTCAGGAAAGTCTTCCCTGAACTAAGCAGGTGTTTCccgtttgcgatgatgtataa
1.8	1	27	gagtggaacatacaactaccACTCTGAAGACACAGCAGTCTCCTTCATAATACCAATTATccgtttgcgatgatgtataa
1.8	1	28	gagtggaacatacaactaccTCAGATGTCTGTCTTTTCCAGCAGTCTGAAGTAAGACTCCccgtttgcgatgatgtataa
1.8	1	29	gagtggaacatacaactaccCCTGGTAAATAGCACATGAGCCATCAATGAGAATGCACACccgtttgcgatgatgtataa
1.8	1	30	gagtggaacatacaactaccGTAGGTCTCCAACTGAGGCATCACTGATCTTCTCTTATCCccgtttgcgatgatgtataa
1.8	1	31	gagtggaacatacaactaccGGGCCTTCCCTCAGCTCAAACACGAGGCAGGTCCACCTTAccgtttgcgatgatgtataa
1.8	1	32	gagtggaacatacaactaccCACTAATAATTGGAGGTATTTAGTGAGAGCATATGAGTGCccgtttgcgatgatgtataa
1.8	1	33	gagtggaacatacaactaccGATCTCATCTATTCCTCACAACAACCCCATAGGCTAGGTGccgtttgcgatgatgtataa
1.8	1	34	gagtggaacatacaactaccGCCCAAGATCACACAGCTACTGAGGATGAGCTGGTACTGGccgtttgcgatgatgtataa
1.8	1	35	gagtggaacatacaactaccCCAAAACACAGGGATCTCTCTTTACTTAAGATCACAGCACccgtttgcgatgatgtataa
1.8	1	36	gagtggaacatacaactaccTCTACAGCACTGTTCTTTTCCAATGCCATTCAATGCCTGGccgtttgcgatgatgtataa
1.8	1	37	gagtggaacatacaactaccGCTAAGTTCTTTGCAGAGAGGGGTCTTTACTGTGCTGTGCccgtttgcgatgatgtataa
1.8	1	38	gagtggaacatacaactaccTCCTTATAAGGTCCATTTCTGGTTTGAGTGCTCAAAAATAccgtttgcgatgatgtataa
1.8	1	39	gagtggaacatacaactaccCCAGGTTTAGGGAGATTTCTATTTTTAATGAAGATGCCTGccgtttgcgatgatgtataa
1.8	1	40	gagtggaacatacaactaccGTGCCCATGGAAATGATTACACACTGTATCTCCTTATCTGccgtttgcgatgatgtataa
1.8	1	41	gagtggaacatacaactaccCACAACAAATGCAGAAATGTTCACGTTAGATTTGAGACAGccgtttgcgatgatgtataa
1.8	1	42	gagtggaacatacaactaccTCTTCACTTTGTAGAAGGCTAGAAGGCACAGTTTTCTGGCccgtttgcgatgatgtataa
1.8	1	43	gagtggaacatacaactaccGGTAACCTCCTTTTATCAGCTCAAATATTAAACCTTCCTGccgtttgcgatgatgtataa
1.8	1	44	gagtggaacatacaactaccTTTCTGGCCTCTGAACAACAATATTGTAATTGTGCCAACCccgtttgcgatgatgtataa
1.8	1	45	gagtggaacatacaactaccCCCACTTTTTATAATTGGAAACCCCTGAAGTAAATCTCCCccgtttgcgatgatgtataa
1.8	1	46	gagtggaacatacaactaccTTCATTTTGCCAAAACTATATCAAGCTCTACTGTCTCTACccgtttgcgatgatgtataa
1.8	1	47	gagtggaacatacaactaccGGATCCATATGGCCCAGAGCTCAGCTTTCTTCCTTAACAGccgtttgcgatgatgtataa
1.8	1	48	gagtggaacatacaactaccTTTTCCCACTGGAAAATGATGATAATTCCTGTCTTGCATCccgtttgcgatgatgtataa
1.8	1	49	gagtggaacatacaactaccACACAGAACTCAGTCCCAATTCTGGATATCTTTACATAGCccgtttgcgatgatgtataa
1.8	1	50	gagtggaacatacaactaccCAGCTCTTTGCAGAATTTCTCAAGACATGGCAACAACCACccgtttgcgatgatgtataa
1.8	1	51	gagtggaacatacaactaccAACAAGCATGAAAGAAGACTGCTAACTTTGTGTTTAGCCCccgtttgcgatgatgtataa
1.8	1	52	gagtggaacatacaactaccGTTAACTTCACCACGAACTATTCACCTTCAGTCTTGAGTGccgtttgcgatgatgtataa
1.8	1	53	gagtggaacatacaactaccCTGGTTTCCACTGACAAACTCTGCATTTTGACAAGTTTTGccgtttgcgatgatgtataa
1.8	1	54	gagtggaacatacaactaccGATTTTGACTTTATCCCCTTGAGTTCCTAGACCTGCCCTGccgtttgcgatgatgtataa
1.8	1	55	gagtggaacatacaactaccAGTGCTCTGGAGGAGGATGGGGGTGGATGGGAACAGTCACccgtttgcgatgatgtataa
1.8	1	56	gagtggaacatacaactaccAGGGTAAAGAAAGCACCAACCCTGCTTTAATTGCCAGTCCccgtttgcgatgatgtataa
1.8	1	57	gagtggaacatacaactaccTGCATTTTGTGATTGTTAACAGGTTTGCAAGCACTCCAACccgtttgcgatgatgtataa
1.8	1	58	gagtggaacatacaactaccTGGTCTACCTACAAATAGGCAGCCTGAGTTGATGTAAGGCccgtttgcgatgatgtataa
1.8	1	59	gagtggaacatacaactaccGTTCCTTTACCTGGTAATATGTCAAGGGCTTTCTTAAGTGccgtttgcgatgatgtataa
1.8	1	60	gagtggaacatacaactaccCAAAGAATTCCTATACACTCTCACTCAGTTTCCCCTAATGccgtttgcgatgatgtataa
1.8	1	61	gagtggaacatacaactaccTGGCCAAAGTACATTTTTCAACACTAAGAATCAACATTGGccgtttgcgatgatgtataa
1.8	1	62	gagtggaacatacaactaccTCCAGGATTTAATCTAGGATACCACATTGCATTTGGGAGGccgtttgcgatgatgtataa
1.8	1	63	gagtggaacatacaactaccTGCTGAGATTTAAAAATCAGCTATTTCTGAACAATGCAGCccgtttgcgatgatgtataa
1.8	1	64	gagtggaacatacaactaccGCAGGAATAAATATGAATAACAGTCCAAGAGCCACCTGGGccgtttgcgatgatgtataa
1.8	1	65	gagtggaacatacaactaccTCAAGCTCTACCACCATTGCTAGAGTAGTGGGAACTAGTGccgtttgcgatgatgtataa
1.8	1	66	gagtggaacatacaactaccGAAATCTGCCCATTAGGAAGGCTTAACACAGACACCACAGccgtttgcgatgatgtataa
1.8	1	67	gagtggaacatacaactaccGATCAAGACCATTGAGCATGCATCAAGGTCACCTGGAGGCccgtttgcgatgatgtataa
1.8	1	68	gagtggaacatacaactaccGTCCCATCCCCAGAGCCTGATTCCTTAGAGCCCAGGCATCccgtttgcgatgatgtataa
1.8	1	69	gagtggaacatacaactaccGCAAATTCCCAGGTGATGCCGATGCTGCTGATCCAAGGACccgtttgcgatgatgtataa
1.8	1	70	gagtggaacatacaactaccGGATCACTATTCTAGAACTTCCCTAAGTTAACCTTCATGGccgtttgcgatgatgtataa
1.8	1	71	gagtggaacatacaactaccGGGTCCCTGAATTGATATGTTGCCTACCAGTTAGATCAGGccgtttgcgatgatgtataa
1.8	1	72	gagtggaacatacaactaccATCTCATTCCAAATCTGTGCAAGGAGTAAATGAGAAAACAccgtttgcgatgatgtataa
1.8	1	73	gagtggaacatacaactaccGTTTCTCACAATAGTTTTACCAGTCTGTCTTCCTTTTAGGccgtttgcgatgatgtataa
1.8	1	74	gagtggaacatacaactaccACAGAAATTAGTGGGGATAAGGGATGTAAGACACATCTTCccgtttgcgatgatgtataa
1.8	1	75	gagtggaacatacaactaccCTTCTCAAACTTTAATGTGTTTATGAACCACCTGGGGATCccgtttgcgatgatgtataa
1.8	1	76	gagtggaacatacaactaccCTCCTAAAATTCCAGATGATGCCATTACTGTTCGTCCACGccgtttgcgatgatgtataa
1.8	1	77	gagtggaacatacaactaccCAGCTCTATAGGGCTTTGGCAAGATTTTAGCAAGTGCAAGccgtttgcgatgatgtataa
1.8	1	78	gagtggaacatacaactaccAGTGATGTCTGGAAATTTCTACCATGTCTCAGTTATGGGCccgtttgcgatgatgtataa
1.8	1	79	gagtggaacatacaactaccTGACCAAGGCAGATTTTGGGATATGCTGGTCTCTATCCTGccgtttgcgatgatgtataa
1.8	1	80	gagtggaacatacaactaccAGGGAAACTAAGTCAACAAAATCTCCCTGGAGTGTACTGGccgtttgcgatgatgtataa
1.8	1	81	gagtggaacatacaactaccCCCTACTTCTTCACTCTAGTATCAGTCTAGTAACAGTAACccgtttgcgatgatgtataa
1.8	1	82	gagtggaacatacaactaccGCTCTTCCTCTCCTTACCTTTCCCTTTGCCAAGGAAGCCCccgtttgcgatgatgtataa
1.8	1	83	gagtggaacatacaactaccTATCACTGTTGGAGTATAAAGAGATAAGGGATGAGGAGCCccgtttgcgatgatgtataa
1.8	1	84	gagtggaacatacaactaccGTTTATTGATTGCCTCAAGGATAAGAGAAGAGGCCTTGAGccgtttgcgatgatgtataa
1.8	1	85	gagtggaacatacaactaccGGTGGCTTCCATCCTGCACAACTGAGTAGAGTGGAAGGACccgtttgcgatgatgtataa
1.8	1	86	gagtggaacatacaactaccCATTCCTCAGATTGCCTCCCTAAACAATCTCCCAGAATATccgtttgcgatgatgtataa
1.8	1	87	gagtggaacatacaactaccCAGGGATCCACACATGAAAGAAGATAATTGAGAGATGGCCccgtttgcgatgatgtataa
1.8	1	88	gagtggaacatacaactaccCATCAACAAGAGGCCCTTACCACCCCAAACTCCTCAGTCCccgtttgcgatgatgtataa
1.8	1	89	gagtggaacatacaactaccGCAGAGAACCACTATCAGTGACCTGGAGCCAAGAAAGCCCccgtttgcgatgatgtataa
1.8	1	90	gagtggaacatacaactaccCCATCACTGTTAGCTTGACAATTTACCAGCACTTCCAGACccgtttgcgatgatgtataa
1.8	1	91	gagtggaacatacaactaccACGTGTCAACTTTTAGAAGATACATAAAACTCTGCGAACCccgtttgcgatgatgtataa
1.8	1	92	gagtggaacatacaactaccATGCATGGGTAAAAGGTCCATTCAAAATGCAAGATAGACCccgtttgcgatgatgtataa
1.8	1	93	gagtggaacatacaactaccCAGGGAAAGCTCATTGACATTATTTCATATTCCACATTGCccgtttgcgatgatgtataa
1.8	1	94	gagtggaacatacaactaccAGAAACTTACCACTTCTCACATTTTGATGCAGTATCAAAGccgtttgcgatgatgtataa
1.8	1	95	gagtggaacatacaactaccCTCCTCCTTTGTCCTACCACATACTTGTTTGAAGTCAGAGccgtttgcgatgatgtataa
1.8	1	96	gagtggaacatacaactaccCAACCAAAGTGGTATATCACAACAGATTAAATGCAGAGGCccgtttgcgatgatgtataa
1.9	1	1	ttagtctgtgtaaatacctcCTGGAGGGACTGGGCAGCCACGCTGTGTTTGGTGTCAGCCgctagtaaatggagcatccg
1.9	1	2	ttagtctgtgtaaatacctcCTTAGCTTTATGTGTAGAGAGGACCTTTGCCTCTACTGGGgctagtaaatggagcatccg
1.9	1	3	ttagtctgtgtaaatacctcGTGTACCAGTCTGTTAGGCATTGGGGCCCAGAGATAGAAGgctagtaaatggagcatccg
1.9	1	4	ttagtctgtgtaaatacctcGGCTTAGGCATCTCTTGGAGCTGTCTGAAGGCGGGCCCACgctagtaaatggagcatccg
1.9	1	5	ttagtctgtgtaaatacctcCTTGCTGAGAGCTGGGCTGGAGGCTGTCTTGCTTCTCCTGgctagtaaatggagcatccg
1.9	1	6	ttagtctgtgtaaatacctcGTCACAGAGAGGTGACTGGGCAACAGGCAGTGAGGTTCCTgctagtaaatggagcatccg
1.9	1	7	ttagtctgtgtaaatacctcTGATTTGCCAGTCCCTGCTCTAAGAGCCCTAAGTAGCTCCgctagtaaatggagcatccg
1.9	1	8	ttagtctgtgtaaatacctcACCAGTTTCAAGCCTCTCCGTCTCACATTCCTGGTGGGTGgctagtaaatggagcatccg
1.9	1	9	ttagtctgtgtaaatacctcTTCTTATGGTTGGGTGAGAATAACACCTCTGGTTTCCACCgctagtaaatggagcatccg
1.9	1	10	ttagtctgtgtaaatacctcCCCAGAGAAGCTATCCCTTAATCATCCTACTCTCCTCCGCgctagtaaatggagcatccg
1.9	1	11	ttagtctgtgtaaatacctcCCCCCCATATACCTCTTACTAATCTCTATTATCTTCATAGgctagtaaatggagcatccg
1.9	1	12	ttagtctgtgtaaatacctcTCATGTGGGTGATAATCCATCCTATGTCTGATTTCTCCACgctagtaaatggagcatccg
1.9	1	13	ttagtctgtgtaaatacctcTCTCATCACTGTGTTCTTAGCACCTGGCATAATACCTGGCgctagtaaatggagcatccg
1.9	1	14	ttagtctgtgtaaatacctcGGCATATAGGTCCTCTATACACATAAGCACTCAGCAAGCCgctagtaaatggagcatccg
1.9	1	15	ttagtctgtgtaaatacctcGGAAGGAGAATTCATACCAGGTTACTGAGCAGGGTTGGGGgctagtaaatggagcatccg
1.9	1	16	ttagtctgtgtaaatacctcGAGTCCAAAAGCCCTATCCCAATCAGACCTTGGACACACTgctagtaaatggagcatccg
1.9	1	17	ttagtctgtgtaaatacctcCCTTTGGAAGCTAACTAGTAGTCTGGACTCCTGGGAGTACgctagtaaatggagcatccg
1.9	1	18	ttagtctgtgtaaatacctcCCCAAAGTAGCAACTTCTTCCACCTTCTCAGTAATAGCAGgctagtaaatggagcatccg
1.9	1	19	ttagtctgtgtaaatacctcACCAGGTATCTGAACCACAGAAAGACTCTCGATGTTTTCCgctagtaaatggagcatccg
1.9	1	20	ttagtctgtgtaaatacctcACCTCTTGTTAGTTTTTTCCTTTTCATTCCCATGAGGGCCgctagtaaatggagcatccg
1.9	1	21	ttagtctgtgtaaatacctcGTCAGTTTCTTTCTCTTGCAAGTTCCAGACATGCAATTCCgctagtaaatggagcatccg
1.9	1	22	ttagtctgtgtaaatacctcAGGGACAACTGGCTTCAGACGTGTCTAGATCCAGCGGCTCgctagtaaatggagcatccg
1.9	1	23	ttagtctgtgtaaatacctcGCACCAGGAAGGACTCTGATTGCACCCATGTGACCGTTCCgctagtaaatggagcatccg
1.9	1	24	ttagtctgtgtaaatacctcCAGCTTTCTGCCCCTTGTATGGTGGCCAGGGGGGATGAGGgctagtaaatggagcatccg
1.9	1	25	ttagtctgtgtaaatacctcGGAGTTGTGTTACCCAGATAAGCTGTGGAAGAGGTGCTGGgctagtaaatggagcatccg
1.9	1	26	ttagtctgtgtaaatacctcTCTGCAACAGCCATCCTGATCCAGGTGCAGTGCTAGGCCCgctagtaaatggagcatccg
1.9	1	27	ttagtctgtgtaaatacctcGGGAAATGAGGCTGCACTGTGGAATCAGATTGCTTTGGCCgctagtaaatggagcatccg
1.9	1	28	ttagtctgtgtaaatacctcCTCTCTCTCTAATTTTGGATAAGTTAACCCCTCTAAGTCCgctagtaaatggagcatccg
1.9	1	29	ttagtctgtgtaaatacctcTTCAGCCTCTCAGCTCCTCCCATCAACAGATGGCCCAGTCgctagtaaatggagcatccg
1.9	1	30	ttagtctgtgtaaatacctcCCAGCTATGTCCCTGAAACACCATGATGAAAGTGAAGGCCgctagtaaatggagcatccg
1.9	1	31	ttagtctgtgtaaatacctcGGCCATACTGGGCACCTGGTCACCACGGCTGCTTTTAACTgctagtaaatggagcatccg
1.9	1	32	ttagtctgtgtaaatacctcGATTCCACCCACAGCAAGTTCCACTGCACCATCAAGGCTGgctagtaaatggagcatccg
1.9	1	33	ttagtctgtgtaaatacctcTCCAGGAGGGAGATCCCACCAAAATCACACAGGGTGACGCgctagtaaatggagcatccg
1.9	1	34	ttagtctgtgtaaatacctcGGAGTCCACTGGCATCTTCACTACCATGGAGAAGGCTGGGgctagtaaatggagcatccg
1.9	1	35	ttagtctgtgtaaatacctcCCTCTGCCCCCTCTGCTGATGCCCCCACGTTCGTGATGGGgctagtaaatggagcatccg
1.9	1	36	ttagtctgtgtaaatacctcGCAATGCCTCCTGCACCACCAGCTGCCTAACCTCCTGGCCgctagtaaatggagcatccg
1.9	1	37	ttagtctgtgtaaatacctcCCCTCTGGGAAACTGTGGTGTGATGGCCATGGGGCTCTCCgctagtaaatggagcatccg
1.9	1	38	ttagtctgtgtaaatacctcGGCTGTGGGCAAGGTCATCCCCAAGCCGAACAGGAAGCTCgctagtaaatggagcatccg
1.9	1	39	ttagtctgtgtaaatacctcCCCACTGCCAATGTGTCAGTCATGGACCTGACCTGCTCTCgctagtaaatggagcatccg
1.9	1	40	ttagtctgtgtaaatacctcCAAGGAGGTGGTGAAGCGGCATCGGAGGGGGCCATCGGGGgctagtaaatggagcatccg
1.9	1	41	ttagtctgtgtaaatacctcGGGGCTGGCATTGCCCTCAACGGCCTCTTTGTCAGGCTCGgctagtaaatggagcatccg
1.9	1	42	ttagtctgtgtaaatacctcAGAGCCCCCAGACCACCAGCCCCAACAACAGCATGAGAGGgctagtaaatggagcatccg
1.9	1	43	ttagtctgtgtaaatacctcGCTGGGAAGTCCCTGCCACACAGTCCTCCACCACACTGAGgctagtaaatggagcatccg
1.9	1	44	ttagtctgtgtaaatacctcCCTGAAAAGGGAAGGACCTAGGGAGCCTGACCTTGTCAGAgctagtaaatggagcatccg
1.9	1	45	ttagtctgtgtaaatacctcAGGAAGGAAATTCTGACATATGATATAACATGGATGAGCCgctagtaaatggagcatccg
1.9	1	46	ttagtctgtgtaaatacctcATGGTGGTGCTAGGGGCTGGGGAGTGGGGTGAATGGGCAGgctagtaaatggagcatccg
1.9	1	47	ttagtctgtgtaaatacctcGGGTACCGAGTTCCAGATTTGCAAGATGAAAGTGTTCTGGgctagtaaatggagcatccg
1.9	1	48	ttagtctgtgtaaatacctcCACAACAGTGTGAATATACTTAAAACCCCCTGAACTATACgctagtaaatggagcatccg
1.9	1	49	ttagtctgtgtaaatacctcGGAAGTGACATAAGGGTTAAATGAGACCACAGATGTAAAGgctagtaaatggagcatccg
1.9	1	50	ttagtctgtgtaaatacctcAGTGGTCCAAGCCCACCCAGCTAGAAAGTGGTGAGACCAGgctagtaaatggagcatccg
1.9	1	51	ttagtctgtgtaaatacctcTGCCATGTTACTTCCCAGCACTCTTCTTGCCAGCTACCGCgctagtaaatggagcatccg
1.9	1	52	ttagtctgtgtaaatacctcGGGATCTACCTGTGGTCTAAAACACAAATGCCCTTTCCTGgctagtaaatggagcatccg
1.9	1	53	ttagtctgtgtaaatacctcGCAGTCTGACCCCAGTTACTTTTCTAGCCTCATTTTGATGgctagtaaatggagcatccg
1.9	1	54	ttagtctgtgtaaatacctcGCAGTGGCGCCAGCACAGCTCACTGCAGCCTCCACTTCCCgctagtaaatggagcatccg
1.9	1	55	ttagtctgtgtaaatacctcCTGAGTATCTGGGACTACAGGTGTGTATTACCACGTCCTGgctagtaaatggagcatccg
1.9	1	56	ttagtctgtgtaaatacctcGGTTTGTATAAATGGAATCGCACTATGTGGCCCAGGCTGGgctagtaaatggagcatccg
1.9	1	57	ttagtctgtgtaaatacctcGCGCGAGCCACCACACCTGGCCTCTACCCATCTTTTGATGgctagtaaatggagcatccg
1.9	1	58	ttagtctgtgtaaatacctcGCTCCTCCAGAAAGCCTCACCTAACTGGAAGAGAGACAGGgctagtaaatggagcatccg
1.9	1	59	ttagtctgtgtaaatacctcCTTCACAGCAGTGGAGAGCAGGTATTGTATCTATTGCTGCgctagtaaatggagcatccg
1.9	1	60	ttagtctgtgtaaatacctcTCAATGCCAGGTTAGTGTTTTGCATTGAGTAGCAACTTGAgctagtaaatggagcatccg
1.9	1	61	ttagtctgtgtaaatacctcGGATGCTGATGCAGGAAATATGATTAATGATGACTAGTTCgctagtaaatggagcatccg
1.9	1	62	ttagtctgtgtaaatacctcTTAGGTCAGTTCAGGACATAATGATTCCTAGTCAGCATGGgctagtaaatggagcatccg
1.9	1	63	ttagtctgtgtaaatacctcCTGCTGGTGAGCCTGTGTGAGAGGTAGATGTCTCTTGCTGgctagtaaatggagcatccg
1.9	1	64	ttagtctgtgtaaatacctcGCAGGCAAAAGTGTTTACAGAGCAACCAGAGATGAGGCAGgctagtaaatggagcatccg
1.9	1	65	ttagtctgtgtaaatacctcAAGAGGTCATTTTAGGTTCTGCAAATAGTGCCCACTATGCgctagtaaatggagcatccg
1.9	1	66	ttagtctgtgtaaatacctcTGCTGTCCCTCACCTCCAGCCCCTGCTCAAAGGTCCTCTGgctagtaaatggagcatccg
1.9	1	67	ttagtctgtgtaaatacctcGGGATCTGCAGTCATGCCAGGGAAAGAATCAAAGCCACGGgctagtaaatggagcatccg
1.9	1	68	ttagtctgtgtaaatacctcCCAGGATGCTCTTGTGTGCCAATCCTGAGTGGTCATGGGGgctagtaaatggagcatccg
1.9	1	69	ttagtctgtgtaaatacctcCACCTCTGGGCAGAGAGAACAGCACTGGAAGTAAAGGCAGgctagtaaatggagcatccg
1.9	1	70	ttagtctgtgtaaatacctcCGCAAAGCACCAATGAGAGAATGACAGAAGATGGGTCAGGgctagtaaatggagcatccg
1.9	1	71	ttagtctgtgtaaatacctcGGACCAGAACTTGAAGGAATTCAGACCATTTGGGCAGATGgctagtaaatggagcatccg
1.9	1	72	ttagtctgtgtaaatacctcAGGCAGAGAGGTATTATAAGCAGCTGTACATTTTTGAAGGgctagtaaatggagcatccg
1.9	1	73	ttagtctgtgtaaatacctcGAGAGGTGAGGAAGACTTGAATCAAGAACTCGGCAGTGCCgctagtaaatggagcatccg
1.9	1	74	ttagtctgtgtaaatacctcGAATGGAGAGAGTGGGAATAGAGGTGTCAAAAGGAATCAGgctagtaaatggagcatccg
1.9	1	75	ttagtctgtgtaaatacctcGAGGTTGCTGGCAGCTCTTGAAAAAGGCAATCACCCTGCCgctagtaaatggagcatccg
1.9	1	76	ttagtctgtgtaaatacctcTGGAGAACGTTCTGAGGCTGATGGGAACTATGAAAACAGCgctagtaaatggagcatccg
1.9	1	77	ttagtctgtgtaaatacctcAGGCATCATTTCTGCTTCCCTGCAGTAGTCGGGCCCTGGGgctagtaaatggagcatccg
1.9	1	78	ttagtctgtgtaaatacctcGCTGTGATGGGGATGGGCAGGGTCTTGGGTCTGGGAAGCCgctagtaaatggagcatccg
1.9	1	79	ttagtctgtgtaaatacctcTCCCCAGGTTGAAGCTGTTAATCATCCTGCTGAAGGCTGGgctagtaaatggagcatccg
1.9	1	80	ttagtctgtgtaaatacctcGGGCTGCTTTATGATATCCATGGATGTGCCCTCATGGCCGgctagtaaatggagcatccg
1.9	1	81	ttagtctgtgtaaatacctcTACTTGCCTAAGTAAGGGAAAACATAATAAACCAGCAGGCgctagtaaatggagcatccg
1.9	1	82	ttagtctgtgtaaatacctcTTAGGTCTTCACTTTTGTAACTCAGGATTTTATGTGAAGCgctagtaaatggagcatccg
1.9	1	83	ttagtctgtgtaaatacctcTGGCAGCATTTTCTTCTCAAAATGAGGATCAAGACTATGGgctagtaaatggagcatccg
1.9	1	84	ttagtctgtgtaaatacctcGCCAAATGGATATGCACCAACATTTCCAGATTCCCCTGGGgctagtaaatggagcatccg
1.9	1	85	ttagtctgtgtaaatacctcCCACACTCAAAAAATAGGGGTTTACACCAAAAGTGCTCTCgctagtaaatggagcatccg
1.9	1	86	ttagtctgtgtaaatacctcTGAAGTTCAGTTGTAATTCAGTGGCTTTCTTGTCCACAAGgctagtaaatggagcatccg
1.9	1	87	ttagtctgtgtaaatacctcTCCCCTTTCTCCTTCTGCTATGCTTGTCTTGCCAAACCCGgctagtaaatggagcatccg
1.9	1	88	ttagtctgtgtaaatacctcAGACCAACCAAATCATTCTTTACGCCTGCTCCTGAGTGGCgctagtaaatggagcatccg
1.9	1	89	ttagtctgtgtaaatacctcTGGTTGCCTCCCCATCTACAGGACAATCTGATGGACTAGCgctagtaaatggagcatccg
1.9	1	90	ttagtctgtgtaaatacctcGGGCAAATCATGACCAAAACTCCAATGGGATTTTATAATGgctagtaaatggagcatccg
1.9	1	91	ttagtctgtgtaaatacctcGAGAAAAACAAGAAAAATGGGAGTAATGTTGACCTACCAGgctagtaaatggagcatccg
1.9	1	92	ttagtctgtgtaaatacctcCCTGCTGGAATAGACAATACATCAATGGCACAGACCAGAGgctagtaaatggagcatccg
1.9	1	93	ttagtctgtgtaaatacctcCTTTGTTTCTGTACAGTTCTGCCTAGCAAAGCACTGATGCgctagtaaatggagcatccg
1.9	1	94	ttagtctgtgtaaatacctcTGCCTAGTACCCAAGGATTAACATTACTCTCTGTCCCTCCgctagtaaatggagcatccg
1.9	1	95	ttagtctgtgtaaatacctcATCTTTAATGGATTGCACGGGGCCTGGCACAAAGTATGTGgctagtaaatggagcatccg
1.9	1	96	ttagtctgtgtaaatacctcGACTGAACTCAAATTACTTTGATTGTGCTACAATCCTGGGgctagtaaatggagcatccg
1.10	1	1	gtgaacttactatcatatccAGGGGATGCACGAGCTCCTCCTCGCTTTCCCCGCCTCGGGgacttattgagtgcctccaa
1.10	1	2	gtgaacttactatcatatccCCTTCTGGTCAGGCACCTGCCGGCTGAGCTTACTGCTGAGgacttattgagtgcctccaa
1.10	1	3	gtgaacttactatcatatccTCGGGGCTCAGTCTGTGCGGGTCCTGTCAGATAAGGGGCGgacttattgagtgcctccaa
1.10	1	4	gtgaacttactatcatatccCCGGGAAGGCATTTGGGAAGTGACCGGGGAGGGGGAGCGCgacttattgagtgcctccaa
1.10	1	5	gtgaacttactatcatatccACGAGTGGGGAAGATGGACTTGTGTGATGAGAGCTCCCCCgacttattgagtgcctccaa
1.10	1	6	gtgaacttactatcatatccTCTGCTCTGCGAAGTGGAGTTTTAATCGGCTCGAGTCTGGgacttattgagtgcctccaa
1.10	1	7	gtgaacttactatcatatccGCACTGCAGAAAAGGGCAAGTGAGAACGACAAAGCAGAAGgacttattgagtgcctccaa
1.10	1	8	gtgaacttactatcatatccGAGTTTTCGGATCCATCCTGAGAGCCTCACAACTTTTTTGgacttattgagtgcctccaa
1.10	1	9	gtgaacttactatcatatccCTCCTGGACTCAAGAGTATTCTTACAAATGTGCATCAAGGgacttattgagtgcctccaa
1.10	1	10	gtgaacttactatcatatccCGTTCATTAAAATAGAGGAGAAGCTACATTGGTGACTTGCgacttattgagtgcctccaa
1.10	1	11	gtgaacttactatcatatccGGGAACAATTTTTTAGGGCTGTTAAGAGTACCTGTGTAGGgacttattgagtgcctccaa
1.10	1	12	gtgaacttactatcatatccGCGATGGTGCAAGACTCAGTGGTTTTAAAGTTTCCCTAGGgacttattgagtgcctccaa
1.10	1	13	gtgaacttactatcatatccGTGCAGCCCAAGTTGAGAGTTACTGAATTAGAAGAAAGACgacttattgagtgcctccaa
1.10	1	14	gtgaacttactatcatatccATATGGCTCAATTTAAGTACATCAGGTCATCGTGTATCAGgacttattgagtgcctccaa
1.10	1	15	gtgaacttactatcatatccAATAAGCATTGACCAGAGCTCTTCCTTAGCATAGTGATTCgacttattgagtgcctccaa
1.10	1	16	gtgaacttactatcatatccAGCACAAAGGAAATATGCACCTTGAAGAACGATTTCTCTGgacttattgagtgcctccaa
1.10	1	17	gtgaacttactatcatatccAGTGACCCTCTGTGTAGAACAGGTCTTTAAACTTTTGGTCgacttattgagtgcctccaa
1.10	1	18	gtgaacttactatcatatccTATGATAGAGGTTGCATAGCTTTCATCTCAAGTCTGACTCgacttattgagtgcctccaa
1.10	1	19	gtgaacttactatcatatccCCACTGGACTGAAATTAGTAATCAGTTAAATGGTCTTGAGgacttattgagtgcctccaa
1.10	1	20	gtgaacttactatcatatccTTCCCGTGATTTTATTAACATGTCACATTACTCCACTGGTgacttattgagtgcctccaa
1.10	1	21	gtgaacttactatcatatccGTACCTTAACTCTGTTTCAGAAACATACAGCTTTTGCCACgacttattgagtgcctccaa
1.10	1	22	gtgaacttactatcatatccTGACTTTTTCTTGACGATTAAAGTTGTCAACAGGATCCTCgacttattgagtgcctccaa
1.10	1	23	gtgaacttactatcatatccAGAAGCAAAAGCGTTTGTATTCCAACAGTTTCCCCAACAGgacttattgagtgcctccaa
1.10	1	24	gtgaacttactatcatatccGCAGATCTTGCCCAGTCCTTTAGTAGATTATCTATAAAGAgacttattgagtgcctccaa
1.10	1	25	gtgaacttactatcatatccAATATCTCTGTGACTGTTACAAGGTAAGATGTTTCAAGTGgacttattgagtgcctccaa
1.10	1	26	gtgaacttactatcatatccATGCCAGGGAATCATTCACAGGAGGTGATCTTTTAGCTAGgacttattgagtgcctccaa
1.10	1	27	gtgaacttactatcatatccCAGAAGGAAACAAGTGGAGATGGGCCTTCTGGGCTTGCAGgacttattgagtgcctccaa
1.10	1	28	gtgaacttactatcatatccAAAGCTGTGAGACATTGGAAGTTATAAGTGGAGCAGGAGCgacttattgagtgcctccaa
1.10	1	29	gtgaacttactatcatatccGAGTCTGGGAGAGAGGTATTGAGTTTGGTTTAGTAGGTGGgacttattgagtgcctccaa
1.10	1	30	gtgaacttactatcatatccGCTGGCTCATAATATGATCAGGCCTGTTAAAGATATCTGGgacttattgagtgcctccaa
1.10	1	31	gtgaacttactatcatatccGGTAGGAGACCAAATGGAAGGCTGTTATAATGGCCAAGGCgacttattgagtgcctccaa
1.10	1	32	gtgaacttactatcatatccATCTGAAGAAGACAGTAAGAAGACAAAGGGGGAAGTAAATgacttattgagtgcctccaa
1.10	1	33	gtgaacttactatcatatccAGGGGTTGAGAGAGAATAGTTCAGGATATTTAGATTGAGGgacttattgagtgcctccaa
1.10	1	34	gtgaacttactatcatatccGCTGACATGAGGATCCAGAGGATGTTTGCAAAGGCATAGGgacttattgagtgcctccaa
1.10	1	35	gtgaacttactatcatatccCATCTGTTAACTTGGAGGGGTCATTGGGCTACTTTTATGGgacttattgagtgcctccaa
1.10	1	36	gtgaacttactatcatatccGAGAGCTGAGGCAAGGTGAAGAATGGAAAGATTCTTCAACgacttattgagtgcctccaa
1.10	1	37	gtgaacttactatcatatccGCTAGGAGAGAAGAATGGGAAGGAGCAGTTAAAGTAGGAGgacttattgagtgcctccaa
1.10	1	38	gtgaacttactatcatatccGAGAAGTGTGTTTTAAGAAGATGAAATCCTGTGATGATGCgacttattgagtgcctccaa
1.10	1	39	gtgaacttactatcatatccGAAATGACCCAAATTCTCATCGGTAAAAGGAAGGGAAGCCgacttattgagtgcctccaa
1.10	1	40	gtgaacttactatcatatccACTGGACTGCAACTGTCTGAGAATGATGTCAAATGGTATGgacttattgagtgcctccaa
1.10	1	41	gtgaacttactatcatatccGAATGATAGCCCAGATAGAGTACATGAATAAAGTTGTGAAgacttattgagtgcctccaa
1.10	1	42	gtgaacttactatcatatccGTTAAAAACATCTTTCTCTGAGAGTAGGATTACAGAGGGCgacttattgagtgcctccaa
1.10	1	43	gtgaacttactatcatatccGGGTCAAGAATAACTTGGAGGAGAGGACATGGAGCCAGTCgacttattgagtgcctccaa
1.10	1	44	gtgaacttactatcatatccGGTTAACGGCAATATTGATAGGGCTTTTAGGCTAGAGAGCgacttattgagtgcctccaa
1.10	1	45	gtgaacttactatcatatccGTTCAAGAATAGAGTAAGTAGCCGAGTCAGGTAGGAGGAGgacttattgagtgcctccaa
1.10	1	46	gtgaacttactatcatatccGTGATACCCATTTGAGAAGAAGAAAGTTGGAGTAAGTCAGgacttattgagtgcctccaa
1.10	1	47	gtgaacttactatcatatccGGCTTCACTGATAATAAAGAGGTCTAAAGTTCATTTAGGGgacttattgagtgcctccaa
1.10	1	48	gtgaacttactatcatatccCCCTGGGACACAGACTGGTACCCAGCCACGGCCTGGTACCgacttattgagtgcctccaa
1.10	1	49	gtgaacttactatcatatccGAACCTGGGCCGCACAGCAGGAGGTGACTGGCAGGCTGAGgacttattgagtgcctccaa
1.10	1	50	gtgaacttactatcatatccGCGACTCCGCCTGGCTGCCTGAGCTCCACCTCCAGTCAGAgacttattgagtgcctccaa
1.10	1	51	gtgaacttactatcatatccCTGCACATGCAAGGGATCTAGGTTGCGCTCTCAATGAGAAgacttattgagtgcctccaa
1.10	1	52	gtgaacttactatcatatccCTCGAAACCATCTTCTCCCCACCCCCCACCCCAGCCTGTGgacttattgagtgcctccaa
1.10	1	53	gtgaacttactatcatatccAACCGGTCTCTGGTTAAGGCTTGTACTTTCATGTGTTCAAgacttattgagtgcctccaa
1.10	1	54	gtgaacttactatcatatccTACCTACTATGTGCTAGATGCTGATTTAGGTTTTGGGATTgacttattgagtgcctccaa
1.10	1	55	gtgaacttactatcatatccCAAAGATGATTATAGTTCATATTCTCAAAAGGGGAGACAGgacttattgagtgcctccaa
1.10	1	56	gtgaacttactatcatatccCAGGAGTGCTAAGTGGGGAGAGGTCAGGCTGTAGTTAGGGgacttattgagtgcctccaa
1.10	1	57	gtgaacttactatcatatccGCTGGAACAGGGGCTCTAGGATGTGACCATGCCTGTCACGgacttattgagtgcctccaa
1.10	1	58	gtgaacttactatcatatccGACTGGAGCAGACATAGTGGGAGTGATCTGTGGGAGCAGGgacttattgagtgcctccaa
1.10	1	59	gtgaacttactatcatatccTGCTGTCAGTAAAATAGGGAGCCATTGGAGCAAGGGGGTGgacttattgagtgcctccaa
1.10	1	60	gtgaacttactatcatatccGTTGTGACTAGACTGAAGGGAGGGAAAGGTAGAAACAGGGgacttattgagtgcctccaa
1.10	1	61	gtgaacttactatcatatccCAGTCCAGAATTGATGGTTGCCTTGACCACAATGGTAGTGgacttattgagtgcctccaa
1.10	1	62	gtgaacttactatcatatccACTGTATTTATTCCAGTAGGTTTTGGGGGAACAGGTGGTGgacttattgagtgcctccaa
1.10	1	63	gtgaacttactatcatatccATCCCTCACCCCCACTCCCAACACTTTCTCCTGAGTCCTCgacttattgagtgcctccaa
1.10	1	64	gtgaacttactatcatatccGCCTTTGGGTCCTCATAGCTTAGCTCCTACTTAGGAGTGAgacttattgagtgcctccaa
1.10	1	65	gtgaacttactatcatatccGAATAATGGTCTCCCATTCCATCTAGGTTGCTGCAAATGCgacttattgagtgcctccaa
1.10	1	66	gtgaacttactatcatatccTAATGACTTATTGTCCTCTGGGTAGATACTCAGTAGTGGGgacttattgagtgcctccaa
1.10	1	67	gtgaacttactatcatatccCCACCAGCAGTGTGAAAGTCACTTTCACCACATATTCTGCgacttattgagtgcctccaa
1.10	1	68	gtgaacttactatcatatccTGCAGGAGTAAGGAGGTATTGCCTCATGATTTTGGTTTGCgacttattgagtgcctccaa
1.10	1	69	gtgaacttactatcatatccGTATAGATTGCAAATATTTTCTCCCGCTATGGGTTGTCTGgacttattgagtgcctccaa
1.10	1	70	gtgaacttactatcatatccTTGGGTTCTTGGTCATGACGTCTTTGCCTAAGCCAATGTCgacttattgagtgcctccaa
1.10	1	71	gtgaacttactatcatatccTTCATTCTTCTACATGCGACTTGCCAATTATCCCAGCACCgacttattgagtgcctccaa
1.10	1	72	gtgaacttactatcatatccGTTTGCTTTCTGGAAGATCAGTTTCCTGTAAGTATTTGGGgacttattgagtgcctccaa
1.10	1	73	gtgaacttactatcatatccTTGATGACTATGGCCTTATGGTATAGGCAAACAGGATTTCgacttattgagtgcctccaa
1.10	1	74	gtgaacttactatcatatccCTCCTGGTGGAGCACATTTGGGGCTGGGGGAAAGATTAAGgacttattgagtgcctccaa
1.10	1	75	gtgaacttactatcatatccGGGGCGCTATCCATTATTTGAATATGTGTTCCTTGACTTCgacttattgagtgcctccaa
1.10	1	76	gtgaacttactatcatatccAGTGAATCATTAGCATACAGATTTAAAGTTCGGATGCTGGgacttattgagtgcctccaa
1.10	1	77	gtgaacttactatcatatccGTTGAGAGAGAGAGGAAGACCAGGACAAGAGCTCTGGAGCgacttattgagtgcctccaa
1.10	1	78	gtgaacttactatcatatccGGCACAAGTCAAAGAGATGGAGGAGTACAAACCAGCGAGCgacttattgagtgcctccaa
1.10	1	79	gtgaacttactatcatatccGAAGTCTTGAAGCCAAGTGAATGACATGTATCCAGGAAGGgacttattgagtgcctccaa
1.10	1	80	gtgaacttactatcatatccTGCAACCAAGTGAAGACTAGGAGTTGATCATTAGCCCAACgacttattgagtgcctccaa
1.10	1	81	gtgaacttactatcatatccAGGCAGAGAGGAGTTGTAGATAGAGGGTTTAGATAGCTTGgacttattgagtgcctccaa
1.10	1	82	gtgaacttactatcatatccAGGATGGGAGAAATAGGAGCATGTTTTCATACTGATACGGgacttattgagtgcctccaa
1.10	1	83	gtgaacttactatcatatccGATCACCCTCCACACCCCTCACCACACACAATTCCAGAGCgacttattgagtgcctccaa
1.10	1	84	gtgaacttactatcatatccGACCCTTGAGGAGATGAGAGGATGGAATTTAGTATATAAGgacttattgagtgcctccaa
1.10	1	85	gtgaacttactatcatatccGCATGCATATGCTGGTAGATGGGGGGTTATAGTGGGAGTCgacttattgagtgcctccaa
1.10	1	86	gtgaacttactatcatatccCTGTTGTCTCAAAGTAGAAAACAAGGTGCTAAGCTAACGGgacttattgagtgcctccaa
1.10	1	87	gtgaacttactatcatatccTGTGAGGTTAAGGAACAAGGAGAAAGTACAAAATACTCTCgacttattgagtgcctccaa
1.10	1	88	gtgaacttactatcatatccTCTAGCCATTTTCAGCTGCCTGGGTATAAGCAGAGCTGGCgacttattgagtgcctccaa
1.10	1	89	gtgaacttactatcatatccAGGAAGTAGTCCTTTAATAAGTAATAAAGGCTTGATAGCCgacttattgagtgcctccaa
1.10	1	90	gtgaacttactatcatatccCTCTTGTTCTTTTAACTGAAGGCATTGACAAGACTCCATCgacttattgagtgcctccaa
1.10	1	91	gtgaacttactatcatatccAGAGCAAGATCGAGTTCACTCCCCATGTCCCACTTCAGGCgacttattgagtgcctccaa
1.10	1	92	gtgaacttactatcatatccTTGTTTTCAGACTAGCAAGTAATTGGAAGAGGAATGACAGgacttattgagtgcctccaa
1.10	1	93	gtgaacttactatcatatccGGGTTAATCATTGTGAAGTGGCAAGGGAGTGGGCTGAAACgacttattgagtgcctccaa
1.10	1	94	gtgaacttactatcatatccCTGGCATTTTGTTTCTGGCTGTGACTCTTCGTAGTACAGCgacttattgagtgcctccaa
1.10	1	95	gtgaacttactatcatatccTTCTCAAAGTGTGGTCCCTAGATCAGCTGTATCATCTGTAgacttattgagtgcctccaa
1.10	1	96	gtgaacttactatcatatccTACTGAATCAGAAACTTAACTGAGGGATGGAAGGGATGGGgacttattgagtgcctccaa
1.11	1	1	ggtgtacttagaggattgtcGACTCTGGTGTGTCCATGTTCCACTCTGGAGCAGAAGGCCctataagtagtatattctcg
1.11	1	2	ggtgtacttagaggattgtcGCTTGAGATTCTTCCCCTTACTCTCTAACCACTGCCCTCCctataagtagtatattctcg
1.11	1	3	ggtgtacttagaggattgtcCAGACCAAGAAATAGGGAGCTTCCGGCATGTGCTTTCCTGctataagtagtatattctcg
1.11	1	4	ggtgtacttagaggattgtcCATTCTGTAGGGGGTTGGATGTAGGGAATCACAAGAACAGctataagtagtatattctcg
1.11	1	5	ggtgtacttagaggattgtcGGCTCACAAAGGGAGAGAAACACAAAGTGGTATCATATTGctataagtagtatattctcg
1.11	1	6	ggtgtacttagaggattgtcATAAGCCCTTACTGAGCTTCAGGCACTATGGCCAAACACCctataagtagtatattctcg
1.11	1	7	ggtgtacttagaggattgtcTGCTGTGGCATTAAGAGCAGATTCATGGAGGCTAATAGTGctataagtagtatattctcg
1.11	1	8	ggtgtacttagaggattgtcATGTGCTGGGCTGAATCATGTACACTAGGGGCTGTACACGctataagtagtatattctcg
1.11	1	9	ggtgtacttagaggattgtcTGGGAGTTAATGGCTGGCTAGAGGGAGAAGGGAGTTGGGGctataagtagtatattctcg
1.11	1	10	ggtgtacttagaggattgtcCTACTATGTGCCAGGCACTGTTCTCAGTACTGGGGATATTctataagtagtatattctcg
1.11	1	11	ggtgtacttagaggattgtcTCCCTGCCTTTGTGGAGTGGTGCATCCAAACCATGTGAGGctataagtagtatattctcg
1.11	1	12	ggtgtacttagaggattgtcGGGTGGGGCCTGAATGTCTGCATTTCTAACGAATCCCCACctataagtagtatattctcg
1.11	1	13	ggtgtacttagaggattgtcGGGGACCACACTTTGAGTAGCAAGGGGCTAGAGTAGTGTActataagtagtatattctcg
1.11	1	14	ggtgtacttagaggattgtcGCAGGTGAAGAGAAGCATTCTGGGGCAGGAAGCTGGGAAGctataagtagtatattctcg
1.11	1	15	ggtgtacttagaggattgtcGCTAGAGTCAGGGCATCTAACACTCTACCAGACCGTGAGGctataagtagtatattctcg
1.11	1	16	ggtgtacttagaggattgtcAGCTCAGTGCTTGGCACATGGTAGACATTTTGCAGGCATGctataagtagtatattctcg
1.11	1	17	ggtgtacttagaggattgtcCTACAAGGGGCTGACTACTGGAGAGCAAGCAAGCGCCATGctataagtagtatattctcg
1.11	1	18	ggtgtacttagaggattgtcCTTGAAGCCATTACTTAGTGGAGTAAGGGTGGTAATAGAGctataagtagtatattctcg
1.11	1	19	ggtgtacttagaggattgtcGCCCGAGTTTGGCCTGCCCCACTCCAGACTGTCTCACGAGctataagtagtatattctcg
1.11	1	20	ggtgtacttagaggattgtcTGGTCTCTCATTCCCATCCAACCCTCCTCACCCAAGCCCCctataagtagtatattctcg
1.11	1	21	ggtgtacttagaggattgtcGGGCTGAACTAGGGAAGCTGAACGGTGGTGAGACAGGGACctataagtagtatattctcg
1.11	1	22	ggtgtacttagaggattgtcCACAGCAGTGGGTGTAACTCTGGGCTGTGCGTCAGGCAGCctataagtagtatattctcg
1.11	1	23	ggtgtacttagaggattgtcTCCTGGAAGCTGTTGCCCTGATGGACAGTGCTGGGGATGCctataagtagtatattctcg
1.11	1	24	ggtgtacttagaggattgtcCCAGCCCTCTCACCCCTTCCCCGGGACAGATGGGCCCCATctataagtagtatattctcg
1.11	1	25	ggtgtacttagaggattgtcCCAGTCTGTGGGTGAGGGCCGGCTGTGGGAATGCAGGGGGctataagtagtatattctcg
1.11	1	26	ggtgtacttagaggattgtcCCCCTCCCCACACCAGCTGCCCTCCCTTCTCCTCACCCACctataagtagtatattctcg
1.11	1	27	ggtgtacttagaggattgtcGGGGCCGTTCCCAAACCACAGGCTCATTCATAGCTCAAACctataagtagtatattctcg
1.11	1	28	ggtgtacttagaggattgtcCTGTCTGCAGTAACAATTGCTCTCCATGGCCCCACCTGTTctataagtagtatattctcg
1.11	1	29	ggtgtacttagaggattgtcGGGCAGCCCTTTGATGCGTTCTGGACAGGAGAATAAAAAGctataagtagtatattctcg
1.11	1	30	ggtgtacttagaggattgtcGACAAGTGGAGCTGGGCTGTTGAGCTGGAGGAAGTGGGTGctataagtagtatattctcg
1.11	1	31	ggtgtacttagaggattgtcCTCATTTGGTGGCCTCTTGGGGAAGAAGGGTGATATACTCctataagtagtatattctcg
1.11	1	32	ggtgtacttagaggattgtcCTTCCTGAGGCTTGTGGTGGGATCCAGGGTTAAAACTGAGctataagtagtatattctcg
1.11	1	33	ggtgtacttagaggattgtcATGACTCTGGCAACCCACCTATTCTTTAGTAGCCCATCTCctataagtagtatattctcg
1.11	1	34	ggtgtacttagaggattgtcCCCACTGCAGACAGCCCTTGCAGGTCCATCCAGGTTGGGGctataagtagtatattctcg
1.11	1	35	ggtgtacttagaggattgtcTGAGGAGGAGAGTAGAGGGTGGGGTCTTCCTCCCCGGACCctataagtagtatattctcg
1.11	1	36	ggtgtacttagaggattgtcGTCTCTTCCCACGAGCCCCTCCCTGTCACCACCCCCCTGCctataagtagtatattctcg
1.11	1	37	ggtgtacttagaggattgtcTCGTGGACCAGCCATGCGGGACATCCCTCTTAATGGGAGCctataagtagtatattctcg
1.11	1	38	ggtgtacttagaggattgtcGTCTCAGACCCTTATTTTGTTAGTTTATGTTTCCATGAAGctataagtagtatattctcg
1.11	1	39	ggtgtacttagaggattgtcGCCCACAGCTTCTGTGTATGTGACACATGCCTAGCCTGTGctataagtagtatattctcg
1.11	1	40	ggtgtacttagaggattgtcGGCCTTTGGCTGGGGAACTGGTGATGGTGGGAGGCCACTCctataagtagtatattctcg
1.11	1	41	ggtgtacttagaggattgtcGTGGGTTAGGGAGAGGGGACAGAATCTCTTCAAGGTCTGGctataagtagtatattctcg
1.11	1	42	ggtgtacttagaggattgtcGGGCCATCTCTGCCTTGCAGGTACATTGGGGCACTGGGGGctataagtagtatattctcg
1.11	1	43	ggtgtacttagaggattgtcCCGCCACCACCGCTGGAACTGTACCACCCTGGACCGGGACctataagtagtatattctcg
1.11	1	44	ggtgtacttagaggattgtcGTCAGCTCCTTCCCTTTCTGTGCTGGGGGTGGTGAGTGGGctataagtagtatattctcg
1.11	1	45	ggtgtacttagaggattgtcGATCTCCCCTCTCCTCTCCCACACACTGTTTCATCATCAGctataagtagtatattctcg
1.11	1	46	ggtgtacttagaggattgtcGACAGGGGCTCCTCTAAATCTTAGTGCTCTGGGACAAGACctataagtagtatattctcg
1.11	1	47	ggtgtacttagaggattgtcCTCCCTCATTTTCCTTGTCCTCCCCAATCCCCAGCTTGGGctataagtagtatattctcg
1.11	1	48	ggtgtacttagaggattgtcGGCCCTCTGTTCTTAACACCACCATCACTATCGTCACCCCctataagtagtatattctcg
1.11	1	49	ggtgtacttagaggattgtcTTGGAGAGTCAGTGGCTTGGCCTCAGCTCAGCAAAAAAGCctataagtagtatattctcg
1.11	1	50	ggtgtacttagaggattgtcCTCCAAGAGCAGGGAGGGAGAGCAAGCAGGCAAGGGAGGGctataagtagtatattctcg
1.11	1	51	ggtgtacttagaggattgtcCCCCTGGGCTGGGGTCTCCATTGTGGGGGAACTGTCCAGCctataagtagtatattctcg
1.11	1	52	ggtgtacttagaggattgtcCCAGTGCTGGCACTCAGTGGGAGGGGATGATTCACCAGGActataagtagtatattctcg
1.11	1	53	ggtgtacttagaggattgtcGGATGGACACAGGGAATTTGGCAGGAAACAAGAGTATAGGctataagtagtatattctcg
1.11	1	54	ggtgtacttagaggattgtcGAGTAGTGAGGGCTGAGGGGAAGAGGTCAGATACTCTGGGctataagtagtatattctcg
1.11	1	55	ggtgtacttagaggattgtcAAGGCACCTTGAATAAAGGGGGTGTAGGGGTGACTCTGGGctataagtagtatattctcg
1.11	1	56	ggtgtacttagaggattgtcCAGAGGTTGTATGGGCTGAAGAAGGGGACAGACATGGGCCctataagtagtatattctcg
1.11	1	57	ggtgtacttagaggattgtcGACCCCTACACCCGTGGCCGACACCATGACCAGCGTGGGGctataagtagtatattctcg
1.11	1	58	ggtgtacttagaggattgtcCGTGGATGCCAAGGAGAAGAGGCTTAAGGATGCCCGGGCCctataagtagtatattctcg
1.11	1	59	ggtgtacttagaggattgtcACCGCTGTGGTCGCACGGTCAGTACTCATGTCTGTGTAAGctataagtagtatattctcg
1.11	1	60	ggtgtacttagaggattgtcTTTGCTGGGGGTGACCAGTGTGTGTGACCATGGACTAAATctataagtagtatattctcg
1.11	1	61	ggtgtacttagaggattgtcGCTTCTGGGTCACTTCCAAAAGCCCCAACATCCTGGGACActataagtagtatattctcg
1.11	1	62	ggtgtacttagaggattgtcTGCAAGGGAGCTTAGGAATGCCTAGGGTCAATCAGGTGCGctataagtagtatattctcg
1.11	1	63	ggtgtacttagaggattgtcTCACATAGGTGGAAAGTAGGAAAAGGTGGAGAAAAGAAGTctataagtagtatattctcg
1.11	1	64	ggtgtacttagaggattgtcAGACTGAGAGGATAAGAGGTTGTTCTAGTCAGTTCCCTGGctataagtagtatattctcg
1.11	1	65	ggtgtacttagaggattgtcTGGCACACCACTAAAGTAGAAGGCATGGTACCTGGCACTCctataagtagtatattctcg
1.11	1	66	ggtgtacttagaggattgtcGTGCAAGCACACTGTCATCGTGAACAGAATCCTGTGGCTCctataagtagtatattctcg
1.11	1	67	ggtgtacttagaggattgtcTGGGCTGTCATGAAAAGGAAAGCACTGTTGGTTCAGGCAGctataagtagtatattctcg
1.11	1	68	ggtgtacttagaggattgtcGATGTGGGAGAGAACCGAGAGCTCAATCGGCCAGCCAGGGctataagtagtatattctcg
1.11	1	69	ggtgtacttagaggattgtcCTCCCTTAACTGCCTTCCCCCTCCCCCAGGCTGTGCGGCGctataagtagtatattctcg
1.11	1	70	ggtgtacttagaggattgtcGGCGTGAGTGGTTCCTGTACTCTGCGCACCTGCTGGCGTGctataagtagtatattctcg
1.11	1	71	ggtgtacttagaggattgtcCGGCGACGCTATGATGGGGCTGTGCAGGTGATGGCCACCCctataagtagtatattctcg
1.11	1	72	ggtgtacttagaggattgtcGCCCGCCAAGGCTATCGCCGTGCCACCCGGACTGATCTTGctataagtagtatattctcg
1.11	1	73	ggtgtacttagaggattgtcCTTGGACAAGGCTGCAGGTGAGTAAGGAAGGCAGGCAGGGctataagtagtatattctcg
1.11	1	74	ggtgtacttagaggattgtcGGGAAGGGGGTGCTGTGGGAGGAGGCAGTTTCCTCTCCACctataagtagtatattctcg
1.11	1	75	ggtgtacttagaggattgtcGCAGTCCACCAGGCCCAGTGCTGCCCAAGTAGAGAGGAGGctataagtagtatattctcg
1.11	1	76	ggtgtacttagaggattgtcCCTTGAGGCCTGAGGTCATGCATCGCTCCTTTGTATCCCActataagtagtatattctcg
1.11	1	77	ggtgtacttagaggattgtcAGTTACCTGTTTTCAGTTTTAAGCAATGTGTGGGCTGCACctataagtagtatattctcg
1.11	1	78	ggtgtacttagaggattgtcGCCTTTGGCTCTTCGCAATCTACTTAAAGAAATGAGACATctataagtagtatattctcg
1.11	1	79	ggtgtacttagaggattgtcAGTGTAGGGAGTATCTGGATAGCTTGAGAGACGAGTGGGCctataagtagtatattctcg
1.11	1	80	ggtgtacttagaggattgtcGTCCCAGGGACAGAGAACAGACCAATCTGCTGGGTAAAGGctataagtagtatattctcg
1.11	1	81	ggtgtacttagaggattgtcGCTAGAAAGATGTCCTTGAAAGGCTTTATCCAGTGTGCTGctataagtagtatattctcg
1.11	1	82	ggtgtacttagaggattgtcGAAACGAAGAAGAGATCCCTACCAAAGGCAGGTAAAGCAGctataagtagtatattctcg
1.11	1	83	ggtgtacttagaggattgtcCTGTTCGAGGTATTTGTGGTGGGATTCTTGGAGGTGCTGGctataagtagtatattctcg
1.11	1	84	ggtgtacttagaggattgtcGGTTTTTCCCCAAGGGAATGAAAGTTACCATCCTGGCTCActataagtagtatattctcg
1.11	1	85	ggtgtacttagaggattgtcGCTGTGGGGCTCCCAGGCTCTTTTCTACAGGCTCAGCGTCctataagtagtatattctcg
1.11	1	86	ggtgtacttagaggattgtcGTGGCTTGGAGTAAAACTGGGCACAGAAAAAGGGTGGGGCctataagtagtatattctcg
1.11	1	87	ggtgtacttagaggattgtcACTTGGAGCCCTTCTGATTTTCCTAGTGATTTCCTGCCACctataagtagtatattctcg
1.11	1	88	ggtgtacttagaggattgtcAGAGGGTCACTCTCTGGATACCTAGAAATAATTCCATAACctataagtagtatattctcg
1.11	1	89	ggtgtacttagaggattgtcGGAACTTTGGAGTTAGGAGGGAGGATAAGTCAAATGTGTGctataagtagtatattctcg
1.11	1	90	ggtgtacttagaggattgtcGGCATAAAATTAGGCCTCCTAAAACCCAAAGTGGGCCCTGctataagtagtatattctcg
1.11	1	91	ggtgtacttagaggattgtcAAGTCATCCCAGAAAGAATATGGAGCCAGGAATTCCCTCCctataagtagtatattctcg
1.11	1	92	ggtgtacttagaggattgtcCCTATCTCTGTTGTCCAATACAGTAGCAACTAGCCACATGctataagtagtatattctcg
1.11	1	93	ggtgtacttagaggattgtcGTACTTGGAATATAACTAGTGTGACTGAGGAGCTAAATTTctataagtagtatattctcg
1.11	1	94	ggtgtacttagaggattgtcGTGACTAGTGGCTGCTACCCTGGACAGCACAGCTCCACAGctataagtagtatattctcg
1.11	1	95	ggtgtacttagaggattgtcGGTGCCCAAGAGGACTTAAGACCCAGCCCTTGGAGTTAGGctataagtagtatattctcg
1.11	1	96	ggtgtacttagaggattgtcTACAGTAGACCTAGTCAGTCCACATTCCAGACCAGTGGTCctataagtagtatattctcg
1.12	1	1	ggtcgtttactactcattcgAAACCACATATCTAAAACACAGAGAAAGGTAGCCCAACACgaggtacgacgatcctactc
1.12	1	2	ggtcgtttactactcattcgGCTGCTATAGCTTGAAGTTTGACTGCACCAAACCACATGTgaggtacgacgatcctactc
1.12	1	3	ggtcgtttactactcattcgGGGGCCTAATGGGAGGTGTTTGGGTCCCTGGATCTTCTTCgaggtacgacgatcctactc
1.12	1	4	ggtcgtttactactcattcgAGCCTGACGCTCACACCAGAGGCAGATGCTGGCACCGTGCgaggtacgacgatcctactc
1.12	1	5	ggtcgtttactactcattcgGCCTATAGAACTGCGAGCCAAATATACCTCTTTCGAAAAAgaggtacgacgatcctactc
1.12	1	6	ggtcgtttactactcattcgCAGCTATCACCAGAATCGTAGCTTGTCCTAACCAGTACAGgaggtacgacgatcctactc
1.12	1	7	ggtcgtttactactcattcgCTACTCAACCACTGATTTCTAGAATAAAGAACAATTCTCCgaggtacgacgatcctactc
1.12	1	8	ggtcgtttactactcattcgCCTCATTCCTTAATAATCAGCCTACTACTAGGGTACTCTCgaggtacgacgatcctactc
1.12	1	9	ggtcgtttactactcattcgCTCTGATACCTGGGGTGGCAAATTATCAAACTTTACTGACgaggtacgacgatcctactc
1.12	1	10	ggtcgtttactactcattcgGACACTAACAAGGATGAATTTCTCACCAGTGTGGATGGCCgaggtacgacgatcctactc
1.12	1	11	ggtcgtttactactcattcgCACAGCCTTCTCAGAGTAGGCCCCAGCATAACTACATCCCgaggtacgacgatcctactc
1.12	1	12	ggtcgtttactactcattcgAGCAGTGGCAATGCCCACAGAAGAATGATGGCCCCATCACgaggtacgacgatcctactc
1.12	1	13	ggtcgtttactactcattcgAGGGTTGCATCTCTCATCAGGCCTTACTGCATCCTAAGGTgaggtacgacgatcctactc
1.12	1	14	ggtcgtttactactcattcgACCATCAGTATCCTCCCCTGAAGCTATGAAAATAGGCAGAgaggtacgacgatcctactc
1.12	1	15	ggtcgtttactactcattcgTGCTTTTCTGTGAAGCAACAAGAAATCTTACTGACCAGGCgaggtacgacgatcctactc
1.12	1	16	ggtcgtttactactcattcgTCCCTTCCATATTCTGTGTTTCATGGAATATCAAGATGCCgaggtacgacgatcctactc
1.12	1	17	ggtcgtttactactcattcgGACAACATAAACCACAACATCAGAGCTAGCAAGAGATGGGgaggtacgacgatcctactc
1.12	1	18	ggtcgtttactactcattcgAGGATGTAGAACTAAATGCTTGGAATGAAGCTAGTCTTCCgaggtacgacgatcctactc
1.12	1	19	ggtcgtttactactcattcgATGGATAAGGATGATTTCATACCCCGAGTGCCTGGTGGGCgaggtacgacgatcctactc
1.12	1	20	ggtcgtttactactcattcgGGTGCCTCCATTCTGGCAGGGCTGATTCTGGCACTCATCCgaggtacgacgatcctactc
1.12	1	21	ggtcgtttactactcattcgCAGTTGACACCCTGATAGCCTGGGACACACTGCCATGAGGgaggtacgacgatcctactc
1.12	1	22	ggtcgtttactactcattcgGCTAGTGAGATCTGGAACATTTCTGTGACTGTCTCCCACCgaggtacgacgatcctactc
1.12	1	23	ggtcgtttactactcattcgGGGACAGAAAACCTGCAGCTTACTGGCATTTACCTACTCCgaggtacgacgatcctactc
1.12	1	24	ggtcgtttactactcattcgGGCACTTTAAAGGGAAGGCAAGGACTGAATACAATGAAGGgaggtacgacgatcctactc
1.12	1	25	ggtcgtttactactcattcgGTGTGCAAACCTTTTGTTCCTCCTGGGTACAGGTTTCCTCgaggtacgacgatcctactc
1.12	1	26	ggtcgtttactactcattcgCACATTCCTCCGTATGTGATGAGGACCCTATGACTCGGTCgaggtacgacgatcctactc
1.12	1	27	ggtcgtttactactcattcgTGTGGATGGTAGTACAGACATGCAATTATTGATCTCCAGGgaggtacgacgatcctactc
1.12	1	28	ggtcgtttactactcattcgGGCTTAGGGGTAGAGGGAGGTGGGGCTGGCTGGCTGGCTGgaggtacgacgatcctactc
1.12	1	29	ggtcgtttactactcattcgTCAGGGCTGACCAAGAAAAAAGATATGGCTGTGAGGTGGCgaggtacgacgatcctactc
1.12	1	30	ggtcgtttactactcattcgACCTTCCAGAGGGGTAGGTGAGTAAGGGGAAGACAGCAAGgaggtacgacgatcctactc
1.12	1	31	ggtcgtttactactcattcgCACTCAACAGCCAGTGGCAGGAATCTCTGGGTCAGAGAGCgaggtacgacgatcctactc
1.12	1	32	ggtcgtttactactcattcgGGGTCTGTATGGCCCCAGGGTATATCTTGTCCTACTTATAgaggtacgacgatcctactc
1.12	1	33	ggtcgtttactactcattcgTGGCTGCAGTTTTACAGGCTATGCAAAGCAGGCAAGCTCTgaggtacgacgatcctactc
1.12	1	34	ggtcgtttactactcattcgGGCACTGGTAGGCTTTTGAGCTAATGAGACCCAGCCCCAGgaggtacgacgatcctactc
1.12	1	35	ggtcgtttactactcattcgAACAACCTAGGGGCCAAAATACAGAAGCTATCGTTGGCTCgaggtacgacgatcctactc
1.12	1	36	ggtcgtttactactcattcgCAATAGAGAAGCAAAGCTTTTCTCAGTGTTGCTTGATGGTgaggtacgacgatcctactc
1.12	1	37	ggtcgtttactactcattcgTGCTAATATCTTGCTTGCTCTAACCATTATCAGCCCAGACgaggtacgacgatcctactc
1.12	1	38	ggtcgtttactactcattcgCATGTAACGTTTAGCATGATGCTATGGGGAACAGGATGAGgaggtacgacgatcctactc
1.12	1	39	ggtcgtttactactcattcgACAAAGGTGACAGGGGCCAAAGGGACACTCCACAAAGCAGgaggtacgacgatcctactc
1.12	1	40	ggtcgtttactactcattcgGCTGCTATTCAGGGAAGTGTGGACTGCTATGTTGGGTGGGgaggtacgacgatcctactc
1.12	1	41	ggtcgtttactactcattcgGGCTCTGAATCCTAAAAGCAAGCCTAAGGAGCTGGGATGGgaggtacgacgatcctactc
1.12	1	42	ggtcgtttactactcattcgTCATACTAGGGACCTGTTAACTTATTGCACAGAGAGGCTGgaggtacgacgatcctactc
1.12	1	43	ggtcgtttactactcattcgAGTCACTGCATGTTGCCCCGTGCTGGCAGGGGTTGGACGCgaggtacgacgatcctactc
1.12	1	44	ggtcgtttactactcattcgCCCAGGGGGCACTGACAGTAATGCGTGTTGCCAGCATTGAgaggtacgacgatcctactc
1.12	1	45	ggtcgtttactactcattcgGTGCTGGCACAAGTGTTCAACAAGCACACCTGGGAAACCCgaggtacgacgatcctactc
1.12	1	46	ggtcgtttactactcattcgGTCATAGAAGAACATGTGACACATGGGGTTCAAATCAACCgaggtacgacgatcctactc
1.12	1	47	ggtcgtttactactcattcgTATTCTTAGCCAGTTCTTCACAACCCTCAGTACCAGATGCgaggtacgacgatcctactc
1.12	1	48	ggtcgtttactactcattcgCCTTCTGTCTTGAGCCCTTTCCCCAGAGCCCTGCCCACCCgaggtacgacgatcctactc
1.12	1	49	ggtcgtttactactcattcgGACCTGAGCCCAAGGGAGCAAAGCTTACCTCTCCTGGAGGgaggtacgacgatcctactc
1.12	1	50	ggtcgtttactactcattcgAGGCACCAGCCCATCCAGATGGACATAGGCACTGGGACTCgaggtacgacgatcctactc
1.12	1	51	ggtcgtttactactcattcgCCGACTGCAGAGATTCACCAGGGTCTGAAACAGAGGCAGGgaggtacgacgatcctactc
1.12	1	52	ggtcgtttactactcattcgGCCCTTAAACTAGATTCAGTGTTCCGAGGTACACCTAACCgaggtacgacgatcctactc
1.12	1	53	ggtcgtttactactcattcgACCGTTAAGTCTTCACTTAATGTCATCATTAGGTTCTTGGgaggtacgacgatcctactc
1.12	1	54	ggtcgtttactactcattcgAAGGACAACGATATATAACGAAACCAATTTTACCACAGTCgaggtacgacgatcctactc
1.12	1	55	ggtcgtttactactcattcgTGGTGAATCCATGAGTAATAGCAGTCCTAGTGGTGGCAGGgaggtacgacgatcctactc
1.12	1	56	ggtcgtttactactcattcgCCGTCAGCACCTCTTACCACCACACAGCTCAGAAAGCAACgaggtacgacgatcctactc
1.12	1	57	ggtcgtttactactcattcgTGGTTTTGTACCACATTGTTTATTGTTGTGCACTCATATGgaggtacgacgatcctactc
1.12	1	58	ggtcgtttactactcattcgGCAGTGGCGCTATCTCCGCTAACTGCAAGCTCTGCTTCCCgaggtacgacgatcctactc
1.12	1	59	ggtcgtttactactcattcgGTGAGCCACCGTGCCCGGCCCCATTCATTTATTTTCTAACgaggtacgacgatcctactc
1.12	1	60	ggtcgtttactactcattcgTCTGGCACAATGGGACAATGTAGACATGTCCACTTCACCCgaggtacgacgatcctactc
1.12	1	61	ggtcgtttactactcattcgGGGGAGAACATGCAAACCCCACACAGATAGCAGCTCTGGCgaggtacgacgatcctactc
1.12	1	62	ggtcgtttactactcattcgGTTACTTGAGGGCCTGCTGTAGTCTAATTCCTCTTAGGTCgaggtacgacgatcctactc
1.12	1	63	ggtcgtttactactcattcgCCCAATGCTCTAGACATGATTTGCCTACATGTATAGCCACgaggtacgacgatcctactc
1.12	1	64	ggtcgtttactactcattcgCTGTGCTAATCCTGTGTGAGAAATCCACATGGGTCTTGACgaggtacgacgatcctactc
1.12	1	65	ggtcgtttactactcattcgGGGTAAAAGGACTTAATGCCTGTTAATAAGCCTAAAACCGgaggtacgacgatcctactc
1.12	1	66	ggtcgtttactactcattcgATCTGAAGCAAAGAGTGCACAAGGACTGGCACCTTTCATCgaggtacgacgatcctactc
1.12	1	67	ggtcgtttactactcattcgTAGACAGTTTGCTGGAGGAAGGGAGGAGTGCTTCACCAGCgaggtacgacgatcctactc
1.12	1	68	ggtcgtttactactcattcgGGAGCCCAACCAAAAATGCTCTCGTGATCCATGGAATCAGgaggtacgacgatcctactc
1.12	1	69	ggtcgtttactactcattcgTGTGGAGGTGGGTGCTCACATGTCTAATATAGCCTAAGCCgaggtacgacgatcctactc
1.12	1	70	ggtcgtttactactcattcgGCGCCCTGTAAGTCAAGTTAAGTTTGGCCATTTATTCCTAgaggtacgacgatcctactc
1.12	1	71	ggtcgtttactactcattcgCATTAAATTAAACACAGGGCTGTTTGGTATGCAACTTTGGgaggtacgacgatcctactc
1.12	1	72	ggtcgtttactactcattcgCCCCTCTGGGGCTGTTTCGCCTTCCATGAAATCGAAGGTTgaggtacgacgatcctactc
1.12	1	73	ggtcgtttactactcattcgCCTATAAGGGCTCTTTCCATTCTAAAATTTAATGGAAGTGgaggtacgacgatcctactc
1.12	1	74	ggtcgtttactactcattcgTGTTTGGTTTTGAGAATGTTACCACATTGCAAGATACAACgaggtacgacgatcctactc
1.12	1	75	ggtcgtttactactcattcgATTTCCCACATGTATTTTTCTGCAGTTCTTGGTTAGCCTCgaggtacgacgatcctactc
1.12	1	76	ggtcgtttactactcattcgGTGAATCTATATCATATTGCCAGCACCATTTTGGAATCTGgaggtacgacgatcctactc
1.12	1	77	ggtcgtttactactcattcgAGGGAATCCCTGAGATCCACAATTTTCTCTTTTAGAAGGAgaggtacgacgatcctactc
1.12	1	78	ggtcgtttactactcattcgAGCTGCTCTAGGGGAGCTGAGTGAATGGGAAGGAAGTCAAgaggtacgacgatcctactc
1.12	1	79	ggtcgtttactactcattcgCCCAGGGGGCAGCTGCAGCGGTAGGTACCCAGGCCATCAAgaggtacgacgatcctactc
1.12	1	80	ggtcgtttactactcattcgCTCATGGAGGCAGAAGGATCCAGTGAAACCCACAGGGCACgaggtacgacgatcctactc
1.12	1	81	ggtcgtttactactcattcgTCCCATCAACACATGTGCCACCATTGAAACAGGAGCTAAGgaggtacgacgatcctactc
1.12	1	82	ggtcgtttactactcattcgAGCAACATCAGCTATGTATCTGGTGCCTGTGACTTACTACgaggtacgacgatcctactc
1.12	1	83	ggtcgtttactactcattcgAGCTAGATTGGGTGCCAGAAGCTCTGAGGTGCCCACTTCCgaggtacgacgatcctactc
1.12	1	84	ggtcgtttactactcattcgCTAGGTTTTACCCAGTCCTTCTGTAGTTTTCCCATGTATCgaggtacgacgatcctactc
1.12	1	85	ggtcgtttactactcattcgTTGGATTTTTGAAATGAATGAGAGGCCAAGGGAAGAACAGgaggtacgacgatcctactc
1.12	1	86	ggtcgtttactactcattcgGCTCTTTCTGTTCCCTAAGCAAGAAATAATAAACCATCCCgaggtacgacgatcctactc
1.12	1	87	ggtcgtttactactcattcgCTGTGGACTGGGATCCATGTGGACACCTCATCCCTGCTCCgaggtacgacgatcctactc
1.12	1	88	ggtcgtttactactcattcgGCTGATGCCCGAGGGACTGGTTGCTCACCTCTCAGTGCACgaggtacgacgatcctactc
1.12	1	89	ggtcgtttactactcattcgGTTCTCACAATGGACTCCATCAAATCCTGCCTGGCACTTGgaggtacgacgatcctactc
1.12	1	90	ggtcgtttactactcattcgACGTAGTCAGAGCAGGTCCCTCCATTCTTACAGGGTTCACgaggtacgacgatcctactc
1.12	1	91	ggtcgtttactactcattcgGTCTGGCACTTATCCCCAGTGAAACCCGGAAGGCAGAGGCgaggtacgacgatcctactc
1.12	1	92	ggtcgtttactactcattcgTCACTCCATCCATACAGGAACCTCCATTCTGGCAAGGATCgaggtacgacgatcctactc
1.12	1	93	ggtcgtttactactcattcgTAAAAGTGAATGACCTGAACTAAGTCATGCTGGGGGCAGCgaggtacgacgatcctactc
1.12	1	94	ggtcgtttactactcattcgGCATTGGTCCCTCACACATTTGGAAATCAAATATGTGCCCgaggtacgacgatcctactc
1.12	1	95	ggtcgtttactactcattcgTCAAAAGGTATATGTGATTGTGGAGTGTGTGGGGGAGGACgaggtacgacgatcctactc
1.12	1	96	ggtcgtttactactcattcgATCTTCTCTCTCCCTTTCATTTCCATCTCCTCTCTCTCTCgaggtacgacgatcctactc
1.13	1	1	cgtcagttgtgaatgtgcttACCTAGGAATGCAACTGACAAGGATGTGAAGGACCTCTTCgtgactacttcactcgtagc
1.13	1	2	cgtcagttgtgaatgtgcttGGAAGAATCAGTATCATGAAAGTGGACATACTGCCCAAAGgtgactacttcactcgtagc
1.13	1	3	cgtcagttgtgaatgtgcttTCCCCATTAAACTACCATTGACTTTCTCCACGGAATTGGAgtgactacttcactcgtagc
1.13	1	4	cgtcagttgtgaatgtgcttAGCATGGTGCTGTTACCAAAACAAATATATAGATCAAAGGgtgactacttcactcgtagc
1.13	1	5	cgtcagttgtgaatgtgcttTGACAAACCTCAGAAAAACAATCACTGGGGAAAGGATTCCgtgactacttcactcgtagc
1.13	1	6	cgtcagttgtgaatgtgcttGCCATAAAAACCGTAGAGGAAAACCTACGCAATACCATTCgtgactacttcactcgtagc
1.13	1	7	cgtcagttgtgaatgtgcttGAGCTTCTGGACAGAAAAAGAAACTATCAGAATGAATGGGgtgactacttcactcgtagc
1.13	1	8	cgtcagttgtgaatgtgcttAAAACAACCCCATTGAAAAGTGGGCGAAGGATGTGAACAGgtgactacttcactcgtagc
1.13	1	9	cgtcagttgtgaatgtgcttATGCCAGTTAGAGTGGCGATCATTAAAGAGTCAGGAAACAgtgactacttcactcgtagc
1.13	1	10	cgtcagttgtgaatgtgcttAGGGGGAGGAATAGCATTAGGAGAAATGTCTAATATAGGTgtgactacttcactcgtagc
1.13	1	11	cgtcagttgtgaatgtgcttCCTATGTAACAAACCTGCACTTTCGGCACATGTACCCCAGgtgactacttcactcgtagc
1.13	1	12	cgtcagttgtgaatgtgcttCTGATGCAAATCTTTGACTTGGCTAGCGTCAAGGCTCTTAgtgactacttcactcgtagc
1.13	1	13	cgtcagttgtgaatgtgcttAGCCTGTATGGCCAATAAATATTCTTGCTGCACTTTATGGgtgactacttcactcgtagc
1.13	1	14	cgtcagttgtgaatgtgcttGGTCCTACTATGATTTGTCTTTGATAATATGATGGACTAGgtgactacttcactcgtagc
1.13	1	15	cgtcagttgtgaatgtgcttCTCTTATCCTGTCAAGAATGAGATGTATTTTTTGAAGGACgtgactacttcactcgtagc
1.13	1	16	cgtcagttgtgaatgtgcttGCCTTAACTTTCAGAATCTGTCAGGGACACTGTGTGGTCCgtgactacttcactcgtagc
1.13	1	17	cgtcagttgtgaatgtgcttTCCAGGATTAGACAAACCATACCTGCACACCAAGGAGATGgtgactacttcactcgtagc
1.13	1	18	cgtcagttgtgaatgtgcttGAAATCTGTCAACCAACCACTCTAGGTAACTTAGCAAATGgtgactacttcactcgtagc
1.13	1	19	cgtcagttgtgaatgtgcttGCTACATAGTGGTGAAACAGGGAGAAATTCATATGGCAGCgtgactacttcactcgtagc
1.13	1	20	cgtcagttgtgaatgtgcttGCTGTAACACAAAAGGGCTGAGACATGCCCCTTGCTAGCCgtgactacttcactcgtagc
1.13	1	21	cgtcagttgtgaatgtgcttCAAAGAGAAGGAAAGAAGAGCTGTGACCCTTTGGGAAGCCgtgactacttcactcgtagc
1.13	1	22	cgtcagttgtgaatgtgcttGTTGGCACCTGGAGTTACCTGCCCCACTGCAGCAGCCAGGgtgactacttcactcgtagc
1.13	1	23	cgtcagttgtgaatgtgcttGCTCACACGCCCCTTGCCACTCCGCGCAGTCTCCCTTGGCgtgactacttcactcgtagc
1.13	1	24	cgtcagttgtgaatgtgcttCAGGTAAAGGTGCCACCAGCCATAGAGTTTTCTGTCCAGAgtgactacttcactcgtagc
1.13	1	25	cgtcagttgtgaatgtgcttCCCGTAACACCGCTACTCTTCCCAACCTCTGGAAACTCTCgtgactacttcactcgtagc
1.13	1	26	cgtcagttgtgaatgtgcttCCTGGCTCATTGTACTTAACATAATGTCCCCTAGTTCCATgtgactacttcactcgtagc
1.13	1	27	cgtcagttgtgaatgtgcttCAGCATTGCTGGGTTGCTGCATTGCAGGATTGCTGTATCAgtgactacttcactcgtagc
1.13	1	28	cgtcagttgtgaatgtgcttCAGAGTAAGAGGGTTCTCTTTTCCCCACATTCTTGCAAGCgtgactacttcactcgtagc
1.13	1	29	cgtcagttgtgaatgtgcttTTGATTTGAAATGCTCTGATGATCAATGATATTGAGCACCgtgactacttcactcgtagc
1.13	1	30	cgtcagttgtgaatgtgcttCTGGAGTGCAGTGGTATGATGATGGCTTACTGTAGTTTTGgtgactacttcactcgtagc
1.13	1	31	cgtcagttgtgaatgtgcttGCATGCATCACCATGCCCAGATTGTTTTTAAAATTATTTGgtgactacttcactcgtagc
1.13	1	32	cgtcagttgtgaatgtgcttGAATTACAGGTGAGAGCCACCGCGCCTGACCTGTGTGCCTgtgactacttcactcgtagc
1.13	1	33	cgtcagttgtgaatgtgcttCCATTTGTTCATTTCTGCTTTGGTTGCCTGGGCTTTTGGGgtgactacttcactcgtagc
1.13	1	34	cgtcagttgtgaatgtgcttAGAAATCTTTGCCCAGACCAATTTTCTGGAGAGTTTCCCTgtgactacttcactcgtagc
1.13	1	35	cgtcagttgtgaatgtgcttCCCATTTGGATTTGATTTTTGTATATAACGCAAGACAGGGgtgactacttcactcgtagc
1.13	1	36	cgtcagttgtgaatgtgcttGTGGGCAGATCATGAGGGCAGGATATCGAGACAATCCTGGgtgactacttcactcgtagc
1.13	1	37	cgtcagttgtgaatgtgcttTGTCCTCTCCCCCATGTATATTCTTGGAATCTTCATTGAAgtgactacttcactcgtagc
1.13	1	38	cgtcagttgtgaatgtgcttATGCCAGTATCATGCTGCTTTGTTTACAATTGCCCTGTAGgtgactacttcactcgtagc
1.13	1	39	cgtcagttgtgaatgtgcttTGTTCTTTTTGCTAAGGATGGCTTTGGGTATTCTGGGTCTgtgactacttcactcgtagc
1.13	1	40	cgtcagttgtgaatgtgcttGTATCGTGTGACTCTGAATTTGTTAATCAGTTCTAATAGCgtgactacttcactcgtagc
1.13	1	41	cgtcagttgtgaatgtgcttGTTTTTCACTTTTCTGGATTGCTTTAGCTAGGACTTCCAGgtgactacttcactcgtagc
1.13	1	42	cgtcagttgtgaatgtgcttCTGTTCAGGATGATACTGGCTGTTGGTCTGTTGCATATGGgtgactacttcactcgtagc
1.13	1	43	cgtcagttgtgaatgtgcttGCTTTTCAGCATCAGTTGAAATTACCATATGGTTTTTGTCgtgactacttcactcgtagc
1.13	1	44	cgtcagttgtgaatgtgcttGCATATGTTGAACCATGTTGGCATTCTTGAGGTAAATCCCgtgactacttcactcgtagc
1.13	1	45	cgtcagttgtgaatgtgcttGTTTGAGTAGGATTGATAGTAAGTCTTCCTTCGATGTTTGgtgactacttcactcgtagc
1.13	1	46	cgtcagttgtgaatgtgcttCCAGGATGGAGCTTGATACAATCTCAGCTCACTGCAACTTgtgactacttcactcgtagc
1.13	1	47	cgtcagttgtgaatgtgcttCCTCAGCCTCAGGAGTAGCTGGGAGTAGAGGTGCACACCAgtgactacttcactcgtagc
1.13	1	48	cgtcagttgtgaatgtgcttCTCCTGACCTCAGATGATCACCTGCCTTGTCCTCTCAAAGgtgactacttcactcgtagc
1.13	1	49	cgtcagttgtgaatgtgcttTCTGCAGTATCTGTTGTAGTGTCTCCTTTTTAATCTCTGGgtgactacttcactcgtagc
1.13	1	50	cgtcagttgtgaatgtgcttGGGATTACAGGTATGAGCCACTTCGCCCGGCCTGTATCCCgtgactacttcactcgtagc
1.13	1	51	cgtcagttgtgaatgtgcttGTCGTGGTACCGGCTTCTAGTGCTCTGGGCAGTGAGACCCgtgactacttcactcgtagc
1.13	1	52	cgtcagttgtgaatgtgcttGGTAGCTGGGACAACTTGGCAATATAAATAAATAAACGGCgtgactacttcactcgtagc
1.13	1	53	cgtcagttgtgaatgtgcttGAAGCTTAAACTTGAACACTAAAAACATGGTTAGTGTTGGgtgactacttcactcgtagc
1.13	1	54	cgtcagttgtgaatgtgcttTGGCTCTGAGGACTTTACCTTCATGGGGTGAGGAAAGGGGgtgactacttcactcgtagc
1.13	1	55	cgtcagttgtgaatgtgcttTTAGGTGGGTTCAGGGTGAGGTATCTGCAAGTCAAATGAGgtgactacttcactcgtagc
1.13	1	56	cgtcagttgtgaatgtgcttATAAGAGACTGAGGACCACAAAGAGAGGGAATGACAATCCgtgactacttcactcgtagc
1.13	1	57	cgtcagttgtgaatgtgcttGTAACCCCTGCCAGTCATCGTGTATTCAAAGGGTCCCCAGgtgactacttcactcgtagc
1.13	1	58	cgtcagttgtgaatgtgcttGAGGCCTGTAATCTAGGCTTCTGAGAAAACAAGGCTAGAGgtgactacttcactcgtagc
1.13	1	59	cgtcagttgtgaatgtgcttAGGTTGAGTTTTCTGGATCTGCGGAATAGAGTCACTGAGGgtgactacttcactcgtagc
1.13	1	60	cgtcagttgtgaatgtgcttGAACAAGTCAGGTCATGCTTAGGAAAAGAGAATACCAGGGgtgactacttcactcgtagc
1.13	1	61	cgtcagttgtgaatgtgcttCACACTGAGGAAGGGCAGGTTCTTGGCATCGCTCAGGAAGgtgactacttcactcgtagc
1.13	1	62	cgtcagttgtgaatgtgcttGGCACTGGCGGTGTTACAGCCCTGCTTCTGCTCCTGCAGGgtgactacttcactcgtagc
1.13	1	63	cgtcagttgtgaatgtgcttAGCCTAGGGGTGGCTTGCAGTCATTTTTATATTTCACTTTgtgactacttcactcgtagc
1.13	1	64	cgtcagttgtgaatgtgcttGGCAAGGGTTGGGGACTTCCCGTGCTGCCATGGCATTGGCgtgactacttcactcgtagc
1.13	1	65	cgtcagttgtgaatgtgcttCTGGTGATCTGAGGCCTGAAGTGATTTCGCTGTCTCTCCCgtgactacttcactcgtagc
1.13	1	66	cgtcagttgtgaatgtgcttCCCTTTCACCCCACCCCCGTTTCACACTCACTCTCACATCgtgactacttcactcgtagc
1.13	1	67	cgtcagttgtgaatgtgcttCGGTGGTAGCCGGGGTTCTGAGAAAACCCTAGGCAGAACGgtgactacttcactcgtagc
1.13	1	68	cgtcagttgtgaatgtgcttTTGTGGCAGAAATCAGGGAAGGAAAGACAAATTTCAGGTCgtgactacttcactcgtagc
1.13	1	69	cgtcagttgtgaatgtgcttGATAGGGAGATTTGATTGATGGATAGATGAAACGTGGGAGgtgactacttcactcgtagc
1.13	1	70	cgtcagttgtgaatgtgcttGATTATGGAGTGCACCTGTCTTATGACGCTGTTAACACTAgtgactacttcactcgtagc
1.13	1	71	cgtcagttgtgaatgtgcttGAAGGCTCACAAATTAGTTAAGTGAGAGAAAAGATAACGGgtgactacttcactcgtagc
1.13	1	72	cgtcagttgtgaatgtgcttAGAACCAGAATGCCATATCTGTGTCACCTGGGTAGGGACCgtgactacttcactcgtagc
1.13	1	73	cgtcagttgtgaatgtgcttTCCGGCGTGGGTTCCTAACCGGGCACCACAGAACCTCATGgtgactacttcactcgtagc
1.13	1	74	cgtcagttgtgaatgtgcttGTCACTTTCCAACGATGTTACCATCAAGGACTTTGGGAACgtgactacttcactcgtagc
1.13	1	75	cgtcagttgtgaatgtgcttCGCCGCCCGGCCCACTCCGCCATTTTCATCCGGAAGTGCGgtgactacttcactcgtagc
1.13	1	76	cgtcagttgtgaatgtgcttGCGGTCTTGTAGCGGGGCCGGCTTGGGGCTTGGTTCTATGgtgactacttcactcgtagc
1.13	1	77	cgtcagttgtgaatgtgcttCGGGGGGCCGGACCAGTGTCCCCTAGTTGTGGGAGCAGACgtgactacttcactcgtagc
1.13	1	78	cgtcagttgtgaatgtgcttCCCGCATGACGCTCAGTTTGCCCATCTCTCCCAGTGCTAAgtgactacttcactcgtagc
1.13	1	79	cgtcagttgtgaatgtgcttTCCCAGAGGAGTAGTGCGAAATGCGTGCGCCTCTAGTCTTgtgactacttcactcgtagc
1.13	1	80	cgtcagttgtgaatgtgcttGTGACCTGCCTAGTCCTCCTGGGTTGCATTTACAGAAGTTgtgactacttcactcgtagc
1.13	1	81	cgtcagttgtgaatgtgcttTCCGCGAGGGAGATGGCATAATGGATGATGGTCTTCAGCCgtgactacttcactcgtagc
1.13	1	82	cgtcagttgtgaatgtgcttCAAAGTTTGAAAGAGAGGGTTCCCTATGAATAAGAAGCGCgtgactacttcactcgtagc
1.13	1	83	cgtcagttgtgaatgtgcttAAAAGGTCACAGGTGAGGATCCCAGTTTTCCTCGCTCAGGgtgactacttcactcgtagc
1.13	1	84	cgtcagttgtgaatgtgcttAGGTTGAGGTGTATTCCGCTGAGAAGAACAGGCAAGGACCgtgactacttcactcgtagc
1.13	1	85	cgtcagttgtgaatgtgcttGAAGGGGTCTGAAAGTGTGGTCCGGGGTACAGGAGTGACCgtgactacttcactcgtagc
1.13	1	86	cgtcagttgtgaatgtgcttCCATTCCTTCAACCTTAGCTCGTTTTTCCCAGCGTCTGAGgtgactacttcactcgtagc
1.13	1	87	cgtcagttgtgaatgtgcttAAGTCCTTAGTCACCTGGTGCCTTTACTGAGCCTGGTTGGgtgactacttcactcgtagc
1.13	1	88	cgtcagttgtgaatgtgcttGGGTAGCTCCAGACCTCTTCACAATTTGACTGTGTCCAAAgtgactacttcactcgtagc
1.13	1	89	cgtcagttgtgaatgtgcttGAGGGCTTGCATAGAAGGAAAGCTGTTATTGGGAAACATGgtgactacttcactcgtagc
1.13	1	90	cgtcagttgtgaatgtgcttGCAAGATGCACTTTCCATGATGTTCAGATATAGAAAAGCAgtgactacttcactcgtagc
1.13	1	91	cgtcagttgtgaatgtgcttACTTGAGTCTTTGATGCCCCTAATGAGGCGTGAAGGACTCgtgactacttcactcgtagc
1.13	1	92	cgtcagttgtgaatgtgcttGGGCAGAAGAATCTGGGACTACACCACACCAGTTCTCTGCgtgactacttcactcgtagc
1.13	1	93	cgtcagttgtgaatgtgcttGTCCTCTGGGTGTTTCCAAGAGCAACAGGAAACGAATAAAgtgactacttcactcgtagc
1.13	1	94	cgtcagttgtgaatgtgcttGAGCTTAGAGTTGTCTAAGTTGGGTGCAAATTTTCCTCTGgtgactacttcactcgtagc
1.13	1	95	cgtcagttgtgaatgtgcttGTTACGTGATTGGAGTGGAACCCGAGAAGAGAACATGCTGgtgactacttcactcgtagc
1.13	1	96	cgtcagttgtgaatgtgcttGACAGGAAAGCTTGCGTGCACCAAGTCCGAACCACCACCTgtgactacttcactcgtagc
1.14	1	1	gttgagtcactaagttactcTTCTTTTTGTTGAAATGGTATCTCATTATGTTGCCCAGGCgttagccagattatgaccaa
1.14	1	2	gttgagtcactaagttactcGGCATGAGCCACCACACCTGGGCCTATTTCTATTTTTGAAgttagccagattatgaccaa
1.14	1	3	gttgagtcactaagttactcTTCTTTGTGACCTGATATTGAATATTTCATGTGTAGACGGgttagccagattatgaccaa
1.14	1	4	gttgagtcactaagttactcTCTTGTTAGGTTAATACATTGCTGGACTATATGTCTGTAGgttagccagattatgaccaa
1.14	1	5	gttgagtcactaagttactcCACTTACTGTCTTGAGCTGAGAGAGATGATTAAAGTGCCCgttagccagattatgaccaa
1.14	1	6	gttgagtcactaagttactcCCTTGTATCTCTTATAGTTTCTGTGTCATCAGAGTTGTGCgttagccagattatgaccaa
1.14	1	7	gttgagtcactaagttactcTGCCTTTTGATCTAATCTGGGATCAAGATCATGACTCCTGgttagccagattatgaccaa
1.14	1	8	gttgagtcactaagttactcTTTCTGACTCTCTTTGATTTGCACACCTCTTGTAAGGAGCgttagccagattatgaccaa
1.14	1	9	gttgagtcactaagttactcGAGCTAATATGCAACTTGTTCATCTAGTAGTGAGTTAAGCgttagccagattatgaccaa
1.14	1	10	gttgagtcactaagttactcAAATATGTTTGACCTCAGTCTATCACGCTCTTTTATGTCCgttagccagattatgaccaa
1.14	1	11	gttgagtcactaagttactcGCTTTTTTCTAGAATGTCTTTTGGTGTTGAGGAAGGTTTGgttagccagattatgaccaa
1.14	1	12	gttgagtcactaagttactcCCCCCTTCCCTTTAATAAATGGCATATTCACTCTCCACTCgttagccagattatgaccaa
1.14	1	13	gttgagtcactaagttactcTCTGGAAATTTTCACCTTACCCTCCTTCTTCCTTTCTCAGgttagccagattatgaccaa
1.14	1	14	gttgagtcactaagttactcGAAGTGATATCCTTTCACTCCCAGTTTTTCCTTGTAAGCAgttagccagattatgaccaa
1.14	1	15	gttgagtcactaagttactcGGGAGCTCATTCTACTTTCTGTATGCTTTCTCTTTCTCCCgttagccagattatgaccaa
1.14	1	16	gttgagtcactaagttactcCTGTCACCTTTATCCACATTATGTAGTCTTAGTTCTACAGgttagccagattatgaccaa
1.14	1	17	gttgagtcactaagttactcGTATGTGCGCTGATTCTCTAGTAGATTCCCCAGAAAGGGCgttagccagattatgaccaa
1.14	1	18	gttgagtcactaagttactcCCCTGAGTCTTTGCATTTTCTTTGCTGTTTTTCTTTGGCCgttagccagattatgaccaa
1.14	1	19	gttgagtcactaagttactcCCTTGCCTTTCACACATTCACCCTTTACTACTCTGGCTCCgttagccagattatgaccaa
1.14	1	20	gttgagtcactaagttactcTTTTGCTTGGTGTGTTAGTTTTCTATCACTACTGTAGCAGgttagccagattatgaccaa
1.14	1	21	gttgagtcactaagttactcCTGAAGGTCAGGAGTCTAAAACTGAGGTGGCAGAAGGGCTgttagccagattatgaccaa
1.14	1	22	gttgagtcactaagttactcTGGCTCATAGCACATGGCTACAGCCGCTGGTTTCATCACCgttagccagattatgaccaa
1.14	1	23	gttgagtcactaagttactcGGACTCACCCAGATAATCCAGAATAACCCCCCACCATCTCgttagccagattatgaccaa
1.14	1	24	gttgagtcactaagttactcTCACAGGTTTCTGAGATTAAGTCCCGGACGTCTTTGGAGGgttagccagattatgaccaa
1.14	1	25	gttgagtcactaagttactcTCCTTAGCGATTTCCCTTACTTCCTGTAAACCAGTAACACgttagccagattatgaccaa
1.14	1	26	gttgagtcactaagttactcATCTAGTCTTCTGTACTGACAAAAGCACAAGACCCCCAAGgttagccagattatgaccaa
1.14	1	27	gttgagtcactaagttactcATTGGCTCCAAACCTTAGAACCAGCATCTGTAGGGTTAGGgttagccagattatgaccaa
1.14	1	28	gttgagtcactaagttactcACAGGTGTGAGCCACCACGCCCGTCCCTATAAATCTTTATgttagccagattatgaccaa
1.14	1	29	gttgagtcactaagttactcTGAGAGGTCAGAGCTGACACTGAGGGGGAGGTAGGAAGGGgttagccagattatgaccaa
1.14	1	30	gttgagtcactaagttactcCAAGCTTTCTCGCTCTTTCCCTACACAGCCACTGGGGGCCgttagccagattatgaccaa
1.14	1	31	gttgagtcactaagttactcGCTTTCCTGTGTGACCTTACAGGTGAATAGCGGTTTAACGgttagccagattatgaccaa
1.14	1	32	gttgagtcactaagttactcAGAGGTAGTGAAAGACCAAGAGGAATTTTGCCTATCTATCgttagccagattatgaccaa
1.14	1	33	gttgagtcactaagttactcAGCGCCTTTTGTATGAAACCTTTGCTGGTCCATCTCTGCCgttagccagattatgaccaa
1.14	1	34	gttgagtcactaagttactcGAAGGTGGTTGAATGAGACACAGAGGCCAGTGGCTTAAGGgttagccagattatgaccaa
1.14	1	35	gttgagtcactaagttactcGGGGTGACTTGCTCTGAGTCTTCCTGCTCCTGAGAGGGTCgttagccagattatgaccaa
1.14	1	36	gttgagtcactaagttactcGCAGGTAAGAAAGAAGAGTTCAGGATAGAAAGCTCCTTGCgttagccagattatgaccaa
1.14	1	37	gttgagtcactaagttactcGAGCTGATGTCCAGGGATGCACCCACTGGATTGGCCATGCgttagccagattatgaccaa
1.14	1	38	gttgagtcactaagttactcCTCCAGCTGTCTTCTTCCAGTACTGGACATTGGAGTCGGGgttagccagattatgaccaa
1.14	1	39	gttgagtcactaagttactcGATGCCTCGCTTCTCTTCTGACTGGGCTGCATCCTGGCCCgttagccagattatgaccaa
1.14	1	40	gttgagtcactaagttactcGCCCTGGTCCAGCCTGAGGATCACTGTCTCCCTTGAGTGGgttagccagattatgaccaa
1.14	1	41	gttgagtcactaagttactcGTGGGCTGTCTGTCTCCCTGCCCTTCTGTCACACAGCGCCgttagccagattatgaccaa
1.14	1	42	gttgagtcactaagttactcCCCCAGTCTGGGCCTGTCCTCCCGGTACTGTCTCTCCTGCgttagccagattatgaccaa
1.14	1	43	gttgagtcactaagttactcCTGCCTGGCTGCGTCTGGGTCTGTCCCTGTTCTCTAGCCCgttagccagattatgaccaa
1.14	1	44	gttgagtcactaagttactcGGCTTCTGTCCTGCTCCACAGTCTCGGTGTGTGACCCTGCgttagccagattatgaccaa
1.14	1	45	gttgagtcactaagttactcCTGGTCTGGCTCCTGCCTTGACCGTGGATCTCAGTCCCTCgttagccagattatgaccaa
1.14	1	46	gttgagtcactaagttactcGTCTGGTGGCTGCTGTCCTGCTCCACGGTCTGGGTGGGTGgttagccagattatgaccaa
1.14	1	47	gttgagtcactaagttactcCTGGTCTGGCTCCTGCCTTGACCGTGGGTCTCAGTCCCTCgttagccagattatgaccaa
1.14	1	48	gttgagtcactaagttactcGGTGGCTGCTGTCCTGCTCCACAGTCTGGGTGGCACCTGCgttagccagattatgaccaa
1.14	1	49	gttgagtcactaagttactcCACCTGTCTGGTGGGCTCTGTCCTGTTCCCTGGTCTGTGGgttagccagattatgaccaa
1.14	1	50	gttgagtcactaagttactcCTGGGTCTGCTCTGTCTGCCCAGAGAGTTGTATCTGCGGGgttagccagattatgaccaa
1.14	1	51	gttgagtcactaagttactcGCTGCTGACCCACGCAGAGCCAGTGGCCTGACCCTGGGTCgttagccagattatgaccaa
1.14	1	52	gttgagtcactaagttactcGCCCTCTGGAACCCTGCTGGCTCTGTCTGTGGCTGCTCCCgttagccagattatgaccaa
1.14	1	53	gttgagtcactaagttactcCTGTCCTTCGCCCAGCTCCTGCGAGGCCCCAGAGTGGAGGgttagccagattatgaccaa
1.14	1	54	gttgagtcactaagttactcCCGCAGGCTCCCTCAGCACTCTCGCTCAGTGTCTTGAAACgttagccagattatgaccaa
1.14	1	55	gttgagtcactaagttactcGCAGACGCAGGACCTCATCCACAGTTGCTGGATCGTGGGGgttagccagattatgaccaa
1.14	1	56	gttgagtcactaagttactcTGGGCAGGTCCCTTCCAATCTGCTGCCAGCTTCCCCTGCCgttagccagattatgaccaa
1.14	1	57	gttgagtcactaagttactcCACACACATACGGCTAGAGCAGCAGCAAGACTTAATTGCCgttagccagattatgaccaa
1.14	1	58	gttgagtcactaagttactcAGTCCCGTCTCTCTCCCTCAAGTGTAGAGAGCATTTTTTGgttagccagattatgaccaa
1.14	1	59	gttgagtcactaagttactcTCTATTTGGCACAATTTCTGGGCTACAGGAAAATTAGATAgttagccagattatgaccaa
1.14	1	60	gttgagtcactaagttactcGTCTGGGCTGCCCTTGGCACCTTGCCCCTGGCACTGAGGCgttagccagattatgaccaa
1.14	1	61	gttgagtcactaagttactcGCAGGCCCAGCACAAAGAGCAGCAGGTTGGGAACACAGCCgttagccagattatgaccaa
1.14	1	62	gttgagtcactaagttactcGGGAAGCAGTGGGCCCCTGCAGCGCTGCCCTGAGCATGTGgttagccagattatgaccaa
1.14	1	63	gttgagtcactaagttactcCCTTCTGTGCCCATATGTCCTTGTCCCTAAGGCCATCATCgttagccagattatgaccaa
1.14	1	64	gttgagtcactaagttactcGCCAGGTGGGGTGGGGTGAGGCTCCAAAGTCTCCCCCTAGgttagccagattatgaccaa
1.14	1	65	gttgagtcactaagttactcGCTAATATTTTTGAGTAACTGCTTCGTGCAAGCCCAGAGCgttagccagattatgaccaa
1.14	1	66	gttgagtcactaagttactcGACGTGGGAAATATTTACTGTATCAAATTTAAGAGGCGGCgttagccagattatgaccaa
1.14	1	67	gttgagtcactaagttactcCCAAGGCTCTGCTCCTGTCTGAGTTGTCCTTTTAGAGCCCgttagccagattatgaccaa
1.14	1	68	gttgagtcactaagttactcCTAAAGAGCCAGGACTTGCCAACTCCCATGACCATCTCTGgttagccagattatgaccaa
1.14	1	69	gttgagtcactaagttactcGCCATCTGTCCCGGCAGGCCTGGGTTTAGCTGCTGCCTCCgttagccagattatgaccaa
1.14	1	70	gttgagtcactaagttactcCTCTCCTGCTATGTCCCCTCTCCACCCGGCTCAGCACACCgttagccagattatgaccaa
1.14	1	71	gttgagtcactaagttactcCAGCTCCCCTCGGGTGAGCGCTGTGCAGTTGCCCTCCGTCgttagccagattatgaccaa
1.14	1	72	gttgagtcactaagttactcGGCCTCGATGATCCCATTAATGTTTTGCAGTAACTGAGGCgttagccagattatgaccaa
1.14	1	73	gttgagtcactaagttactcAGCACGTCTGCTGCTAGGTCTTTCCTTGCACGTTCAGCTCgttagccagattatgaccaa
1.14	1	74	gttgagtcactaagttactcTGGGAAGGAGGAGCACACAGGATGGAGGCAGGTTCCTGAGgttagccagattatgaccaa
1.14	1	75	gttgagtcactaagttactcGCTGGCCCCACCACTTAAGTATGGTGTGAGCTGGGACAAGgttagccagattatgaccaa
1.14	1	76	gttgagtcactaagttactcTCTCCATGCCTCAGTTTACTACTCATTGTAATTGAAGGTGgttagccagattatgaccaa
1.14	1	77	gttgagtcactaagttactcAGCACTTGGCAGATGCCTGGCTTATATTAAGTGCTCCTTAgttagccagattatgaccaa
1.14	1	78	gttgagtcactaagttactcTGTACACCTATATAATCACTTTCCTGTACATCATCTCTTCgttagccagattatgaccaa
1.14	1	79	gttgagtcactaagttactcTTATAGGTGAGGAAACAGGCTCAGAGAAGTTAGGCCACACgttagccagattatgaccaa
1.14	1	80	gttgagtcactaagttactcACCCAAATGCAATGGGCTTTCTAGAATGTACCCTGTGGACgttagccagattatgaccaa
1.14	1	81	gttgagtcactaagttactcCCCCTGTCTTGGATGGGAGCCAAGCAGAAATTCCAGGGACgttagccagattatgaccaa
1.14	1	82	gttgagtcactaagttactcGGGGGGAACCTTCTTTGGGTGGGAGGCCTTCCAGTTCTGAgttagccagattatgaccaa
1.14	1	83	gttgagtcactaagttactcTCTCTGCATGTCGCCTCTGTCCACAGCCCTGAGACTTATCgttagccagattatgaccaa
1.14	1	84	gttgagtcactaagttactcGCCCAACAGGCACGTGGCTCCATCAGGCCCAGATTTCTGGgttagccagattatgaccaa
1.14	1	85	gttgagtcactaagttactcGAGGTAGGTTGAGGTGAGGCCTGGGTTTGGTTGCATGAGCgttagccagattatgaccaa
1.14	1	86	gttgagtcactaagttactcAGCAGAAGCCTTGGAGAGACCCAAAGGAGGAGATGGTATCgttagccagattatgaccaa
1.14	1	87	gttgagtcactaagttactcAGTCTCAAATGCAAGGGGAGATGGAGCCTGTAGCAGCTGGgttagccagattatgaccaa
1.14	1	88	gttgagtcactaagttactcGAGGATGGGACGAGGCAGATATAGGTAGGAGAAGAAAGAGgttagccagattatgaccaa
1.14	1	89	gttgagtcactaagttactcGTGGCCATGAGGACTCAGTAAGTCATAGCAAAAGGTGGGCgttagccagattatgaccaa
1.14	1	90	gttgagtcactaagttactcACCCTTTCTAGGACCTGGTAACCAACAATTTCAGGCAAACgttagccagattatgaccaa
1.14	1	91	gttgagtcactaagttactcGGTAAAAAACTGGGGATGTTTTCCTCAACATAGATGAAAAgttagccagattatgaccaa
1.14	1	92	gttgagtcactaagttactcTTTTAAAACCATGTAGCAGACTTTAACCACTGACCTTTAGgttagccagattatgaccaa
1.14	1	93	gttgagtcactaagttactcATATCACCCTGGTGTAGGAGAGGGGAATCATGTAAACCCCgttagccagattatgaccaa
1.14	1	94	gttgagtcactaagttactcGGTTGGCATAAGTAAACTGATTCTGATCCCATAGACTCTCgttagccagattatgaccaa
1.14	1	95	gttgagtcactaagttactcCCCAGTGAGAGGAGCTGCTCCCAGGCCAGCCTCAGGGAGGgttagccagattatgaccaa
1.14	1	96	gttgagtcactaagttactcACGGTAGCGTTGGTTTGCCCAGTGCTCACAGCTAGCTCTGgttagccagattatgaccaa
1.15	1	1	ttatcttgactgacactacgCTGGAGTGGTTTCAGTTTGCACCATCCCCTGGGGAGCCTGttgtgggacatttgtctaac
1.15	1	2	ttatcttgactgacactacgGCTTAGGCATTTTCTTACATCTTCTTCTCTCAGTCAGTTGttgtgggacatttgtctaac
1.15	1	3	ttatcttgactgacactacgACAGTAGGAGCATGAGTCAGAGCCAGCATCACCCCATTCCttgtgggacatttgtctaac
1.15	1	4	ttatcttgactgacactacgCTCCCCAGTATGTTCCTTTTGCACAAACATGTAGTACTGCttgtgggacatttgtctaac
1.15	1	5	ttatcttgactgacactacgTTCTACAGATGAACTCCAGTTATTTAAGTGAGGCCTGTTTttgtgggacatttgtctaac
1.15	1	6	ttatcttgactgacactacgTCTGGCATGTTACCACAGTCAAAAGCAGAATGTGAAGCTGttgtgggacatttgtctaac
1.15	1	7	ttatcttgactgacactacgTCCTACCTTTCCTGTATAAAGCCCAGAAGATTCCTGTTAGttgtgggacatttgtctaac
1.15	1	8	ttatcttgactgacactacgGTTGCTTGAAAGTCCCATCTCTTTTGCTAGTCGGCTTCTGttgtgggacatttgtctaac
1.15	1	9	ttatcttgactgacactacgGAACACTTACTGTTACCAGGCACTGTGCTACCATAGACGGttgtgggacatttgtctaac
1.15	1	10	ttatcttgactgacactacgTTCATACTGGGATAGGAACTATAAAAGAGACATCCTGCAGttgtgggacatttgtctaac
1.15	1	11	ttatcttgactgacactacgTGTTTGAAGCATTTAGTGTCCTAGCTGTTTTATAGAAGTCttgtgggacatttgtctaac
1.15	1	12	ttatcttgactgacactacgGTGCCAAGAGCACTACATTCATCAAGGAAGGAGGAGGTAGttgtgggacatttgtctaac
1.15	1	13	ttatcttgactgacactacgGAGTAGGGTAGAGAGTAGGAGGAAGATGAGGCAGTGTGGCttgtgggacatttgtctaac
1.15	1	14	ttatcttgactgacactacgGCACACAGGATGAGTGAGAGAATTGTTGGAATGTAGTCAGttgtgggacatttgtctaac
1.15	1	15	ttatcttgactgacactacgGATGGCAGGGTCCAGATCATGAAGTTTGGTTCTTAACCTGttgtgggacatttgtctaac
1.15	1	16	ttatcttgactgacactacgCAGACTTGCATTTCAGGAAGATAACTCTGTAATTGTTTGCttgtgggacatttgtctaac
1.15	1	17	ttatcttgactgacactacgCTTAGCAATGGGATACATTCTAGGAAATGCATTGTCAGGCttgtgggacatttgtctaac
1.15	1	18	ttatcttgactgacactacgACTGAATGTCAGTCATTTCCCTTACTTGATCTGCATCACCttgtgggacatttgtctaac
1.15	1	19	ttatcttgactgacactacgGGGACCACCATAGTACATGCGGTCCATTGTTGACAGACACttgtgggacatttgtctaac
1.15	1	20	ttatcttgactgacactacgAGCACAGAGAGGTTACATAACTTAGCCAGTGTCACACAGCttgtgggacatttgtctaac
1.15	1	21	ttatcttgactgacactacgAGCCAACTTCATGGACTTAACCACAGTCCTGTATTGCCACttgtgggacatttgtctaac
1.15	1	22	ttatcttgactgacactacgGGAGACAGTTCTAGAGACACTGAATTGGCAACTACAGTCGttgtgggacatttgtctaac
1.15	1	23	ttatcttgactgacactacgCCTCTACGTTGTTTGTTTCTGTACCCTTAACTTGCAGTGGttgtgggacatttgtctaac
1.15	1	24	ttatcttgactgacactacgAGAATGAAGGAAGGGAAGTGATATATTTGTCAACCCTAACttgtgggacatttgtctaac
1.15	1	25	ttatcttgactgacactacgGAGAGGGAGTCTCGCTTTGTCACCCATACTGGAGTGCAGTttgtgggacatttgtctaac
1.15	1	26	ttatcttgactgacactacgCCTCCACCTCCCGGGTTCAATCTGTTCTCCTGCCTAAGCCttgtgggacatttgtctaac
1.15	1	27	ttatcttgactgacactacgCAGGCTTGAGCCACTGCACTCGGCCTGAAGCATTTTATGAttgtgggacatttgtctaac
1.15	1	28	ttatcttgactgacactacgCCCTTGGGCTAGGTAATGTAAGATCCATTGCAACCTGGAGttgtgggacatttgtctaac
1.15	1	29	ttatcttgactgacactacgGTAAAGGGGATAATTGTTATCACCCATCAGAGCATCAGAGttgtgggacatttgtctaac
1.15	1	30	ttatcttgactgacactacgTTTCTAAGGATTAAATCCCAATCCATAGCTCAAGGCTACCttgtgggacatttgtctaac
1.15	1	31	ttatcttgactgacactacgAGGACCCCAGAATCGCTTCTTCACAGGGTTTCAGAGTTGGttgtgggacatttgtctaac
1.15	1	32	ttatcttgactgacactacgATTGGCACCAGTACATCATGAATCCTGCTGGGCTGTGGAGttgtgggacatttgtctaac
1.15	1	33	ttatcttgactgacactacgACTCTACACAGCTGTCCCTGACATTCTACCACCTGTTAGCttgtgggacatttgtctaac
1.15	1	34	ttatcttgactgacactacgGCTGATTGCTGACGTCTATGAGGGAAGAAAAATTAGGGGCttgtgggacatttgtctaac
1.15	1	35	ttatcttgactgacactacgTCAACCATCACTCTCATTAACAAGAACAGGAAACATTACGttgtgggacatttgtctaac
1.15	1	36	ttatcttgactgacactacgACTCTTACATCATACCAGAAAAAAGAACAGCTGAATCCCCttgtgggacatttgtctaac
1.15	1	37	ttatcttgactgacactacgCCATATAAATGGCTGCATGAATCATTGAAAGAAACTTCCCttgtgggacatttgtctaac
1.15	1	38	ttatcttgactgacactacgCCATTTGTTAAACCGTATATACCATTGAAGATGTTTTGGGttgtgggacatttgtctaac
1.15	1	39	ttatcttgactgacactacgGCCAAAGTTATGAAGAAGATCAGGATTTGGGAAAATTGTGttgtgggacatttgtctaac
1.15	1	40	ttatcttgactgacactacgTTCCTTTTCTGTTTGATAGCCTTATCTAAATTCCCCTAGCttgtgggacatttgtctaac
1.15	1	41	ttatcttgactgacactacgGTGTGTAAAAATGTGTATCTAATTCACCTCTTGGGGGAGGttgtgggacatttgtctaac
1.15	1	42	ttatcttgactgacactacgGAGGCATACTTCCTCATTTGGATTATGGCAGCAGTCTCTCttgtgggacatttgtctaac
1.15	1	43	ttatcttgactgacactacgCTCTCCTTCAAATCCACCTCCATCCTTCATATCATCCATCttgtgggacatttgtctaac
1.15	1	44	ttatcttgactgacactacgGTTCCTTAAGCATGGCAAACAGGGGCCAGCTTCCACGAGCttgtgggacatttgtctaac
1.15	1	45	ttatcttgactgacactacgGAGATCCAGCTTGCCAGTATTTCCCCAATACCTCCACCGCttgtgggacatttgtctaac
1.15	1	46	ttatcttgactgacactacgCATACATATACACCCTTATCCCCTCCCTCATGTACCACCCttgtgggacatttgtctaac
1.15	1	47	ttatcttgactgacactacgCCGCATCCTTTATCACACTCCTACAAGCCTTGAAGCAATCttgtgggacatttgtctaac
1.15	1	48	ttatcttgactgacactacgTTGGGACTGAACATACTTGTCTTGAACACAGATTGCTGCCttgtgggacatttgtctaac
1.15	1	49	ttatcttgactgacactacgCTGCCAGACAGCCTTCTTCAGGAATTGCCTTGTCCCCAACttgtgggacatttgtctaac
1.15	1	50	ttatcttgactgacactacgGAAGGACCTTTCCCAGTTTTCCATGGGGTCCACTGAGGCCttgtgggacatttgtctaac
1.15	1	51	ttatcttgactgacactacgGTCAACTTCTCCCTCTGCTGTCGCTTCCCTTCCACAGGTGttgtgggacatttgtctaac
1.15	1	52	ttatcttgactgacactacgTCCTGTAAGCACACTCTCAGAGTCAGCTTGCTGGGGAACCttgtgggacatttgtctaac
1.15	1	53	ttatcttgactgacactacgTCTTGTTCACACTTTCTTCTGAGTTCTAAATCATGGGAAGttgtgggacatttgtctaac
1.15	1	54	ttatcttgactgacactacgGACGTGTATTGAGCACCTGCTTCATGTCAGGCATTGTGCCttgtgggacatttgtctaac
1.15	1	55	ttatcttgactgacactacgCAAGACTTGGCCTCTGTCCTTGAGTTTACAGTCTGAGGTGttgtgggacatttgtctaac
1.15	1	56	ttatcttgactgacactacgGGTGTTACAAAGAACAAAAGGAAAATATTTCAGGGGAAGGttgtgggacatttgtctaac
1.15	1	57	ttatcttgactgacactacgGAGCACAGAATTTGTCTTTATAATTCTGAAAGCCTTTAGGttgtgggacatttgtctaac
1.15	1	58	ttatcttgactgacactacgAGTCACATGAATACTGAACTCCCATACACCCTTTATGCAGttgtgggacatttgtctaac
1.15	1	59	ttatcttgactgacactacgCACACATACAAATTATTTTTGTGAACTCTCTGAGAACAGGttgtgggacatttgtctaac
1.15	1	60	ttatcttgactgacactacgCCTAGAAACAAGGGTATTCACCTCCATAACCACAATGCAGttgtgggacatttgtctaac
1.15	1	61	ttatcttgactgacactacgCAGGTAATTTGACCTTGATCTTTAATCTACAGTCCAGATTttgtgggacatttgtctaac
1.15	1	62	ttatcttgactgacactacgATTGTCCCCAAAAAGATGAGTTTAGGAAGAGTCATATAACttgtgggacatttgtctaac
1.15	1	63	ttatcttgactgacactacgCTTAGGGCTCCCCAGAAGTGAACCTTGCTCTGGAGACCCCttgtgggacatttgtctaac
1.15	1	64	ttatcttgactgacactacgGAGCTCCCATGTAAGTATGCCGCCTTGCCATTGACAGGTCttgtgggacatttgtctaac
1.15	1	65	ttatcttgactgacactacgCGACATTCTTTGGAACTGTCTTTCATAGTCAGGCGACCCGttgtgggacatttgtctaac
1.15	1	66	ttatcttgactgacactacgCGCCAGGTAGGTGGAAGGGCGGCTTCGGGAACTAGATCCGttgtgggacatttgtctaac
1.15	1	67	ttatcttgactgacactacgGGCCCCAAACCTCAGCACACAGAGCTTTGGTAGGGCTGGGttgtgggacatttgtctaac
1.15	1	68	ttatcttgactgacactacgCCTGCTGAAGGCGTCTAGAGGACTTGGGCGGGGGCGTGACttgtgggacatttgtctaac
1.15	1	69	ttatcttgactgacactacgCTGGAGTGGTCTGTTGGGAGTTGTGGCGGCGGCGAGGCCCttgtgggacatttgtctaac
1.15	1	70	ttatcttgactgacactacgGGCCAAGGCGGGTGTAAAACGCGGGTCGTGTCCACCCCAAttgtgggacatttgtctaac
1.15	1	71	ttatcttgactgacactacgTCGAGCCCGTATCGCCCAGGAGGCCGAGGATCTCGTGTCCttgtgggacatttgtctaac
1.15	1	72	ttatcttgactgacactacgGAATCCATTCGGTGCCAACCTCGGAGCCCCTGGCCACCCCttgtgggacatttgtctaac
1.15	1	73	ttatcttgactgacactacgGGTCCCAGCACTGCTTGGCAGCGAGGGACAGCTTCTGCGGttgtgggacatttgtctaac
1.15	1	74	ttatcttgactgacactacgCTGGTGGAGTTGACTGAGTGGGTGAAACCTGAGATCAAGCttgtgggacatttgtctaac
1.15	1	75	ttatcttgactgacactacgGCACCCGCTTATCCTGAAGGTGCAGGACGGCAACAACTTCttgtgggacatttgtctaac
1.15	1	76	ttatcttgactgacactacgGTGGACCGTGGATAGCACAGCGGCCTCCTCTCTATGCGGCttgtgggacatttgtctaac
1.15	1	77	ttatcttgactgacactacgCACCCAGGCCAAGTTGGTATCCAAGATAGTGAAGTACCCCttgtgggacatttgtctaac
1.15	1	78	ttatcttgactgacactacgCGAGTACCTGAGTGTGCGCCAGATCCTGCTGCACCTACGGttgtgggacatttgtctaac
1.15	1	79	ttatcttgactgacactacgGCCTTTCTCCACCCCATTTGCCTTCAGGAGTTGGCGGAGCttgtgggacatttgtctaac
1.15	1	80	ttatcttgactgacactacgCCTAGAAGGCTGGTTATTAATGACTCTACAGGTCATGAAAttgtgggacatttgtctaac
1.15	1	81	ttatcttgactgacactacgGAGGAGAATGGGGACAAACCATCAAAAAGAAAAGACTGCCttgtgggacatttgtctaac
1.15	1	82	ttatcttgactgacactacgGTTGGCCCAAGGTTTCTTTATTATGGCCTTAGCGACATTGttgtgggacatttgtctaac
1.15	1	83	ttatcttgactgacactacgGCTATCCGTTGAACTTTGTTCAAACTTACAGAAATGCTCCttgtgggacatttgtctaac
1.15	1	84	ttatcttgactgacactacgCGGAGTTTAAAGGGATATGTTTAGGTCATTGTATGCCTCCttgtgggacatttgtctaac
1.15	1	85	ttatcttgactgacactacgGTGATGGCCTGAGTGTGCTTATCTGAGCTTTAATTTTCGGttgtgggacatttgtctaac
1.15	1	86	ttatcttgactgacactacgCAGATGATAATTTCCTACTTCAGGTGGACTCATACACTTGttgtgggacatttgtctaac
1.15	1	87	ttatcttgactgacactacgGGACATCTACTTCCCTTAGAATGAAAAGAGGAATCTGTGGttgtgggacatttgtctaac
1.15	1	88	ttatcttgactgacactacgCCTTCCATAATCTTCTATCATCTCAGGATCTTCATTTCTTttgtgggacatttgtctaac
1.15	1	89	ttatcttgactgacactacgCCGTTTGTCTCTTTAAGTCTCTGCTAAATCCATCAAGCTGttgtgggacatttgtctaac
1.15	1	90	ttatcttgactgacactacgTTTCCCCCAGTTGATTTTCATTGCCCTTTCTTTTTGTCTCttgtgggacatttgtctaac
1.15	1	91	ttatcttgactgacactacgAAGTCCCTCATTAGCATTTCCCTCTCAGGTTATACAGGTCttgtgggacatttgtctaac
1.15	1	92	ttatcttgactgacactacgCTCCTGCCTCAGCCTTCCTTAGTACCTGGGACTACAGGCGttgtgggacatttgtctaac
1.15	1	93	ttatcttgactgacactacgCGCGCCTGGCGGGTCATTCTTTAAAGACCCTAAAATGTGGttgtgggacatttgtctaac
1.15	1	94	ttatcttgactgacactacgTTGCTACGTCGTTGAGGGGAAGCCATTGTCTTCTCAACAGttgtgggacatttgtctaac
1.15	1	95	ttatcttgactgacactacgCCAGATTTCATTTGCAGGTAAGATAAATTACTGCACTGTGttgtgggacatttgtctaac
1.15	1	96	ttatcttgactgacactacgAACCTATGTAGATTAGAAAAATCATACACTGGTTTAGCGGttgtgggacatttgtctaac
1.16	1	1	caaggttaagtaatcaactgCCAGAGGCCGATGTAGGAGTCATTTATGAGTCCCTCAGTCtggacacgattggatagagt
1.16	1	2	caaggttaagtaatcaactgCAGTCATCAAGTGCCTCAGTCTTTCCTGAGAACATCTCTCtggacacgattggatagagt
1.16	1	3	caaggttaagtaatcaactgTGACTCTGCTTCTCTGTTGACTTCCTGTGGCCTGACAGGCtggacacgattggatagagt
1.16	1	4	caaggttaagtaatcaactgCTGCTGCTTTCTCCCCACTGTGACCTTCTGCCCCAACCACtggacacgattggatagagt
1.16	1	5	caaggttaagtaatcaactgCTCTCTTTCTCTCTTCTGTTTATGTTCCGTATTAGTTTCCtggacacgattggatagagt
1.16	1	6	caaggttaagtaatcaactgGGTGTCAATAGGGCCGTATTTCTTCTGGAGGCTCTACAGGtggacacgattggatagagt
1.16	1	7	caaggttaagtaatcaactgTCCAGGTTCTAGAGGTCACCGCCTTTCCTTGGTTCATGGCtggacacgattggatagagt
1.16	1	8	caaggttaagtaatcaactgCCCTCTTCTACTTTAAAAGACCCTTGTGGCCCAGCCTGGCtggacacgattggatagagt
1.16	1	9	caaggttaagtaatcaactgGGGTGTGTGCACGCCTGTAATCCGTAGCTACTCAAGAGGCtggacacgattggatagagt
1.16	1	10	caaggttaagtaatcaactgGGACCCTGTGATTACATTGAGCTCAGTTAGATAATCTTGCtggacacgattggatagagt
1.16	1	11	caaggttaagtaatcaactgTCGGTTCAGGGGATTAGGAGGTAGACATCTTTAGGGGAGCtggacacgattggatagagt
1.16	1	12	caaggttaagtaatcaactgCTCTCTCATCCTCTGCCTCCCAAATTGTCAGAGATGCTTTtggacacgattggatagagt
1.16	1	13	caaggttaagtaatcaactgCCAGAGGTCTGGATTTATATTTTTAGGAAAAAACTCCACAtggacacgattggatagagt
1.16	1	14	caaggttaagtaatcaactgACCACTCTGGGGATCCTAATAAAACACAAAGCATTTTAACtggacacgattggatagagt
1.16	1	15	caaggttaagtaatcaactgCACTTTTTTAGGCTCACAGAAGGGAGGCAGGCACAGATGGtggacacgattggatagagt
1.16	1	16	caaggttaagtaatcaactgCTTTTAGAGCATCAAATACGGGGCTGGAGCCTGGGCTGTGtggacacgattggatagagt
1.16	1	17	caaggttaagtaatcaactgCAGAACAGACAATGGAGACAGAGGGAAAAGCAGCAGCCAGtggacacgattggatagagt
1.16	1	18	caaggttaagtaatcaactgAAGGTTCCAGAAGGTGAACCATGCTTTTTGGTTTTTCACCtggacacgattggatagagt
1.16	1	19	caaggttaagtaatcaactgCCTTCCTCAGGGAAGCCTTCTCTGGTTACCCCTTAGATCAtggacacgattggatagagt
1.16	1	20	caaggttaagtaatcaactgTGGAATGGTATGGTTCTCCTTCACAGCACTTATAACTCCCtggacacgattggatagagt
1.16	1	21	caaggttaagtaatcaactgATGTGCCCTCCACGTGATTACCATGCTTACCACTGCATCCtggacacgattggatagagt
1.16	1	22	caaggttaagtaatcaactgGCTTTGGGGGGCACAGAGCAGCTGCTATGGTTTTTGTTTGtggacacgattggatagagt
1.16	1	23	caaggttaagtaatcaactgGTCGTTTTTGAGAGGGAGTCTCCTTCTGTTGGCCAGGATGtggacacgattggatagagt
1.16	1	24	caaggttaagtaatcaactgGGGACCACAGGCACACACAACCACGCTCGGCTAATTTTTGtggacacgattggatagagt
1.16	1	25	caaggttaagtaatcaactgAGCCACCGCGCCTGGCTGCTATGCTGTTTTGCTTCTTTGGtggacacgattggatagagt
1.16	1	26	caaggttaagtaatcaactgTCAGTACAAGTGATGTCCTCCGCTCTCAATAAGTGCTTCCtggacacgattggatagagt
1.16	1	27	caaggttaagtaatcaactgACATTTCACCCATTCAGAACCTTGCATGGTGTAGTAGCTGtggacacgattggatagagt
1.16	1	28	caaggttaagtaatcaactgCTTGGGTAGAGAGGAACAATGTGAACTCAGCAAAGGGATCtggacacgattggatagagt
1.16	1	29	caaggttaagtaatcaactgAGTGTGGTTCCGGGACCAACATCATCAGCATCGTGGGAACtggacacgattggatagagt
1.16	1	30	caaggttaagtaatcaactgCCTTGGGCCTCACCACTGAACTAATGACTTAGAACAGGGGtggacacgattggatagagt
1.16	1	31	caaggttaagtaatcaactgAACAAGTCCTCCAGGTGATTCTGACGCATGCCAGTTTGAGtggacacgattggatagagt
1.16	1	32	caaggttaagtaatcaactgCCTGGCTATCTACCTGTGGTAGTGTAGTATGTAACAGCCCtggacacgattggatagagt
1.16	1	33	caaggttaagtaatcaactgCCAAGCCTATCTGCTCTCCGCAATCAGTATATTCCTCCTGtggacacgattggatagagt
1.16	1	34	caaggttaagtaatcaactgAGTGCCTGCCAGCATAGTGGCTCACACCAGTCATCCCAGCtggacacgattggatagagt
1.16	1	35	caaggttaagtaatcaactgGAGTTTGAGAACAGCCCGGACAACATGGCGAAACCCCATTtggacacgattggatagagt
1.16	1	36	caaggttaagtaatcaactgGCCAGCGGTAGTGGCGTGCTACTTGGGAGGCTGAGGTGGGtggacacgattggatagagt
1.16	1	37	caaggttaagtaatcaactgCCCCTGGAAAGTGGAGACTGCAGTGAGCCATGACTGCACCtggacacgattggatagagt
1.16	1	38	caaggttaagtaatcaactgGTGCCCTTCACAGAAGCTTCCTCAGGGTATTAGCATGAGCtggacacgattggatagagt
1.16	1	39	caaggttaagtaatcaactgGTTTTGCATGCTGTGCTTTGCGGAGAGAAGGAAGAGGGAGtggacacgattggatagagt
1.16	1	40	caaggttaagtaatcaactgGGTGCAGAGGTGGCAAAATAAGGCGGGGGGTGCTGGTGCGtggacacgattggatagagt
1.16	1	41	caaggttaagtaatcaactgCGACGGACTGGCTTTACTCATTTCCTGCCTCACTTCTCTCtggacacgattggatagagt
1.16	1	42	caaggttaagtaatcaactgTCGTCCTCCTCTACCAGTACGCTCCCGCCTGCCGCGCTCCtggacacgattggatagagt
1.16	1	43	caaggttaagtaatcaactgCAAAGCGGAGGCCGAGCCCAGGAAGCAAGCGCGCTCTCCGtggacacgattggatagagt
1.16	1	44	caaggttaagtaatcaactgGGGAGGGCCCAACCACAGCACAGCCGCGCTCACTCCTCACtggacacgattggatagagt
1.16	1	45	caaggttaagtaatcaactgACAACTCCGGCCCGCGGTCCCGCCCCGTTCCGTGAATGGTtggacacgattggatagagt
1.16	1	46	caaggttaagtaatcaactgGGTGTCTGCGACGGAGCCTCCGGAGAAAGGCAAGCACGTCtggacacgattggatagagt
1.16	1	47	caaggttaagtaatcaactgGCTGGGCCGGCCGACGAATCACGAGGCTTCGCACCCGGATtggacacgattggatagagt
1.16	1	48	caaggttaagtaatcaactgCTTCACGTGGGGAAGGAACAGCAGGCGCGGAGGAGGGGGCtggacacgattggatagagt
1.16	1	49	caaggttaagtaatcaactgGGTCCATGCGTGCGTTTGTCGTGTAAGGGTCATTCCTGGGtggacacgattggatagagt
1.16	1	50	caaggttaagtaatcaactgCCCACTGCAGTGTCCCGGAGCCTGCGTGTGGTGGGCAAGCtggacacgattggatagagt
1.16	1	51	caaggttaagtaatcaactgCTCACAGGGAATAGGGGAGTCTTGAAAACGCAGCTTCGGCtggacacgattggatagagt
1.16	1	52	caaggttaagtaatcaactgGCTTTCGAGTGGTATGGAACCTACCTGGAACTGTGCGGGGtggacacgattggatagagt
1.16	1	53	caaggttaagtaatcaactgGCGCGGGTTGGTAGCCCTTCGTACGTGCTCCGGAAGGTGGtggacacgattggatagagt
1.16	1	54	caaggttaagtaatcaactgGCACTTGGTGGACAGTGACAGGCGGGAGGACCCTAGTTGGtggacacgattggatagagt
1.16	1	55	caaggttaagtaatcaactgGACAAACTAGAATATTCTTTCAGGCCGGGCGCAGTGGCTCtggacacgattggatagagt
1.16	1	56	caaggttaagtaatcaactgGAGTTAAAGACCAGCCTGGGGAACATGAGACCTCGTCTCTtggacacgattggatagagt
1.16	1	57	caaggttaagtaatcaactgCGTGGTGGCGCGCATCTGTATTTCCAGCTACTCGGGAGGCtggacacgattggatagagt
1.16	1	58	caaggttaagtaatcaactgGACCTCCCACCCCAGCTCATTCTTGGATTAATAACCCTACtggacacgattggatagagt
1.16	1	59	caaggttaagtaatcaactgGTTCTTCTGTCACTGTGCATTCCTGTGCAACCTGCAGCAGtggacacgattggatagagt
1.16	1	60	caaggttaagtaatcaactgAGTGCGCCCCAAGTTTCAGGCACTGCTCAGTCCTTAAACTtggacacgattggatagagt
1.16	1	61	caaggttaagtaatcaactgTAAGACGTAAACCCTGCACATGTTCCAGAAGTGAAACGTGtggacacgattggatagagt
1.16	1	62	caaggttaagtaatcaactgGGGTTTGGTATAGGTGAGATTGTACTGGAGGTAGGGAAGGtggacacgattggatagagt
1.16	1	63	caaggttaagtaatcaactgGTGGGGAAGCTTTATGTGCCAAGCCTTATGTTGGGTGCTGtggacacgattggatagagt
1.16	1	64	caaggttaagtaatcaactgCAGGTGAGTGGCCATGCATACATTTTACAGATGAGGAAACtggacacgattggatagagt
1.16	1	65	caaggttaagtaatcaactgCCAGGTGGTCATGTGGGGATTTAAACTCAGGCCTGTCTGGtggacacgattggatagagt
1.16	1	66	caaggttaagtaatcaactgTATGCACATCTCTTTGTACCATGCTTTTCCAAAGATGGCAtggacacgattggatagagt
1.16	1	67	caaggttaagtaatcaactgCCTGGAGAGGGAGACAACAATCTGAATTTTAAGTTCGGCTtggacacgattggatagagt
1.16	1	68	caaggttaagtaatcaactgGAGATGGAATCCGTGATGGAAGTAAGATTTGAATCCTCACtggacacgattggatagagt
1.16	1	69	caaggttaagtaatcaactgCTAAAGGAGCCAAAGGCATGAGTAGAGTGAGGAAATAGGGtggacacgattggatagagt
1.16	1	70	caaggttaagtaatcaactgGGATTCTCTGACTTCCTATTAATTCCTGAGTAATAAGTGCtggacacgattggatagagt
1.16	1	71	caaggttaagtaatcaactgCTGCAACACAAAGCCCATTCTCATATAACCTGTATTGTAGtggacacgattggatagagt
1.16	1	72	caaggttaagtaatcaactgCTCTACAATGTCGCTCTTTCTCTGGCAGTAGCGTCTCCACtggacacgattggatagagt
1.16	1	73	caaggttaagtaatcaactgTGTGACTCAGCCAAGGTGAGACTTGATTCCTTGAAGTACCtggacacgattggatagagt
1.16	1	74	caaggttaagtaatcaactgTCTCCAGGTGCTGGTGATTGGGTGTGGCAACTCAGAACTGtggacacgattggatagagt
1.16	1	75	caaggttaagtaatcaactgTGCCACCCGACGGCCCCAGATGAGCTTCTTGAAGATGGACtggacacgattggatagagt
1.16	1	76	caaggttaagtaatcaactgCCTGATGCCTCGTTCCAGGTGGTGTTGGACAAGGGCACCCtggacacgattggatagagt
1.16	1	77	caaggttaagtaatcaactgGGATGCTGGCTGAGGTTGGCCGTGTCCTGCAGGTGGGCGGtggacacgattggatagagt
1.16	1	78	caaggttaagtaatcaactgCCGGGAGGGGTGGATGGTGAGGGTGCACCAAGTGGCCAACtggacacgattggatagagt
1.16	1	79	caaggttaagtaatcaactgGTTGGAAGCAGAGCCTCAGTTCTCCTTGCCTGTCTTTGCCtggacacgattggatagagt
1.16	1	80	caaggttaagtaatcaactgCCAGTCCCTGGCTCTGCCCTTCAGATCTTTGAGCTGTGTGtggacacgattggatagagt
1.16	1	81	caaggttaagtaatcaactgCGGCTGGCCGAGGCGGTGCAGGAGCGACAGCAGTATGCCTtggacacgattggatagagt
1.16	1	82	caaggttaagtaatcaactgGTGCGATGGGGACACGGGGGAGCCACGCTACACCCTCCACtggacacgattggatagagt
1.16	1	83	caaggttaagtaatcaactgCCCTCTCTTCCCTGGAGGGGCTGGCTTACAGGGGCTGGGGtggacacgattggatagagt
1.16	1	84	caaggttaagtaatcaactgGGCTGGGGCTGAGGCTGGGCTGGGGCTTTGGTGGGATTCTtggacacgattggatagagt
1.16	1	85	caaggttaagtaatcaactgGCAGGGGTTTGTACTTCCAGAGGATTAGACTACCCAAGGCtggacacgattggatagagt
1.16	1	86	caaggttaagtaatcaactgGAGAGTAATAGCTCTCTAGCAACCTACTTGGAGTTGAGACtggacacgattggatagagt
1.16	1	87	caaggttaagtaatcaactgGCCATTGCAAAGGCTTGATGAAGTGTGAGAATGGGGTTGGtggacacgattggatagagt
1.16	1	88	caaggttaagtaatcaactgGTGAGCTGCAGGACCTGGGGAAGTTGCTGTGCTTCTCTGCtggacacgattggatagagt
1.16	1	89	caaggttaagtaatcaactgGAGGCAGCATAGGGTAGCAGCTAAAAAAGTGAGCTCTGGAtggacacgattggatagagt
1.16	1	90	caaggttaagtaatcaactgGGGTTTCAGTTTTGGCTCAGTCATTTCCTGATGGTGTGACtggacacgattggatagagt
1.16	1	91	caaggttaagtaatcaactgCTCTGCCTTGATGGGATTGTAACTCTGGTGTAGTTGTGAGtggacacgattggatagagt
1.16	1	92	caaggttaagtaatcaactgGCTCTTAGAAATGGTACCTGGCCTTGGAAGTGCTGTGTAAtggacacgattggatagagt
1.16	1	93	caaggttaagtaatcaactgGATAGTAGGAGGAAGTGCTTTCAAAAGTGGAACATTGTAGtggacacgattggatagagt
1.16	1	94	caaggttaagtaatcaactgGGTCTTGGTGTTACGGTAATTTGTTTCCTGGTGACTGAGCtggacacgattggatagagt
1.16	1	95	caaggttaagtaatcaactgCAAGCGTGGGTAGAGTCTGGGGCTAGACTGCCTGGGTTTGtggacacgattggatagagt
1.16	1	96	caaggttaagtaatcaactgTGTGCGAAGTTGGGCAAATAGTGTAACTTCTGTTTCTCAGtggacacgattggatagagt
1.17	1	1	cgtactatttctcacctgatCTGCCCCCGGGCGCATCTGGCTTATCTGGAGACCTGGGAGgttgtcttaacataacaggc
1.17	1	2	cgtactatttctcacctgatTGGAAGAGGACGATCGTTAACTTTTGTGTTTGTGTATGTCgttgtcttaacataacaggc
1.17	1	3	cgtactatttctcacctgatTGGGGGCAGACAGGGACTTTCCTCTGCCGGCTGCGTGGAGgttgtcttaacataacaggc
1.17	1	4	cgtactatttctcacctgatCACCTACCCCTCACCGGAAAGCTAGACCCGCTTCAGGGCCgttgtcttaacataacaggc
1.17	1	5	cgtactatttctcacctgatGCCAAGAGCACAGACTTGGATTCCTTCTGTCCCTCCCCACgttgtcttaacataacaggc
1.17	1	6	cgtactatttctcacctgatAGAAACGTTTATATCCTGTGATTACTCTAGGAAAGGGGCGgttgtcttaacataacaggc
1.17	1	7	cgtactatttctcacctgatCCGCAGGGGAGAAAAAGCTTGACGAACTTCACAGAAGAGTgttgtcttaacataacaggc
1.17	1	8	cgtactatttctcacctgatGAGTTTACAGACAGAAGCCCGAAGTGGAAAGACCTTATGGgttgtcttaacataacaggc
1.17	1	9	cgtactatttctcacctgatGGTGACTCCAGTCTTTGTTGTATAAAGGTTGGGGGAGCTGgttgtcttaacataacaggc
1.17	1	10	cgtactatttctcacctgatGCCTGGGTTGGGAGGGAAGTGGGAGGAGGGAAACCAGGGCgttgtcttaacataacaggc
1.17	1	11	cgtactatttctcacctgatGAAGGTGTGGTTCTTAGTATCAGTCATTCGCAGACTGAGGgttgtcttaacataacaggc
1.17	1	12	cgtactatttctcacctgatGAGGACTGCTATTAGATACTAATATCGGCGACCTGTCAGGgttgtcttaacataacaggc
1.17	1	13	cgtactatttctcacctgatCTGCCACTACAACTGCCTTTTCTAAGGTCAGTTTAGACCAgttgtcttaacataacaggc
1.17	1	14	cgtactatttctcacctgatCTAAGTAATTTAACCAACTTTTGAAGCCCCGCTTATCCACgttgtcttaacataacaggc
1.17	1	15	cgtactatttctcacctgatCAGCAAAACTTTGTTTCCTGTTAAGCTATTAATACGGGTCgttgtcttaacataacaggc
1.17	1	16	cgtactatttctcacctgatTTGTCAGGTCCACCTCTGCATCACAGTGGATGTCAGGATGgttgtcttaacataacaggc
1.17	1	17	cgtactatttctcacctgatGAGGGAAATTGTTTGCATCAAACCAGATAAGGAAGGAGGGgttgtcttaacataacaggc
1.17	1	18	cgtactatttctcacctgatATGGTGACATCAGTGTTTGGTCATGGTAGACACTTAGGTGgttgtcttaacataacaggc
1.17	1	19	cgtactatttctcacctgatACATCCATCGATTTTACTAAAATCACTGCCATTAAGAGAGgttgtcttaacataacaggc
1.17	1	20	cgtactatttctcacctgatCGGTACAGTTGCCAGGACTTTAAAAGATGGTACTGGTTTCgttgtcttaacataacaggc
1.17	1	21	cgtactatttctcacctgatAGCCTTCGAGCATAAGAGGCATATGAATGGTGTCTTGGCCgttgtcttaacataacaggc
1.17	1	22	cgtactatttctcacctgatGGCCAGTGCCTCGTGCCTTGATATTTCGGCAAATCTATTAgttgtcttaacataacaggc
1.17	1	23	cgtactatttctcacctgatAAGCATAGGGAACTTTGTACTTTATGCTCTGTCGCCATAAgttgtcttaacataacaggc
1.17	1	24	cgtactatttctcacctgatCAAGTGCTGACTGCTTAAACTGAAGAAGGTGTCCAGGGCCgttgtcttaacataacaggc
1.17	1	25	cgtactatttctcacctgatCCTGTTGTTAGAAAGTATGATGCTTGAACAGCGATCTCAGgttgtcttaacataacaggc
1.17	1	26	cgtactatttctcacctgatAAAGGGGGTAACGTTTGGTGTGTTTAAGAGAGCTGATGTGgttgtcttaacataacaggc
1.17	1	27	cgtactatttctcacctgatGATCCTTGGTTTTACATTAAGATGAACCTGGGTCCATGTGgttgtcttaacataacaggc
1.17	1	28	cgtactatttctcacctgatGTAAATTGGCATACTTGATAGGAGGATAAAGCTTTGTAGGgttgtcttaacataacaggc
1.17	1	29	cgtactatttctcacctgatAGCATGGGCCCTGGAGCCAGGCTGCTTGGTGTCTTCCTTTgttgtcttaacataacaggc
1.17	1	30	cgtactatttctcacctgatTATAAAGTGAGCTATGTTGACCAGGTTCGTCTTGAACTCCgttgtcttaacataacaggc
1.17	1	31	cgtactatttctcacctgatGGCATGAGCCACCACAACCTGGCCTGCTTGGGTTTTTCTAgttgtcttaacataacaggc
1.17	1	32	cgtactatttctcacctgatGCCACCTAGCTGTGGGTCCTTGGACAAGTTACTTCATCTCgttgtcttaacataacaggc
1.17	1	33	cgtactatttctcacctgatTGTAAAATTGGGATAATTGGATCTGTCTCATAGGGTTGTGgttgtcttaacataacaggc
1.17	1	34	cgtactatttctcacctgatTGCTCTTAGAAGAGTACCTCATATGTAATAAGCACGCAACgttgtcttaacataacaggc
1.17	1	35	cgtactatttctcacctgatTCTGTGTATAAATCAGATACACTGTGGTCAAAGATTTGTGgttgtcttaacataacaggc
1.17	1	36	cgtactatttctcacctgatCTCTGGACACTTGGCAGTCAGGAAGCTTTGTTCTACCAACgttgtcttaacataacaggc
1.17	1	37	cgtactatttctcacctgatTGCTGTGAATGTCTCACACCAACCGGATGATTTTTCCAATgttgtcttaacataacaggc
1.17	1	38	cgtactatttctcacctgatTTCAGGGAGGAGTAAGCTGAAGTGAAAACAGGCAAGGAGCgttgtcttaacataacaggc
1.17	1	39	cgtactatttctcacctgatACAAATGCTTTCTGTGGATGAGTAAAGAAAAAAGTAGCCCgttgtcttaacataacaggc
1.17	1	40	cgtactatttctcacctgatTAGGTTCTGGACAAGAGCCTTCCCAATGCCAACCTAGGGCgttgtcttaacataacaggc
1.17	1	41	cgtactatttctcacctgatCCTAACCACTTCTTCACCACTCTGGGAGGGACCTAGTCTCgttgtcttaacataacaggc
1.17	1	42	cgtactatttctcacctgatACCTTCTGACTGCTGCGTAAAAGCCAGATGTTTAAAGTGCgttgtcttaacataacaggc
1.17	1	43	cgtactatttctcacctgatCATTAATAGGGAATAAAGTCTGGGCGCGGTGGCTCACACCgttgtcttaacataacaggc
1.17	1	44	cgtactatttctcacctgatATTAGCCAGGTGTGGTGGTGGGAAAAAAGAGAATAAAGGGgttgtcttaacataacaggc
1.17	1	45	cgtactatttctcacctgatCCTCTGCCTCCCTAGTTCAAGCGATTGTCCTGCTTCAGCCgttgtcttaacataacaggc
1.17	1	46	cgtactatttctcacctgatGCGTGAGCCACTGCCCCCGGCCTAGTATGTACTTCTCAACgttgtcttaacataacaggc
1.17	1	47	cgtactatttctcacctgatGGCGATGGGAACTAATGATGGAAAGCCTGAATTGCTCCTCgttgtcttaacataacaggc
1.17	1	48	cgtactatttctcacctgatCACTGATTGGATTTGGGAGTGTGAAGTGAGAGGAAATGGGgttgtcttaacataacaggc
1.17	1	49	cgtactatttctcacctgatGGTGGAAAGCTTCTCAGAATAAAGATGTCAGAAATATTGGgttgtcttaacataacaggc
1.17	1	50	cgtactatttctcacctgatAGCCTCAGATCCTGTGTGATGGGGTCGACAGGCTAATCCCgttgtcttaacataacaggc
1.17	1	51	cgtactatttctcacctgatCAGTTCACTGAATAACCAAAGGATTTCTGATCTCTTGCCCgttgtcttaacataacaggc
1.17	1	52	cgtactatttctcacctgatTGAGGTGCAGTGCTCCGGTGGGGAGGGAGGCCTGCTTCCCgttgtcttaacataacaggc
1.17	1	53	cgtactatttctcacctgatGCACTCTTTCCAGTAATGAGCAGTTTGTCTCTCAGCCTTTgttgtcttaacataacaggc
1.17	1	54	cgtactatttctcacctgatCAACCCAGTGGAAAGCCTTGGGAGGAAAAAACATAGAAGGgttgtcttaacataacaggc
1.17	1	55	cgtactatttctcacctgatGGAATCACTGTGATCTTAACACATGCCCTTGGAGTTTTTCgttgtcttaacataacaggc
1.17	1	56	cgtactatttctcacctgatCACAGTTTTTCCCAATGCCTGCTACCACTGCTCCCTCCCGgttgtcttaacataacaggc
1.17	1	57	cgtactatttctcacctgatCTCTCTCTAGCAATTGCTGTCTCCCAGAGGAATACAGCCCgttgtcttaacataacaggc
1.17	1	58	cgtactatttctcacctgatAGGGCCTCTCCTCTTTCCTCTCCAGACCAGCAGCAGCCTCgttgtcttaacataacaggc
1.17	1	59	cgtactatttctcacctgatCCCACTTATGGGCAGGTGAAATAGAGTATTGGCTATCAGCgttgtcttaacataacaggc
1.17	1	60	cgtactatttctcacctgatCTGGTACCCAGCACTGCTACTGAGCATCTCTAGCAGGTGAgttgtcttaacataacaggc
1.17	1	61	cgtactatttctcacctgatGGACTGGCATAGAGCTGGCCTGGTGTATTATATTAGTCCGgttgtcttaacataacaggc
1.17	1	62	cgtactatttctcacctgatAGGGGAAGCGGGCACGTCTTACATGGCAGCAGGTGAGGGCgttgtcttaacataacaggc
1.17	1	63	cgtactatttctcacctgatCCACCCCATAATCCAATTACTTCTCTCCCCTGACACTGGGgttgtcttaacataacaggc
1.17	1	64	cgtactatttctcacctgatATTTGGGTGGGGACATAGAGGCAAACCGTTATCATCTGGGgttgtcttaacataacaggc
1.17	1	65	cgtactatttctcacctgatTTCTGGGACCTGGTCACAAGAAGCCTCTAGGCCTGTGTGGgttgtcttaacataacaggc
1.17	1	66	cgtactatttctcacctgatCCATCCATTTAGCACCAAGGCAGTCCTGGTCCCAGCCCTCgttgtcttaacataacaggc
1.17	1	67	cgtactatttctcacctgatGGGCCTCTGCAAGGTTGCCCCAGCCCAATCGTTCTATCAGgttgtcttaacataacaggc
1.17	1	68	cgtactatttctcacctgatACCCATTCCACCTCTCAAGTCGGGGCAGAGCAGCTGTTGGgttgtcttaacataacaggc
1.17	1	69	cgtactatttctcacctgatTCCCTCTGTGCAAACACTGATGTTGTCTCTGAAGTGTAGGgttgtcttaacataacaggc
1.17	1	70	cgtactatttctcacctgatCTCTACACTTGATCCTCTTCCAGAATCCAAGATACCATCCgttgtcttaacataacaggc
1.17	1	71	cgtactatttctcacctgatCTGCCTGTCTTCTGTGGCACAGATACTTCCTTCAGCGCTGgttgtcttaacataacaggc
1.17	1	72	cgtactatttctcacctgatCTGTCTGTCTGGGTCTTTCTCTGTCTCCCCTCCCTCCACCgttgtcttaacataacaggc
1.17	1	73	cgtactatttctcacctgatCGGGAAGAATCTGACTGCTAAGGAGAGAACTGTGAGTGGGgttgtcttaacataacaggc
1.17	1	74	cgtactatttctcacctgatCTCCAGAGACTCTGGGCCCTGGAGATCAAGCCACAGCTGTgttgtcttaacataacaggc
1.17	1	75	cgtactatttctcacctgatGACCGCCAATTCCATCATAATAGCAGGGGGTGGGTAGGGGgttgtcttaacataacaggc
1.17	1	76	cgtactatttctcacctgatGGCCAGATGCAGGAAAGGAGAGGCAAAGCCAGGGGAGCCCgttgtcttaacataacaggc
1.17	1	77	cgtactatttctcacctgatTTGCTGGAACTGCGTGTGCTGCTTTCTAGAACAGATAATGgttgtcttaacataacaggc
1.17	1	78	cgtactatttctcacctgatATCCAAAAGTGCCTCTTTGCCTTATCTCCCCCTTCTAGGCgttgtcttaacataacaggc
1.17	1	79	cgtactatttctcacctgatCCCCCTGGGGTCGTGCAGCAGAGGTGACCAGCGGGAAGTGgttgtcttaacataacaggc
1.17	1	80	cgtactatttctcacctgatTGTGAAGTGATGTGGGGAGGTGGAGGAGGAACTGCCACTCgttgtcttaacataacaggc
1.17	1	81	cgtactatttctcacctgatGCTATGGGCCGAGTGAATTTAGGGCAGGAGCACCCCACCCgttgtcttaacataacaggc
1.17	1	82	cgtactatttctcacctgatCCTTGGCTTTTCTTAAACTGCATCACAACCTCCTGTTTTCgttgtcttaacataacaggc
1.17	1	83	cgtactatttctcacctgatGGGTGAAAGTGCCTTGGCATCTGCATTTATCAGCTAGCACgttgtcttaacataacaggc
1.17	1	84	cgtactatttctcacctgatAGAGACTGTGTAGTGACTTTTCTTTTTAGGGCCATGGGAGgttgtcttaacataacaggc
1.17	1	85	cgtactatttctcacctgatCTACAGCTCCTGCCGGTTTCTCCCCGCACCCCCCTGCCTCgttgtcttaacataacaggc
1.17	1	86	cgtactatttctcacctgatAGATGCGGTGTGGGGGCGATTCTGGTGCGTGGGCTGGCCCgttgtcttaacataacaggc
1.17	1	87	cgtactatttctcacctgatCCCAACCTTTCAGTCACCTCAGCATCAGGCATCTGGCTGCgttgtcttaacataacaggc
1.17	1	88	cgtactatttctcacctgatTCCTGAATGCCCTCAGGAGATGAAGCGGGGAGTCTCTTACgttgtcttaacataacaggc
1.17	1	89	cgtactatttctcacctgatGCCCTGGACTGATTCCTTGAGACCTCTCTGGGCAAAGGGCgttgtcttaacataacaggc
1.17	1	90	cgtactatttctcacctgatACTCTGAACATGTGACTCACGATTTGAAAAGTCATTCATCgttgtcttaacataacaggc
1.17	1	91	cgtactatttctcacctgatCACTCCTGGATCCCATCAATTAAGCATTGACAGGAACACCgttgtcttaacataacaggc
1.17	1	92	cgtactatttctcacctgatGCAGACAACAGGACCCTGGCCCTCACGACCATTACATTCCgttgtcttaacataacaggc
1.17	1	93	cgtactatttctcacctgatGTGTCGGCTAGTCGCTTGCTTCTTAAAGTATGGTCCAGGGgttgtcttaacataacaggc
1.17	1	94	cgtactatttctcacctgatCTGGGAGCTTATGAAAAATGGAGAGTATCTCAGGCCCCACgttgtcttaacataacaggc
1.17	1	95	cgtactatttctcacctgatCCCCAGGTGATCAATATGCACATTAAAGTTTAAAGAGCAGgttgtcttaacataacaggc
1.17	1	96	cgtactatttctcacctgatGCATGAATTTCTCAGCTTTAGGTCACTCAAGGTCCAGCTGgttgtcttaacataacaggc
1.18	1	1	cgcattagtttatacaaagcCGACAATGGGGCTTTCTCCTCTTTTGCTTGGCAATTCTCCaagttatactgccctgtgac
1.18	1	2	cgcattagtttatacaaagcTCCCTTTTTGCCAGAGTTGTAAGTTTCCTGAGGTCTCCCCaagttatactgccctgtgac
1.18	1	3	cgcattagtttatacaaagcAGCAGCGTGATAATGGACTAATACACAGGTTATGTCTCCAaagttatactgccctgtgac
1.18	1	4	cgcattagtttatacaaagcGGAACCTTCACTTTGGCTGTCTGAAGGAAATGTTGTTGGCaagttatactgccctgtgac
1.18	1	5	cgcattagtttatacaaagcGCACACTGATGGGCACTGGGAAAGATTGTTAAACTGTGTGaagttatactgccctgtgac
1.18	1	6	cgcattagtttatacaaagcGTTGCTGAAATGCATAAAATTCTTTCAAAGTTCATCCAGGaagttatactgccctgtgac
1.18	1	7	cgcattagtttatacaaagcCCAGCTACTCTTCTCTACACTCCATTTGTTCCAGGGGACCaagttatactgccctgtgac
1.18	1	8	cgcattagtttatacaaagcTGACTGCAGTCAGAGAAGAAACCTCATAGCAAACTGCACCaagttatactgccctgtgac
1.18	1	9	cgcattagtttatacaaagcACCAGAGGTCATTTCTAATTAGCATTACCTTCTTATGAGGaagttatactgccctgtgac
1.18	1	10	cgcattagtttatacaaagcGTGTATAGACTCTGCTCAGAGAAATGAATGCTCCTCAGTCaagttatactgccctgtgac
1.18	1	11	cgcattagtttatacaaagcGAAACTGAGTTCTGCAGACCTACTGCTTGATAATGGTCAGaagttatactgccctgtgac
1.18	1	12	cgcattagtttatacaaagcCTAAAGATGGGGTTGGAGTAAGAACTGTGAAGAGATATGCaagttatactgccctgtgac
1.18	1	13	cgcattagtttatacaaagcGGAAGTCTAATCTCTGGTTCACGTCATAGAAATATGTCAGaagttatactgccctgtgac
1.18	1	14	cgcattagtttatacaaagcAGCAACAAGCTATTGCTAATGTTCACCTCTTGCTCTCTTGaagttatactgccctgtgac
1.18	1	15	cgcattagtttatacaaagcTCCACCCTGGATTTTGCCCTCATGACTGTCCCTGCTACACaagttatactgccctgtgac
1.18	1	16	cgcattagtttatacaaagcGGCCACATGGAACAGTTTATCTGTGACCACTGGCCTGGACaagttatactgccctgtgac
1.18	1	17	cgcattagtttatacaaagcTCTAGAGAGGGGAAGAATAGAACCCTGGAAAGATGGGTAGaagttatactgccctgtgac
1.18	1	18	cgcattagtttatacaaagcGCCAAAGCACACAACTTTCCACTATCACATGAGTTGCTCCaagttatactgccctgtgac
1.18	1	19	cgcattagtttatacaaagcATGCCTTGTTAGAAAAGGTAAAGAGGCTAATCTATCTTACaagttatactgccctgtgac
1.18	1	20	cgcattagtttatacaaagcATGTATACAGGGGTTCAAGTGATTGAGGAGCTGATCCAGGaagttatactgccctgtgac
1.18	1	21	cgcattagtttatacaaagcCCATGAGGCAGGTGGCACTTAGACATGGTTGCATAACAGGaagttatactgccctgtgac
1.18	1	22	cgcattagtttatacaaagcCAGTGTGAAGGCCACCATCCAGCAGAGGAGGACAGTGGAGaagttatactgccctgtgac
1.18	1	23	cgcattagtttatacaaagcCCCTCAGCAGCACACTAGGGAGTCTCTCAGTCACAGAGCCaagttatactgccctgtgac
1.18	1	24	cgcattagtttatacaaagcTGCTAGCAGGCGGATGGGGGTGGTGGTGAGGTTTGGCAGGaagttatactgccctgtgac
1.18	1	25	cgcattagtttatacaaagcCAGGCGGGCCCTAAATGGCTAAAAATCTGCTTGCTTGGGCaagttatactgccctgtgac
1.18	1	26	cgcattagtttatacaaagcGGGCTTCAGCTTGCAAGTGAAGGAATAGAGAACATAGTGGaagttatactgccctgtgac
1.18	1	27	cgcattagtttatacaaagcCTCCGGAGACCATAAGAGGACACAGACACAGCATGAGTCCaagttatactgccctgtgac
1.18	1	28	cgcattagtttatacaaagcGCCTGAGGCTTAGTAGTGGAGAGGCCTTAAAGAGTCTCCAaagttatactgccctgtgac
1.18	1	29	cgcattagtttatacaaagcCCACCAAGAACCAGTGACCTTCTACTAAAGAGAATGTTCCaagttatactgccctgtgac
1.18	1	30	cgcattagtttatacaaagcCAAAGCCCTTCTCCATTACTTCTTACTTCAGTCATGCAGGaagttatactgccctgtgac
1.18	1	31	cgcattagtttatacaaagcAACCCACAACAACAACGAAAACACAAAGAAACAAACAAACaagttatactgccctgtgac
1.18	1	32	cgcattagtttatacaaagcTTCTGTAGATGTTTACCAGTTCATGCTTGATTCGTGCTTGaagttatactgccctgtgac
1.18	1	33	cgcattagtttatacaaagcCTTGGGAACAGGACTTGATGAAAGGACATAGCTTCTGTGCaagttatactgccctgtgac
1.18	1	34	cgcattagtttatacaaagcCTGCACAGCTTGAGTGGATGAAATAGTACAGCTCCAATCCaagttatactgccctgtgac
1.18	1	35	cgcattagtttatacaaagcTCTGCACATGCTAATAAGTGTAGGGAGGACAGTAGTTCAGaagttatactgccctgtgac
1.18	1	36	cgcattagtttatacaaagcCCTAGAGTTTCAAGTCTCTGGAGGAAAGTCAGTCTGGTCCaagttatactgccctgtgac
1.18	1	37	cgcattagtttatacaaagcCTGATGCTTGGCAAGGAGAGGCCCTGACAAAGTTCCTGGCaagttatactgccctgtgac
1.18	1	38	cgcattagtttatacaaagcTCCAAATGTGCTAACGCAGATTCACCCCTTGTATTAGGGAaagttatactgccctgtgac
1.18	1	39	cgcattagtttatacaaagcAGGTCTATCAGGTTTCTGTTGCTGTATGGGCAGGAGGTTGaagttatactgccctgtgac
1.18	1	40	cgcattagtttatacaaagcGGTAGCATGTTCTCCAGGCCATTGAGTGCCAAAGGAATGTaagttatactgccctgtgac
1.18	1	41	cgcattagtttatacaaagcGGATAAGGCTCTGACAACTTCCTAGGGCAGGCAGTTGCTGaagttatactgccctgtgac
1.18	1	42	cgcattagtttatacaaagcAGCAAAGTACCACAAGGCCAGGTATGGTGGCTCATGCCCGaagttatactgccctgtgac
1.18	1	43	cgcattagtttatacaaagcGGCGGGTGGATCATTTGAGATCGGGATTTCAAGACCAGCCaagttatactgccctgtgac
1.18	1	44	cgcattagtttatacaaagcAGCCGTGTGTGGTGGTGCAGGTCTGTATTTCCAGTCACTCaagttatactgccctgtgac
1.18	1	45	cgcattagtttatacaaagcGCTTGAACCCAGGAGGGGGAGGTCGCAATCAGCTGACATCaagttatactgccctgtgac
1.18	1	46	cgcattagtttatacaaagcACTGCAGCCTGAGAGACAGAGTGAGTGAGGCTCCATCTCAaagttatactgccctgtgac
1.18	1	47	cgcattagtttatacaaagcGGTTGGCACAGACAACAGAAATTGATTGTCTCACAGGCTGaagttatactgccctgtgac
1.18	1	48	cgcattagtttatacaaagcCCAAAGGCTCTCTCCTTGGCTTGTGGATGTCTATCTTCCCaagttatactgccctgtgac
1.18	1	49	cgcattagtttatacaaagcCACATGGTCTTTCCTCTGTGCATATCTGTGCTCGAATCCCaagttatactgccctgtgac
1.18	1	50	cgcattagtttatacaaagcAGGATTCACCCGTATGATCTCATTTAACCTCAATTACCTCaagttatactgccctgtgac
1.18	1	51	cgcattagtttatacaaagcAGGGTCATGACTGAATTCTCCATTCCACTGGTGCCACATCaagttatactgccctgtgac
1.18	1	52	cgcattagtttatacaaagcACATTGTGCAGTATTCTTAAGGAAAAGAAAATTGGCAAGCaagttatactgccctgtgac
1.18	1	53	cgcattagtttatacaaagcAGGGGATGATGAGACCAGAGCACTTTTTCTCCACCATGTGaagttatactgccctgtgac
1.18	1	54	cgcattagtttatacaaagcGGGTCCTCACTAGGACTCTCAGTCAGCTTGGACTTCTCAGaagttatactgccctgtgac
1.18	1	55	cgcattagtttatacaaagcGGTAGTTACTGGGTCTGAGAAAACTGAGACAGAGGTCTGCaagttatactgccctgtgac
1.18	1	56	cgcattagtttatacaaagcTTGGTACCCATGCCCCTATACTCAGAAATTCTATCTTCTCaagttatactgccctgtgac
1.18	1	57	cgcattagtttatacaaagcGAGTGCAATTCTCAAAAAGAGAGGGAAATTCCACAATTGTaagttatactgccctgtgac
1.18	1	58	cgcattagtttatacaaagcGCAGTTGAAGATAGTGATGAGTGTGTTCTAGGCAGAGAAGaagttatactgccctgtgac
1.18	1	59	cgcattagtttatacaaagcAGGGAAGGTATAGTCTGATGGCAAGAGGTGAGAAGGAAGGaagttatactgccctgtgac
1.18	1	60	cgcattagtttatacaaagcAATTCACAAGGACCTGGGATATAAAGCTGAAGAATTTCAGaagttatactgccctgtgac
1.18	1	61	cgcattagtttatacaaagcCTACCTCTTGGAAGTTACATGGAACAACAGCAGTTACAGGaagttatactgccctgtgac
1.18	1	62	cgcattagtttatacaaagcATTATTCAACAATGTAACCTGTGCACTAGAGGGATGAGAGaagttatactgccctgtgac
1.18	1	63	cgcattagtttatacaaagcACGACCCTTGAAATATGTTGTGGAATTCTCAGTTGCAAAGaagttatactgccctgtgac
1.18	1	64	cgcattagtttatacaaagcGGTCTCTGAATCTATTTGGAAAATACTTTGAGACTATGTGaagttatactgccctgtgac
1.18	1	65	cgcattagtttatacaaagcTAAGCACTGAGTCAAACTATGGAGGTTTTATCTATATCCCaagttatactgccctgtgac
1.18	1	66	cgcattagtttatacaaagcCTACGAGTCTTTCAGAGAAAGCCTTCCCATGACAGGCCTGaagttatactgccctgtgac
1.18	1	67	cgcattagtttatacaaagcGTTCACCTTTTTTGCATCCTTATCCATTGGCTTCATCCTCaagttatactgccctgtgac
1.18	1	68	cgcattagtttatacaaagcTTCTAGGTTATGACTCCCAGGCTTTTGACCTTTATCCTCCaagttatactgccctgtgac
1.18	1	69	cgcattagtttatacaaagcCAGTAGAATACTCCCTTGCCCATACTTTCTACATGTGGGCaagttatactgccctgtgac
1.18	1	70	cgcattagtttatacaaagcGAAAGTTCCCTGTCAATTTACCAACTTACTTCATTAGTTGaagttatactgccctgtgac
1.18	1	71	cgcattagtttatacaaagcAGTGTCAAGACTATAGCAATAGGGGAGAAAGGTGAGACTCaagttatactgccctgtgac
1.18	1	72	cgcattagtttatacaaagcGAAGATTTATAGATAGCAAGCATACTCAAGTGGTCAGTGGaagttatactgccctgtgac
1.18	1	73	cgcattagtttatacaaagcAAGGAGACTTCAGGGATAGAGGAATCCTAGCTCAACTGATaagttatactgccctgtgac
1.18	1	74	cgcattagtttatacaaagcGCTGAAAGCAGGCTAGAGTGATCAGATATCAGGTGTGGGGaagttatactgccctgtgac
1.18	1	75	cgcattagtttatacaaagcAGTGGCCTCATCTGGTTGAAGACAGACCCAAGAATGAGGCaagttatactgccctgtgac
1.18	1	76	cgcattagtttatacaaagcGGCCACACACTTATTTGTTTTTTAATCCGTAGGCTAATCCaagttatactgccctgtgac
1.18	1	77	cgcattagtttatacaaagcGGTTTTTGGTCAAAACATTCAAACTCAACCTCACATATTCaagttatactgccctgtgac
1.18	1	78	cgcattagtttatacaaagcGATTTTTATGACTAGAAATTATGCTTGCTCCCTCAATGTCaagttatactgccctgtgac
1.18	1	79	cgcattagtttatacaaagcTATATCTGAGCTACTTAGATCGGGCTGAAACTCACTGATGaagttatactgccctgtgac
1.18	1	80	cgcattagtttatacaaagcCTAATACCATATAAACAGTGATATGCCCCTCTTTGAAGGGaagttatactgccctgtgac
1.18	1	81	cgcattagtttatacaaagcTCTTATACCCATCTCGAAACCTGTGAACACTATTCTAAGGaagttatactgccctgtgac
1.18	1	82	cgcattagtttatacaaagcTGTCTTTATTTTTCCGGTAGTTTCCTCCTGGAAAAGCCTAaagttatactgccctgtgac
1.18	1	83	cgcattagtttatacaaagcTTAGAAGGAAAACAATCTTGACTTGTCTGACCAAAAGCACaagttatactgccctgtgac
1.18	1	84	cgcattagtttatacaaagcGGCCACTTGTGATATACCACTGGGCTTGGTGAATCTTGGCaagttatactgccctgtgac
1.18	1	85	cgcattagtttatacaaagcGAATAATGTCAGAGGCTGCAGTTTGGATGGCCTCCCTCTCaagttatactgccctgtgac
1.18	1	86	cgcattagtttatacaaagcCACACCTTGTATCACTGTGCTGGTTATTGCGTCTTCTTCCaagttatactgccctgtgac
1.18	1	87	cgcattagtttatacaaagcGCAGGACAGCTTCTATTTCAAAAGCCTTAGAAGTCGTTGCaagttatactgccctgtgac
1.18	1	88	cgcattagtttatacaaagcGCACTTGAGTGCATTGCTCAATTCTTCTGTCTGTTATTCCaagttatactgccctgtgac
1.18	1	89	cgcattagtttatacaaagcGCCCGATATTCACCTATGTATTTTTCTCTTCAGCTCTGTGaagttatactgccctgtgac
1.18	1	90	cgcattagtttatacaaagcGCCAAACATCATAAAAAAGTTGTCTTCCATTTCCTTCTCCaagttatactgccctgtgac
1.18	1	91	cgcattagtttatacaaagcAAAATTACTGGGGCCAAAAACTATGTAAAGTCAGGAACACaagttatactgccctgtgac
1.18	1	92	cgcattagtttatacaaagcGTAATGTGCAGGGATCCAGCTGCTCCTTGGGTAACCTCTCaagttatactgccctgtgac
1.18	1	93	cgcattagtttatacaaagcTCTGCTTAGCTGTTCTTTGTCAGGGTTGGATATTTTGTCGaagttatactgccctgtgac
1.18	1	94	cgcattagtttatacaaagcTCTGCCGCTACCTTGCTCCAACTCCAGACTCTTCCATCCCaagttatactgccctgtgac
1.18	1	95	cgcattagtttatacaaagcCACTTCTGAATATCATGAAGGTCCAAAAATGTTCACCTGGaagttatactgccctgtgac
1.18	1	96	cgcattagtttatacaaagcCTACTAGGGTGAAGGATTCTGTAAAGTTGTCCTTACGCCCaagttatactgccctgtgac
1.19	1	1	gccatccttttgttgatccaCCCTCCTCCTCTCCACCTCCTTCAGTGGGTCCTCCCAACCtatagttacttgtcctaaac
1.19	1	2	gccatccttttgttgatccaCCAAAGCCCCACCACTTTCTCAGGTGCCTTCAATAGAGGGtatagttacttgtcctaaac
1.19	1	3	gccatccttttgttgatccaCCCTCACCTTCCAGCAAACAGGCACCATGCTGCACAGGGGtatagttacttgtcctaaac
1.19	1	4	gccatccttttgttgatccaGGACCTGGCCTTCAGATCGTCCCCTCCCGTATCCTCCAGGtatagttacttgtcctaaac
1.19	1	5	gccatccttttgttgatccaATCATCTCCACCACCATGCACTTTTATTTCTAAGCTCTCCtatagttacttgtcctaaac
1.19	1	6	gccatccttttgttgatccaCTCCCCTTCATCATAAAAACAGGCTCAAGAATTTCCTCCCtatagttacttgtcctaaac
1.19	1	7	gccatccttttgttgatccaGTCCACAACCCCCTCTCTAGTAACCTTCCATGCTCACTTCtatagttacttgtcctaaac
1.19	1	8	gccatccttttgttgatccaCTCTACCCCACTATGGCTTTCAATGGTGGCCGCTTTGGAGtatagttacttgtcctaaac
1.19	1	9	gccatccttttgttgatccaGGACGCCCTCCAGGCCTATCTGAATTAAAGAAGATAGGGGtatagttacttgtcctaaac
1.19	1	10	gccatccttttgttgatccaGAAACACTTGTCCTTGGTCTCCATGTTACTTTCCAGGCTCtatagttacttgtcctaaac
1.19	1	11	gccatccttttgttgatccaCATCCGTATTCACCAAGGCTCTGCCCAAGGCTGCGTCCTCtatagttacttgtcctaaac
1.19	1	12	gccatccttttgttgatccaCACACACTCCCCTTGGTGAACACATCCACACTCACAGCTTtatagttacttgtcctaaac
1.19	1	13	gccatccttttgttgatccaCCCAGGCTAGAACTTTCTGGAGAACTGAGACCTTACAGTGtatagttacttgtcctaaac
1.19	1	14	gccatccttttgttgatccaGCCCAGGTCATTCCACAAAATGAGGACTGTAGTGAATGTGtatagttacttgtcctaaac
1.19	1	15	gccatccttttgttgatccaGAGCACAAGTAAGTGGAGAGTTTCAAGAGACTCCTGGCCCtatagttacttgtcctaaac
1.19	1	16	gccatccttttgttgatccaGCCACAGTCTGTTCCAACGCTGGAGCAAAAGGTACCATTCtatagttacttgtcctaaac
1.19	1	17	gccatccttttgttgatccaGGATCCCGGCAGCAGCTGCAGCAATTCTCCTCTTCTGGGGtatagttacttgtcctaaac
1.19	1	18	gccatccttttgttgatccaTGGCATCATCAAGGTGCTCAGTGAGGCCAGGTGTGGTGGCtatagttacttgtcctaaac
1.19	1	19	gccatccttttgttgatccaGCTACTCAGGAGGCTGGAGGTGCTTGAACCTGGGAGGTGGtatagttacttgtcctaaac
1.19	1	20	gccatccttttgttgatccaGGGGACCCTGGCAGGTGAAGTGGGGCAGGCTGTTGACAACtatagttacttgtcctaaac
1.19	1	21	gccatccttttgttgatccaGGTTGTCAAGGTCAAGATGCTGCCAGCCAAGGACTGCCACtatagttacttgtcctaaac
1.19	1	22	gccatccttttgttgatccaGTGACGCAACCTATGAGACCAAAGGGAGCCAAGAGGAGGAtatagttacttgtcctaaac
1.19	1	23	gccatccttttgttgatccaTCTTCTGAGCCCCTCAGTCTGCACCCCTAAGAGTAGAATGtatagttacttgtcctaaac
1.19	1	24	gccatccttttgttgatccaGCTCCAAGGATACCATCAAGAAGAAGCTGACAGGGATCCTtatagttacttgtcctaaac
1.19	1	25	gccatccttttgttgatccaGGTCAAGGACCTCTGCACCCAGGTGGACAAGCTAGGGGCAtatagttacttgtcctaaac
1.19	1	26	gccatccttttgttgatccaCAACCCTTGGTGAGCCCCCTCCGGCCTCCTGCCTGGAGCAtatagttacttgtcctaaac
1.19	1	27	gccatccttttgttgatccaGGGCAATCCCTTCACCGCAGTTAACCTAAGTTAGGAGTTAtatagttacttgtcctaaac
1.19	1	28	gccatccttttgttgatccaTGTAGCTCCCACTACAGCAACAGACACCTTTTTTGTGCTCtatagttacttgtcctaaac
1.19	1	29	gccatccttttgttgatccaACAGAAAGATTTCGAGGGATGGAAAAGCACACAGTTTGGCtatagttacttgtcctaaac
1.19	1	30	gccatccttttgttgatccaGAGGTGGCTGAAGGTGGTCTGGACAGGTGAGCAGGGCCTGtatagttacttgtcctaaac
1.19	1	31	gccatccttttgttgatccaCCCCATGCTGGGCTATGACATCTGTATCACCAGAATACAGtatagttacttgtcctaaac
1.19	1	32	gccatccttttgttgatccaGATTTACACTTTAGAATGCCTGCCACTGGGTAGAGAAGAGtatagttacttgtcctaaac
1.19	1	33	gccatccttttgttgatccaCGGACAAGGAGACCCTTTAGGAAGTTGATGAGAAGCGACCtatagttacttgtcctaaac
1.19	1	34	gccatccttttgttgatccaCAGCTGTTAAATCCTTAAGGCAGTTTTAAGGAAAATAGCCtatagttacttgtcctaaac
1.19	1	35	gccatccttttgttgatccaTAACATGTCCAGTAAACTGAGGATTTGCTGCTTTGCCAAGtatagttacttgtcctaaac
1.19	1	36	gccatccttttgttgatccaGTATGTATTCCTTCAACTCCTCTTCATGTTACATTGTCGCtatagttacttgtcctaaac
1.19	1	37	gccatccttttgttgatccaCCCAAGCCCCAACCTCTCTGAGCTCTTCTCCCAGCCCTCCtatagttacttgtcctaaac
1.19	1	38	gccatccttttgttgatccaCTTTCTTTGATACCATCTTCCTCCCTCTTCCCTGACTTCCtatagttacttgtcctaaac
1.19	1	39	gccatccttttgttgatccaGAGCCAGTGTTCAGCCGGCCTTGAGCCTGGTCCCTTACGCtatagttacttgtcctaaac
1.19	1	40	gccatccttttgttgatccaAGAGCAACTCACACATAGTGCCCACCACCCACTTCCTCCCtatagttacttgtcctaaac
1.19	1	41	gccatccttttgttgatccaAGGAATCTGTCCTCCCGAAGGCCCTTACATCCTAGCAGGAtatagttacttgtcctaaac
1.19	1	42	gccatccttttgttgatccaGCCCCAAGGCAGTGGCGAAACAGTGCAAAGAAAGGCCGGAtatagttacttgtcctaaac
1.19	1	43	gccatccttttgttgatccaCCTGCGCCTTGGAAGAAGGGCCACCTGGTTCTCACAGGCGtatagttacttgtcctaaac
1.19	1	44	gccatccttttgttgatccaTGTCCCCAGCAGAAGAGAAATCCAAGGAGGTATCTCAGGGtatagttacttgtcctaaac
1.19	1	45	gccatccttttgttgatccaCCCTTGACCCCTTGGCCCTGCTCCCGCGTTGAGTTTGCTCtatagttacttgtcctaaac
1.19	1	46	gccatccttttgttgatccaCAGCCTCAGAGCTGACGGTCACGGTCTCTCTCTAGGTGCCtatagttacttgtcctaaac
1.19	1	47	gccatccttttgttgatccaGGCTGGCTGCTCAGCTTAGCTCACATGCTTCCTCCACAGCtatagttacttgtcctaaac
1.19	1	48	gccatccttttgttgatccaAGGAGAGGGTGTGACACTGACGGAATAACCAGCAAGTACGtatagttacttgtcctaaac
1.19	1	49	gccatccttttgttgatccaCTTGGAGGGAATTGAGGGACACAGATGGTGATTGACAGGGtatagttacttgtcctaaac
1.19	1	50	gccatccttttgttgatccaCCCATGCATGGGGAGAAGGATACGAAGAGAAGTTGTTATTtatagttacttgtcctaaac
1.19	1	51	gccatccttttgttgatccaTTGGGAATGAAACTGAGGCCTAGAATGTCATTCTAAAGTTtatagttacttgtcctaaac
1.19	1	52	gccatccttttgttgatccaGGCATCGGACACACATTGATGGCTATTAAGCAGGACAATGtatagttacttgtcctaaac
1.19	1	53	gccatccttttgttgatccaCAAGGAACCACAGGTCATGACAGTAACCTTCCTAGACTGCtatagttacttgtcctaaac
1.19	1	54	gccatccttttgttgatccaGGAAAAGGGGTAACTACTTGTGGAAAGACAGTAGGGTAAGtatagttacttgtcctaaac
1.19	1	55	gccatccttttgttgatccaCCTGATCCTGAAGATTTATGGTTAAGGATGATGGGGAAAGtatagttacttgtcctaaac
1.19	1	56	gccatccttttgttgatccaAACATTAAAATACTTCTGGGCCGGACGCGGTGGCTCACGCtatagttacttgtcctaaac
1.19	1	57	gccatccttttgttgatccaAGGCCAAGGCAGGCGGTTCACCTGAGGCCAAGAGTTCAAGtatagttacttgtcctaaac
1.19	1	58	gccatccttttgttgatccaCCATTGCACCCTAGCCTGGGCAACAAGCACAAAACTTCATtatagttacttgtcctaaac
1.19	1	59	gccatccttttgttgatccaGCCCTCCCATGGTCATTGCCTCCTTAACCTCAATCCCAGGtatagttacttgtcctaaac
1.19	1	60	gccatccttttgttgatccaGATGGTGGGGAGTTGTGGTGGTGGGGTGGTGGGGTGGGGGtatagttacttgtcctaaac
1.19	1	61	gccatccttttgttgatccaCCATGGCCCATGTCCTGTGCGCAGACTGGTTGATGCCTGCtatagttacttgtcctaaac
1.19	1	62	gccatccttttgttgatccaTGGGATCTAAGTCCTAGGTGAGAGCAGACCTCTTGTGGAGtatagttacttgtcctaaac
1.19	1	63	gccatccttttgttgatccaGGAAGGCTGGGCCACCAAAGAGTAGTTGATGGATGAGGAGtatagttacttgtcctaaac
1.19	1	64	gccatccttttgttgatccaTGTATTTGGTTCTTGTCCCAGTTTCCTGGCACACAGCTCCtatagttacttgtcctaaac
1.19	1	65	gccatccttttgttgatccaGGAATCTCCAAAGGGATAAGTATTTTTGTATGCTAATGAGtatagttacttgtcctaaac
1.19	1	66	gccatccttttgttgatccaGGAACTTCTATCTCCACCCCACCTTCACCTCCAGGGAGGGtatagttacttgtcctaaac
1.19	1	67	gccatccttttgttgatccaGGCTGATGGCTGAGTTATTCACTAATGGCCAATGATGTAAtatagttacttgtcctaaac
1.19	1	68	gccatccttttgttgatccaCTGGGGTCCTGGATGTGTGGAGGTGTCTGGAGGGTGGTGCtatagttacttgtcctaaac
1.19	1	69	gccatccttttgttgatccaCTCTGTGCTCCTCCCCACCTGCCTTGCCCTATGCATCTCCtatagttacttgtcctaaac
1.19	1	70	gccatccttttgttgatccaATGTGAGTAACTGTTTCCCTGAGTTGTGAGCCATCCTAGCtatagttacttgtcctaaac
1.19	1	71	gccatccttttgttgatccaGCCGGTAGATTGGAAGCATAGGTGGGCCAGGCACAATGGCtatagttacttgtcctaaac
1.19	1	72	gccatccttttgttgatccaGGTGGGTGCTGAGTTCCGGGAGTTTGTGACCAGCCTGGGCtatagttacttgtcctaaac
1.19	1	73	gccatccttttgttgatccaGGCATGGTGGCACGTACCTGTGGTCCTAGTTACTCAGGAGtatagttacttgtcctaaac
1.19	1	74	gccatccttttgttgatccaGCAGTGAGCCAACGCTGCACTCATCCTGGGCAACAGAGTAtatagttacttgtcctaaac
1.19	1	75	gccatccttttgttgatccaCGAACCCAGAAGTACAGGTGACAACATGCTATGGACTTGCtatagttacttgtcctaaac
1.19	1	76	gccatccttttgttgatccaGCCCATTGGTGTCCGCTGGAGAATTGCTTGGTTTGCAGGGtatagttacttgtcctaaac
1.19	1	77	gccatccttttgttgatccaGTTGACTGGGGAGCTCTGTGCTGTGGGGAGTGTGAGTAGGtatagttacttgtcctaaac
1.19	1	78	gccatccttttgttgatccaCTAGCTCTTATACCCTTCTGTGGAGCTCACTGTCTGTGGCtatagttacttgtcctaaac
1.19	1	79	gccatccttttgttgatccaTTAGCTGGGACTAGGATCCTCACCAGCCAATTTCATGCTGtatagttacttgtcctaaac
1.19	1	80	gccatccttttgttgatccaGTCATCATTCTATTTATCTTTTACCCTGCCCTAGGAAACCtatagttacttgtcctaaac
1.19	1	81	gccatccttttgttgatccaAAAAAAGGAAGATGAGCAGCTAACTCGGATTTGCCACTGGtatagttacttgtcctaaac
1.19	1	82	gccatccttttgttgatccaACCAAATCACAAAAGAGATTAGAGAGCTTCCGTCTGACCCtatagttacttgtcctaaac
1.19	1	83	gccatccttttgttgatccaCCAAAGTGGAGAGTGACAGTATCATCTATTTATAACCATCtatagttacttgtcctaaac
1.19	1	84	gccatccttttgttgatccaTAAGTGGCTTCCGCCTGCTTTGCCTGTTCATTTAGCCAAGtatagttacttgtcctaaac
1.19	1	85	gccatccttttgttgatccaTGACCTCAAGGAAACATCTTAGGCTTATAATATTCAGTCCtatagttacttgtcctaaac
1.19	1	86	gccatccttttgttgatccaGAAAGGCTTTTAAAGGATAAGAGAAGCCAGGTATGGTGGCtatagttacttgtcctaaac
1.19	1	87	gccatccttttgttgatccaGGGAGGTCGAGATGGGAGAAGCGCTTGAGTCCAGAGGTTCtatagttacttgtcctaaac
1.19	1	88	gccatccttttgttgatccaGATTGCTTGAGCCCAGAGGTTGAGGATGCAGTGAGCTGTGtatagttacttgtcctaaac
1.19	1	89	gccatccttttgttgatccaCTCCAGCCTGGGCAATGGAGTAAGACCACATCTCAAAAAAtatagttacttgtcctaaac
1.19	1	90	gccatccttttgttgatccaAACAGGTCAGTGGTGACTCACTAAGGTAAGCAGTATAGCCtatagttacttgtcctaaac
1.19	1	91	gccatccttttgttgatccaAACATTCATGGTAACACTATTCATAATTGCCAAAAGGTGGtatagttacttgtcctaaac
1.19	1	92	gccatccttttgttgatccaCATCAACTGATGATGGGATAAACTAAAGGTAATATCCCCAtatagttacttgtcctaaac
1.19	1	93	gccatccttttgttgatccaGGAATGAAATGCTGATATGTGCTACAATGTGGATGAACTGtatagttacttgtcctaaac
1.19	1	94	gccatccttttgttgatccaCAGGGAGGACTGCTCAATAGGTGTGGGGTTTCCGTTTGGGtatagttacttgtcctaaac
1.19	1	95	gccatccttttgttgatccaCTCTGTAATTAGATTGTGGTGATGATTGCACAGCATTGTGtatagttacttgtcctaaac
1.19	1	96	gccatccttttgttgatccaTGCCACTGAATTGTACACTTTAACATGGTAAAATTGGTACtatagttacttgtcctaaac
1.20	1	1	gattactgctaccattgatcGAGATCATTGGAGTCAACTGGTCAACTGTTGTGACCTACGggttacctcttatctagtgg
1.20	1	2	gattactgctaccattgatcTTTCTGGACTGTGTCTTTATTACTGACAGATCATTGTGGCggttacctcttatctagtgg
1.20	1	3	gattactgctaccattgatcAGGCCAACTCTTTGGTCCCAGGAACCCTGAAGACCTCAAGggttacctcttatctagtgg
1.20	1	4	gattactgctaccattgatcCTGAATGCCTGATAAATCCCAGGCCTTATTCTAGTCTGAGggttacctcttatctagtgg
1.20	1	5	gattactgctaccattgatcCACTGTCTCTTCTCCTAAGGTACCCACAGTCTCACTGGGGggttacctcttatctagtgg
1.20	1	6	gattactgctaccattgatcGGAATTGACTTCACCCAGGGTGACAAGTAAAGTTCCCCTCggttacctcttatctagtgg
1.20	1	7	gattactgctaccattgatcGGCTCTAATGTCTCAGGAGTGTTCTTAATGCATCATCCAGggttacctcttatctagtgg
1.20	1	8	gattactgctaccattgatcGCCTCAGCCTGGCATAGTGGAGTGGTTTGGGGCAGAGTAGggttacctcttatctagtgg
1.20	1	9	gattactgctaccattgatcGCACTGAGGACCCCTGCTTCTATGTGGACTCTCACATGGCggttacctcttatctagtgg
1.20	1	10	gattactgctaccattgatcCCCAGGTGGGAAAAGGGCTGGCCTGAGGTTCTACTGCTGCggttacctcttatctagtgg
1.20	1	11	gattactgctaccattgatcCAGCGTGTCAGACCGAGCTCCCTGCACCATCCTCCCCCGCggttacctcttatctagtgg
1.20	1	12	gattactgctaccattgatcGCACAGTATCGACACTTGAGATGGACTGGAAGGCCCTGAGggttacctcttatctagtgg
1.20	1	13	gattactgctaccattgatcGCAGCCAGTCTTCTCCAGTGGGCAACAAAGTGGCAGGCACggttacctcttatctagtgg
1.20	1	14	gattactgctaccattgatcGGGAGTCGTGGGGAGCCCGAGCGTTTGGTCAAACCACCAAggttacctcttatctagtgg
1.20	1	15	gattactgctaccattgatcTGCATAGGCAGCACGCTTCTCCTGGGGGCAGCTTGGCAGCggttacctcttatctagtgg
1.20	1	16	gattactgctaccattgatcCAACTCCACAGGCCTGCCACACCATCCCACCAGCCTTTGCggttacctcttatctagtgg
1.20	1	17	gattactgctaccattgatcGGCAGGTGCCTATGTTTGATCCCCTGCAGAGAGAAGGAAAggttacctcttatctagtgg
1.20	1	18	gattactgctaccattgatcGCAGAGGAACAGAAAAAGCCTGCCAGCAAGCAGCCCGTGCggttacctcttatctagtgg
1.20	1	19	gattactgctaccattgatcGAAGAGAGGGGGCGGTGGCTGTGTTCATCCTGGGGAGTAGggttacctcttatctagtgg
1.20	1	20	gattactgctaccattgatcCAGACAAGGTTCAAGAGGATGAAATGAACTCCTCCTTCAGggttacctcttatctagtgg
1.20	1	21	gattactgctaccattgatcCCCTGCTCTACTCCATTGTCTGGGCCAGTACCTATGGAAGggttacctcttatctagtgg
1.20	1	22	gattactgctaccattgatcCCTCTCCCCACCCTGCTACCCAGCCCAAAGTAGAACCCAGggttacctcttatctagtgg
1.20	1	23	gattactgctaccattgatcCACAGAGGACATAATCACACTCACACACACACACACAGAGggttacctcttatctagtgg
1.20	1	24	gattactgctaccattgatcCACTCTCACACACACACAGGACATAATCACACACACACACggttacctcttatctagtgg
1.20	1	25	gattactgctaccattgatcCACTCACACTGGACATACACACACACACACTGGCACACGCggttacctcttatctagtgg
1.20	1	26	gattactgctaccattgatcATGTACTCATACACGTGCTCAGACTTGCACATACACTCAAggttacctcttatctagtgg
1.20	1	27	gattactgctaccattgatcGCTCCCAGGTGCAAACACACACGCTCCCAGGTGCAAACACggttacctcttatctagtgg
1.20	1	28	gattactgctaccattgatcGCCAGGCAGAGAGTCCTGGTGGGAGGCTTTCAGCCCTGCGggttacctcttatctagtgg
1.20	1	29	gattactgctaccattgatcCACACCTCCAAATCTTACCCACATGTAGGTGCCCCCAGCCggttacctcttatctagtgg
1.20	1	30	gattactgctaccattgatcGGGAACTGCTTCCACTGCACAAAGAGGGGTCTTAGCAGCCggttacctcttatctagtgg
1.20	1	31	gattactgctaccattgatcCCCCTGGCCATAGCTAATGAGTTTACAGACTGGAGTCCTGggttacctcttatctagtgg
1.20	1	32	gattactgctaccattgatcTGGGGAAGGGCCACAGATTCCACCACAGGGTCCCTGAAGAggttacctcttatctagtgg
1.20	1	33	gattactgctaccattgatcGGGTTCTGTGAGATAGTAGAGTCTGCTGCCTGTGAACACCggttacctcttatctagtgg
1.20	1	34	gattactgctaccattgatcTCCACTCCTGCCCATGTCTCCAGCTAGAAGAAATCTGTTCggttacctcttatctagtgg
1.20	1	35	gattactgctaccattgatcGGCCTCATTTTCTTCCCTGTACCATTCATTTCTCTCTTACggttacctcttatctagtgg
1.20	1	36	gattactgctaccattgatcCTCCCAAGTAGCTGCGACTATAGGTGCACCACCACAGCTGggttacctcttatctagtgg
1.20	1	37	gattactgctaccattgatcGCCCAGGCTGGTGTCAAACCCATGAGCTCAAGCGATCCTCggttacctcttatctagtgg
1.20	1	38	gattactgctaccattgatcGGTGTAAGCCATCACACCTGACCAGAAGCCATATTTTACTggttacctcttatctagtgg
1.20	1	39	gattactgctaccattgatcAGCCCACTTAGCAATTAGCACTGTGCCTTCCACACAATAGggttacctcttatctagtgg
1.20	1	40	gattactgctaccattgatcTGTTGTACGAATGTGCAAATGCATGATTGAATAAGTGAGCggttacctcttatctagtgg
1.20	1	41	gattactgctaccattgatcCTTTTCCTCCAGGAATTTATGGGGTCTTGGTCTCAGAAGCggttacctcttatctagtgg
1.20	1	42	gattactgctaccattgatcGTTGACATCAAACATGTGCCAGACCCTGTACAAAGAGGACggttacctcttatctagtgg
1.20	1	43	gattactgctaccattgatcGGAACACAGCTCCCCGCCCCGTTCACCCTGTACACAGCCCggttacctcttatctagtgg
1.20	1	44	gattactgctaccattgatcGTTCCCGGGAACAGCAGAGGTAGGAAAGTCACAAATTGTAggttacctcttatctagtgg
1.20	1	45	gattactgctaccattgatcGGCTGAGTAAGAGTTTGTGACCTGATAGACGATGGCTGGCggttacctcttatctagtgg
1.20	1	46	gattactgctaccattgatcCTGCCTATGCCAGGATCCTCAGAGTGAGTAATGCTCCTCCggttacctcttatctagtgg
1.20	1	47	gattactgctaccattgatcATCACACTCAGAGTGGGAGGATGGAAGATACAATTGGGGCggttacctcttatctagtgg
1.20	1	48	gattactgctaccattgatcGGTGCTGGTGCTTCTGTCCCTCTGGAATGAGAGGAAAGGCggttacctcttatctagtgg
1.20	1	49	gattactgctaccattgatcGTGCAGAAAGTGGAGAAATGAGAAAGGAGAGAGAGTGGTGggttacctcttatctagtgg
1.20	1	50	gattactgctaccattgatcGACGATGCCTGTGACAGAAAAGAAATTCTCTTCTCTGACGggttacctcttatctagtgg
1.20	1	51	gattactgctaccattgatcCGCTGCAGAGCTCAGGCGGAGATTCACACACTCTCTAGCCggttacctcttatctagtgg
1.20	1	52	gattactgctaccattgatcGACCCTTCCTCCTTTCTGAAGGCAGCATTTCTCATCTCCCggttacctcttatctagtgg
1.20	1	53	gattactgctaccattgatcACCTCCTGATAGGCTCCTGTCTGCCAACATCGATTGTTCCggttacctcttatctagtgg
1.20	1	54	gattactgctaccattgatcTAAACCTCTCCTTACACAGGGGACCAGACTCTATTGAGTCggttacctcttatctagtgg
1.20	1	55	gattactgctaccattgatcAGGGTCAGAGAAATATTTCAAGATGGGAAGGAAGTGTGCCggttacctcttatctagtgg
1.20	1	56	gattactgctaccattgatcGAGAGGGTCACAGTGTAATGTAGTAATCTCTAAATTGGACggttacctcttatctagtgg
1.20	1	57	gattactgctaccattgatcGGGAATCACTTATTTGGTAGGTTGCTTTAAGGATCCAACGggttacctcttatctagtgg
1.20	1	58	gattactgctaccattgatcCCTTCTGGGTTCCATAAATATTTATTTCATCCCAGCCTCCggttacctcttatctagtgg
1.20	1	59	gattactgctaccattgatcACAACATTCTCCAGAGGCAGGAAAGACTAAAGCAGTTGCCggttacctcttatctagtgg
1.20	1	60	gattactgctaccattgatcTCAGGGAGGTTAAGAGACTTGCCCAGAGCTATGTGGAGACggttacctcttatctagtgg
1.20	1	61	gattactgctaccattgatcCCTTTCTGTGGTCCTCAAAGACAGCATACTTACCTGGGAGggttacctcttatctagtgg
1.20	1	62	gattactgctaccattgatcAACTCCTGGCATTTCTGAGCAGAGAAGCAGCCCATGTGGCggttacctcttatctagtgg
1.20	1	63	gattactgctaccattgatcGAGCCAGCTGACACCTGATGCCAGAAATGCAATGGGTGAGggttacctcttatctagtgg
1.20	1	64	gattactgctaccattgatcGGGGGGTGGGGTGTGTGGGGGGCGTGCTATGCATAGGGAGggttacctcttatctagtgg
1.20	1	65	gattactgctaccattgatcAGATGTCAGCAGGGTCATGTTCTCTCTGAAGGTGCTAGGGggttacctcttatctagtgg
1.20	1	66	gattactgctaccattgatcCAGTCTCTTGTTTCCGTAGTCACACAGTGATCTGCCAGGGggttacctcttatctagtgg
1.20	1	67	gattactgctaccattgatcGCACCTGTACCAGAATGACCTCATCTTAACTGAGATGGCCggttacctcttatctagtgg
1.20	1	68	gattactgctaccattgatcCCACATTCTGAGGCTCCAGGTAGGACACAAATTTTGGGGGggttacctcttatctagtgg
1.20	1	69	gattactgctaccattgatcAACCCAGCACAATAAGAAAATGAGAGCCAAGCTGAGGAGGggttacctcttatctagtgg
1.20	1	70	gattactgctaccattgatcGACAGACAAAGTAGAGAGTGAGACAGAGACCAGAGGAGACggttacctcttatctagtgg
1.20	1	71	gattactgctaccattgatcGCACAGATACACAGACCCCTGCACACACCATGTGGGAGACggttacctcttatctagtgg
1.20	1	72	gattactgctaccattgatcCCCCCAAATATGCACCTTCTCTCCCACTAGATGCCCACTGggttacctcttatctagtgg
1.20	1	73	gattactgctaccattgatcGGCCCCAGTAAGAGAGACCAGTTAGTCCGTTGGCCCTCACggttacctcttatctagtgg
1.20	1	74	gattactgctaccattgatcCCTCCCATGACTCTGGCTCCAGGGGCTTCCAGTTTTCAACggttacctcttatctagtgg
1.20	1	75	gattactgctaccattgatcTGGGCCACTCAGGAGATGCGATGATGACACTTCCCCCTTGggttacctcttatctagtgg
1.20	1	76	gattactgctaccattgatcAGCTTCTGGCAAGCTGCTTAGGGTCAGACTGTCCCCATTTggttacctcttatctagtgg
1.20	1	77	gattactgctaccattgatcCTACAGATTCCATGTCCTGGTCTTTTCCAACTCACTGGAGggttacctcttatctagtgg
1.20	1	78	gattactgctaccattgatcGGTGCTAGCCACTTTAGTATCAGCCAAAACTGACACCAGGggttacctcttatctagtgg
1.20	1	79	gattactgctaccattgatcGGCCTTGGGGCTGGCAGAACACCAGTGTGCAGTGTGTGTGggttacctcttatctagtgg
1.20	1	80	gattactgctaccattgatcGTGTGTAAGGGGGAGGTTTTCATGGAGAAATAGGTGGAGGggttacctcttatctagtgg
1.20	1	81	gattactgctaccattgatcAGCCATTTCCAAGTTACGGGGCTCTAGAACCCTCTTTGTCggttacctcttatctagtgg
1.20	1	82	gattactgctaccattgatcTCACGCATTCACTCAGAACAGAAAGTCACATAGGACAGCCggttacctcttatctagtgg
1.20	1	83	gattactgctaccattgatcAAGATGTGCTAAGTCTCCCCTTGCTTTATTTTCTTTTGCCggttacctcttatctagtgg
1.20	1	84	gattactgctaccattgatcAGTGAGTTTGGCTTTAGGATAATAGTCCCCACTCCTTCCCggttacctcttatctagtgg
1.20	1	85	gattactgctaccattgatcCCAGCCTGACCTGGCCAGTAGTGTGACGGGGGAGATGTGGggttacctcttatctagtgg
1.20	1	86	gattactgctaccattgatcGGGCAGACACCACCATAGCATCGTGCTCAGCCGCTGTGCCggttacctcttatctagtgg
1.20	1	87	gattactgctaccattgatcCTGGGCTCCCCAGTCCTCTCACCTCCCACAGCAGGAAAGGggttacctcttatctagtgg
1.20	1	88	gattactgctaccattgatcCGCAAGCCCATCTCCAGGGACAGCCACAGAAAGAGCAGTGggttacctcttatctagtgg
1.20	1	89	gattactgctaccattgatcGGCCACACAATGGAGCATATGCCTTAATTGTCATAGCAGCggttacctcttatctagtgg
1.20	1	90	gattactgctaccattgatcACCACGGTTACAGTGGTCTATGTTAAGTACTGAAGGTATCggttacctcttatctagtgg
1.20	1	91	gattactgctaccattgatcAGCAAGAAAAAGGAAGTGTAGGGGCTGAGTGCTCAGGGTCggttacctcttatctagtgg
1.20	1	92	gattactgctaccattgatcCTTTCACCTGAAGGCAGGCTTTCCCATCGCCCCCACAGGGggttacctcttatctagtgg
1.20	1	93	gattactgctaccattgatcTGGGGCCTCTTCTAACTCTGGATCTCTCCTCTGCCAGGTGggttacctcttatctagtgg
1.20	1	94	gattactgctaccattgatcCATTCTCACAATCAACTATGGCACCCTAACCCGTGGGCAGggttacctcttatctagtgg
1.20	1	95	gattactgctaccattgatcGGAGGTGGTTATTACTGACCTGCCTCCCCTCCTCAGGGTTggttacctcttatctagtgg
1.20	1	96	gattactgctaccattgatcAGAGAAGGCCAGACAGCCCAAGGGTATGAAATACAGTGAAggttacctcttatctagtgg
1.21	1	1	actggattcgtatgtactacACCAAACACAGCCCAGGCATTCAAAGCTGAACTTCTTTCCaggtatattacaggtctagt
1.21	1	2	actggattcgtatgtactacCGGATCTGGCTACATGGGAATCCGGCAGAGGACATGTCCCaggtatattacaggtctagt
1.21	1	3	actggattcgtatgtactacACTCATTGAATTACTGTGGCCCCAGGAGGTACATTTTTCTaggtatattacaggtctagt
1.21	1	4	actggattcgtatgtactacGCTTCAAAAGCACCAGTGATATTCTTGTATATCTCTGTCCaggtatattacaggtctagt
1.21	1	5	actggattcgtatgtactacTGTGAATAGCACTATGCAAGACACAACAGAAGACATACAGaggtatattacaggtctagt
1.21	1	6	actggattcgtatgtactacTCTATCTTTAAGAAGCTTACCATTCAGAAGGAGAAACCAGaggtatattacaggtctagt
1.21	1	7	actggattcgtatgtactacGGAGGATCACGAGGTCAGAAGATCAAGGTCATCCTGGCTAaggtatattacaggtctagt
1.21	1	8	actggattcgtatgtactacGAGGCAGAGGTTGCATTCAGCTGAGATGGCGCCGCTGCACaggtatattacaggtctagt
1.21	1	9	actggattcgtatgtactacGGGGGAACTGTGTGGGATGGCAGAGTGTAAATGCCCAGGGaggtatattacaggtctagt
1.21	1	10	actggattcgtatgtactacACCCAGCTTTTTGTGCAATGGTGAAAAAGGCTCCAGCTTGaggtatattacaggtctagt
1.21	1	11	actggattcgtatgtactacTTCTGGAAGAGGACTGGTCCCGAGAGAGGAATGATCCAGGaggtatattacaggtctagt
1.21	1	12	actggattcgtatgtactacGTCTGTGTCATGGGATGAGGAAGATAATTCCGAACACAGCaggtatattacaggtctagt
1.21	1	13	actggattcgtatgtactacACTCCAGTTCAGCTTAGTCTGAGTATGATGGGAAGCAGAGaggtatattacaggtctagt
1.21	1	14	actggattcgtatgtactacTGTGACATGAGCAACTCTGCATTGGAATTCCCTCTAGCAGaggtatattacaggtctagt
1.21	1	15	actggattcgtatgtactacGGTGCCCTGAAGTCACAGCATGGTGCCTGGCAGAGCTGGCaggtatattacaggtctagt
1.21	1	16	actggattcgtatgtactacCCATGCCTTGCCAACTGCCTGAGGGTGGTCAGTCAGGAGAaggtatattacaggtctagt
1.21	1	17	actggattcgtatgtactacAAACCCAACACAGCGTTAGCAGCAGCCACGGAGAGACTGCaggtatattacaggtctagt
1.21	1	18	actggattcgtatgtactacGAAATGTACCAGCCATGCCCAGTAGAGCAGCAACAACCCCaggtatattacaggtctagt
1.21	1	19	actggattcgtatgtactacCAGCTGTGTCCCACAACATAAGCTCCAACTTATCTGTGGCaggtatattacaggtctagt
1.21	1	20	actggattcgtatgtactacACTGTCCGTAGGGTAAAAACTTCCAGGGGTTGAGGGGACCaggtatattacaggtctagt
1.21	1	21	actggattcgtatgtactacGCATGCCTCACAGATATCTGCAGGAAGGAGAGATCTTGAGaggtatattacaggtctagt
1.21	1	22	actggattcgtatgtactacGTCATTTCTCAATGCAAGTGTAGGAAAGACAGCCTTTAGCaggtatattacaggtctagt
1.21	1	23	actggattcgtatgtactacAGGTATGTGTACAGAAATAGTGTCTTTATGCCTCATGTTGaggtatattacaggtctagt
1.21	1	24	actggattcgtatgtactacGTGAGGCTCAGAAGAAAGAAAGCCAAGCACTGACTGGTGGaggtatattacaggtctagt
1.21	1	25	actggattcgtatgtactacCAGCCCAGGGATCTTTGCATGACACTATAAGGACTCAGGGaggtatattacaggtctagt
1.21	1	26	actggattcgtatgtactacGAAACAATAAGCCTGACCATTTGATTCTAGAAAGTGTTAGaggtatattacaggtctagt
1.21	1	27	actggattcgtatgtactacGGTGAATTTGTGCAAGAATGGTTAAGATGCTCTTTCCTGGaggtatattacaggtctagt
1.21	1	28	actggattcgtatgtactacTGGAAATGTAAATGCCAGGATTGATTTCTGGAATAATGCCaggtatattacaggtctagt
1.21	1	29	actggattcgtatgtactacGAAGCAAACATTGAGGGGGGAAGTGAAGAACGGAGGCACGaggtatattacaggtctagt
1.21	1	30	actggattcgtatgtactacGCCACATGAGAAGCCTGGAGTGTCTACGTGAATGAGGTGGaggtatattacaggtctagt
1.21	1	31	actggattcgtatgtactacCTGGTGTGATTTACTTGACATAAGTGACAGCCCGAAACAGaggtatattacaggtctagt
1.21	1	32	actggattcgtatgtactacCTGTCAAACAATTTGTTTCACTGTTTCTTGACTGTCCGGCaggtatattacaggtctagt
1.21	1	33	actggattcgtatgtactacCCTAACCTGCCTGTTTCCTTGACCAGTCAAGTCAAAACAGaggtatattacaggtctagt
1.21	1	34	actggattcgtatgtactacGGCTCAGAAGTCTGAGTCATTGCCCTGAGAACCCCAGATTaggtatattacaggtctagt
1.21	1	35	actggattcgtatgtactacGAACCACATGATTGCAACCTTGCCGCTGGGGGTTGTTAGCaggtatattacaggtctagt
1.21	1	36	actggattcgtatgtactacGCCTGAGCCAGTATCCTTGACTGCAGGGCTGCTTTGGTTGaggtatattacaggtctagt
1.21	1	37	actggattcgtatgtactacTCCTCAAGAGTTACACTTTAGTGGGTTTCTCCTAGGGGCCaggtatattacaggtctagt
1.21	1	38	actggattcgtatgtactacTACATGATCCAGCTGTCTCTGCTACTCCAACCCTCTCTGCaggtatattacaggtctagt
1.21	1	39	actggattcgtatgtactacGAGCTTTCCACGTGAAGTCTGAAGTCCCCACAAAGGAAAAaggtatattacaggtctagt
1.21	1	40	actggattcgtatgtactacATTCCTGGGAAGTGGCAGTGGCTTACTAGGTCTCTGGTCCaggtatattacaggtctagt
1.21	1	41	actggattcgtatgtactacCCCTTTGAGGCCCAGACTAGATGCCACCACCTCCATGAGGaggtatattacaggtctagt
1.21	1	42	actggattcgtatgtactacCCCTTCTCTGTGTCCTTAGATTCCACTTCTCCATTCCCTGaggtatattacaggtctagt
1.21	1	43	actggattcgtatgtactacGCTGATGTCATCTACAAATGTGTCAGCTCCCTGATGCTGGaggtatattacaggtctagt
1.21	1	44	actggattcgtatgtactacGGAAAAGCCTGAGGATGAGGCAAGGGGAAAGGAGGGAGGGaggtatattacaggtctagt
1.21	1	45	actggattcgtatgtactacCCATGGAAGAGGGTACAGGGTGGTGGGAGGAGCTTGCAGGaggtatattacaggtctagt
1.21	1	46	actggattcgtatgtactacCAGAAAGTGGTCAGAAGTCAGTGAAGGGCTGCAGTTGGAGaggtatattacaggtctagt
1.21	1	47	actggattcgtatgtactacCTTCCTTGTGGGAAGGGGAGGAAGGTGAGGACGGCAGGGAaggtatattacaggtctagt
1.21	1	48	actggattcgtatgtactacCTCATCCCAGGCTACCTCTCCTTCCCATTTCTTCCAGAAGaggtatattacaggtctagt
1.21	1	49	actggattcgtatgtactacCCAGCCTCTGTGACACCTCGTTATTCTGTCACCAGTCCTCaggtatattacaggtctagt
1.21	1	50	actggattcgtatgtactacGCCTATTCTTCTCTCCATAGCTCCAGCACCAGAGGAATTCaggtatattacaggtctagt
1.21	1	51	actggattcgtatgtactacCCCTGAGTCTGCTCCGTCTTTCAGGTGTAAATAAAACATGaggtatattacaggtctagt
1.21	1	52	actggattcgtatgtactacACACACACACGTACATATGTACATACAGGGGTGAGATTTTaggtatattacaggtctagt
1.21	1	53	actggattcgtatgtactacCCTCAGAAAGGATGTTGAGTCTTCAATAACACTAGGAAGGaggtatattacaggtctagt
1.21	1	54	actggattcgtatgtactacACTGTTGACAGTGTAAATGACAGGCCAATCCCTGGAGTCCaggtatattacaggtctagt
1.21	1	55	actggattcgtatgtactacTAATAAAGAGCAGCCTGTACCAAGAAATTGTCTTTGAGGGaggtatattacaggtctagt
1.21	1	56	actggattcgtatgtactacGGAGCCATCCTTTGATCCCACCCCTCAGTAGTCTCTCTTCaggtatattacaggtctagt
1.21	1	57	actggattcgtatgtactacGAGTAGTCCCTGATCCTCTTGCTGACAAGGTTTAGGAAGGaggtatattacaggtctagt
1.21	1	58	actggattcgtatgtactacGGATCTGTGATTCTGTTCTTTCAGTAGAAGGTGAAAGTAGaggtatattacaggtctagt
1.21	1	59	actggattcgtatgtactacAGGCATTATCTTATCTGAGCCTTGCAACAATAACCCAGTGaggtatattacaggtctagt
1.21	1	60	actggattcgtatgtactacATAATCTGCCCTTCTCCATTCAGTTAAAGAAACTCAGAGCaggtatattacaggtctagt
1.21	1	61	actggattcgtatgtactacCTAGTGAGGAACCAGCCTGGCCTTCTACTACAAAAGGCAGaggtatattacaggtctagt
1.21	1	62	actggattcgtatgtactacACCACCTCTTCCTACTTCTTGGTTCACTGATGATGGTTCTaggtatattacaggtctagt
1.21	1	63	actggattcgtatgtactacATGGGTCCAACAGGCTTTAGTGAACTGGGCTGACCTGGGGaggtatattacaggtctagt
1.21	1	64	actggattcgtatgtactacTGTTTCATCGGAAAAATTTGTTCTGGGTTCTAAACAGCTGaggtatattacaggtctagt
1.21	1	65	actggattcgtatgtactacTGAGGACTGCCTGTACTAAGCTTCTAACTTCTAAGGATAGaggtatattacaggtctagt
1.21	1	66	actggattcgtatgtactacTTTTCCTGTTCTGCTTTTGGAAACTACCAACAAGGGTGCCaggtatattacaggtctagt
1.21	1	67	actggattcgtatgtactacCAGGGACTGTGTGATGTGGAACTCCGACCACTGGGAACTGaggtatattacaggtctagt
1.21	1	68	actggattcgtatgtactacCTAATGTATTAAGCAATCGAAGAGCCAGAAGTTGGGCAGGaggtatattacaggtctagt
1.21	1	69	actggattcgtatgtactacGTCCCTTCTCGACTCACTGCCTATGAAGACTAGCAAGGGGaggtatattacaggtctagt
1.21	1	70	actggattcgtatgtactacACCTTCAAGCCTGTAGACTTTTATTTGCATGTTGCCTTTCaggtatattacaggtctagt
1.21	1	71	actggattcgtatgtactacTAAGAGGAGGTGTAAATGCTTGTTTATCTTGGAAACCTGGaggtatattacaggtctagt
1.21	1	72	actggattcgtatgtactacACTCTGCATACGTCCAAAGTCAAAATTAAGAGTAGAAATGaggtatattacaggtctagt
1.21	1	73	actggattcgtatgtactacTCTTCTCCTCGTTTAGCCAGCCACGTGCCTTCAATGCAAGaggtatattacaggtctagt
1.21	1	74	actggattcgtatgtactacCACTTACCACTCATGCTGTACTACATTAGCTTTCCCAGGCaggtatattacaggtctagt
1.21	1	75	actggattcgtatgtactacAGATAAATTGAACGCAATCTTGCCTCAGCTTCATACAGCCaggtatattacaggtctagt
1.21	1	76	actggattcgtatgtactacGCCTATAAAATGAGTGTCTTAGATCTGAGCACTACTTTCCaggtatattacaggtctagt
1.21	1	77	actggattcgtatgtactacAGTGACTGAGGGCTCGAGGTACCCCAGATTCTGCCCAGCCaggtatattacaggtctagt
[truncated: 29,683 more rows]
