# Supplementary material for: iFISH is a publically available resource enabling versatile DNA FISH to study genome architecture
Source: Nat Commun. 2019 Apr 9;10:1636. doi: 10.1038/s41467-019-09616-w (PMC6456570; doi:10.1038/s41467-019-09616-w)
Supplement: Supplementary file 8 — Supplementary Data 7 [file 41467_2019_9616_MOESM8_ESM.xlsx]

## Sheet: Suppl Data 7
Supplementary Data 7. Sequences of the PCR primers used to generate the 330 probes
*Adapter sequences are listed in Supplementary Table 1
Primer type	Sequence (5'-3')	Structure (5'-3')	C adapter*	F or R adapter*
Forward	CGGAGACACAGCATACTATG_CGTAGTAAGATATGTAGTCC	C_F	S61	S1
Forward	CGGAGACACAGCATACTATG_TGATATGCCGATTCCAAGCG	C_F	S61	S2
Forward	CGGAGACACAGCATACTATG_GTCACACTTAATAAGCAGCG	C_F	S61	S3
Forward	CGGAGACACAGCATACTATG_ATTCTGTTTAACTGGTTCGC	C_F	S61	S4
Forward	CGGAGACACAGCATACTATG_CTATACCACACATCTTAGTC	C_F	S61	S5
Forward	CGGAGACACAGCATACTATG_CTGATACTTGACAGTTAGGG	C_F	S61	S6
Forward	CGGAGACACAGCATACTATG_GTAGTACCTTCTGATAGTGA	C_F	S61	S7
Forward	CGGAGACACAGCATACTATG_GAGTGGAACATACAACTACC	C_F	S61	S8
Forward	CGGAGACACAGCATACTATG_TTAGTCTGTGTAAATACCTC	C_F	S61	S9
Forward	CGGAGACACAGCATACTATG_GTGAACTTACTATCATATCC	C_F	S61	S10
Forward	CGGAGACACAGCATACTATG_GGTGTACTTAGAGGATTGTC	C_F	S61	S11
Forward	CGGAGACACAGCATACTATG_GGTCGTTTACTACTCATTCG	C_F	S61	S12
Forward	CGGAGACACAGCATACTATG_CGTCAGTTGTGAATGTGCTT	C_F	S61	S13
Forward	CGGAGACACAGCATACTATG_GTTGAGTCACTAAGTTACTC	C_F	S61	S14
Forward	CGGAGACACAGCATACTATG_TTATCTTGACTGACACTACG	C_F	S61	S15
Forward	CGGAGACACAGCATACTATG_CAAGGTTAAGTAATCAACTG	C_F	S61	S16
Forward	CGGAGACACAGCATACTATG_CGTACTATTTCTCACCTGAT	C_F	S61	S17
Forward	CGGAGACACAGCATACTATG_CGCATTAGTTTATACAAAGC	C_F	S61	S18
Forward	CGGAGACACAGCATACTATG_GCCATCCTTTTGTTGATCCA	C_F	S61	S19
Forward	CGGAGACACAGCATACTATG_GATTACTGCTACCATTGATC	C_F	S61	S20
Forward	CGGAGACACAGCATACTATG_ACTGGATTCGTATGTACTAC	C_F	S61	S21
Forward	CGGAGACACAGCATACTATG_GCGTTTCTTATTTTGGACCC	C_F	S61	S22
Forward	CGGAGACACAGCATACTATG_GACTACTACAGTATTCTAGG	C_F	S61	S23
Forward	CGGAGACACAGCATACTATG_GGCTGAGTTACACTACCTTA	C_F	S61	S24
Forward	CGGAGACACAGCATACTATG_TGGGCTATTATACTTTCTGC	C_F	S61	S25
Forward	CGGAGACACAGCATACTATG_CGTTAAGGTGGTGTCATCAT	C_F	S61	S26
Forward	CGGAGACACAGCATACTATG_ACAACACTCCTCGTTACACC	C_F	S61	S27
Forward	CGGAGACACAGCATACTATG_GCGAGTTCCTAGTGATACCG	C_F	S61	S28
Forward	CGGAGACACAGCATACTATG_CGGTAGGGATATTGTAACCA	C_F	S61	S29
Forward	GAATCTTAAACCCAACTTGT_CGTAGTAAGATATGTAGTCC	C_F	S62	S1
Forward	GAATCTTAAACCCAACTTGT_TGATATGCCGATTCCAAGCG	C_F	S62	S2
Forward	GAATCTTAAACCCAACTTGT_GTCACACTTAATAAGCAGCG	C_F	S62	S3
Forward	GAATCTTAAACCCAACTTGT_ATTCTGTTTAACTGGTTCGC	C_F	S62	S4
Forward	GAATCTTAAACCCAACTTGT_CTATACCACACATCTTAGTC	C_F	S62	S5
Forward	GAATCTTAAACCCAACTTGT_CTGATACTTGACAGTTAGGG	C_F	S62	S6
Forward	GAATCTTAAACCCAACTTGT_GTAGTACCTTCTGATAGTGA	C_F	S62	S7
Forward	GAATCTTAAACCCAACTTGT_GAGTGGAACATACAACTACC	C_F	S62	S8
Forward	GAATCTTAAACCCAACTTGT_TTAGTCTGTGTAAATACCTC	C_F	S62	S9
Forward	GAATCTTAAACCCAACTTGT_GTGAACTTACTATCATATCC	C_F	S62	S10
Forward	GAATCTTAAACCCAACTTGT_GGTGTACTTAGAGGATTGTC	C_F	S62	S11
Forward	GAATCTTAAACCCAACTTGT_GGTCGTTTACTACTCATTCG	C_F	S62	S12
Forward	GAATCTTAAACCCAACTTGT_CGTCAGTTGTGAATGTGCTT	C_F	S62	S13
Forward	GAATCTTAAACCCAACTTGT_GTTGAGTCACTAAGTTACTC	C_F	S62	S14
Forward	GAATCTTAAACCCAACTTGT_TTATCTTGACTGACACTACG	C_F	S62	S15
Forward	GAATCTTAAACCCAACTTGT_CAAGGTTAAGTAATCAACTG	C_F	S62	S16
Forward	GAATCTTAAACCCAACTTGT_CGTACTATTTCTCACCTGAT	C_F	S62	S17
Forward	GAATCTTAAACCCAACTTGT_CGCATTAGTTTATACAAAGC	C_F	S62	S18
Forward	GAATCTTAAACCCAACTTGT_GCCATCCTTTTGTTGATCCA	C_F	S62	S19
Forward	GAATCTTAAACCCAACTTGT_GATTACTGCTACCATTGATC	C_F	S62	S20
Forward	GAATCTTAAACCCAACTTGT_ACTGGATTCGTATGTACTAC	C_F	S62	S21
Forward	GAATCTTAAACCCAACTTGT_GCGTTTCTTATTTTGGACCC	C_F	S62	S22
Forward	GAATCTTAAACCCAACTTGT_GACTACTACAGTATTCTAGG	C_F	S62	S23
Forward	GAATCTTAAACCCAACTTGT_GGCTGAGTTACACTACCTTA	C_F	S62	S24
Forward	GAATCTTAAACCCAACTTGT_TGGGCTATTATACTTTCTGC	C_F	S62	S25
Forward	GAATCTTAAACCCAACTTGT_CGTTAAGGTGGTGTCATCAT	C_F	S62	S26
Forward	GAATCTTAAACCCAACTTGT_ACAACACTCCTCGTTACACC	C_F	S62	S27
Forward	GAATCTTAAACCCAACTTGT_GCGAGTTCCTAGTGATACCG	C_F	S62	S28
Forward	GAATCTTAAACCCAACTTGT_CGGTAGGGATATTGTAACCA	C_F	S62	S29
Forward	GCTGATCTACCACTTAGTTA_CGTAGTAAGATATGTAGTCC	C_F	S63	S1
Forward	GCTGATCTACCACTTAGTTA_TGATATGCCGATTCCAAGCG	C_F	S63	S2
Forward	GCTGATCTACCACTTAGTTA_GTCACACTTAATAAGCAGCG	C_F	S63	S3
Forward	GCTGATCTACCACTTAGTTA_ATTCTGTTTAACTGGTTCGC	C_F	S63	S4
Forward	GCTGATCTACCACTTAGTTA_CTATACCACACATCTTAGTC	C_F	S63	S5
Forward	GCTGATCTACCACTTAGTTA_CTGATACTTGACAGTTAGGG	C_F	S63	S6
Forward	GCTGATCTACCACTTAGTTA_GTAGTACCTTCTGATAGTGA	C_F	S63	S7
Forward	GCTGATCTACCACTTAGTTA_GAGTGGAACATACAACTACC	C_F	S63	S8
Forward	GCTGATCTACCACTTAGTTA_TTAGTCTGTGTAAATACCTC	C_F	S63	S9
Forward	GCTGATCTACCACTTAGTTA_GTGAACTTACTATCATATCC	C_F	S63	S10
Forward	GCTGATCTACCACTTAGTTA_GGTGTACTTAGAGGATTGTC	C_F	S63	S11
Forward	GCTGATCTACCACTTAGTTA_GGTCGTTTACTACTCATTCG	C_F	S63	S12
Forward	GCTGATCTACCACTTAGTTA_CGTCAGTTGTGAATGTGCTT	C_F	S63	S13
Forward	GCTGATCTACCACTTAGTTA_GTTGAGTCACTAAGTTACTC	C_F	S63	S14
Forward	GCTGATCTACCACTTAGTTA_TTATCTTGACTGACACTACG	C_F	S63	S15
Forward	GCTGATCTACCACTTAGTTA_CAAGGTTAAGTAATCAACTG	C_F	S63	S16
Forward	GCTGATCTACCACTTAGTTA_CGTACTATTTCTCACCTGAT	C_F	S63	S17
Forward	GCTGATCTACCACTTAGTTA_CGCATTAGTTTATACAAAGC	C_F	S63	S18
Forward	GCTGATCTACCACTTAGTTA_GCCATCCTTTTGTTGATCCA	C_F	S63	S19
Forward	GCTGATCTACCACTTAGTTA_GATTACTGCTACCATTGATC	C_F	S63	S20
Forward	GCTGATCTACCACTTAGTTA_ACTGGATTCGTATGTACTAC	C_F	S63	S21
Forward	GCTGATCTACCACTTAGTTA_GCGTTTCTTATTTTGGACCC	C_F	S63	S22
Forward	GCTGATCTACCACTTAGTTA_GACTACTACAGTATTCTAGG	C_F	S63	S23
Forward	GCTGATCTACCACTTAGTTA_GGCTGAGTTACACTACCTTA	C_F	S63	S24
Forward	GCTGATCTACCACTTAGTTA_TGGGCTATTATACTTTCTGC	C_F	S63	S25
Forward	GCTGATCTACCACTTAGTTA_CGTTAAGGTGGTGTCATCAT	C_F	S63	S26
Forward	GCTGATCTACCACTTAGTTA_ACAACACTCCTCGTTACACC	C_F	S63	S27
Forward	GCTGATCTACCACTTAGTTA_GCGAGTTCCTAGTGATACCG	C_F	S63	S28
Forward	GCTGATCTACCACTTAGTTA_CGGTAGGGATATTGTAACCA	C_F	S63	S29
Reverse	CGATTGAGGCCGGTAATACGACTCACTATAGGG_AACGATACGGTCTACGCCAC	T7_R		S31
Reverse	CGATTGAGGCCGGTAATACGACTCACTATAGGG_AGTACCGACACACCGAAATC	T7_R		S32
Reverse	CGATTGAGGCCGGTAATACGACTCACTATAGGG_GGACGCTAACAATGTACCCT	T7_R		S33
Reverse	CGATTGAGGCCGGTAATACGACTCACTATAGGG_TTTATACTACACTGAGTCGC	T7_R		S34
Reverse	CGATTGAGGCCGGTAATACGACTCACTATAGGG_ACAACCGCTCTTCGTTCACA	T7_R		S35
Reverse	CGATTGAGGCCGGTAATACGACTCACTATAGGG_GCTCTAAATAAAAGATTGAC	T7_R		S36
Reverse	CGATTGAGGCCGGTAATACGACTCACTATAGGG_CTCGGGGTATGAGTAAAACC	T7_R		S37
Reverse	CGATTGAGGCCGGTAATACGACTCACTATAGGG_GATCTAAAGTCCAGGTTAGG	T7_R		S38
Reverse	CGATTGAGGCCGGTAATACGACTCACTATAGGG_AGTGTGTACGGACTAATAAT	T7_R		S39
Reverse	CGATTGAGGCCGGTAATACGACTCACTATAGGG_AACCTAAGGCTTCACGACAG	T7_R		S40
Reverse	CGATTGAGGCCGGTAATACGACTCACTATAGGG_GTATGGTAAATCAAGCAAAG	T7_R		S41
Reverse	CGATTGAGGCCGGTAATACGACTCACTATAGGG_TTATACATCATCGCAAACGG	T7_R		S42
Reverse	CGATTGAGGCCGGTAATACGACTCACTATAGGG_CGGATGCTCCATTTACTAGC	T7_R		S43
Reverse	CGATTGAGGCCGGTAATACGACTCACTATAGGG_TTGGAGGCACTCAATAAGTC	T7_R		S44
Reverse	CGATTGAGGCCGGTAATACGACTCACTATAGGG_CGAGAATATACTACTTATAG	T7_R		S45
Reverse	CGATTGAGGCCGGTAATACGACTCACTATAGGG_GAGTAGGATCGTCGTACCTC	T7_R		S46
Reverse	CGATTGAGGCCGGTAATACGACTCACTATAGGG_GCTACGAGTGAAGTAGTCAC	T7_R		S47
Reverse	CGATTGAGGCCGGTAATACGACTCACTATAGGG_TTGGTCATAATCTGGCTAAC	T7_R		S48
Reverse	CGATTGAGGCCGGTAATACGACTCACTATAGGG_GTTAGACAAATGTCCCACAA	T7_R		S49
Reverse	CGATTGAGGCCGGTAATACGACTCACTATAGGG_ACTCTATCCAATCGTGTCCA	T7_R		S50
Reverse	CGATTGAGGCCGGTAATACGACTCACTATAGGG_GCCTGTTATGTTAAGACAAC	T7_R		S51
Reverse	CGATTGAGGCCGGTAATACGACTCACTATAGGG_GTCACAGGGCAGTATAACTT	T7_R		S52
Reverse	CGATTGAGGCCGGTAATACGACTCACTATAGGG_GTTTAGGACAAGTAACTATA	T7_R		S53
Reverse	CGATTGAGGCCGGTAATACGACTCACTATAGGG_CCACTAGATAAGAGGTAACC	T7_R		S54
Reverse	CGATTGAGGCCGGTAATACGACTCACTATAGGG_ACTAGACCTGTAATATACCT	T7_R		S55
Reverse	CGATTGAGGCCGGTAATACGACTCACTATAGGG_ATGGTGACTATATTAGAACC	T7_R		S56
Reverse	CGATTGAGGCCGGTAATACGACTCACTATAGGG_CGTCTGCTCTATATGACTGC	T7_R		S57
Reverse	CGATTGAGGCCGGTAATACGACTCACTATAGGG_GTACACAAGACTGATAAGTC	T7_R		S58
Reverse	CGATTGAGGCCGGTAATACGACTCACTATAGGG_GGATAGGTGCTACACTCTAC	T7_R		S59
