# Supplementary material for: iFISH is a publically available resource enabling versatile DNA FISH to study genome architecture
Source: Nat Commun. 2019 Apr 9;10:1636. doi: 10.1038/s41467-019-09616-w (PMC6456570; doi:10.1038/s41467-019-09616-w)
Supplement: Supplementary file 9 — Supplementary Data 8 [file 41467_2019_9616_MOESM9_ESM.xlsx]

## Sheet: Suppl Data 8
Supplementary Data 8. Sequences of non-cross-hybridizing 20-mers orthogonal to the human genome
*The number refers to the list of 240,000 20-mers published in Xu et al, PNAS 2009 (PMID: 19171886)
Sequence ID	Sequence (5'-3')	Original sequence number*
S1	CGTAGTAAGATATGTAGTCC	421
S2	TGATATGCCGATTCCAAGCG	4416
S3	GTCACACTTAATAAGCAGCG	17426
S4	ATTCTGTTTAACTGGTTCGC	32891
S5	CTATACCACACATCTTAGTC	32903
S6	CTGATACTTGACAGTTAGGG	34495
S7	GTAGTACCTTCTGATAGTGA	45884
S8	GAGTGGAACATACAACTACC	67786
S9	TTAGTCTGTGTAAATACCTC	70226
S10	GTGAACTTACTATCATATCC	80265
S11	GGTGTACTTAGAGGATTGTC	82620
S12	GGTCGTTTACTACTCATTCG	90216
S13	CGTCAGTTGTGAATGTGCTT	91972
S14	GTTGAGTCACTAAGTTACTC	92179
S15	TTATCTTGACTGACACTACG	95963
S16	CAAGGTTAAGTAATCAACTG	100314
S17	CGTACTATTTCTCACCTGAT	105050
S18	CGCATTAGTTTATACAAAGC	105256
S19	GCCATCCTTTTGTTGATCCA	105949
S20	GATTACTGCTACCATTGATC	111810
S21	ACTGGATTCGTATGTACTAC	113019
S22	GCGTTTCTTATTTTGGACCC	119851
S23	GACTACTACAGTATTCTAGG	123672
S24	GGCTGAGTTACACTACCTTA	125360
S25	TGGGCTATTATACTTTCTGC	126582
S26	CGTTAAGGTGGTGTCATCAT	127357
S27	ACAACACTCCTCGTTACACC	128834
S28	GCGAGTTCCTAGTGATACCG	131958
S29	CGGTAGGGATATTGTAACCA	132231
S30	AACAAGTCTAGCACGCAGGT	132538
S31	GTGGCGTAGACCGTATCGTT	132581
S32	GATTTCGGTGTGTCGGTACT	132940
S33	AGGGTACATTGTTAGCGTCC	132993
S34	GCGACTCAGTGTAGTATAAA	133270
S35	TGTGAACGAAGAGCGGTTGT	133735
S36	GTCAATCTTTTATTTAGAGC	133803
S37	GGTTTTACTCATACCCCGAG	133931
S38	CCTAACCTGGACTTTAGATC	134761
S39	ATTATTAGTCCGTACACACT	135330
S40	CTGTCGTGAAGCCTTAGGTT	135592
S41	CTTTGCTTGATTTACCATAC	136122
S42	CCGTTTGCGATGATGTATAA	136385
S43	GCTAGTAAATGGAGCATCCG	138055
S44	GACTTATTGAGTGCCTCCAA	138621
S45	CTATAAGTAGTATATTCTCG	140264
S46	GAGGTACGACGATCCTACTC	147577
S47	GTGACTACTTCACTCGTAGC	147656
S48	GTTAGCCAGATTATGACCAA	147791
S49	TTGTGGGACATTTGTCTAAC	148094
S50	TGGACACGATTGGATAGAGT	148460
S51	GTTGTCTTAACATAACAGGC	150193
S52	AAGTTATACTGCCCTGTGAC	154472
S53	TATAGTTACTTGTCCTAAAC	154574
S54	GGTTACCTCTTATCTAGTGG	155372
S55	AGGTATATTACAGGTCTAGT	178639
S56	GGTTCTAATATAGTCACCAT	178698
S57	GCAGTCATATAGAGCAGACG	181881
S58	GACTTATCAGTCTTGTGTAC	194622
S59	GTAGAGTGTAGCACCTATCC	195323
S60	TGACCTAGTATCTGTTACAT	198058
S61	CGGAGACACAGCATACTATG	216328
S62	GAATCTTAAACCCAACTTGT	216621
S63	GCTGATCTACCACTTAGTTA	248745
S64	CAGAGTACGATATGTCACGG	251742
S65	TCATAGGTTCATTATAGGAC	265098
S66	CGAGATGATTCTAAACTACT	275817
S67	CGATGTAGATTAGATTCAAC	292834
S68	TATGGTTGAAATCACTACAT	304165
S69	CCTAGTTTGTGTTTTAGTGC	331054
