# Supplementary material for: iFISH is a publically available resource enabling versatile DNA FISH to study genome architecture
Source: Nat Commun. 2019 Apr 9;10:1636. doi: 10.1038/s41467-019-09616-w (PMC6456570; doi:10.1038/s41467-019-09616-w)
Supplement: Supplementary file 10 — Supplementary Data 9 [file 41467_2019_9616_MOESM10_ESM.xlsx]

## Sheet: Suppl Data 9
Supplementary Data 9. Sequences of the primers used to assess the oligo complexity in four probes randomly selected from the 330 probes
Probe	Oligo number	Type	Sequence (5'-3')
chr2.22	R1	Reverse	GCTGATCTACCACTTAGTTA
chr2.22	F1	Forward	CCTGATCGAGAGACGGAAGG
chr2.22	F2	Forward	GAGGAGGGAGCTGGAAAAGG
chr2.22	F3	Forward	GCCAGTCCCAAATTCCCAGC
chr2.22	F4	Forward	GCCAGGGACAATCTGTAGTC
chr2.22	F5	Forward	CTACCCTCCACCTGAACATT
chr2.22	F6	Forward	GCCTCCACTCCTTAGTCTGC
chr2.22	F7	Forward	CTGCTGGGGATCTGGGCCAC
chr2.22	F8	Forward	CTGTGACTCTAACAATTGAG
chr2.22	F9	Forward	GGTCCCTGACCTTTGCATAA
chr2.22	F10	Forward	GTGAGCCACATCTGCAAGCC
chr2.22	F11	Forward	GGCAGGCAAGAGAGGAGGTG
chr2.22	F12	Forward	CTTTCTTAACTTACCAGGCC
chr2.22	F13	Forward	CTCAAAATCAAATCCTAGGA
chr2.22	F14	Forward	CAGGTCTCAAGAAAGTGCCC
chr2.22	F15	Forward	GAGCCACCCAGCAATAAGTT
chr2.22	F16	Forward	GCCACGGTAATTCAGGCACT
chr2.22	F17	Forward	GGTCCCTGTCATGGAACATC
chr2.22	F18	Forward	GCTCGTGCCCCTCTCACCAG
chr2.22	F19	Forward	GACTACCTCTCTTGCCATAA
chr2.22	F20	Forward	CCTCCTGGCTTCCCAGAGCT
chr2.22	F21	Forward	GAAGGGTCTTTCCTCCTAGT
chr2.22	F22	Forward	GTTCCCCTCTTCCTCATCCG
chr2.22	F23	Forward	CCCCACAGGCTGTCATTCTA
chr2.22	F24	Forward	GGGACTGGGAAAACAACCAC
chr2.22	F25	Forward	GCTCATATTCTACAGACCAG
chr2.22	F26	Forward	GAACCACCACCCCTGCATCC
chr2.22	F27	Forward	GCAGTCTAGAGGACCACCAG
chr2.22	F28	Forward	CCACATCTGGGATAGCAACT
chr2.22	F29	Forward	CACCAAATCAGTGTCTGCAT
chr2.22	F30	Forward	GTTGTCCCTCCCACATGAAT
chr2.22	F31	Forward	GCAGTCCAGTTCCTTCAGAC
chr2.22	F32	Forward	CAAGACACCACACACTAGTC
chr2.22	F33	Forward	GGAGGGGATATCCCAGCATG
chr2.22	F34	Forward	GTGGGATGTGTTGCCTCCAG
chr2.22	F35	Forward	GCCTGGACCTGCTGTGGTGC
chr2.22	F36	Forward	CTCCACACTGCATCTTTTCT
chr2.22	F37	Forward	CCCTGTTGAAAAGGGCCTGA
chr2.22	F38	Forward	GTCCCAGATGCACAGTGACT
chr2.22	F39	Forward	ACTGTTTCTGGGTCCATATG
chr2.22	F40	Forward	GGGAGGGGCCCTGGTGCAAT
chr2.22	F41	Forward	CGGCTTTTTCCTCCTCTTTC
chr2.22	F42	Forward	GTCCATTGGGAACACTTTTC
chr2.22	F43	Forward	CAGGCCACTTCTCCTTCCAC
chr2.22	F44	Forward	AGATTCCAAAGACCTCCTTT
chr2.22	F45	Forward	AAGATACAAAATCTTTGCAC
chr2.22	F46	Forward	TTGGTTGTTCAGCGCCTTTT
chr2.22	F47	Forward	GGGGTGACCAGTAATGAAGG
chr2.22	F48	Forward	TGTCATTTCCATCTCTTCTA
chr2.22	F49	Forward	CCTGTCACCCAATTGTGCCA
chr2.22	F50	Forward	CCCTGTGAAGATGAACCACT
chr2.22	F51	Forward	GTTCTATGTACATGGACCAG
chr2.22	F52	Forward	GGCCATTGCAGAATCCTATG
chr2.22	F53	Forward	CCTTAAGGATAATAGCCCAT
chr2.22	F54	Forward	GGACCCACTCTGCTTCCACC
chr2.22	F55	Forward	GCACCCTTGGGGGACCAAAG
chr2.22	F56	Forward	CCAGCCTCTGTAATGTGTGG
chr2.22	F57	Forward	CTCTGATTCCTGCCTGTTGG
chr2.22	F58	Forward	GTGGATCACCTGTTTTCCAC
chr2.22	F59	Forward	GGCAGGTCTTGGTGGTTTAC
chr2.22	F60	Forward	GGCCACAACTGGTCCTCCTC
chr2.22	F61	Forward	GCCATAGTCCGTCCCTTATG
chr2.22	F62	Forward	GCAATGGATGCCAGAGTGAA
chr2.22	F63	Forward	CCAAAATGACCATTGCCTTG
chr2.22	F64	Forward	GGAATTAGTGCCTTCATAAC
chr2.22	F65	Forward	GGAGGTGGAATCTTTGGGTG
chr2.22	F66	Forward	CCCGCCCTGCTCAGTCACTG
chr2.22	F67	Forward	GACAAGACTGTCAGGGCATC
chr2.22	F68	Forward	GGAAGAGAAGTTGGGTGGAA
chr2.22	F69	Forward	GGGGAGGGAGATGAGAAAAT
chr2.22	F70	Forward	CCACTGTCATCATTTCTCTA
chr2.22	F71	Forward	GACATCTGACATTTGGATCA
chr2.22	F72	Forward	GGAAGGAGGGAAGGAAAAGA
chr2.22	F73	Forward	GAGGAGGGAAGAGGGAGGAA
chr2.22	F74	Forward	AAGAAAGGGAGAGGAGAGAG
chr2.22	F75	Forward	GTCAGTTACTAATTACCATC
chr2.22	F76	Forward	CTCCTGGCATGAGAATTATG
chr2.22	F77	Forward	CCAAGAACATTCACCCTTGA
chr2.22	F78	Forward	ACCCAGATCTCTGAGCAGTG
chr2.22	F79	Forward	GGGTGCAGTGCTGACAGTAG
chr2.22	F80	Forward	CTTAGCAAACCTGACCCAGT
chr2.22	F81	Forward	CCCCACCTTCTGGTTTCATT
chr2.22	F82	Forward	CCGTGGTTTTCAAACAGCAG
chr2.22	F83	Forward	GCTATTGTATTCCATGGATT
chr2.22	F84	Forward	CCTCACATGAAAAATTCCAT
chr2.22	F85	Forward	GAGCATCAGAGGGAGGCTCA
chr2.22	F86	Forward	CAGAGCCCAGAGTGAGGTGA
chr2.22	F87	Forward	GGGCTAAGGCTCTTTCAACG
chr2.22	F88	Forward	GGAGGCAGTCCAGTGGCCAT
chr2.22	F89	Forward	CTCAGATCCAAGCAAAAGGG
chr2.22	F90	Forward	GGCCTCAGCGAAAAGAACTG
chr2.22	F91	Forward	GGCAGGCAGCTGGATACGTC
chr2.22	F92	Forward	GCACTAGAACCTAAAGAAAA
chr2.22	F93	Forward	CTTGTGCAGGACTGCAGCCG
chr2.22	F94	Forward	CCGTACAAGGCAAGTAGAGA
chr2.22	F95	Forward	GAGCTATTACATTTTGAGAA
chr2.22	F96	Forward	CGCTGCCTTTCAAGATATTG
chr5.16	R1	Reverse	GAATCTTAAACCCAACTTGT
chr5.16	F1	Forward	CAGCTAGACTAGAGCAGCTG
chr5.16	F2	Forward	ATTTATTGCTCTGAAGATAT
chr5.16	F3	Forward	GGATGCCACTATTCCTAATG
chr5.16	F4	Forward	GTTGGATTCCGTGTGTTATG
chr5.16	F5	Forward	GGCCTTGTTTGCTGCTATCC
chr5.16	F6	Forward	CAAGAGAGACAGAGGTGCTA
chr5.16	F7	Forward	GGGGAGAGATTACTTTGGTC
chr5.16	F8	Forward	GGTTCAAGTAACAGAAACTC
chr5.16	F9	Forward	GTTACAGCAGCCCTAGCCTG
chr5.16	F10	Forward	GCTTGCAAGAAAGCTCTCAC
chr5.16	F11	Forward	CAGAGAGTTCTACTTCTCTC
chr5.16	F12	Forward	GGAGGTAATCAGGGTTAGTT
chr5.16	F13	Forward	CGTGTCTCCCTGAAATTCAG
chr5.16	F14	Forward	GTGCTTGCTAAATAAATCCT
chr5.16	F15	Forward	CCCTGGGCAAAATACAGAAC
chr5.16	F16	Forward	GGGTCATGGTTAACAGCAAG
chr5.16	F17	Forward	GAATTTCCACAACTTCAGTG
chr5.16	F18	Forward	AACATTGAAAAGGAGGTTGG
chr5.16	F19	Forward	GGCAGAAAATACATTAAAAT
chr5.16	F20	Forward	GCCCAGCAATATGGCTTGTG
chr5.16	F21	Forward	GCAGAAGTAACCATAGTAAC
chr5.16	F22	Forward	CTGAAGCTGTATGGCAACAT
chr5.16	F23	Forward	GAATAGTTCAAAACCCCTCA
chr5.16	F24	Forward	GTCAACTTTTTTCCCATACC
chr5.16	F25	Forward	GGTCCTTTTCCCTTGGCTTT
chr5.16	F26	Forward	GCTTTCTCAGCTGACCAGCA
chr5.16	F27	Forward	AGCGTCTGGCCCTGCCACCC
chr5.16	F28	Forward	ACCACTAGAAGCTAGGAAGA
chr5.16	F29	Forward	GCTCTGTTAAGACGAAGACA
chr5.16	F30	Forward	ACCAAGTAAAGACGAGATAA
chr5.16	F31	Forward	GCCTAAGTGACTATAAAGTC
chr5.16	F32	Forward	GCCTTAAGGAACCAGTAGAC
chr5.16	F33	Forward	CCTGCACACAATCGATTTAG
chr5.16	F34	Forward	CTCCTTACCAAATACCAAGT
chr5.16	F35	Forward	GGACAGTTTCCTGCATGTGA
chr5.16	F36	Forward	CACTTCTGAATGAGGCATGA
chr5.16	F37	Forward	GCACATGAGTCTTCTGTATT
chr5.16	F38	Forward	CCTGAGGTAATTAACATGAG
chr5.16	F39	Forward	CTAGCTTTGAAAATAGAAGA
chr5.16	F40	Forward	GTTTCCAAGTCTATCTCAGG
chr5.16	F41	Forward	GAGCTGCAGTTTCACCACCT
chr5.16	F42	Forward	GTGCCACGTGGCCCAATGAA
chr5.16	F43	Forward	TACACTGGGAGGCATGCTAG
chr5.16	F44	Forward	TTTACCACTTGCACTCTGAA
chr5.16	F45	Forward	CATTGGATCACATGGAGACA
chr5.16	F46	Forward	GCCAGCACAAGGAGAGTGTC
chr5.16	F47	Forward	GGATTTGAGGATGTGGCAGG
chr5.16	F48	Forward	CCATGGCCTGCAATCCTGGG
chr5.16	F49	Forward	GACTAGGGCTTCAGAGCTGC
chr5.16	F50	Forward	CCCACCCACACCTTGGGGAA
chr5.16	F51	Forward	TTTCAGAGGTAAAATACCAC
chr5.16	F52	Forward	GTTCTCCCTGATGTAGACAA
chr5.16	F53	Forward	TTGTCCTGTCTATACCATAT
chr5.16	F54	Forward	GCTGTATATGCTGCTTACAT
chr5.16	F55	Forward	GCTCAGGAACTTCATTTCAA
chr5.16	F56	Forward	AGCCCAAAACTTAGTCACAA
chr5.16	F57	Forward	CTCTTGACCCCAACACCTAT
chr5.16	F58	Forward	CCCAGGCAGAAGTTTGCCAC
chr5.16	F59	Forward	GGGGTTTCAGAACGGACCTC
chr5.16	F60	Forward	GGCAGCTTCCATTTGGTGTT
chr5.16	F61	Forward	GTGCCCTGCACCCCAGTTGC
chr5.16	F62	Forward	CTTCCTGAGCTGAACCCAGA
chr5.16	F63	Forward	GAGGAACCAAATGCTAATCT
chr5.16	F64	Forward	CTATTTTCTGAGGAGAAACT
chr5.16	F65	Forward	GCATTCAAGAGGTAAATTGG
chr5.16	F66	Forward	CCCTGCCCTAGAGATTTGTG
chr5.16	F67	Forward	GAGAAACTTGTTGGAAACTA
chr5.16	F68	Forward	GTGGGGAAGTTTGGAACTCC
chr5.16	F69	Forward	CCTGAAAATGAGAAAGCAGC
chr5.16	F70	Forward	CAGACGAATATAGTAAATTC
chr5.16	F71	Forward	GGAGGGACCTGGGCAGAGGT
chr5.16	F72	Forward	GCATAATGATGTAGTTTGGC
chr5.16	F73	Forward	GGTCAGTGCCTCCTAAACTT
chr5.16	F74	Forward	GTTTGAGATCGCTGCTGAAG
chr5.16	F75	Forward	GGGGGTGGACTCACTGGCCT
chr5.16	F76	Forward	GGGTCACTTACTAGATGAAT
chr5.16	F77	Forward	GTCACCTGTCTCCCCTGCTA
chr5.16	F78	Forward	CCTCATTCTCTGCTCTACTT
chr5.16	F79	Forward	GCCCAATCCTTACCACCTCA
chr5.16	F80	Forward	GCCAGACACACTCCTGCCAG
chr5.16	F81	Forward	GCCTGGTTCCCCTCACTGGC
chr5.16	F82	Forward	CTGCTCAAAACACTGTAATG
chr5.16	F83	Forward	CCTAGCTAGTCTCCCCGCTG
chr5.16	F84	Forward	GACCACTTCTCACTCCCTTC
chr5.16	F85	Forward	GGCAACTTTAGTTTCTCCCG
chr5.16	F86	Forward	GAGATCCTACTTCAACCATC
chr5.16	F87	Forward	GGTCCTTGGCTGGTTCCTCA
chr5.16	F88	Forward	GTTAGCAATTTTTGAGTTTT
chr5.16	F89	Forward	GTGGCCCACTTACATTATGG
chr5.16	F90	Forward	CTTGCTCTGAGGCAATCTCT
chr5.16	F91	Forward	GACAAGCAGGCTAGGACTCA
chr5.16	F92	Forward	GGGCTCTCCAGAGAAACAGA
chr5.16	F93	Forward	GCTGGGGGAGTTTCCCAAGC
chr5.16	F94	Forward	GGACAGCCACTTTGGAATCC
chr5.16	F95	Forward	GGCTTTGGCAGATAGTAGGG
chr5.16	F96	Forward	TAAATAACATGGGGGATCTT
chr8.13	R1	Reverse	CGGAGACACAGCATACTATG
chr8.13	F1	Forward	CCATTGATTTATCTCTTGAA
chr8.13	F2	Forward	GCCTTCCCTCCACAACTGCA
chr8.13	F3	Forward	GGGCTTTAAATACTGTGTGC
chr8.13	F4	Forward	GCCACATTTTTCTGTCTTGG
chr8.13	F5	Forward	CTACCTGCTTGACCACTGTG
chr8.13	F6	Forward	CACTCAGTTATTGAAATATT
chr8.13	F7	Forward	CCTTATCTCCCTAAACCCTG
chr8.13	F8	Forward	GAATGATTTATCTGTATTTT
chr8.13	F9	Forward	CCTCCTTGTCCTCTTCCTCC
chr8.13	F10	Forward	CACTCTCCACCCTGCATAAT
chr8.13	F11	Forward	AACTGTACTTCTATCAGGGC
chr8.13	F12	Forward	CTACCTCTGCCCTAACTCCC
chr8.13	F13	Forward	ATAAAAGCTATTGCATGGGG
chr8.13	F14	Forward	GAAGAATGCTCATCATAAGG
chr8.13	F15	Forward	CCTGTATACAAGTTCACTAG
chr8.13	F16	Forward	GCCAAGAAATCTGTGGACTG
chr8.13	F17	Forward	GGGCAGGTTCCCCCAATAAA
chr8.13	F18	Forward	TGGGCATCACGGGCCTACTG
chr8.13	F19	Forward	CTCCCTGTTCTTACACCAGC
chr8.13	F20	Forward	CCTTATCAGTAGTTCTGTTT
chr8.13	F21	Forward	GGGTGGGGAAAAACTCTGCT
chr8.13	F22	Forward	GGGGGGAGGTCTACAAACGG
chr8.13	F23	Forward	CTGCCTGCGGGGTCGGGCAA
chr8.13	F24	Forward	CTTTAATCTCTTCCCTGTTA
chr8.13	F25	Forward	GGAGGGACTGGCTGGAGCCG
chr8.13	F26	Forward	AATAGACCCCAGAGCCTACT
chr8.13	F27	Forward	CTTACAAATGGAAACTAAAC
chr8.13	F28	Forward	GCAACAACATGGATGAAGGT
chr8.13	F29	Forward	GACACGGAATCAACTGAAAT
chr8.13	F30	Forward	GCTATTAAAACATAATGCAC
chr8.13	F31	Forward	CTGCCATTCTGCAGTTCCAT
chr8.13	F32	Forward	GCTGGCAGGGATGCAAATTA
chr8.13	F33	Forward	CAAAAAACAACAGGTGGTGG
chr8.13	F34	Forward	CTCAATATCACTCATCATTA
chr8.13	F35	Forward	CATGAACAGATTCTTCTCAA
chr8.13	F36	Forward	GGGAGAAGATATTGGCAAAC
chr8.13	F37	Forward	GCTTCTGCACAGTAAAAGAA
chr8.13	F38	Forward	GCAATTGCAACAAAACCAAA
chr8.13	F39	Forward	CTCTTTTCGACATTAACCTT
chr8.13	F40	Forward	CCTCGTTAAGTAAATGATGC
chr8.13	F41	Forward	GCTGCACAGCTAAAACCATC
chr8.13	F42	Forward	CAAAAACAGACACATACACC
chr8.13	F43	Forward	CAAGGTAGGAGACAGCACAC
chr8.13	F44	Forward	GCTACCAATGTCATTCTTCA
chr8.13	F45	Forward	ACAGCCAACCACGGAAGTTT
chr8.13	F46	Forward	GTATCATTTCTATTCACCAA
chr8.13	F47	Forward	CCCCATAACCTTTGCCCAAA
chr8.13	F48	Forward	GTACTGAAGGTCCTATCCAG
chr8.13	F49	Forward	GAACTGAAACAAGAGAAGGA
chr8.13	F50	Forward	GAGAGCCATCTATAACAAAG
chr8.13	F51	Forward	CACTTTATGTTAAAAACCTT
chr8.13	F52	Forward	GAACTATAAACAGTAACCAC
chr8.13	F53	Forward	GTAGCACACCAAAAACCTAA
chr8.13	F54	Forward	GGGGGGATGCCTCCCTCCCT
chr8.13	F55	Forward	CAAACCAGAAAATGCCTCGG
chr8.13	F56	Forward	CCTCCTAAGATTGAACCTGG
chr8.13	F57	Forward	CTCAGAGATACTATGAACAC
chr8.13	F58	Forward	GAAATGACAAAGCGGGCATT
chr8.13	F59	Forward	GGCAGATCACTAGCTATACT
chr8.13	F60	Forward	CATACAAAAGATCAAAAGAA
chr8.13	F61	Forward	CTAAAGTCAGAGCTGAACTT
chr8.13	F62	Forward	GCTCCAACTAACAACCCAAT
chr8.13	F63	Forward	GTGTTAAGAGGAAATTTTAT
chr8.13	F64	Forward	CAATACTGAGAAGATCTCTC
chr8.13	F65	Forward	CACCAAGTCATACTAACCAC
chr8.13	F66	Forward	CTCTAAAATCAACCACATGA
chr8.13	F67	Forward	GATGTGTAGGACATGAACTT
chr8.13	F68	Forward	CCACACAAAATAGGAGGAGA
chr8.13	F69	Forward	CCCAGATTTTTAAAACAGGT
chr8.13	F70	Forward	CAAGCAAATGGAAAACATAA
chr8.13	F71	Forward	GAGACCCATCTCACATACAA
chr8.13	F72	Forward	GTCCCCACTTACAAGACATA
chr8.13	F73	Forward	GCCATTACTAGCCACCACAA
chr8.13	F74	Forward	GCCACTAGATTTGCCTTACA
chr8.13	F75	Forward	CCCTACAAGCCAGAGGAGAC
chr8.13	F76	Forward	GGGCAGGTCACCTACAAAGG
chr8.13	F77	Forward	CCATGAAAATCTCCCCAGCC
chr8.13	F78	Forward	GGCATCACTGAAAGAGAGGG
chr8.13	F79	Forward	ACCTCCAGGAAATGCGGGAT
chr8.13	F80	Forward	CAGCAGAATAGACCAAGCTG
chr8.13	F81	Forward	CAGCCATTCTAAGAAAAAGC
chr8.13	F82	Forward	CAGAAGAAAGTTGACACCCC
chr8.13	F83	Forward	CAGCCTTCTAGGTTGAATGG
chr8.13	F84	Forward	AGACAGAGTCAGCACAAGAA
chr8.13	F85	Forward	CCAAAGGACAACAACTTCAA
chr8.13	F86	Forward	GGCTTGACACCAGCCCCCAA
chr8.13	F87	Forward	CCCTCCAGTGCAGCAGGTGC
chr8.13	F88	Forward	GCTGGTACCCCCCATCAGAA
chr8.13	F89	Forward	GCCATGAACATGCAAGTGTG
chr8.13	F90	Forward	GCACCGCTGTACCATCCCCA
chr8.13	F91	Forward	ACAATACCTACTACCCGTGG
chr8.13	F92	Forward	CTAGGCTTTGAAATGCAAGC
chr8.13	F93	Forward	CAGTTGGAAAGCTCATTTTA
chr8.13	F94	Forward	CTCTAGCCTCTTAATGGCAT
chr8.13	F95	Forward	GGGTTATGTACATTGCAACC
chr8.13	F96	Forward	CAAGTGTCCCAGGACATGCT
chr18.3	R1	Reverse	GCTGATCTACCACTTAGTTA
chr18.3	F1	Forward	GCTTCTCAGTCACTCCAAAT
chr18.3	F2	Forward	TTTTAAGTGGAACAAGGTCA
chr18.3	F3	Forward	CTAAATCCTCTCTTCCCTCT
chr18.3	F4	Forward	GTTGAAACACTCACCAGCAA
chr18.3	F5	Forward	TGAGGGGTAGAGAGAAGCTT
chr18.3	F6	Forward	GTAAATAGAGACCAAGGGTA
chr18.3	F7	Forward	GGACTCTTCTCCCTCACCTG
chr18.3	F8	Forward	GCAGAGATGGGCATCTGCCA
chr18.3	F9	Forward	CAAGAATAAAGCTTCTCCTT
chr18.3	F10	Forward	GCTGCAAGAGGTGTTGTTAT
chr18.3	F11	Forward	TAATTGGGTGCAATGAGAGA
chr18.3	F12	Forward	CCGGCTGCGACACTGGGCTG
chr18.3	F13	Forward	GGGACCGAAGACCACCTGAC
chr18.3	F14	Forward	CCAGAGCAGTGGAACTGGCA
chr18.3	F15	Forward	TGGATTTGGTAACAGTCTCT
chr18.3	F16	Forward	GTTTGCAGGGAGCCTGGCAG
chr18.3	F17	Forward	GAAAAAGTAAGAAGACTTCG
chr18.3	F18	Forward	GGGCAAATTGCTGTACCTCT
chr18.3	F19	Forward	GTGACTGAGTTTCTGATGCC
chr18.3	F20	Forward	GGAGTTTCTGGTATTCAACA
chr18.3	F21	Forward	GTCCTACACACTATGCTCCA
chr18.3	F22	Forward	CCCAGGCACTGCTCCTGTGC
chr18.3	F23	Forward	GTCCTGGCCTGGCTATTCCT
chr18.3	F24	Forward	CTTCCTCTGCCCCGTAGTTT
chr18.3	F25	Forward	CCTGTTCCAGAAGCTCCTGG
chr18.3	F26	Forward	CATTGTTTCTACTTATGATT
chr18.3	F27	Forward	CACATGCATGACCACCACAC
chr18.3	F28	Forward	GCACACTGCCACACACACAT
chr18.3	F29	Forward	GCCAGATACACACCCTGCTC
chr18.3	F30	Forward	CTAAGCCACAGACACCTCTC
chr18.3	F31	Forward	ATACCTTGAATCTCTGGGTA
chr18.3	F32	Forward	GGACTTACCATTCACACCAC
chr18.3	F33	Forward	CCACCCTGCAGACCCTCTCG
chr18.3	F34	Forward	CCACCTGCCAACAGTGCCCA
chr18.3	F35	Forward	GAGGATAGCACATAATCCAC
chr18.3	F36	Forward	GGGAAGTCAAAGGGGGCACC
chr18.3	F37	Forward	GGCAGGGTAGCATCACCACC
chr18.3	F38	Forward	CAATTTTATCTCAATGAAAT
chr18.3	F39	Forward	CGATGTGTGTCTATATAAAA
chr18.3	F40	Forward	CACACACACACAAACACACA
chr18.3	F41	Forward	GTCAGTTCTGGAGACCTAGT
chr18.3	F42	Forward	CCACCAACAGCTGGGGGTAG
chr18.3	F43	Forward	GCAAGCACAGAAAATCACAT
chr18.3	F44	Forward	GCCATTTGCAATGAGATAGA
chr18.3	F45	Forward	ATGGACTAAGAATACGTGAT
chr18.3	F46	Forward	GTCTTCTTTGGAACAATGTC
chr18.3	F47	Forward	GCCATCCTAACAGGTGTGAG
chr18.3	F48	Forward	GGGTTCACTCTTCTCCATAT
chr18.3	F49	Forward	GCTGTTTTCATCCGGGCTCT
chr18.3	F50	Forward	CTGACCTCCTTTCCTATGGG
chr18.3	F51	Forward	CTGTCTTTGCTACAGTGAGC
chr18.3	F52	Forward	CAGGTGTGGCCTGATAGCTT
chr18.3	F53	Forward	GATGTGAGTACACCCAGATT
chr18.3	F54	Forward	GTCTTGAGCTGCCGAGTTCA
chr18.3	F55	Forward	GGGTTGAGACTTGCTTAAAT
chr18.3	F56	Forward	CCAGGAGGGTTCTGGGCAAA
chr18.3	F57	Forward	TCTATAAGGGAAGAAAGTGA
chr18.3	F58	Forward	GGAGCTGCACGTGGAAGATG
chr18.3	F59	Forward	TAGGATGTGCAGCTTTGTAC
chr18.3	F60	Forward	AGACAGCTGAAGTGGCCATG
chr18.3	F61	Forward	TCTTTCTCACTGTGCAGGAG
chr18.3	F62	Forward	CCGGCACACTTCCAGAAAGG
chr18.3	F63	Forward	AGCAACTTCCCCCACCACGA
chr18.3	F64	Forward	GACCTGCTAAATTCGAGCTC
chr18.3	F65	Forward	TCGCAGTCACTGTGCAACTT
chr18.3	F66	Forward	CGGAGTCTGCACGTCACATC
chr18.3	F67	Forward	CTGAAGTGCAGCCAAGACCG
chr18.3	F68	Forward	CCAGCTTGAGTCACACTCCT
chr18.3	F69	Forward	TGAGTCACTGAGCACCAGGA
chr18.3	F70	Forward	GCTCTGGGAACTGAATCTCG
chr18.3	F71	Forward	GGAGCATCTTACAAAAGGAA
chr18.3	F72	Forward	CATGCAGGTTGATACAGGGA
chr18.3	F73	Forward	GGTGTGGGGCCAGGCAGGTG
chr18.3	F74	Forward	GGGAGGTGACAAGTGTGTTC
chr18.3	F75	Forward	GTGGAGTCATTTTATCAAAA
chr18.3	F76	Forward	TAAGCCTTGGCTCCTTCATG
chr18.3	F77	Forward	CCTATCAGGCAAATGCTGAG
chr18.3	F78	Forward	GGTCATATTAGAAAGCAGAC
chr18.3	F79	Forward	CTGTCTCTGGATCAGAGCAC
chr18.3	F80	Forward	CCCAGGTACTGACTGATACT
chr18.3	F81	Forward	GTGTCTATATGGGCCACGTG
chr18.3	F82	Forward	GCATGTGGGATGGGCAGTGT
chr18.3	F83	Forward	GGGGACAGACACCATCATTC
chr18.3	F84	Forward	CATGTCCTTCTCATTGTACT
chr18.3	F85	Forward	CTTCTAAGAGTGATCATCCC
chr18.3	F86	Forward	CAGCTTGGAAGACCGGGAGG
chr18.3	F87	Forward	CTGCGAGCCAGGGATCTGAG
chr18.3	F88	Forward	GTCTGGCCCTTGGCACTTCT
chr18.3	F89	Forward	GGGACCCTGCTTGTCTGAAG
chr18.3	F90	Forward	TCCATCAACCAGACCAGAGA
chr18.3	F91	Forward	GGGCTTTGGTTCCAAGTCTC
chr18.3	F92	Forward	GCCATCTCTCTCTCCTCCGT
chr18.3	F93	Forward	CAGAGTGGCCTTTTGGCTGG
chr18.3	F94	Forward	GATGCCCCAGGGAGAGCTCA
chr18.3	F95	Forward	GTGTGGGCTGCAAGATTCAA
chr18.3	F96	Forward	CACATCTTAGAACTCTCGCC
