# Supplementary material for: iFISH is a publically available resource enabling versatile DNA FISH to study genome architecture
Source: Nat Commun. 2019 Apr 9;10:1636. doi: 10.1038/s41467-019-09616-w (PMC6456570; doi:10.1038/s41467-019-09616-w)
Supplement: Supplementary file 11 — Supplementary Data 10 [file 41467_2019_9616_MOESM11_ESM.xlsx]

## Sheet: Suppl Data 10
Supplementary Data 10. Genomic coordinates and sizes of the probes used to generate the chr17-spotting 'dense' probe
Probe name	Probe name in the 330 probes set	Chr	Start coord (hg19)	End coord (hg19)	Probe size (nt)	Inter-probe distance (nt)
17.1		chr17	1578345	1586676	8331
17.2		chr17	3280077	3288133	8056	1693401
17.3		chr17	4793468	4800900	7432	1505335
17.4	17.1	chr17	6371323	6378715	7392	1570423
17.5		chr17	7472851	7480339	7488	1094136
17.6		chr17	8795205	8802904	7699	1314866
17.7		chr17	10003220	10011376	8156	1200316
17.8	17.2	chr17	11406387	11414042	7655	1395011
17.9		chr17	12852050	12860157	8107	1438008
17.10		chr17	14103049	14110830	7781	1242892
17.11		chr17	15333774	15341695	7921	1222944
17.12	17.3	chr17	16365562	16373754	8192	1023867
17.13		chr17	17691189	17698585	7396	1317435
17.14		chr17	18916106	18923701	7595	1217521
17.15		chr17	19994325	20002463	8138	1070624
17.16	17.4	chr17	21290846	21298344	7498	1288383
17.17	17.5	chr17	25478841	25486416	7575	4180497
17.18		chr17	26473013	26481405	8392	986597
17.19		chr17	27441350	27449012	7662	959945
17.20		chr17	28693316	28701255	7939	1244304
17.21	17.6	chr17	29834504	29842466	7962	1133249
17.22		chr17	30609925	30618093	8168	767459
17.23		chr17	31529512	31536995	7483	911419
17.24		chr17	32291534	32299107	7573	754539
17.25	17.7	chr17	32963964	32971529	7565	664857
17.26		chr17	34235497	34243001	7504	1263968
17.27		chr17	35465829	35473787	7958	1222828
17.28		chr17	36866347	36874259	7912	1392560
17.29	17.8	chr17	38463122	38470833	7711	1588863
17.30		chr17	39216395	39224574	8179	745562
17.31		chr17	40121944	40129692	7748	897370
17.32		chr17	40993116	41001568	8452	863424
17.33	17.9	chr17	41954515	41962375	7860	952947
17.34		chr17	43776712	43784389	7677	1814337
17.35		chr17	45281226	45288757	7531	1496837
17.36		chr17	46663823	46671085	7262	1375066
17.37	17.10	chr17	48046425	48053769	7344	1375340
17.38		chr17	49426411	49434156	7745	1372642
17.39		chr17	51866356	51874560	8204	2432200
17.40	17.11	chr17	53350667	53358468	7801	1476107
17.41		chr17	54094310	54101957	7647	735842
17.42		chr17	54845804	54853504	7700	743847
17.43		chr17	55557963	55565725	7762	704459
17.44	17.12	chr17	56382136	56389826	7690	816411
17.45		chr17	57772203	57780345	8142	1382377
17.46		chr17	59085289	59093766	8477	1304944
17.47		chr17	60175223	60183931	8708	1081457
17.48	17.13	chr17	61490666	61498746	8080	1306735
17.49		chr17	62775208	62784346	9138	1276462
17.50		chr17	63902858	63910837	7979	1118512
17.51		chr17	65210664	65219261	8597	1299827
17.52	17.14	chr17	66532660	66540684	8024	1313399
17.53		chr17	67705550	67713646	8096	1164866
17.54		chr17	69108718	69116965	8247	1395072
17.55		chr17	70344562	70352366	7804	1227597
17.56	17.15	chr17	71734163	71741595	7432	1381797
17.57		chr17	72722977	72730713	7736	981382
17.58		chr17	73626406	73633875	7469	895693
17.59		chr17	74677982	74685984	8002	1044107
17.60	17.16	chr17	75820851	75828593	7742	1134867
17.61		chr17	77092816	77100074	7258	1264223
17.62		chr17	78400523	78408021	7498	1300449
17.63		chr17	79763779	79771191	7412	1355758
