# Supplementary material for: iFISH is a publically available resource enabling versatile DNA FISH to study genome architecture
Source: Nat Commun. 2019 Apr 9;10:1636. doi: 10.1038/s41467-019-09616-w (PMC6456570; doi:10.1038/s41467-019-09616-w)
Supplement: Supplementary file 12 — Supplementary Data 11 [file 41467_2019_9616_MOESM12_ESM.xlsx]

## Sheet: Suppl Data 11
Supplementary Data 11. Sequences of the oligos in the 63 probes used to generate the 'dense' chr17-spotting probe
Capital letters: T sequence. Small letters: F and R adapter sequences
Probe ID	Oligo #	Sequence (5'-3')
17.1	1	cgtagtaagatatgtagtccGCATGAGCCACCGCACCCAGCCTCCTCCTCAGCAAATTCTcagagtacgatatgtcacgg
17.1	2	cgtagtaagatatgtagtccGCACTCCACACACAATTCCATGCTACTGCGCCTGAGACGCcagagtacgatatgtcacgg
17.1	3	cgtagtaagatatgtagtccCATGTAGTCGGCTATGTTGTGGTCCACGATGAGGCGCAGCcagagtacgatatgtcacgg
17.1	4	cgtagtaagatatgtagtccGACATTGCACTCGCCTTCACTCGTCTCCCACACGTCCTGCcagagtacgatatgtcacgg
17.1	5	cgtagtaagatatgtagtccTGCCTGAGGAGTAGCAAGGCAGGTCTCCAGCAGGTTAGAAcagagtacgatatgtcacgg
17.1	6	cgtagtaagatatgtagtccAGCCCCACAGGAACTATCATTACCTTCCATAACCAATCCCcagagtacgatatgtcacgg
17.1	7	cgtagtaagatatgtagtccCACGAACACTACTTCCCTTTACTACCACGCATCAAGAGAGcagagtacgatatgtcacgg
17.1	8	cgtagtaagatatgtagtccTGACGTAGAACTAAATTCCTGCCCCGTTCCTCACAGGGCGcagagtacgatatgtcacgg
17.1	9	cgtagtaagatatgtagtccGCAGGCTTAATCCAGGGTGGGAACAGGCGGCGCTTGTCGGcagagtacgatatgtcacgg
17.1	10	cgtagtaagatatgtagtccGGTACTGGTCCAGGTAAGCATCAGTTATCTTCTCCAGGGGcagagtacgatatgtcacgg
17.1	11	cgtagtaagatatgtagtccCCACCTGTGGGACAAGGAGGCTGGTTCACACCAATCCACCcagagtacgatatgtcacgg
17.1	12	cgtagtaagatatgtagtccGCGGGACAGCGCCTCGTGGGGGTTATCGTAGGCCTGCTCGcagagtacgatatgtcacgg
17.1	13	cgtagtaagatatgtagtccGCTCCTCCCTCTGAGACTGGTTCAACCGAGACTTCACACTcagagtacgatatgtcacgg
17.1	14	cgtagtaagatatgtagtccGGACTCTGAGGATGACGCCATTCCCTGCTGTCACCTTCCCcagagtacgatatgtcacgg
17.1	15	cgtagtaagatatgtagtccGCTTCCTTGAGCCGCTCCAATGCCAAGATGAGCAACTTGGcagagtacgatatgtcacgg
17.1	16	cgtagtaagatatgtagtccTAGGAGAGTGGGGGGAATGGGATGGGTGAAAACCTGCGGCcagagtacgatatgtcacgg
17.1	17	cgtagtaagatatgtagtccCTGCCACTGCTTCCTCCGCTGTGATGTAAGGCCCGTCCTGcagagtacgatatgtcacgg
17.1	18	cgtagtaagatatgtagtccGCCTCCCGCTACAGCCCGATCCTGCCAGAACAAGGTTCAGcagagtacgatatgtcacgg
17.1	19	cgtagtaagatatgtagtccCCTCCCTCTTGCCCACTCCCCCACCACTCACACCCAGCCCcagagtacgatatgtcacgg
17.1	20	cgtagtaagatatgtagtccGCCGCTCCTGTTCTGCCTTCAGATAGAGCCGGGTGAGGCGcagagtacgatatgtcacgg
17.1	21	cgtagtaagatatgtagtccCAGTGGCCCCTCGGCGGATCCGTTCTCGGTTGTAGTGGGCcagagtacgatatgtcacgg
17.1	22	cgtagtaagatatgtagtccGCACAATCAAGCCAGGATCCAGCCAGGCACTGTGGCACACcagagtacgatatgtcacgg
17.1	23	cgtagtaagatatgtagtccCCGGCTACTCAGGAGGCTAAGGAGGATCGCTTGAGCTCAGcagagtacgatatgtcacgg
17.1	24	cgtagtaagatatgtagtccGAGATTGGAGCCAGATAGCCCCCTAATGATTCCCGAAGTGcagagtacgatatgtcacgg
17.1	25	cgtagtaagatatgtagtccGCGCCAGGCTTCACTGAGGTGCTGCAGGATTGTCCGGGCCcagagtacgatatgtcacgg
17.1	26	cgtagtaagatatgtagtccGCTGCCCGCAGCTCAAGGTCAAAATGTGACTCCACTCGCTcagagtacgatatgtcacgg
17.1	27	cgtagtaagatatgtagtccGCCACCCCCTTTGAGTGTCGACCTGGAAGTAGAGTGTCCCcagagtacgatatgtcacgg
17.1	28	cgtagtaagatatgtagtccCCTTGCTTTCAATAAGGGTCTCTACCTTCATGCTCCTCACcagagtacgatatgtcacgg
17.1	29	cgtagtaagatatgtagtccAGCGTCCCTGTGCCCAGCATATGCAAAAAGACGAGCTACCcagagtacgatatgtcacgg
17.1	30	cgtagtaagatatgtagtccTCCACTCCTGCAAATGCATGACTGCCTCTCAAGGCCCCAGcagagtacgatatgtcacgg
17.1	31	cgtagtaagatatgtagtccGCTCATACAAGAGCAGGGAACAGACTCAAACAGGGGCAGGcagagtacgatatgtcacgg
17.1	32	cgtagtaagatatgtagtccCCACTCACCTTCAAACTGCCGGGCCAGGAGGTTGCCAAGCcagagtacgatatgtcacgg
17.1	33	cgtagtaagatatgtagtccGCCAGACTCGCCAACCGGCAGCCCAGAAGCCACAGCCAGGcagagtacgatatgtcacgg
17.1	34	cgtagtaagatatgtagtccACAGGGCCCTACGATCCCAAGCAGAAGTTAAGAATACAAGcagagtacgatatgtcacgg
17.1	35	cgtagtaagatatgtagtccAAACAACAATAGAAACCTGGGCAGAGGTGGGGCATATATGcagagtacgatatgtcacgg
17.1	36	cgtagtaagatatgtagtccATACAGAGGAATGTAGGTATGGCAGTAGAGGGGTAAAAAGcagagtacgatatgtcacgg
17.1	37	cgtagtaagatatgtagtccTGAGAAACCTTAAGGCAAAAACCAGGAACTAAGATCGCCCcagagtacgatatgtcacgg
17.1	38	cgtagtaagatatgtagtccCAGTCATAGCTGCTCTCCAAATAGGTCCCTGGAAAGAGCCcagagtacgatatgtcacgg
17.1	39	cgtagtaagatatgtagtccGTCCAGTGAGGCTGGGCACGGTGACTCACGCTGGTAATCCcagagtacgatatgtcacgg
17.1	40	cgtagtaagatatgtagtccCCCCATCTCTACTAAAATTTCAAAAACTAGCCAGGCATGGcagagtacgatatgtcacgg
17.1	41	cgtagtaagatatgtagtccCCAAGATCGTGCCATTGCACACCAGCCCAAGAGACAAGAGcagagtacgatatgtcacgg
17.1	42	cgtagtaagatatgtagtccAGATGAGATGCTTCAGGTCCTTGCACATGCGAATCTGTCGcagagtacgatatgtcacgg
17.1	43	cgtagtaagatatgtagtccCCATCTGCCAGCTGCAATACAATTGCCCCATCAGACCTGGcagagtacgatatgtcacgg
17.1	44	cgtagtaagatatgtagtccCCTGGAAGGCATCCACATTGCCCAGCCGATACTGCACGTGcagagtacgatatgtcacgg
17.1	45	cgtagtaagatatgtagtccACCAGCTTAGTCAAACGCAGAACTTCCCGACACAGGTGGAcagagtacgatatgtcacgg
17.1	46	cgtagtaagatatgtagtccGCCCAGGAGGCCCCTAGGGTCCAATGCAGGCACCTTGGTGcagagtacgatatgtcacgg
17.1	47	cgtagtaagatatgtagtccCACAGGCTTGAGGTTGAAGTTGTAGTCCAGGTGCAGGTAGcagagtacgatatgtcacgg
17.1	48	cgtagtaagatatgtagtccGCCCTGGCGGCAAACCTGGAGCCCAACCTCCACCCAGTCCcagagtacgatatgtcacgg
17.1	49	cgtagtaagatatgtagtccTTGGTGGCTTTGAAGGAGCGGAACAAATACCTGAGGTGGGcagagtacgatatgtcacgg
17.1	50	cgtagtaagatatgtagtccCCTGGGGCACCTTACCTCTTCTTTTGAGCCTTAGGGGGCCcagagtacgatatgtcacgg
17.1	51	cgtagtaagatatgtagtccCCCTCACTTTCACAGGCTGCCCGGCAGGACAATGCTCCCGcagagtacgatatgtcacgg
17.1	52	cgtagtaagatatgtagtccGCCCACCAGAGTTTGGCCATCTCTTCTTCCAGACACTCTGcagagtacgatatgtcacgg
17.1	53	cgtagtaagatatgtagtccAGGCTACATGCCCACCTAGTTGGAGTCTTTTCTCCTACACcagagtacgatatgtcacgg
17.1	54	cgtagtaagatatgtagtccGGGCCCGACGGGTGCGACCAGAGCGTAGGTTGAAGGGCCGcagagtacgatatgtcacgg
17.1	55	cgtagtaagatatgtagtccGGGGTGTGTCCTTCAGGAAGGGCTCCACAAACTCCGGGAGcagagtacgatatgtcacgg
17.1	56	cgtagtaagatatgtagtccCATCCGGCAATGGTTCCTGGCTCTGAAAAAGGAATCCCTCcagagtacgatatgtcacgg
17.1	57	cgtagtaagatatgtagtccGGGGCCAAGCACAAAGCCTGTATCTGCTATGGAAACTGGGcagagtacgatatgtcacgg
17.1	58	cgtagtaagatatgtagtccCCTCAACTGGCTGACCACCAGAAAGCCTCCCAATGGAGCCcagagtacgatatgtcacgg
17.1	59	cgtagtaagatatgtagtccACATTGCAATCATCTCCCACCCAAGCTCCAAACACTGGGCcagagtacgatatgtcacgg
17.1	60	cgtagtaagatatgtagtccTGGTAAGCTTAAGAAGCCAGTCACTGAAGACTACATAGTGcagagtacgatatgtcacgg
17.1	61	cgtagtaagatatgtagtccGGTTGCGTAAGGAAGTTGGGGAGAAATGGCGAGTAACTGCcagagtacgatatgtcacgg
17.1	62	cgtagtaagatatgtagtccATAAAAATATTCTCAAATTGCATGTCGTGACAGTTGGGACcagagtacgatatgtcacgg
17.1	63	cgtagtaagatatgtagtccCACAATAGAGACAGACCGGGACAGATTATCTAGAGCACCCcagagtacgatatgtcacgg
17.1	64	cgtagtaagatatgtagtccCCGTAAAGTCCAAAAGGATAATCACAGAAAACAGGATTATcagagtacgatatgtcacgg
17.1	65	cgtagtaagatatgtagtccCCCTCCACCTGAGCGTTTAGTAACATCAGCCAACCTCACGcagagtacgatatgtcacgg
17.1	66	cgtagtaagatatgtagtccGGGAAAGCATCCCTTCCCTTCCTCACCTTGACTGAGTGCCcagagtacgatatgtcacgg
17.1	67	cgtagtaagatatgtagtccGGGTTGATCAAAGGGTCAAAGTAGAAAGCTGGCAAGTCAGcagagtacgatatgtcacgg
17.1	68	cgtagtaagatatgtagtccCCCGCCCTGGCCCAACCTAAACAGCAGCCTTCTCCTTTCCcagagtacgatatgtcacgg
17.1	69	cgtagtaagatatgtagtccTCCAGGTCTCTTACCAGGTGAGGTGGACATGGTGTGGAAGcagagtacgatatgtcacgg
17.1	70	cgtagtaagatatgtagtccAGGAAAAGCAATCTTGTACTCAGTGCGGATAGGCTGCCGGcagagtacgatatgtcacgg
17.1	71	cgtagtaagatatgtagtccCCAGTCTTCATCCCTAGGGTACAACATCAAGAATAAGCAGcagagtacgatatgtcacgg
17.1	72	cgtagtaagatatgtagtccTGGCATGATCATCGTTCACTGCAGCCGTGACCTCCTGGGCcagagtacgatatgtcacgg
17.1	73	cgtagtaagatatgtagtccACTGAGACTACACGAAGCTGTGAGTGTCACCACGCCCAGCcagagtacgatatgtcacgg
17.1	74	cgtagtaagatatgtagtccGGGTTTTGCCATTTTGCCCAGATTGGTCTCAAACTTCTGGcagagtacgatatgtcacgg
17.1	75	cgtagtaagatatgtagtccCAGCGTGAGCCACTGCACCTGGTGTAAACAGACTAATTTGcagagtacgatatgtcacgg
17.1	76	cgtagtaagatatgtagtccCTCGAACAAGAGGTTCAAATTTGGGGCCTCCAGGAATGGCcagagtacgatatgtcacgg
17.1	77	cgtagtaagatatgtagtccGTCATCCACCAAGTCTGTCAGGAGCTGATTAGCCAGGCGGcagagtacgatatgtcacgg
17.1	78	cgtagtaagatatgtagtccGTAGTGTGAACTGCCAGCGCTGGTAAGTGGAGCCATTTACcagagtacgatatgtcacgg
17.1	79	cgtagtaagatatgtagtccCTCCCAGGACTCCTTCTGCATTTCCAGAACTCCTCCCAGGcagagtacgatatgtcacgg
17.1	80	cgtagtaagatatgtagtccGAACCAGTCCAACACAGGGGCGTCCTCCTCAGGGTCCAGCcagagtacgatatgtcacgg
17.1	81	cgtagtaagatatgtagtccCAGCATAGTCCAAGGGCGGCTCCTCATCATCAAAAGGGGGcagagtacgatatgtcacgg
17.1	82	cgtagtaagatatgtagtccACCCACTGCCTCCCAACCACCACCACCACCACCACCCACCcagagtacgatatgtcacgg
17.1	83	cgtagtaagatatgtagtccCCCCACTGGGAGATGTAGACAGGTTCAATGACCCAGGGAAcagagtacgatatgtcacgg
17.1	84	cgtagtaagatatgtagtccGTGGTACAGCACAGGCACATCCCGAATCTGCTCCCAAGGCcagagtacgatatgtcacgg
17.1	85	cgtagtaagatatgtagtccCCAGGAGTTTGAGGACTGCGTGGGGCATGTACTTTAGGGCcagagtacgatatgtcacgg
17.1	86	cgtagtaagatatgtagtccGACGAGGTGTTCTGCTACCTGTCCCATGCAGAGAAGCCACcagagtacgatatgtcacgg
17.1	87	cgtagtaagatatgtagtccAGCCCACAGGCCCTTCCTAACCAGAAACCCTGCCTCTCCCcagagtacgatatgtcacgg
17.1	88	cgtagtaagatatgtagtccTCAACGGCTATCCCTCTGGAGACAGCTTTGCGGCTCTCTCcagagtacgatatgtcacgg
17.1	89	cgtagtaagatatgtagtccCATGTCTGTCAGGCCACTAGACCGCACACTGCAGAAAGGCcagagtacgatatgtcacgg
17.1	90	cgtagtaagatatgtagtccACCCTCTGCTCGCTACTATATCCCCAGCAGCCAGCACAGTcagagtacgatatgtcacgg
17.1	91	cgtagtaagatatgtagtccGAACAGGAATCTGCTAAGACATCTGTACCTGTACTAGCCCcagagtacgatatgtcacgg
17.1	92	cgtagtaagatatgtagtccACCCCAAACACAGAATTCAGGTCCCTGAGGAGCGACAGGCcagagtacgatatgtcacgg
17.1	93	cgtagtaagatatgtagtccCAGTATCCCACTCTGGACTTCAACCAGCTCAACCATAGGGcagagtacgatatgtcacgg
17.1	94	cgtagtaagatatgtagtccACGGAGTCTCGTACTTTCGCCCAGGCCAGAGTGCAGTGGTcagagtacgatatgtcacgg
17.1	95	cgtagtaagatatgtagtccCATGAGCCACCGCGCCTGGCCAGGGACATCTTATAATATCcagagtacgatatgtcacgg
17.1	96	cgtagtaagatatgtagtccCCAGATCGGGAAGAGAGGGGAAACAGACTGCAAAAGTGGAcagagtacgatatgtcacgg
17.2	1	tgatatgccgattccaagcgGGCAGCCAGCAGAATTGGGGGAGGGGCCAAAGGGTGAAGGcgagatgattctaaactact
17.2	2	tgatatgccgattccaagcgAGAGCCCTGTAGGCACCCCTGGTCTCCAGTCCAAGCCCAGcgagatgattctaaactact
17.2	3	tgatatgccgattccaagcgGGGAGAAAAGTCTGCCTCCAAACCCACATCCCCACTAGGGcgagatgattctaaactact
17.2	4	tgatatgccgattccaagcgGGCGGTTAGGAGACGGGACTAACATGCAGCTCCCCCTTGGcgagatgattctaaactact
17.2	5	tgatatgccgattccaagcgGCAGCTACCCTTTATTGAACACCTACCAGACATTGCCTTTcgagatgattctaaactact
17.2	6	tgatatgccgattccaagcgCACTTACAGTCTCAGTGAGGTAGGCAAAGAATGTGGGCCCcgagatgattctaaactact
17.2	7	tgatatgccgattccaagcgCAGCAGCCCCCGTGCTGTACGTAGTAGTCATGGCCATGCCcgagatgattctaaactact
17.2	8	tgatatgccgattccaagcgCCTGCAGCCCTCACCTTGGTGTCATCTCCCTGGTCAATGGcgagatgattctaaactact
17.2	9	tgatatgccgattccaagcgATCTGTATGGTCTCAGCTATCCTCAGAGTCTTCTTTTCCCcgagatgattctaaactact
17.2	10	tgatatgccgattccaagcgTTAGCCTTTCTACTGGCCCTGTCATACTGGATTATATCATcgagatgattctaaactact
17.2	11	tgatatgccgattccaagcgGAGAGTTCCAATTTCTCGACATTCTTGTCAACACCTGGTAcgagatgattctaaactact
17.2	12	tgatatgccgattccaagcgGAACAGAACTGCTGGGTCAAAAGGTGGTTATATGTCTCACcgagatgattctaaactact
17.2	13	tgatatgccgattccaagcgGCAGCCTGGTGTGCGAACCTCATTGATGACCATTCAGCCAcgagatgattctaaactact
17.2	14	tgatatgccgattccaagcgGGAAGGGGCAGGTCCTGGTGAAACCCCACCTTCAAGCCAGcgagatgattctaaactact
17.2	15	tgatatgccgattccaagcgGGAGGGGAGTCTGGGGAGGGCGGTGTGAGGGCAGCTTGGCcgagatgattctaaactact
17.2	16	tgatatgccgattccaagcgAGCCCCCTGCTGCCTCTGCCCCCTCCAGACTTTGGACACCcgagatgattctaaactact
17.2	17	tgatatgccgattccaagcgGCCGAGCCTGGGCATTGTTGCAACCCAGCCAGGTGTGCACcgagatgattctaaactact
17.2	18	tgatatgccgattccaagcgGCCTGCTCTGCTCTGGCCTCTCCCTACTCCTGGCACCTGCcgagatgattctaaactact
17.2	19	tgatatgccgattccaagcgCTCGGTGGAGCTGGCAGGGGCTGGGAAGAGGTGGGAGCCCcgagatgattctaaactact
17.2	20	tgatatgccgattccaagcgGGTGGCCCATCTGGAGCAGCTGCTGCGGGGATGCCAGCTGcgagatgattctaaactact
17.2	21	tgatatgccgattccaagcgGGAAGGATTTGGGCATGTGGGAAGTACCTGGGAACCATAGcgagatgattctaaactact
17.2	22	tgatatgccgattccaagcgGCACCTGTGGCTTGAGTGTTCAGGGAGAACTTCCGGGGGGcgagatgattctaaactact
17.2	23	tgatatgccgattccaagcgCGGGGAGAAGACTTGGGCACAGCAAGTTACAGTGCTTGGCcgagatgattctaaactact
17.2	24	tgatatgccgattccaagcgGAGGCATTTCTCCCCTGTGAGTCTCAGCTTTCTCCCTGGTcgagatgattctaaactact
17.2	25	tgatatgccgattccaagcgGGGTCCCAGCCTTGTTGATCTCTGAGGAGTGTCAGAGAAGcgagatgattctaaactact
17.2	26	tgatatgccgattccaagcgGGAACTGATAGTCACGTCCCATGGAATGAACTTCTCTAGCcgagatgattctaaactact
17.2	27	tgatatgccgattccaagcgGGATCTGGAGGGGCCAACCTAACTTCCCAGGCTGGACCAGcgagatgattctaaactact
17.2	28	tgatatgccgattccaagcgAAGCCTTTTGACTGTCGTGTCCTCATTGGCCTCGGCAGAGcgagatgattctaaactact
17.2	29	tgatatgccgattccaagcgGTTGTGGGGATCTCAGCCTTGTCCAGCTGGTGTCAGAGCAcgagatgattctaaactact
17.2	30	tgatatgccgattccaagcgGGGATCGTGGCAGCCGAGCCTCACACCCCATGTGGAGCTGcgagatgattctaaactact
17.2	31	tgatatgccgattccaagcgCCAGAACCTGGGGGAGGAGAGGAAGGGCTGGAATTGCCAGcgagatgattctaaactact
17.2	32	tgatatgccgattccaagcgGGAGCTGCGGGTGCCCTTCCCTGAGCTCCAGGCCTGCCTCcgagatgattctaaactact
17.2	33	tgatatgccgattccaagcgGCGACCTCACCATGTGATTCCTCTGCTCGGGGAAGAGCTCcgagatgattctaaactact
17.2	34	tgatatgccgattccaagcgGGGACGGGGTGTGTTAGTGACCCTGGCCTCTTCTCCCTGGcgagatgattctaaactact
17.2	35	tgatatgccgattccaagcgCTGCTGTGCTCAGAGGATGATGCTGTCACTCCCCTGCCCCcgagatgattctaaactact
17.2	36	tgatatgccgattccaagcgGAGAGGGGGCATCGAGGTGTGTGGGAAGCCAGAACTGAGGcgagatgattctaaactact
17.2	37	tgatatgccgattccaagcgGACTCCTCAGTCCTCAGCTAGTGCAGCCTCCCCTCCTCTCcgagatgattctaaactact
17.2	38	tgatatgccgattccaagcgGGCAGGAGGAGTGGCCTGCAGGCTGGGAGGAGAGGGGCCAcgagatgattctaaactact
17.2	39	tgatatgccgattccaagcgCAGGCAAAGGGGGAGTTACAGCAGGTGTGCCCTGGAGAGGcgagatgattctaaactact
17.2	40	tgatatgccgattccaagcgCCCAGCAAGTCTGCAAGCATTAACGAGCTCTGCCCTCCACcgagatgattctaaactact
17.2	41	tgatatgccgattccaagcgCAGGGGATCAGTCAGAGTCCAGATCCTGGGCTCCGAACCCcgagatgattctaaactact
17.2	42	tgatatgccgattccaagcgAGACAGGGAAAGCAGCACCCGGAGAACTGTGTCTGCAGTCcgagatgattctaaactact
17.2	43	tgatatgccgattccaagcgGGCAGCTGGCAATGATTCCTAGATATCATTCCACCCAACAcgagatgattctaaactact
17.2	44	tgatatgccgattccaagcgGCCAGGCAGGTACTTGAGCACTGGTGGGGGAGGCATTCGGcgagatgattctaaactact
17.2	45	tgatatgccgattccaagcgCCTGGATGAGCCCTTTGTATTCCAAGGATCTCTTCTCCTCcgagatgattctaaactact
17.2	46	tgatatgccgattccaagcgGGCCAGCCCAGATTCTTCTCTTGATGGTGTGCCCAGTAGCcgagatgattctaaactact
17.2	47	tgatatgccgattccaagcgGGGCAGTGGTAAACAGGGAAACCATCAGTGGCCCCCACGCcgagatgattctaaactact
17.2	48	tgatatgccgattccaagcgCCTTCCTCTCGCTCTCTCTTGCCTCAAGTCCGCCTGCCTCcgagatgattctaaactact
17.2	49	tgatatgccgattccaagcgCTCCCAGACACACTGAGGCACACACGTGAATCTTACACGCcgagatgattctaaactact
17.2	50	tgatatgccgattccaagcgCCCAACAAAGATGCCCTGCCCCCAAACAAATGCCAGAGACcgagatgattctaaactact
17.2	51	tgatatgccgattccaagcgCACACAGACGTAGACACCTACAGAGATCCGTGCACTAGAGcgagatgattctaaactact
17.2	52	tgatatgccgattccaagcgGGCACACAGACATGCCAGAGACACGCACACCCACCGGGACcgagatgattctaaactact
17.2	53	tgatatgccgattccaagcgGCCCCAAGACACGGAAGTGCACAGGGATACACGCTTGCACcgagatgattctaaactact
17.2	54	tgatatgccgattccaagcgTGCCTTCAACTCCATGCTAAAATGGTCACTTTTGGAGCGCcgagatgattctaaactact
17.2	55	tgatatgccgattccaagcgCGAGGCACAGGGCTGGGCTCCCTGGATGCTGAGCTGCTGTcgagatgattctaaactact
17.2	56	tgatatgccgattccaagcgGGCGATGGGGAGATATGATGACTGAGTTTGTGTCAGCTCCcgagatgattctaaactact
17.2	57	tgatatgccgattccaagcgGTAGGTGCTTCATAAATGTCAGTTTCCTTCCCCATCTCCTcgagatgattctaaactact
17.2	58	tgatatgccgattccaagcgGAGAAACTCCAGGAAGCTTCTTAACCTCTTTGAGCTTCATcgagatgattctaaactact
17.2	59	tgatatgccgattccaagcgGAGCAGGGCGAGCTTGAAGGACAAGGCATTCAGTGGACACcgagatgattctaaactact
17.2	60	tgatatgccgattccaagcgCCTCAGGCTCGGCACAAGGTTTTGTCCTAACTTTCCTGGCcgagatgattctaaactact
17.2	61	tgatatgccgattccaagcgGCTGATCTTCCCTGCTAGATGATGAGCCTTCTGAAGACAAcgagatgattctaaactact
17.2	62	tgatatgccgattccaagcgCCCCGCCCAGCTCCACTCCTCCAGGAAACCCCACCTCCTTcgagatgattctaaactact
17.2	63	tgatatgccgattccaagcgGCCCCCTCCTTCTCACATGCCTTCCCTGTATGCTCCTCCCcgagatgattctaaactact
17.2	64	tgatatgccgattccaagcgGCCAGTTTCCCTCTTGCCTACTGGATGCAGGGCTGAGCCGcgagatgattctaaactact
17.2	65	tgatatgccgattccaagcgGAGAACGCCACAGCTATAAGGGCTCTGGGAATTCCTGAGCcgagatgattctaaactact
17.2	66	tgatatgccgattccaagcgGCCCAGAGACTTCAGTGGGTTTCCTGTGGGCTGAGACAGAcgagatgattctaaactact
17.2	67	tgatatgccgattccaagcgCTGGTCTCCCTCCCAGCCAGAGGTACCCAGTCTTGAAGGCcgagatgattctaaactact
17.2	68	tgatatgccgattccaagcgACCTGAAGGGCAGCATGCCAGAACTCAGTACTCTCTGCAGcgagatgattctaaactact
17.2	69	tgatatgccgattccaagcgCCCTAGTGCTGTAAGGCAGAGTTTGGACGTGGGGTCAGGGcgagatgattctaaactact
17.2	70	tgatatgccgattccaagcgGCTTGGGAGTGGAAAGGGCATTTCAGGCAGGGGAAAGAGAcgagatgattctaaactact
17.2	71	tgatatgccgattccaagcgATTCGAGCTGATTTTGGAAGAATGAGTAGGAGACCACCAGcgagatgattctaaactact
17.2	72	tgatatgccgattccaagcgGGGAGTGGTTTCCTCTGCTAGACGATTTGGAGAAGATTCCcgagatgattctaaactact
17.2	73	tgatatgccgattccaagcgGCTGGGTTCCGGGGCTCTGAAGAAAGGCCAGTCGTTGTCCcgagatgattctaaactact
17.2	74	tgatatgccgattccaagcgGGCTCAGCCGTACAATTCATGCCCCTTTATTGAGTGCCTTcgagatgattctaaactact
17.2	75	tgatatgccgattccaagcgGTCACTCTCTGCTTTGTCCATGTTAACAGGAGTTGGACACcgagatgattctaaactact
17.2	76	tgatatgccgattccaagcgCCAAACACCCCTAGTACCTTAGATCTTTTCTTATAGAGCCcgagatgattctaaactact
17.2	77	tgatatgccgattccaagcgGCCTCAGAGCTACACATGCCAAGCCTGCTTTCTCTGCAGCcgagatgattctaaactact
17.2	78	tgatatgccgattccaagcgCCTGATGGCTTCTTGAGATAGGCCAGTCCAGCGCTGGAGGcgagatgattctaaactact
17.2	79	tgatatgccgattccaagcgGAGGTAATGCACATACAGAAGTGTAGCAGGGAACGGATGCcgagatgattctaaactact
17.2	80	tgatatgccgattccaagcgCCTGACTGGCTGTGGAAACGTGGACCCACTTCATTTCCTCcgagatgattctaaactact
17.2	81	tgatatgccgattccaagcgGCACTCCCCAAACTCCTCTTAGGCAGGTTGTGTGATGCAGcgagatgattctaaactact
17.2	82	tgatatgccgattccaagcgCATCTGCTATGCCCCTTCCAACCCCACCCCTTGCCCCAGTcgagatgattctaaactact
17.2	83	tgatatgccgattccaagcgTATTTTGCTGCTTCTCTATCATTGTCACCCAGTTGCCGTCcgagatgattctaaactact
17.2	84	tgatatgccgattccaagcgGGGACCGTGAAGGAGAGGGTGATGGACAAACTCCAAGGCAcgagatgattctaaactact
17.2	85	tgatatgccgattccaagcgCTGGAGGATGGACTAAGTCAGGTCTTAGCAGGGAAGCTCCcgagatgattctaaactact
17.2	86	tgatatgccgattccaagcgCCAATCTAGCACACCTACCCTTTGCCAGGAAAGCTCCAGGcgagatgattctaaactact
17.2	87	tgatatgccgattccaagcgAACACCACATTCTTTTCTCCCATTGCTCCAAGGTTTCTAGcgagatgattctaaactact
17.2	88	tgatatgccgattccaagcgCTTCAGTTATCTCAGAAACAATGTACTCATTTTGTCCCCCcgagatgattctaaactact
17.2	89	tgatatgccgattccaagcgGCTTGTCCTTGCTCTGTCCTCAGTGCACAAAATCAACTGGcgagatgattctaaactact
17.2	90	tgatatgccgattccaagcgGTGTGGAGTTGTTGGCAGAGGAGGCATGGAGTGAAGAGAGcgagatgattctaaactact
17.2	91	tgatatgccgattccaagcgCATGATGTTGTGTGGGACAGGGAGGGCATTGCAGACTGCAcgagatgattctaaactact
17.2	92	tgatatgccgattccaagcgGGAGAGACTTGAACTGGGTCTTGGTGAATGAATCAGGTTCcgagatgattctaaactact
17.2	93	tgatatgccgattccaagcgCCAAGCAGGAGTAAATTATTCTTCCTAGAGAAATTTGGGAcgagatgattctaaactact
17.2	94	tgatatgccgattccaagcgCTGCCCCCAAACAGTTTGACGTGCAGTAGCTTGCAGCATGcgagatgattctaaactact
17.2	95	tgatatgccgattccaagcgGGTGGTGGTCTGGATTTGGACAATTTGCTGACCCCTGTACcgagatgattctaaactact
17.2	96	tgatatgccgattccaagcgGCAACAACTCAGCTCAGAAGTTGCAGTGCAAAAGCAGCCAcgagatgattctaaactact
17.3	1	gtcacacttaataagcagcgCTTCCTCCTTCCCTGCCCTCTGCCCCCCACCCCACACCCCcgatgtagattagattcaac
17.3	2	gtcacacttaataagcagcgAATATATTCGTCACAGGCTAGAGGAGGAGCAGCGACAGCTcgatgtagattagattcaac
17.3	3	gtcacacttaataagcagcgGGCCCTGCTGCTGGTAACGGGTCCCTCAGCGTCCTCTGGGcgatgtagattagattcaac
17.3	4	gtcacacttaataagcagcgCGGGATGGGAACACTTCAAGGGAAGGGATTCACCCAGGACcgatgtagattagattcaac
17.3	5	gtcacacttaataagcagcgCTCCTCTCTAGGCAGTTGGAGAAAAGAGAGGGCATGCCTGcgatgtagattagattcaac
17.3	6	gtcacacttaataagcagcgGGGCCACACCCTGCTGAGCCCTCTCTCCCTACCCTTGGGCcgatgtagattagattcaac
17.3	7	gtcacacttaataagcagcgGCAGCTGGAGGAGCAGCGGCAGTCAGAACGTCTCCAGAGGcgatgtagattagattcaac
17.3	8	gtcacacttaataagcagcgCGGGGCATGAATCCCGCTGACAAACCAGCCTGGGCCCGAGcgatgtagattagattcaac
17.3	9	gtcacacttaataagcagcgTGCCTCCTGAGACTGCAGTCCCACTGCCTGAGGCCTGGAGcgatgtagattagattcaac
17.3	10	gtcacacttaataagcagcgCAGCACAGAGCATAGGGCGGGAGTAGTTAGGGCAGGTGGGcgatgtagattagattcaac
17.3	11	gtcacacttaataagcagcgGGCAAGAGCTGGCCTGCTTGACATCCCTTCACATCACAGGcgatgtagattagattcaac
17.3	12	gtcacacttaataagcagcgACTCTCCCTTGGCCAAGAGCAAGCCAGGCAGCACGGGGCCcgatgtagattagattcaac
17.3	13	gtcacacttaataagcagcgTCCCAGACTCCTCCTATGCAGAGGCCGGTGGAGCCCCAGGcgatgtagattagattcaac
17.3	14	gtcacacttaataagcagcgGGGAGCTTTGTTCAGAGCACAGGTACACACACACGCGCGCcgatgtagattagattcaac
17.3	15	gtcacacttaataagcagcgGCACAGGCTTTGTGGACAGACTCACTCACCTGCTTCTTGCcgatgtagattagattcaac
17.3	16	gtcacacttaataagcagcgGGTGGGGATGTGCCATGGAGCAGGCAGCCCACCCTCCCTGcgatgtagattagattcaac
17.3	17	gtcacacttaataagcagcgCCTGTACCCCGATCCCAGTCCCTGCAGGACCAGCCCACCCcgatgtagattagattcaac
17.3	18	gtcacacttaataagcagcgGCCTTCCCAGCCTCCCATGACCCCGACCCTGCCATCCCCGcgatgtagattagattcaac
17.3	19	gtcacacttaataagcagcgGAAGGACCTGGCCCCAGCCCGAATCCCCCAGCCTGGGTCCcgatgtagattagattcaac
17.3	20	gtcacacttaataagcagcgCGAGGCCCCACCCAAGGTAAGGACAGTTCTGCAGGCCCAGcgatgtagattagattcaac
17.3	21	gtcacacttaataagcagcgGGGGCAGGCCACATGGAGGAAGAGTGCAGGGCGGGAAGCGcgatgtagattagattcaac
17.3	22	gtcacacttaataagcagcgGAGGACGCGACGTGGAGGGGTGGCATCGATCCCTGTGGGGcgatgtagattagattcaac
17.3	23	gtcacacttaataagcagcgCGGAGAAACGCCCAGGGTGTTTTGGGAGCGCTAAGGGGCAcgatgtagattagattcaac
17.3	24	gtcacacttaataagcagcgACCGCAGCTCCACCATCATCCGGCTTCATAACCCTGGACGcgatgtagattagattcaac
17.3	25	gtcacacttaataagcagcgCTCCCCTGAACCTCAGTTTTCTCATCCATCAAAGTGGGGGcgatgtagattagattcaac
17.3	26	gtcacacttaataagcagcgGCGCCAGCTCGCAGCACGTGGACTTCTCTCCACAGGTGCCcgatgtagattagattcaac
17.3	27	gtcacacttaataagcagcgCATCTATCGCCACTGCCCTTAACACCAGTGGGGCCGGAGGcgatgtagattagattcaac
17.3	28	gtcacacttaataagcagcgGCCTGGGTAGGGCAACGCCTGGGTGAGGTCTGAGGGCAGCcgatgtagattagattcaac
17.3	29	gtcacacttaataagcagcgGGGGGGCACAGGGACTTTACCAGCCTACCCGCCTGGGGGTcgatgtagattagattcaac
17.3	30	gtcacacttaataagcagcgCCGCCCCCTCGGCACCCCTGTGCTCCCTTCACAGACCTCGcgatgtagattagattcaac
17.3	31	gtcacacttaataagcagcgGCCTGGCAAATCTATCTGCAAAGGCGGGCAGAGCGGGGCAcgatgtagattagattcaac
17.3	32	gtcacacttaataagcagcgCCCCTGCTCAGCCCCCTGGCCCGCCCAACGCCTCTAGGTAcgatgtagattagattcaac
17.3	33	gtcacacttaataagcagcgCTGCCACCCGCTTCCCTGGTGATGGCTCCCTCTGCAGTGCcgatgtagattagattcaac
17.3	34	gtcacacttaataagcagcgGCCTCTCACGGGCACCTCCCCCAGGCTGGCTCACTGGAGCcgatgtagattagattcaac
17.3	35	gtcacacttaataagcagcgGGCTGGGCAGCCTGCTCTGGGCCTGGGGGCTTATCACCATcgatgtagattagattcaac
17.3	36	gtcacacttaataagcagcgTGGGGCTGAGTTCTGGGGCTCAGGGTGTGGGCTTGAGGCCcgatgtagattagattcaac
17.3	37	gtcacacttaataagcagcgCCACCCTGCCGTCCAGTCTCCTCCAAACCGGACAGCTCCCcgatgtagattagattcaac
17.3	38	gtcacacttaataagcagcgCCCTGGGAATAAAGCCAAGCCCGACGACCACCGCTCACGGcgatgtagattagattcaac
17.3	39	gtcacacttaataagcagcgGGGGCTTAGCCTCAGGGTGCTGGGTGTCAGGGGTGGGGTCcgatgtagattagattcaac
17.3	40	gtcacacttaataagcagcgACCGAGAAGGGCTGTGGGGATGGAGGGACTGGTGCTTCTCcgatgtagattagattcaac
17.3	41	gtcacacttaataagcagcgCCTCTCTTCTGGCTCTTTCTTCCCCTGCGGCCCCTCCCAGcgatgtagattagattcaac
17.3	42	gtcacacttaataagcagcgGAGATGGGCCTGCTTGTGGGAGCCCCTCCTGTCGCCCTGCcgatgtagattagattcaac
17.3	43	gtcacacttaataagcagcgCCTCCACCCAGGCCCAGCTTCTCCCTGCCCCTCACGTGGCcgatgtagattagattcaac
17.3	44	gtcacacttaataagcagcgGTGTTGCTGAAAGAGCGGACTCTGGACGAGGCCCCTCGGCcgatgtagattagattcaac
17.3	45	gtcacacttaataagcagcgGGACGACGAGGAGGAAGGCGAAGGCGGGCCAGCAGAGGGGcgatgtagattagattcaac
17.3	46	gtcacacttaataagcagcgCAGGGAGGGAGGGGAAGTGGCAGTGGGGAAGAGGTGGGGCcgatgtagattagattcaac
17.3	47	gtcacacttaataagcagcgGTGGGGTGAGGGTGCAGGTTCCTGTCTCTCTCCCGCTGCCcgatgtagattagattcaac
17.3	48	gtcacacttaataagcagcgGCCTGTCTGCCCCTGTGCCAGCCTGCCCTGTGTGCCATGCcgatgtagattagattcaac
17.3	49	gtcacacttaataagcagcgCACCGTGAGGGTGGAGCAGGTTGTGTTTTGAATAGAGACAcgatgtagattagattcaac
17.3	50	gtcacacttaataagcagcgGCCTTTGGCACTTCTGTGGCCACGGGCAGGACCTGGAGGGcgatgtagattagattcaac
17.3	51	gtcacacttaataagcagcgGGTGGTCCACGACGTCGAGGAGATCACCGGGACCCAGCCCcgatgtagattagattcaac
17.3	52	gtcacacttaataagcagcgGGTGGTCCAGCGCGTGAGTGAGCCTCTGCTCCCTCCCCTGcgatgtagattagattcaac
17.3	53	gtcacacttaataagcagcgTGCCCTCCTCAGCCCCACGCCAACCCTGCCCTCTGTCCTGcgatgtagattagattcaac
17.3	54	gtcacacttaataagcagcgCCTGCCTGACGTGGTCCAGCCCAGCCACTCACCCACCGAGcgatgtagattagattcaac
17.3	55	gtcacacttaataagcagcgGCCCTGGCGATGGGCAGGAGGTCCCGGTGCTGGGTAACGGcgatgtagattagattcaac
17.3	56	gtcacacttaataagcagcgGCTGGGAGCTGGACAGCGGGGGTGCCAGTTGGGGAGCTGGcgatgtagattagattcaac
17.3	57	gtcacacttaataagcagcgGCAGGGCCGCAGCTGGACTTGCACTTGTTTGCCTGACTGCcgatgtagattagattcaac
17.3	58	gtcacacttaataagcagcgGGATCTAGGGATCTACCAGCCTGGAGGCAGTGGGGACAGCcgatgtagattagattcaac
17.3	59	gtcacacttaataagcagcgGGAGGACAGACCTGCTGTGAGGCCAGGGTCCAGGGGCAGCcgatgtagattagattcaac
17.3	60	gtcacacttaataagcagcgGCCACAGGACCTCTCCCTTGGGCCCTAGCACCTGCCTGGGcgatgtagattagattcaac
17.3	61	gtcacacttaataagcagcgGTCCCACAGGACAGGAAATGCTCAGAGTTGCCAGGGGACCcgatgtagattagattcaac
17.3	62	gtcacacttaataagcagcgGTCCAGCACTCTATCCCCCTCTCCCATGCACCTCCTCTCCcgatgtagattagattcaac
17.3	63	gtcacacttaataagcagcgGGGGTGAGAAGCTGCAGCCCCTCCTCCCACCTCCTCCTCCcgatgtagattagattcaac
17.3	64	gtcacacttaataagcagcgCCTAGTGGGTGGAGAGGGCACTCGGCTCGACCAGCTGCAGcgatgtagattagattcaac
17.3	65	gtcacacttaataagcagcgCCCACCAACACCCGGGCCCACAGTGAGACCCCTGAGATCCcgatgtagattagattcaac
17.3	66	gtcacacttaataagcagcgGCCCTTTGGGGTAAGCCAGGGCAGGGACAGCTGAGGAGGCcgatgtagattagattcaac
17.3	67	gtcacacttaataagcagcgGGTGAGGGCCTGGCTGAGCCTCTGACCTGCCCAAGGGCTCcgatgtagattagattcaac
17.3	68	gtcacacttaataagcagcgCGGAGAACGGGCTGATGTTGCTGGACCGAAGTGGGCAGGGcgatgtagattagattcaac
17.3	69	gtcacacttaataagcagcgCAGGTGTGGTGAGTGGGGGAGGGAGGAGGGGCTCAGCTCCcgatgtagattagattcaac
17.3	70	gtcacacttaataagcagcgCCTGGGAGGAGGGCAGGCACTGGAAGGTGGGGCCACACTTcgatgtagattagattcaac
17.3	71	gtcacacttaataagcagcgGGGCGGTGGCATTCGGGCCTCAGATGAGAATGGGGGCGGGcgatgtagattagattcaac
17.3	72	gtcacacttaataagcagcgAAGGAACAAACTGCGGGTGTATTACCTGTCCTGGCTCCGGcgatgtagattagattcaac
17.3	73	gtcacacttaataagcagcgAGCAGGGCTGGACCACCGTGGGGGACATGGAGGGCTGCGGcgatgtagattagattcaac
17.3	74	gtcacacttaataagcagcgGCCTGGGTGGGGCAGTGTAGTGACAGACCACGGGGAGGCGcgatgtagattagattcaac
17.3	75	gtcacacttaataagcagcgAGGGAAGTCTCAGCATCCCTCTTCTCTCCCGCCCCCAGTGcgatgtagattagattcaac
17.3	76	gtcacacttaataagcagcgCGCCCTCAAGAGCTCCGTGGAGGTGTATGCCTGGGCCCCCcgatgtagattagattcaac
17.3	77	gtcacacttaataagcagcgCCATCTGGAGTCCCAGCGCCTCTCCCCGTGCCCCTGAGCCcgatgtagattagattcaac
17.3	78	gtcacacttaataagcagcgGCCGACCTCCCCCACCGCCCTCTGCTGGTCGACCTGACAGcgatgtagattagattcaac
17.3	79	gtcacacttaataagcagcgGGCTCCAGTGCTGGCTTCCATGCTGTGGATGTCGACTCGGcgatgtagattagattcaac
17.3	80	gtcacacttaataagcagcgCCCTGTGCACGTGAGCTTGGCGGGGCTGCTGGGGGAGTGGcgatgtagattagattcaac
17.3	81	gtcacacttaataagcagcgCCCCCTCCTTCTCCCCAGATCCAGAGCCAGATCACGCCCCcgatgtagattagattcaac
17.3	82	gtcacacttaataagcagcgCCGACGGCATGGAGATGCTGCTGTGCTACGAGGACGAGGGcgatgtagattagattcaac
17.3	83	gtcacacttaataagcagcgGTGGGTGAGTGAGCTGCCGCCCTCCCAGCCACATGCCCCGcgatgtagattagattcaac
17.3	84	gtcacacttaataagcagcgGGGGTGCAGCCTGCTCAGCCCCTCACCTGTTCCCCACAGCcgatgtagattagattcaac
17.3	85	gtcacacttaataagcagcgTGAGATCCGCTCTGTGGAGACGGGCCACCTCGACGGGGTCcgatgtagattagattcaac
17.3	86	gtcacacttaataagcagcgAGCCCTGCTGTCCCGGCTGCCATGACCCTAGGCCCCTGGGcgatgtagattagattcaac
17.3	87	gtcacacttaataagcagcgGGGAGAGGATGGTGGTGGTGGCTTCCTGAAAGCGGGCCCCcgatgtagattagattcaac
17.3	88	gtcacacttaataagcagcgGCGCTCCCTTCAGATTCCGAGGACTTCCCAGCTGGCCCCCcgatgtagattagattcaac
17.3	89	gtcacacttaataagcagcgCCCCTAACATCCCAGCCTGCCTTTCCTCCGGGTGAGGGGCcgatgtagattagattcaac
17.3	90	gtcacacttaataagcagcgCCTGCAGTCTCTGTGTCTCCCTCAACTCTTCTGCCACCCCcgatgtagattagattcaac
17.3	91	gtcacacttaataagcagcgCCCCCCAACCTCAGCCCTTGGTGACTTCTTCTCCTGCCCCcgatgtagattagattcaac
17.3	92	gtcacacttaataagcagcgGGGGCTGTCCCACACTGGACCCAGCTCTCCCCCTGCAGCCcgatgtagattagattcaac
17.3	93	gtcacacttaataagcagcgGGCCGCCCCTCTTTCCCCTCCCTGGGCTTTTGCTTTTACTcgatgtagattagattcaac
17.3	94	gtcacacttaataagcagcgCACTGGAGCCTGCTGGGAACGTGACCTCTGACCCCTGATGcgatgtagattagattcaac
17.3	95	gtcacacttaataagcagcgGGGAGGGACACAGCTTCCCCTTCCCAGGAATTGAGTGGGCcgatgtagattagattcaac
17.3	96	gtcacacttaataagcagcgCCCCCTTTTCTCCATTTGAGAGGAGAGTGCTTGGGGCTTGcgatgtagattagattcaac
17.4	1	attctgtttaactggttcgcAGTTGCTTCCCATGGCCTGGTTCCACAGGAGCCCTGAGGGtatggttgaaatcactacat
17.4	2	attctgtttaactggttcgcCAGCACCCAAACAGGCTGGGGCTCACACTCAGATGGAGCCtatggttgaaatcactacat
17.4	3	attctgtttaactggttcgcCTGGCCCGGGGGCTGGGGCATCCACATGGGAGGTAAGCGCtatggttgaaatcactacat
17.4	4	attctgtttaactggttcgcGCCAACCCCCGGGAGAAGTGGCTTCGTAAGCGGACTCAGGtatggttgaaatcactacat
17.4	5	attctgtttaactggttcgcCTGACCGGGGCCCTGCTCGGCTCTTGGCTAGGTAATGCGCtatggttgaaatcactacat
17.4	6	attctgtttaactggttcgcGTTCCAGGCTGTGAGGTTGGGGGGTTGCAGGGGCAGGGCCtatggttgaaatcactacat
17.4	7	attctgtttaactggttcgcCCAGCTATCAGGACAGGAATGCAGGTCCCGGGGTCTGCGGtatggttgaaatcactacat
17.4	8	attctgtttaactggttcgcCGGGGCAGAGACTTCTCTCAGGAAGGGAGCCAGCTGGGAGtatggttgaaatcactacat
17.4	9	attctgtttaactggttcgcGGAGGGCAGAGAGTGGGGACAGATAGAGGTGGCTGCCAGGtatggttgaaatcactacat
17.4	10	attctgtttaactggttcgcGGGCTGGGATCAGGACTCAAGCCGGCCTTAAGAAAGGGCCtatggttgaaatcactacat
17.4	11	attctgtttaactggttcgcGCGGGATTGGGAGGGGAGCATGGCTGGAGCAACGTCCTCAtatggttgaaatcactacat
17.4	12	attctgtttaactggttcgcGTATTTGAATGCTAAGGAGAGTGATCTAGCGGAGGGAGTCtatggttgaaatcactacat
17.4	13	attctgtttaactggttcgcGGGACAGCAGGGATGTGGCGGTCACTGGAGAGGCATGAGGtatggttgaaatcactacat
17.4	14	attctgtttaactggttcgcGGGTGGAGGAGAGGGGGCAGGTGAGGAAGGGGTGACAGCAtatggttgaaatcactacat
17.4	15	attctgtttaactggttcgcCCCCTGAGATAGGCGGGGTGGGAGTCACCGGGGCAGTGGCtatggttgaaatcactacat
17.4	16	attctgtttaactggttcgcGAGAAGAGGACATCCCTGAGGTTGGAGGACCCAGAGAGTGtatggttgaaatcactacat
17.4	17	attctgtttaactggttcgcAGAGAGGGAAGTTCAGGGATGAGTCCTGGAGCTCCCCCAGtatggttgaaatcactacat
17.4	18	attctgtttaactggttcgcCAGAGCTTGGACGGCATTTACAACTGGCGATGAGTGCCAGtatggttgaaatcactacat
17.4	19	attctgtttaactggttcgcGCTGCCTCTTAGTTGCTGGGACGGAAGGGGAGTAGAGGAGtatggttgaaatcactacat
17.4	20	attctgtttaactggttcgcGGCCAGGGTGCTCCAGCCCAAACCTGTGCCCCACGTGGCAtatggttgaaatcactacat
17.4	21	attctgtttaactggttcgcTGGGGGTGGGAGAGAGTGTGCTGGGCTGGGGGTGGGTCCCtatggttgaaatcactacat
17.4	22	attctgtttaactggttcgcGCACGTGCGGAAGAGCAGGGCTGGGCAGGGGGCGGAGGAAtatggttgaaatcactacat
17.4	23	attctgtttaactggttcgcGGCTGTCTGCGTTGTAGGAGAAAGACGGGAGCCCAGTACGtatggttgaaatcactacat
17.4	24	attctgtttaactggttcgcGGCTTGGAGTAGGACAGGGGGTGGAGGTGCCACAGAGTGGtatggttgaaatcactacat
17.4	25	attctgtttaactggttcgcGGCTGCTGTTTTCACGGCAGGAGAGGAACCATGAGGCCTCtatggttgaaatcactacat
17.4	26	attctgtttaactggttcgcCCATTGCAGGGCTGTGAGCAAGGAAGAAATAGCAACTGGCtatggttgaaatcactacat
17.4	27	attctgtttaactggttcgcCGGCGCCAGAAGGAGAGCCTGGTGGGGAGGGAGTCTGGGGtatggttgaaatcactacat
17.4	28	attctgtttaactggttcgcCCCACTCCCCACTGAGTCTCAATGTCCTCGTCTGCAAAACtatggttgaaatcactacat
17.4	29	attctgtttaactggttcgcACGCAGGAGAGTGTCCCAGTGTTTCAACTTGGAGACTGGAtatggttgaaatcactacat
17.4	30	attctgtttaactggttcgcCATTGGCTCCTGGGTGGCTGACGGCATGGTACACTCTAGAtatggttgaaatcactacat
17.4	31	attctgtttaactggttcgcCACCTACGTGAGTGGGGAGTGACATGACCAGAGAATGGGCtatggttgaaatcactacat
17.4	32	attctgtttaactggttcgcCCAGCTGGAGAGGAGGCTATTCTTGCAGACACTGTTCAGCtatggttgaaatcactacat
17.4	33	attctgtttaactggttcgcGGCCCTGCCCCACCTCTTCCACGCCAGTTACTGGGAGTCCtatggttgaaatcactacat
17.4	34	attctgtttaactggttcgcGCCGGCCACGCATCCTCACCTTCCTCTCCGACCCACAGTCtatggttgaaatcactacat
17.4	35	attctgtttaactggttcgcCCACCAGTCTGTGCAATGGGAGACCCCGCTGCCCCTCGGGtatggttgaaatcactacat
17.4	36	attctgtttaactggttcgcGAGAAGGAAGGAGGAAGAGCAGCGCGTTCCCCAGGCCTCCtatggttgaaatcactacat
17.4	37	attctgtttaactggttcgcGCCCACTGGGAACTGCCACTGAGCGGCGGCCCTGGGTGAGtatggttgaaatcactacat
17.4	38	attctgtttaactggttcgcCCCTGGACAGGGCTCTGACCTCTGACCATTAAGGAAGTGCtatggttgaaatcactacat
17.4	39	attctgtttaactggttcgcCTGACCTTGAGGAGAGCAGTGACCCCTGATCCCTGACAGGtatggttgaaatcactacat
17.4	40	attctgtttaactggttcgcCTCTGACCCTGGACAGAGCCCTGAACTCTGACCCTGCCTCtatggttgaaatcactacat
17.4	41	attctgtttaactggttcgcGAGCTGGGCGTCTGCTGATGGAGACCTGGCATCGGTCCAGtatggttgaaatcactacat
17.4	42	attctgtttaactggttcgcGGCCCTGGGATAGGGAGAAGGTGAAGGAAGTCCTGGGGGCtatggttgaaatcactacat
17.4	43	attctgtttaactggttcgcGGCCCTGCCTGGATTCGGGGGAGGGGAACCTTCCTCTGGGtatggttgaaatcactacat
17.4	44	attctgtttaactggttcgcCGCCCAGGACGGAGGATGAGCGAGGGGAGCTCCCACAGCGtatggttgaaatcactacat
17.4	45	attctgtttaactggttcgcCGCCACTTCTGGATGCCCCTGCCTCGCCCCCTCAGGCCTCtatggttgaaatcactacat
17.4	46	attctgtttaactggttcgcCCCCCTCCAGCTGATGCCCTACACACCCACAGCCCCCTCTtatggttgaaatcactacat
17.4	47	attctgtttaactggttcgcCCGGGGCTGACTCCTCCAAGTGCCCAGCCTCCCTCCCAGCtatggttgaaatcactacat
17.4	48	attctgtttaactggttcgcGTGGGGTGGGCACAGTGAGAGGGGCAGGTGCCTGCTGGGCtatggttgaaatcactacat
17.4	49	attctgtttaactggttcgcAATGCGGCAATATGCGGTGGCAGCGGGGTCCCTTCAGGCCtatggttgaaatcactacat
17.4	50	attctgtttaactggttcgcGCAGCTTTATTGGAGGTAGGGGTGATGGCTGGGACTCCAGtatggttgaaatcactacat
17.4	51	attctgtttaactggttcgcGCTCTCAGGCTGGAGTCCCCATTCCCTTCCAGAGGCAGCCtatggttgaaatcactacat
17.4	52	attctgtttaactggttcgcTCCCTCCCCCATGGATCCCTCTTTGGTCAGGGGACTCCCCtatggttgaaatcactacat
17.4	53	attctgtttaactggttcgcCCAAATCCCTGCCTGCCTGGAGCTTCAATAGGTCGGCTAGtatggttgaaatcactacat
17.4	54	attctgtttaactggttcgcGCGTCAGGGATGGGGGAGTTGTGCATGGGGCCGATTCAGGtatggttgaaatcactacat
17.4	55	attctgtttaactggttcgcGGCTCCACGCCCTACTTGAGGAAATTTAGCCTAAGCCTGCtatggttgaaatcactacat
17.4	56	attctgtttaactggttcgcGCCTCCAGGGTCAAGTGGGGTGAACCGGGCATGGACCGAGtatggttgaaatcactacat
17.4	57	attctgtttaactggttcgcGGCAGGGAGAACAGCAGGAGCGAGGGCAGGTGTTTTGGCGtatggttgaaatcactacat
17.4	58	attctgtttaactggttcgcGGGTCCAGAGAGGGGAGGTGCATTTGGGCAGGTGGAGAAGtatggttgaaatcactacat
17.4	59	attctgtttaactggttcgcCCCAGCCTGGACTCTGAAGGGGTAGGGCAGAGAGTGTGCCtatggttgaaatcactacat
17.4	60	attctgtttaactggttcgcGCTTTCAGAGCTGATGGCGGGTCCAGGGATCCGTGCTCCAtatggttgaaatcactacat
17.4	61	attctgtttaactggttcgcGAGGCCCCCAACAGGCTCCCGGACACACTCCTGTGGCCAGtatggttgaaatcactacat
17.4	62	attctgtttaactggttcgcCCTCTGTCTTCAGAGTCGCCCACCTGTGCTAAGCACCTGCtatggttgaaatcactacat
17.4	63	attctgtttaactggttcgcCTCAGTGAGTAGGGTGACTCACCTGAGCAGGGGCTGTGAGtatggttgaaatcactacat
17.4	64	attctgtttaactggttcgcGGGGGTGGGAGAGAGTGTGCTGAGCTGGAGGTGGGGCCCCtatggttgaaatcactacat
17.4	65	attctgtttaactggttcgcGCCCAAGTTCCACCTGGTGCCGCCTGTCAGCGTGCCTCGCtatggttgaaatcactacat
17.4	66	attctgtttaactggttcgcTCCCACTCACCCCAGGCTTCCAGGTGCGTCCTGCCTGCAGtatggttgaaatcactacat
17.4	67	attctgtttaactggttcgcGGCTGCATTCCAGGGAGCCTCCTAGGGCCCAGGGAGCAGGtatggttgaaatcactacat
17.4	68	attctgtttaactggttcgcGCAGTGCTGGGTGCCTGTCACTGCGCTCCTGGGTGGGGAGtatggttgaaatcactacat
17.4	69	attctgtttaactggttcgcCCCGTGGAAATGGGGGAGGGAGGGCCCACAAGGAGAAGGGtatggttgaaatcactacat
17.4	70	attctgtttaactggttcgcCTGCCTGAAGGAACCTGGGTTGGCTTCCTAGGTCAGGTGGtatggttgaaatcactacat
17.4	71	attctgtttaactggttcgcCCAGCTCTGGCAAACCTGGAACTCTAGCAGCAGGCCTGGGtatggttgaaatcactacat
17.4	72	attctgtttaactggttcgcGGCCCGCCGATGAGGTGGATGCCTCAGTGGAGACACCTGCtatggttgaaatcactacat
17.4	73	attctgtttaactggttcgcCGCTAATGAACCCTAGGGCTCCCTGGATGCTGGACGGTCCtatggttgaaatcactacat
17.4	74	attctgtttaactggttcgcGGGTGGTAGAAATGGAGGCGAGGAGGCAGAACCCCATGGCtatggttgaaatcactacat
17.4	75	attctgtttaactggttcgcCCGTCTGAGGCTGCAGGGCACCTTGGGTATCCACAGATCCtatggttgaaatcactacat
17.4	76	attctgtttaactggttcgcCCAGGCGATTGGCACCAGCAGGCATGAGGGGTGGGGAGGGtatggttgaaatcactacat
17.4	77	attctgtttaactggttcgcGGCGTGAACCACCGTGCCCGGCTAATACCTGCAACCTCGAtatggttgaaatcactacat
17.4	78	attctgtttaactggttcgcGCCTCAGCCTCCCGAGTAGCTTGAAGTACAGGCACCCACCtatggttgaaatcactacat
17.4	79	attctgtttaactggttcgcCCACCCACCCCCGCATATCCCCAAGCCCACCTCAGGTGCCtatggttgaaatcactacat
17.4	80	attctgtttaactggttcgcGCCTCCCACCCTCTCCTTCTCCTGTACTGAGGCAGATACGtatggttgaaatcactacat
17.4	81	attctgtttaactggttcgcCCTGGCTGCTTTGTGGCCTCATTGTCCGGTGGTCACGCCCtatggttgaaatcactacat
17.4	82	attctgtttaactggttcgcGAGCAGCTTCCCTCCTGACACAGGGCGAAGGTGAGGCAGCtatggttgaaatcactacat
17.4	83	attctgtttaactggttcgcGGGACAGGGGCAGGGAGGGTCACAGAGTTGGGATAGGTGGtatggttgaaatcactacat
17.4	84	attctgtttaactggttcgcGGCTGGGGCCTGAGGTGCCTGTGCGTCACTAGGGCCACCGtatggttgaaatcactacat
17.4	85	attctgtttaactggttcgcCCTGGCCATGCGGAGGACGGTGCTGCCTGGGCTGGACGGTtatggttgaaatcactacat
17.4	86	attctgtttaactggttcgcGGGGCCGCAGCTCCCTGAGGTCAGCCTGGGCCGCTTTGACtatggttgaaatcactacat
17.4	87	attctgtttaactggttcgcTCCCTGACCTGCCCTGCCCTGCGTCCTCCTCCCTCCGCAGtatggttgaaatcactacat
17.4	88	attctgtttaactggttcgcGCAGCCGGTGGACTCTCAGCCCCGCCCCAGAGATGGAGGGtatggttgaaatcactacat
17.4	89	attctgtttaactggttcgcGATTCCTTTTCTAGCCAAATATCAGCCAGGCCTTGGTGGCtatggttgaaatcactacat
17.4	90	attctgtttaactggttcgcCACACGGTCCATGTCGTCTGAAATATTGACTCTCTGGCCCtatggttgaaatcactacat
17.4	91	attctgtttaactggttcgcGGATCCCAGCCATGCATATTTAATCACTGTCCATGGGCGCtatggttgaaatcactacat
17.4	92	attctgtttaactggttcgcGCCAGTGTGTAGGATGCTCAGGCGCCCCAGGTGCTCAGCCtatggttgaaatcactacat
17.4	93	attctgtttaactggttcgcGCCAGCTGAGTGTTGGGCAGGCTGGGCTTGTCTGGTACACtatggttgaaatcactacat
17.4	94	attctgtttaactggttcgcGGGCTGGGGCTGGGGGTGGGGAGACCAAGCTGTTTGCATCtatggttgaaatcactacat
17.4	95	attctgtttaactggttcgcCTTCCCGGGACAGTGGGCACCTGGGTTGGAAATGGTTGGAtatggttgaaatcactacat
17.4	96	attctgtttaactggttcgcGCTAGCTGGAAGGTCAGGGAGGTGCCCAGGTTTCCTTCTGtatggttgaaatcactacat
17.5	1	cgtagtaagatatgtagtccTTCTCTTCTGGTTTCCCTGCCCTCCCATTCAAAGGCCAGGcctagtttgtgttttagtgc
17.5	2	cgtagtaagatatgtagtccGCTAGGCAGGATGATTGGCTCCGGCATTCCTTAATTTCAGcctagtttgtgttttagtgc
17.5	3	cgtagtaagatatgtagtccCCCTCAGGGATCTTCTTGCAGTAGAGGGAAGGGTGGTGACcctagtttgtgttttagtgc
17.5	4	cgtagtaagatatgtagtccGTTGGCCTTCTTCATACTGAGTTTGAGTCCCACTTCTGCCcctagtttgtgttttagtgc
17.5	5	cgtagtaagatatgtagtccTGACCTTGTGCAAGTCACGACTTTCCAAGCTGCAATTTCCcctagtttgtgttttagtgc
17.5	6	cgtagtaagatatgtagtccGGTTGAATGTTGAGAACTTCCCGGTAGGATTGTTATGAGCcctagtttgtgttttagtgc
17.5	7	cgtagtaagatatgtagtccCTTTGTGCTGTGTCTTGTTCTAAGTGTATTATGGATAGTCcctagtttgtgttttagtgc
17.5	8	cgtagtaagatatgtagtccTGGATGAGGTGTAGGTACTACTATTTACACTCTCTGACAGcctagtttgtgttttagtgc
17.5	9	cgtagtaagatatgtagtccAGTAGGTTGCCCACTGTCATAAGCCAGTAAATGGAGGAGCcctagtttgtgttttagtgc
17.5	10	cgtagtaagatatgtagtccGGCTCCAGAATCCTGGGCCTGGGTTCTTAGCTGCTAAGTGcctagtttgtgttttagtgc
17.5	11	cgtagtaagatatgtagtccGCGCCTGCCCATCATGGGTTCTCCAGTGTTCGTTCTGATGcctagtttgtgttttagtgc
17.5	12	cgtagtaagatatgtagtccCCCCGAAGAACCGAAACATGCAGATCCTGAGCTTGCCCACcctagtttgtgttttagtgc
17.5	13	cgtagtaagatatgtagtccCTTGGTTCCCTTACCTGTGTCTCTGTTCCTCTCTAGAACCcctagtttgtgttttagtgc
17.5	14	cgtagtaagatatgtagtccAAGGCAAGACTTCTGTTTGTTGTACCTGACCTGTGGCACTcctagtttgtgttttagtgc
17.5	15	cgtagtaagatatgtagtccGGAGCTACTGCTAATCCCCATCCACCTGGAGGTGCATTGGcctagtttgtgttttagtgc
17.5	16	cgtagtaagatatgtagtccCAGCGTACCCTAAACCGCCGCTGCCCTAAGGTTTGAGGGGcctagtttgtgttttagtgc
17.5	17	cgtagtaagatatgtagtccGGGGCGGTGCAGTGGCAAGGCATTGCAGGAAGAAGGGTGGcctagtttgtgttttagtgc
17.5	18	cgtagtaagatatgtagtccGAGGGGCGACCTGGGCATGGTGTCTGCCAGCACTGTACCCcctagtttgtgttttagtgc
17.5	19	cgtagtaagatatgtagtccGGCGGTAAAGAAAGACCGACTGGATTTCCACCAGGGCTGGcctagtttgtgttttagtgc
17.5	20	cgtagtaagatatgtagtccGGTGAGTTTCCTGAGGGAGGGGTATAGGGTGTTGGTGGGGcctagtttgtgttttagtgc
17.5	21	cgtagtaagatatgtagtccTGAAGTCCTACCCCTGGGAGTCTCCATGTGAAGGGCCTGCcctagtttgtgttttagtgc
17.5	22	cgtagtaagatatgtagtccGTGTTGCAGGTAAGCAGATGATGGGGCCACCTCCCCTAGCcctagtttgtgttttagtgc
17.5	23	cgtagtaagatatgtagtccTGCATCCCCTCATTTGGCTCATAGTCAGTTGTGGAGCAGGcctagtttgtgttttagtgc
17.5	24	cgtagtaagatatgtagtccACACTGGCTTCACTGGTTCTCTTCTGGACTTCTCCATCCCcctagtttgtgttttagtgc
17.5	25	cgtagtaagatatgtagtccAGCTCCCTGCTAACCTCCAACTCAGTGTATTTTCTCCATCcctagtttgtgttttagtgc
17.5	26	cgtagtaagatatgtagtccCCAGGCTGTGGGACCCTGGCTCCCTTTGGGGATGTTCTCTcctagtttgtgttttagtgc
17.5	27	cgtagtaagatatgtagtccGTAGCACAGGTCCTGACACGGGGGGTTTCTCATGGCTTGCcctagtttgtgttttagtgc
17.5	28	cgtagtaagatatgtagtccGCATCTGGCCCTGTCTCAGCCATTCAGCTTCACCCAGCAGcctagtttgtgttttagtgc
17.5	29	cgtagtaagatatgtagtccCACTGCAAACTCACTGTGTGAGCCTCGTACCCCAGACCCCcctagtttgtgttttagtgc
17.5	30	cgtagtaagatatgtagtccAGGGAGACATGGGAGTCCCTTCCCAAGAAACTCCAGTTCCcctagtttgtgttttagtgc
17.5	31	cgtagtaagatatgtagtccTGCCTCTTCCCACTCACTTCCCTTTGGTTTTTCATATTTAcctagtttgtgttttagtgc
17.5	32	cgtagtaagatatgtagtccGGGGGTGGCTACAGAAAAGCCCCTTTCTTCCTCTGTTTGCcctagtttgtgttttagtgc
17.5	33	cgtagtaagatatgtagtccGCCCTGTGGCCTGGGTGGAGCAGTCATCCTCCCCCTTCCCcctagtttgtgttttagtgc
17.5	34	cgtagtaagatatgtagtccGTGCTGGGGGTGGTGGGCGGACAATAGGATCACTGCCTGCcctagtttgtgttttagtgc
17.5	35	cgtagtaagatatgtagtccTGCCACGGTCCTGCTCTGGTCAATAAAGGATCCTTTGTTGcctagtttgtgttttagtgc
17.5	36	cgtagtaagatatgtagtccGGGTTCAGCTTTCCATCCCTGGCTCAGGCACTGCCAACACcctagtttgtgttttagtgc
17.5	37	cgtagtaagatatgtagtccCCGAGAGGGAAGCTGGGGAACTGGACACAAGGGACTGGGGcctagtttgtgttttagtgc
17.5	38	cgtagtaagatatgtagtccCCATCCCTCCACCATCCAGCCAGGGGAATCCTCCCATCCCcctagtttgtgttttagtgc
17.5	39	cgtagtaagatatgtagtccTCCCTGGCACACGTCCAGGCAGTGTCGAATCCATCTCTGCcctagtttgtgttttagtgc
17.5	40	cgtagtaagatatgtagtccGCCTCTGGAGGCTGAGACCTCGCCCCCCTTGCGTGATAGGcctagtttgtgttttagtgc
17.5	41	cgtagtaagatatgtagtccGGCACTGTCGCCTCCGCACGTGTGAGAGTGCAGGGCCCCAcctagtttgtgttttagtgc
17.5	42	cgtagtaagatatgtagtccTGTCACTTCCGTACCGGCGAGAAAGGCGGGCCCTCCAGCCcctagtttgtgttttagtgc
17.5	43	cgtagtaagatatgtagtccGGCACTCGAGTTATCCAATGGTGCCTGCGGGCCGGAGCGAcctagtttgtgttttagtgc
17.5	44	cgtagtaagatatgtagtccGCCAAACCAATGCGATGGCCGGGGCGGAGTCGGGCGCTCTcctagtttgtgttttagtgc
17.5	45	cgtagtaagatatgtagtccGGCACTCCGCCCTAGTTTCTAAGGATCATGTCTGCGAGCCcctagtttgtgttttagtgc
17.5	46	cgtagtaagatatgtagtccGGCTGCTTATTTTGCCGCCCCCTTCCGACGGGCCCGCCGGcctagtttgtgttttagtgc
17.5	47	cgtagtaagatatgtagtccGGGTTGCGGGAGAAACCGAACCGGGTGGGGGGAGGGTCCGcctagtttgtgttttagtgc
17.5	48	cgtagtaagatatgtagtccGCGGAGGGTAGGGACAGCCCGGCTAGGGTCAGGCGTGCGAcctagtttgtgttttagtgc
17.5	49	cgtagtaagatatgtagtccGCTGAGTGGCGAGACGGGGTCGCGACCTGGCGTGGGAAAGcctagtttgtgttttagtgc
17.5	50	cgtagtaagatatgtagtccGGGAGGGACGGCGCGCGGGGTTCCGGAGCATTCTGACGGTcctagtttgtgttttagtgc
17.5	51	cgtagtaagatatgtagtccGGCGGGGGTGCCTGGTCCTTAGATCCAGTCACTTCGTCGCcctagtttgtgttttagtgc
17.5	52	cgtagtaagatatgtagtccCGGCCAGGACTGAGCCTAACCCCGAGGAGCGGCCGCGTGAcctagtttgtgttttagtgc
17.5	53	cgtagtaagatatgtagtccGCGGATGGGCAGGTCCACCTTCCTTCGGGGGTGAGCGGCCcctagtttgtgttttagtgc
17.5	54	cgtagtaagatatgtagtccGGCGACGCTACTTCGCGACGGGGGCGGGCGGGATGTGGATcctagtttgtgttttagtgc
17.5	55	cgtagtaagatatgtagtccGGGAGCGAGCACATGGTGGCCTGAGGCGTTCCCCTCCCCCcctagtttgtgttttagtgc
17.5	56	cgtagtaagatatgtagtccAGTGTTGTGCAATCTCCCCCTTTGCTAGCTCGGCTTGGGCcctagtttgtgttttagtgc
17.5	57	cgtagtaagatatgtagtccAGGGCGCGGGCGGGATGACGTGGGGGGAAGGGGATGTCCTcctagtttgtgttttagtgc
17.5	58	cgtagtaagatatgtagtccCGCGCTGGTGCTGCGGTGGGAGGTGCACGCGCTTGGGCTTcctagtttgtgttttagtgc
17.5	59	cgtagtaagatatgtagtccCCACGTGGACCCGGCGGCAAGCACCACCTCTGGGCACCGTcctagtttgtgttttagtgc
17.5	60	cgtagtaagatatgtagtccCCCCTTATGTCGGGGGTGGCCTGGCCTGAGCCGCTGCCTGcctagtttgtgttttagtgc
17.5	61	cgtagtaagatatgtagtccGGGAGCTGGTGGGAGTTGGATCTGGGACAGCAGATTGATGcctagtttgtgttttagtgc
17.5	62	cgtagtaagatatgtagtccCCCGGCTGTCAGGATTTCTGAGTGCTTCGGTCGGGCAGGGcctagtttgtgttttagtgc
17.5	63	cgtagtaagatatgtagtccGGAGCCCGAAGGCGTCATCGAGGTGAGACTGGAGAAATGGcctagtttgtgttttagtgc
17.5	64	cgtagtaagatatgtagtccCCCCCATTACAACTTTCAGCCGTATAGAGTTAGAGTGGCCcctagtttgtgttttagtgc
17.5	65	cgtagtaagatatgtagtccGGCACCAGATTCTGTTTGCTCGGAGACTACAGCTCAGCTCcctagtttgtgttttagtgc
17.5	66	cgtagtaagatatgtagtccTCTTTGCATCCCCTAGAGTAACTGGAATGAGATTGTTGACcctagtttgtgttttagtgc
17.5	67	cgtagtaagatatgtagtccACCTCTCGGAGTCCCTTCTCCGTGGCATCTACGCGTATGGcctagtttgtgttttagtgc
17.5	68	cgtagtaagatatgtagtccGTGGACTGTCCCTGACCTGGGTAGAGTGGCATCTGGTTGGcctagtttgtgttttagtgc
17.5	69	cgtagtaagatatgtagtccGTTCATCCCAGCTTGGCTTTTGATCCGTGCCCATGCCTGGcctagtttgtgttttagtgc
17.5	70	cgtagtaagatatgtagtccTTTGCATCTACAGCCATGTTTCTAGTCCAGCTTGGTGTGCcctagtttgtgttttagtgc
17.5	71	cgtagtaagatatgtagtccACTGGTCCTTGTTTCTGATCTGGTTCCCATTGTGTAACTGcctagtttgtgttttagtgc
17.5	72	cgtagtaagatatgtagtccGGTAGTTTGTGAGCCATGAAATGCTTGGTTCATTGGTTGCcctagtttgtgttttagtgc
17.5	73	cgtagtaagatatgtagtccCCTAGGACTTGAATATCCCAAAGGGTATGCTCTTTACCACcctagtttgtgttttagtgc
17.5	74	cgtagtaagatatgtagtccCCAATCTGGGACTGGGAAAACGGCCACATTTGCCATATCGcctagtttgtgttttagtgc
17.5	75	cgtagtaagatatgtagtccGCACCCACTCGAGAATTGGCTCAGCAGGTAAGAGTGGCTTcctagtttgtgttttagtgc
17.5	76	cgtagtaagatatgtagtccGGGAGGAAGACATGGGTGCCCTAACACTCTCGAGACCTGCcctagtttgtgttttagtgc
17.5	77	cgtagtaagatatgtagtccCCTGAGTCAAATGGGAAAGCTGTTGGGTGAAGCCTGGCTGcctagtttgtgttttagtgc
17.5	78	cgtagtaagatatgtagtccGCACCTTCACTATGGGCTAAGAGATCCCTTGGTGTGGGGGcctagtttgtgttttagtgc
17.5	79	cgtagtaagatatgtagtccCACCCTTGCTTAATAGCCAGAGCTGTTTCATGCCTGGGGCcctagtttgtgttttagtgc
17.5	80	cgtagtaagatatgtagtccTGCTGGACTTTTTCCTGGGTCATGCTGCAACACTGATGTCcctagtttgtgttttagtgc
17.5	81	cgtagtaagatatgtagtccAAATGTTCTGTGGCAGGGGCAGTGATTATTCTGGGTGTGGcctagtttgtgttttagtgc
17.5	82	cgtagtaagatatgtagtccGTGAACATGCCTCGTAGCTTGGGTCCTATGGCAGGAGTGCcctagtttgtgttttagtgc
17.5	83	cgtagtaagatatgtagtccGGTTGCTGGCTGGGTGTGGTGGCTCAACTCGTATAATCCCcctagtttgtgttttagtgc
17.5	84	cgtagtaagatatgtagtccCTCGGGAAGCTCAGGCAGGAGAATTTAACCCAGGAGGTGGcctagtttgtgttttagtgc
17.5	85	cgtagtaagatatgtagtccTGCACTCCAGCCTGGGCAACGAGCAAAGCTCTGTCTCAAAcctagtttgtgttttagtgc
17.5	86	cgtagtaagatatgtagtccTGGTTGCTGCGTGATGAGGCAGTTGGTCAAATTAGTTTTCcctagtttgtgttttagtgc
17.5	87	cgtagtaagatatgtagtccCTGAGCGGCCTCATTGTGAATCACTGTACACTCAGGAACCcctagtttgtgttttagtgc
17.5	88	cgtagtaagatatgtagtccTCCTGTCTTTGCCACCTATTGACAGCACGATCTTAAGTGGcctagtttgtgttttagtgc
17.5	89	cgtagtaagatatgtagtccGGTGCCGGGCACAGTGGTAACTGACATATGAGCACCTGCCcctagtttgtgttttagtgc
17.5	90	cgtagtaagatatgtagtccGCGCCTCCTGTCACGCCTGTATCGGGGGCACCAACGTGCGcctagtttgtgttttagtgc
17.5	91	cgtagtaagatatgtagtccCGTGGGTACCCCTGGCCGTGTGTTTGATATGCTTAACCGGcctagtttgtgttttagtgc
17.5	92	cgtagtaagatatgtagtccCGGTTCTCCAATCCCCTGGGTCACTTTGCTCTTGTGCACGcctagtttgtgttttagtgc
17.5	93	cgtagtaagatatgtagtccCTCTCTGGGGGAAGAGCTGCTCTGTGATGGAGCCCATGCGcctagtttgtgttttagtgc
17.5	94	cgtagtaagatatgtagtccGGCAGTGTCCTACTTCCCAGGGCTGTTGTCTGCCTGGCGGcctagtttgtgttttagtgc
17.5	95	cgtagtaagatatgtagtccGGATCAGTCTTTGTACTCTGAGAGCAGACTACTTGGCTCCcctagtttgtgttttagtgc
17.5	96	cgtagtaagatatgtagtccTCAGCGAAGTTGGATATATCTCTCCCACATTTCCCTAATCcctagtttgtgttttagtgc
17.6	1	tgatatgccgattccaagcgGGTATGTTTGAAAGTTTCCATAGTAGCCGGGCGCGGTGGCctataccacacatcttagtc
17.6	2	tgatatgccgattccaagcgGAGGGGTTGGCATGGGGGAAGTGAGAACAGCCGTGCGTTGctataccacacatcttagtc
17.6	3	tgatatgccgattccaagcgGCTCATACTAAAGCATTTATGGATACAAAGCCGCCATGGCctataccacacatcttagtc
17.6	4	tgatatgccgattccaagcgCCCCAGAGTGTGGAGGGAATGCTGCCCTGCGTGGTGCTCCctataccacacatcttagtc
17.6	5	tgatatgccgattccaagcgCCCAAATGATGGGGACTTTGACAGAGACTAGTCCTGTCTCctataccacacatcttagtc
17.6	6	tgatatgccgattccaagcgGCTGGTGAGGGCAGGGGCTCGGCTGGGCTCGTTACAAGGTctataccacacatcttagtc
17.6	7	tgatatgccgattccaagcgCCCCGTGAGAAAGGGATTTTTCACATAAGGGAAGTGAGGCctataccacacatcttagtc
17.6	8	tgatatgccgattccaagcgCGGACTCCAGGCACCATCCTAAGCATGGTTACATGTGCTGctataccacacatcttagtc
17.6	9	tgatatgccgattccaagcgCCTCTGGGGGAGCTGGGGCAGGTGGGCTGATGAAGAATCActataccacacatcttagtc
17.6	10	tgatatgccgattccaagcgGATGTTGAGACAGAGGGAAAGGATGCTAAAATGTTGTAGTctataccacacatcttagtc
17.6	11	tgatatgccgattccaagcgCCCGGCCCTCCTCATTCCCAGCCCCAGGGGTTCACTTCCCctataccacacatcttagtc
17.6	12	tgatatgccgattccaagcgTGTCTCACCTTGACATGTTGGGAGCCCAGGGACCCCGGCCctataccacacatcttagtc
17.6	13	tgatatgccgattccaagcgAGGGGGTGCCCATTAGGAGGACCCTCTGCAGGCCTTGAAGctataccacacatcttagtc
17.6	14	tgatatgccgattccaagcgCCCAGATGATTTCATTACCCACTCCTGTGTCCTGACCTGCctataccacacatcttagtc
17.6	15	tgatatgccgattccaagcgCACACACACACACACACAGCTGAAATGAAATGTATCCTGGctataccacacatcttagtc
17.6	16	tgatatgccgattccaagcgTCCATTTTATATGACAGCCTGATACACAAACACACACACActataccacacatcttagtc
17.6	17	tgatatgccgattccaagcgCTTCCCCAAGGTCACACAGCGAGCAAGGGTACGAGCCAGActataccacacatcttagtc
17.6	18	tgatatgccgattccaagcgCAATTATGCCAGGTGTTAGGCACACAGTTCCCCCACTTTCctataccacacatcttagtc
17.6	19	tgatatgccgattccaagcgGCCCCCACCCCCTGTCCACCCCAGCCAGCAACAAACAGGCctataccacacatcttagtc
17.6	20	tgatatgccgattccaagcgGGGACCCCTGCACTGTTCCACCTTCACCCTCCTCCCCCACctataccacacatcttagtc
17.6	21	tgatatgccgattccaagcgGCAGGGCCTGCCCATCAGGAGTCACCGCAGCTCCACCGTGctataccacacatcttagtc
17.6	22	tgatatgccgattccaagcgGTGCTTGGCTCCCCACGAGGCACACGGACGATGCTGAAGGctataccacacatcttagtc
17.6	23	tgatatgccgattccaagcgCCCTGGAGGGTCCACAGAACAGCTTCTCTGCAGGTTCGCCctataccacacatcttagtc
17.6	24	tgatatgccgattccaagcgGGCCACGGGAATCCAGAGGACAGCGAGGCCCAGGACCGAGctataccacacatcttagtc
17.6	25	tgatatgccgattccaagcgGCCTCCAAGCCTGGAGCCGGGACCTGAGCCACAAGGGGAGctataccacacatcttagtc
17.6	26	tgatatgccgattccaagcgAGCTGGAATAGAACTCAGGCTTCCGACACGGGCTCTCACCctataccacacatcttagtc
17.6	27	tgatatgccgattccaagcgCCCAGGAGAAACTGAGGCCCAGGGCTAAAGTGACCTGGCCctataccacacatcttagtc
17.6	28	tgatatgccgattccaagcgTGGGGCCTGGGAATCATAGACTGTTAAAGGCCTCAGAGGCctataccacacatcttagtc
17.6	29	tgatatgccgattccaagcgCTCCGCCTCCCAGTCTCTGAAGAGAGAAACTTTAAGTTGGctataccacacatcttagtc
17.6	30	tgatatgccgattccaagcgGAGTAGCCCTGCGGCACAAGACGGGGCAGCCTCCTGGGCCctataccacacatcttagtc
17.6	31	tgatatgccgattccaagcgGTGGATGGGCTGAGAGGTGCCTGGCATAGCGGGAAGGCACctataccacacatcttagtc
17.6	32	tgatatgccgattccaagcgCCCGGACTCCAGGCAGAGACGGGGAGGTGCAGGTGGGGAActataccacacatcttagtc
17.6	33	tgatatgccgattccaagcgGGGGATGCGGGCTGGGAGAGGAGCCTGGGATGCAGATGCCctataccacacatcttagtc
17.6	34	tgatatgccgattccaagcgCAGCATTTGGAAGTCAGAGGAGACAGAGAGGGGGAAGGGCctataccacacatcttagtc
17.6	35	tgatatgccgattccaagcgCTGTAAAGCGACTACTGTGCACAACAGAGTCAAGCTGCAGctataccacacatcttagtc
17.6	36	tgatatgccgattccaagcgGTGAACTCCCGCTTTCTGTTTCATCTCCTTGTCATGGTGGctataccacacatcttagtc
17.6	37	tgatatgccgattccaagcgGTTCAGAGTGGCCCTGCTCTCGATGGGGACTGCCCTGGGCctataccacacatcttagtc
17.6	38	tgatatgccgattccaagcgCCCGCCCTACCCCGCCCCCGAGACTTGCACTTCTGAGGGGctataccacacatcttagtc
17.6	39	tgatatgccgattccaagcgGTGGTAATTTTCTGCCTTTTACTAAAGGAACCTCACAGCCctataccacacatcttagtc
17.6	40	tgatatgccgattccaagcgCACGCAAAAGGCCAAAAATCAAAGCAATTAGGTCCCAAGTctataccacacatcttagtc
17.6	41	tgatatgccgattccaagcgGCGGGTGAGGATCTCTTCTCTGTAATGCACGTGAGTGGCCctataccacacatcttagtc
17.6	42	tgatatgccgattccaagcgGGTCAGGGAGATGGGGAATATCTGTTTGTCTCCGCTATGGctataccacacatcttagtc
17.6	43	tgatatgccgattccaagcgCAGAAGTGGCGGTGAAGAAATGGGGTCAGCGGGGTGTGGGctataccacacatcttagtc
17.6	44	tgatatgccgattccaagcgGTGGAGGGAGAGCGACGTCAGAGTCTACTGCTTCCTGGAGctataccacacatcttagtc
17.6	45	tgatatgccgattccaagcgGAGCAGGGTCAGGAGGGCAGAGGGGTTGGAAGCCAATGGCctataccacacatcttagtc
17.6	46	tgatatgccgattccaagcgGCGTGAGGATGAGGTTGGGCCGTTGGGTATGGGGACGGGGctataccacacatcttagtc
17.6	47	tgatatgccgattccaagcgGACTGCTCCTCATCCTAGAGACAAGAGGAGACGAAGGAGCctataccacacatcttagtc
17.6	48	tgatatgccgattccaagcgAGCAACGGGACACATAGAGCAACAGTCGCGTGGAGTCCACctataccacacatcttagtc
17.6	49	tgatatgccgattccaagcgGCTTGGGAACTGTTGGTACCTTGGGTATTCAGCACCAGCCctataccacacatcttagtc
17.6	50	tgatatgccgattccaagcgGGAAGGGGGTTGATGGTGTTTTGGGGGTGAGGGCGGGAGTctataccacacatcttagtc
17.6	51	tgatatgccgattccaagcgCCCCAAAACCCCACACCCCATGCTAAGCAGGGAGGTCCATctataccacacatcttagtc
17.6	52	tgatatgccgattccaagcgAGTCTTTTCTAATGTGTTCCCAGCTCAGGCCCCAGCCCACctataccacacatcttagtc
17.6	53	tgatatgccgattccaagcgCCAACCTCACAGCACATACCAGCAAATGGGGACTCGGCAGctataccacacatcttagtc
17.6	54	tgatatgccgattccaagcgCCTGTTTGGGGAGTGGAGGGTGGAGTTAAGGGTGGTCTCGctataccacacatcttagtc
17.6	55	tgatatgccgattccaagcgGATCAAAGGGAGAGAGGTGTCTGTGGATCTGAGGCTCCCCctataccacacatcttagtc
17.6	56	tgatatgccgattccaagcgCAGAAAGTTGTTTCCATCTGCTAAGGTGACCAAGAAAGGGctataccacacatcttagtc
17.6	57	tgatatgccgattccaagcgCTTACTTGCTAGAGCCTGACGTAGGAACAACCCAGGCAAGctataccacacatcttagtc
17.6	58	tgatatgccgattccaagcgTGTGTTCTGCCCACTCACCCCGTTCTTCGCCTGTATGGGGctataccacacatcttagtc
17.6	59	tgatatgccgattccaagcgGGCTTAATGGCGAAGGGCCTTGGACACCTGGGCCAGGAGTctataccacacatcttagtc
17.6	60	tgatatgccgattccaagcgCAGTCTGCTGTTCTGTGCAGGATCCCCATCTATTTGCAACctataccacacatcttagtc
17.6	61	tgatatgccgattccaagcgCCCCCAGGCTCAAGTACCCACATCACCCTCAGCATGGACCctataccacacatcttagtc
17.6	62	tgatatgccgattccaagcgGCCGTTGGGGCCGGGCTCTGCTTCCACCCTGTTGATTCCGctataccacacatcttagtc
17.6	63	tgatatgccgattccaagcgCCTGCTGTGGGGAGTGGTGTGCCTGGTGTTTGCTTCAGGGctataccacacatcttagtc
17.6	64	tgatatgccgattccaagcgCTGGAGTCCAGGACCCTGGGGATGGGGAGCAGGAAGGCGCctataccacacatcttagtc
17.6	65	tgatatgccgattccaagcgAAATCCGTGCTTCACCTTCCTGCCCAGGCCCTGCTGAGGCctataccacacatcttagtc
17.6	66	tgatatgccgattccaagcgGCTCCTGGACTCCCGGTGGCCAGAGATTCCGAGCCTCCCTctataccacacatcttagtc
17.6	67	tgatatgccgattccaagcgGCCTGCATGAAGGCCTGCCCAGTGGGTTCCTTCCCCCCAGctataccacacatcttagtc
17.6	68	tgatatgccgattccaagcgCCGGTGGCTCTGCAAAGCTGGAGACCTCATCCCACAGGCGctataccacacatcttagtc
17.6	69	tgatatgccgattccaagcgGCCTGGATTGGTCCTGTTAGGGTGACTCTCACCAGGGTGGctataccacacatcttagtc
17.6	70	tgatatgccgattccaagcgCGAGGAATGGATATTGAGTAGATGCCTAGAAGTCTCTGCCctataccacacatcttagtc
17.6	71	tgatatgccgattccaagcgGGTGAGGGGGGTTGCACCTAACACATTCTGCAAGGGAGGTctataccacacatcttagtc
17.6	72	tgatatgccgattccaagcgGGTTGCTTCTTGGTCTAGGATGGCTGCTGGAGTGCTGGCCctataccacacatcttagtc
17.6	73	tgatatgccgattccaagcgGGTGGCCCCATGAACATCCTGGACCAGCCTTCCCTCATCTctataccacacatcttagtc
17.6	74	tgatatgccgattccaagcgCACACACATACACACACACAATCTGTATGAAGGCAGGCCActataccacacatcttagtc
17.6	75	tgatatgccgattccaagcgGGACTGAGCTGGCTGCCTATAGCAGAAAGCCCCAAACAACctataccacacatcttagtc
17.6	76	tgatatgccgattccaagcgGGGGGAGGTTTAGGGAAAAGAGTAGAGGCAGGTGTTCCAGctataccacacatcttagtc
17.6	77	tgatatgccgattccaagcgCTGGTTATGGAATGAAAGGTTAGACCTCTTGAAGGATGTCctataccacacatcttagtc
17.6	78	tgatatgccgattccaagcgCAGCGGGTGGCAGGTGAATTCAGAATGTTCTTCAGTGGTGctataccacacatcttagtc
17.6	79	tgatatgccgattccaagcgCCCTTGGGGAATTTCTCCTGCCCCTTTCCCTTTGGGTTGCctataccacacatcttagtc
17.6	80	tgatatgccgattccaagcgGAGGCACTGACAGATGGCTGCATGACCCTGGGTTGCCCAGctataccacacatcttagtc
17.6	81	tgatatgccgattccaagcgCCAGGTCACATAGCTGACAAGAGCTCTACCACTTGAACCCctataccacacatcttagtc
17.6	82	tgatatgccgattccaagcgGGTTGGTCCCATCTAACCCTCAGAACACCTCCCTGGGTAGctataccacacatcttagtc
17.6	83	tgatatgccgattccaagcgGACGAGGAGGACAGCAATGATGCCAGGGTTGCTTATGGCActataccacacatcttagtc
17.6	84	tgatatgccgattccaagcgCCTTGGACAAGTTCCTTAGACTCTCTGAGCCTCCTGGTCActataccacacatcttagtc
17.6	85	tgatatgccgattccaagcgGGAACACGAACCCTTGTATGACAGAGACCTACACTTCGTCctataccacacatcttagtc
17.6	86	tgatatgccgattccaagcgGACCAAGTTCAGTATTTCTTGTTTAAGCTACAAAGTGAAGctataccacacatcttagtc
17.6	87	tgatatgccgattccaagcgCAGACCTCAAGGATTGCACCTTGCCTGTAGGGGAAGAAGGctataccacacatcttagtc
17.6	88	tgatatgccgattccaagcgGGGGGATGACATGGGGCATCTTACATGCAAACCGCTCTGCctataccacacatcttagtc
17.6	89	tgatatgccgattccaagcgGCCTGCATAGCTGTGCCGACCACAATACTTTCCTGCAAAGctataccacacatcttagtc
17.6	90	tgatatgccgattccaagcgGTAGCAGGAAACCTCACGTCAGTGCCACTGGGTCCTGCCCctataccacacatcttagtc
17.6	91	tgatatgccgattccaagcgCCTCCCCCTGCTTCCTGACTCCACCCCCGTATGATCGCCCctataccacacatcttagtc
17.6	92	tgatatgccgattccaagcgCCTGCTTTGATGTGGCTGGGTGGCAGAGGAAGTGGGCCTGctataccacacatcttagtc
17.6	93	tgatatgccgattccaagcgGTGGGCCCTCCCCCCGTGAAGTCTTAGGGACCCAGTTGCCctataccacacatcttagtc
17.6	94	tgatatgccgattccaagcgCACAGTGCTGGGGGCAGTAAGGGTTGCAGTGGTGTTAGCTctataccacacatcttagtc
17.6	95	tgatatgccgattccaagcgGCCTCCCTGTCAATGCAGTTAGTGAGGATTAATGTTGGCCctataccacacatcttagtc
17.6	96	tgatatgccgattccaagcgGGGTCTGCTACTTACTAACTGTGGGCCTTCAGCAAGACGTctataccacacatcttagtc
17.7	1	gtcacacttaataagcagcgGGGACAGTGGACAGTGGAAGGCCAGAACACTCTTCTGTCCctgatacttgacagttaggg
17.7	2	gtcacacttaataagcagcgGACCAGTTCCCTTAGCACCTACATAGAAGATCAGGAATGGctgatacttgacagttaggg
17.7	3	gtcacacttaataagcagcgCCTCCTTATTAGGAGTTTAAAGGCTCCGAAAGAGGAAATGctgatacttgacagttaggg
17.7	4	gtcacacttaataagcagcgTGAACTGAACAATTGATACACGGCTCTTTACATCCTTGACctgatacttgacagttaggg
17.7	5	gtcacacttaataagcagcgTTCTAGCTCAACCTGCAACCTTATCTCCTATTTAGCACAGctgatacttgacagttaggg
17.7	6	gtcacacttaataagcagcgCACAAAGTTCAGCACAGAATGCCACTTCCCAGAGGTCTCCctgatacttgacagttaggg
17.7	7	gtcacacttaataagcagcgCCATCCTGCTTCCATCTCTGCCTGAGAGCTAGACCGGATCctgatacttgacagttaggg
17.7	8	gtcacacttaataagcagcgGCATTTGCTCCCTTCTCAGCCCAGGTGGTGAGGATGGGGCctgatacttgacagttaggg
17.7	9	gtcacacttaataagcagcgCCCCCCATCCAGGCTCCATCTGAAAGCTGCTAGGTGACTTctgatacttgacagttaggg
17.7	10	gtcacacttaataagcagcgCCCCTCTTTGGAATTACGAAGTTTTTAGAATCAGAAAGACctgatacttgacagttaggg
17.7	11	gtcacacttaataagcagcgCAGAGGGATGCAAAGCCTAGAGATGGAGATTTCTGATGACctgatacttgacagttaggg
17.7	12	gtcacacttaataagcagcgTAGCGACTTAAAACAACAGTCATTTGGCCACGTGCAGTGGctgatacttgacagttaggg
17.7	13	gtcacacttaataagcagcgCTTGAGCCCAGGAGGTCCAGACCAGTCTAAGCAACATAGCctgatacttgacagttaggg
17.7	14	gtcacacttaataagcagcgCTGGGGAGCAGGTATCCACGCATGGTTTTCCCAGACCCCGctgatacttgacagttaggg
17.7	15	gtcacacttaataagcagcgGGGTCTCTCCCAAGGCTACAATCAAGATGTCAGCCAGGGCctgatacttgacagttaggg
17.7	16	gtcacacttaataagcagcgTGCCACATGCGTCTCTCCCTAGGACAGCCAACCAGCAAGCctgatacttgacagttaggg
17.7	17	gtcacacttaataagcagcgGGGGAAGGGATTACACAAGAGTGACCAGGAGGCAGGGAGCctgatacttgacagttaggg
17.7	18	gtcacacttaataagcagcgCTTAGAGGCCACCTAACACATCTCTAGAACAGGCGGTACCctgatacttgacagttaggg
17.7	19	gtcacacttaataagcagcgAATCCCTGCACCCCACACTCTGTGACTGTCGCTCAGCTGGctgatacttgacagttaggg
17.7	20	gtcacacttaataagcagcgGCTGCTACCACTTAAAACCCAGGGTCCCTCGGACTTTACCctgatacttgacagttaggg
17.7	21	gtcacacttaataagcagcgACAGTCATGGCTGACTCTTCCAGGCACTCCCTCTCATTGGctgatacttgacagttaggg
17.7	22	gtcacacttaataagcagcgGCCCCTGACTTCTATCACTGTTCCCACCATGCGTTTTGGCctgatacttgacagttaggg
17.7	23	gtcacacttaataagcagcgGGCTTCTCAGTTTTTCACGCTCTTTGTGCTTCTGCCCTGGctgatacttgacagttaggg
17.7	24	gtcacacttaataagcagcgGGGGTCTGGGACCAGCAGAGACTGGCAGAACCATCTAAGCctgatacttgacagttaggg
17.7	25	gtcacacttaataagcagcgCCAGACACCCCAAGGAGCTCTGAACAGTGGGCCTATAGGGctgatacttgacagttaggg
17.7	26	gtcacacttaataagcagcgCAAACCAGATCTAAGCTGAATGAGTTTTGAAAACGCACTGctgatacttgacagttaggg
17.7	27	gtcacacttaataagcagcgGATTGATCTAGAAGGAAGAAAAGAAAGAGTGCCCGTAAAActgatacttgacagttaggg
17.7	28	gtcacacttaataagcagcgGATTCAGCCTTCTAATTCAGAGGGGAGCACAAGGTGACCCctgatacttgacagttaggg
17.7	29	gtcacacttaataagcagcgCCTACTGTCCCAGCCATGAAAATCAGAGTTTCCAGCATAGctgatacttgacagttaggg
17.7	30	gtcacacttaataagcagcgGGTGGGACTACGCAAGGTTGGGCAGCTAGAATGGCCTCCGctgatacttgacagttaggg
17.7	31	gtcacacttaataagcagcgGCAGCCCTGCCTCCACACCACCTTGGCTACCTATTCCAGTctgatacttgacagttaggg
17.7	32	gtcacacttaataagcagcgTCCAGACTTCTCAAGCCTGGATGAGCATCTGAATTACCAGctgatacttgacagttaggg
17.7	33	gtcacacttaataagcagcgGGGTACCCAGGACACACTCTATACCAATTAATTCACAACCctgatacttgacagttaggg
17.7	34	gtcacacttaataagcagcgTGGTTTGGTTTCCGGGTCTTTATGTTCCCCAGATAATTCCctgatacttgacagttaggg
17.7	35	gtcacacttaataagcagcgACGGAGAGCCACAAATCCCAAACAGGCACTCAACTCTTGCctgatacttgacagttaggg
17.7	36	gtcacacttaataagcagcgGAGTGGGATCCAGGGAGGCACCAGCAGCATTCCTGTCGCCctgatacttgacagttaggg
17.7	37	gtcacacttaataagcagcgGCATTTTAACAAACCCTGACCGGACGTAGTGGCTCACACCctgatacttgacagttaggg
17.7	38	gtcacacttaataagcagcgAGCCTGGGGAGTAGAGGCTGCAGTGAGAGCTGTGACTGTActgatacttgacagttaggg
17.7	39	gtcacacttaataagcagcgCCATCCAGTCTGGGTGATAGGTTAAGACCCTGTCTCAAACctgatacttgacagttaggg
17.7	40	gtcacacttaataagcagcgGCACAGCTCATGCCATCTAGCGACCCTACTCTAGCTGCCCctgatacttgacagttaggg
17.7	41	gtcacacttaataagcagcgCACTTAGAAAGATAGGAACAACCCGGCCAGGCGCGATGGCctgatacttgacagttaggg
17.7	42	gtcacacttaataagcagcgCCTACCCACATCAGAGCCCACGCTCGCAGCCTTCCCTCCCctgatacttgacagttaggg
17.7	43	gtcacacttaataagcagcgAGGCAACTTACCTGCTTTCTACCGATCAGCACATAATACCctgatacttgacagttaggg
17.7	44	gtcacacttaataagcagcgCCTTTGACCCCAGTTCTCCATTCCTTTATTCATTTCCTTCctgatacttgacagttaggg
17.7	45	gtcacacttaataagcagcgCCCTCCTTCCCACTCCACTGAGCCTACTCTCCACAATGTCctgatacttgacagttaggg
17.7	46	gtcacacttaataagcagcgCCAAGGGCATCTGTCTCTCTTCTAGAGTCGTTGGCCAGCCctgatacttgacagttaggg
17.7	47	gtcacacttaataagcagcgTGTCCCCTTTTTCCAGAAACCATGACTGCTCTGGGCTCCCctgatacttgacagttaggg
17.7	48	gtcacacttaataagcagcgGTCACAGTGCCCAGAGCTCACTCCTGCCCCACCTCTTTTCctgatacttgacagttaggg
17.7	49	gtcacacttaataagcagcgCTCCCTGTAGTGGCCTGACCCTGTTCCATAGCTTCAGACActgatacttgacagttaggg
17.7	50	gtcacacttaataagcagcgGCCCTGACCTGTCCCAGCTCTCCAGACCCATGGCCACCTGctgatacttgacagttaggg
17.7	51	gtcacacttaataagcagcgCCCTATGCTGATGCTCAGGAGGAATCTAACGAATCTAATGctgatacttgacagttaggg
17.7	52	gtcacacttaataagcagcgTCACTTCCAAAAACAAAACTAGACCTGCTCTCCATAACTCctgatacttgacagttaggg
17.7	53	gtcacacttaataagcagcgTCTCAAGTCCACACACCTTCCACATCCAATTCCTCTCACCctgatacttgacagttaggg
17.7	54	gtcacacttaataagcagcgCCTGATCCATCCACATTTTCCTTCTCCACTGCTGCCATGCctgatacttgacagttaggg
17.7	55	gtcacacttaataagcagcgTTCATCCCCTCCAATTCATTCTCACATTGCAGCCAGAGGGctgatacttgacagttaggg
17.7	56	gtcacacttaataagcagcgTCATCCCAAGGCTTTGCACTACTCCTAGAAAAACCAACCCctgatacttgacagttaggg
17.7	57	gtcacacttaataagcagcgGCTCTTCCCCTCCAGCCACCCTGACCTTCTAGCTCTGTGCctgatacttgacagttaggg
17.7	58	gtcacacttaataagcagcgAGGAGACTCTGGCCACATACGGCTATTTAAAGTTAAAATTctgatacttgacagttaggg
17.7	59	gtcacacttaataagcagcgCGCCGTTGGTAAGGCGTCTCCCTCTGCTTGGAGCACCTGCctgatacttgacagttaggg
17.7	60	gtcacacttaataagcagcgGGTGTGGCTCAGGTGGTGGCTCCTCCACAAACACCGGCCCctgatacttgacagttaggg
17.7	61	gtcacacttaataagcagcgCTTCTCCAGCACCTGCCTGCAGCCCAGCTTTGACTCTTATctgatacttgacagttaggg
17.7	62	gtcacacttaataagcagcgGCAAGTGCTCAGCGGTCCCATGTGACTAGTGGCTACCATGctgatacttgacagttaggg
17.7	63	gtcacacttaataagcagcgTGGACTGTGCTGTTCTAGCATTCCCAGGATGAGGCAGGTCctgatacttgacagttaggg
17.7	64	gtcacacttaataagcagcgCCTCTGCCTGGAATGCTGTTCCCCTTCCCCTCCCTGTGGCctgatacttgacagttaggg
17.7	65	gtcacacttaataagcagcgGCGTCACCGCTCCAGAGAGGCCTTCCCTAAGCTCCCAATCctgatacttgacagttaggg
17.7	66	gtcacacttaataagcagcgACCCACTTCCTCCCAATCGCATGAGCCCGTGTAACTGCAGctgatacttgacagttaggg
17.7	67	gtcacacttaataagcagcgGCGTCTGTCAGCTTATTCCCCAACTCTACCCCACCTCTCCctgatacttgacagttaggg
17.7	68	gtcacacttaataagcagcgCTCACCACTGCATTCCAGCTCCTCCTCCTGCATCTGCCCGctgatacttgacagttaggg
17.7	69	gtcacacttaataagcagcgAGTGGACTGCCAGACCTTGCCATGTTCGTATTTCCTCTCGctgatacttgacagttaggg
17.7	70	gtcacacttaataagcagcgCCATCACCTTCTCATCATTATCCCTGCCACCACCCAGGCGctgatacttgacagttaggg
17.7	71	gtcacacttaataagcagcgCCTACCTCTGCCCTCCAGTCAACCCTGCAAACATTAGCACctgatacttgacagttaggg
17.7	72	gtcacacttaataagcagcgCTCCCGGTTCCTCCATCTTCTGGTCCCAAATAGCCTCCACctgatacttgacagttaggg
17.7	73	gtcacacttaataagcagcgCCTCGGTGCTGCTGGTAAGGCCTCTCCCTCTGCTTGGAGCctgatacttgacagttaggg
17.7	74	gtcacacttaataagcagcgCTCTTACCTTCCAGGTGTGGCTCGGGTGGCGGCTCCTCCGctgatacttgacagttaggg
17.7	75	gtcacacttaataagcagcgCCCTCCTCTGATCTTCTCCAGCACCTGTCTGCAGCCCAGCctgatacttgacagttaggg
17.7	76	gtcacacttaataagcagcgGAAGTCTCACATCCCATGTGCAGGCACACAGATAATCCCCctgatacttgacagttaggg
17.7	77	gtcacacttaataagcagcgCCGGGAGAGCTAATGAAGAACACACAGGTCCAGGCTCACGctgatacttgacagttaggg
17.7	78	gtcacacttaataagcagcgAGAGTCTGAATCTCTGTACTTTTTCCACCTTCCTTAGGAGctgatacttgacagttaggg
17.7	79	gtcacacttaataagcagcgCCTCTCTTCATCCTCGCTCCCACCCACACACCCTTCCCAGctgatacttgacagttaggg
17.7	80	gtcacacttaataagcagcgACTCCTGGGGAGTGACCGACTTGGCGAATAACGTCCTCTCctgatacttgacagttaggg
17.7	81	gtcacacttaataagcagcgTTAAAAGATACCCGCTGTGGTAGGCTTGAAAGTGCCCCCCctgatacttgacagttaggg
17.7	82	gtcacacttaataagcagcgTGTAGGGCATGACTGACTTAAGGATTTTGAGGTGGGGGAGctgatacttgacagttaggg
17.7	83	gtcacacttaataagcagcgGTCCCACTGGACTGTGGTAAGGTGGTTCCTTACACCAAGGctgatacttgacagttaggg
17.7	84	gtcacacttaataagcagcgTCTCCTTGGAGCTTCCAGAAGGACCAGCCCTGCCGACACCctgatacttgacagttaggg
17.7	85	gtcacacttaataagcagcgGCCTTGTAAAACTCATTTCAGACTTTGGATCCTTAGAACTctgatacttgacagttaggg
17.7	86	gtcacacttaataagcagcgAAGTCACTGCATTTGTGGCATTCGTTACAGCAGCAATGGGctgatacttgacagttaggg
17.7	87	gtcacacttaataagcagcgCGGCCCCAGGTTCAAGAGGCCAAAGACGAGACACAGAGCCctgatacttgacagttaggg
17.7	88	gtcacacttaataagcagcgCAGAGTGGTCCAGTGGTGGCAGGCTGGGAAGGAGAAGTAGctgatacttgacagttaggg
17.7	89	gtcacacttaataagcagcgGCAGGAGAACTGCCTTACACACAGTCCAGTGGTGGCGGGCctgatacttgacagttaggg
17.7	90	gtcacacttaataagcagcgACCTTACACATAGTCCAGTGGCAGGCTGAGCAGGGGAACCctgatacttgacagttaggg
17.7	91	gtcacacttaataagcagcgGGGCAGGAGAACCGCCTTACACAGTCCAGTGGTGGTGGGCctgatacttgacagttaggg
17.7	92	gtcacacttaataagcagcgCACACAGTCCAGTGGTGGCAGGCTGAGCAGGGGAACCACCctgatacttgacagttaggg
17.7	93	gtcacacttaataagcagcgGGCTGGGCAGGAGAACCGCCTTACACACAGTCCAGTAGGGctgatacttgacagttaggg
17.7	94	gtcacacttaataagcagcgTACACAGTCCAGTGGTGGTGGGCTGGTTAGGGAAACCGCCctgatacttgacagttaggg
17.7	95	gtcacacttaataagcagcgGCTGGGCAGGAGAACCACCTTACACACAGTCCCAGTGGGGctgatacttgacagttaggg
17.7	96	gtcacacttaataagcagcgCCACAGTCCAGTGGAGGGCTTGGCAGGGGAACCACCTTACctgatacttgacagttaggg
17.8	1	attctgtttaactggttcgcCCTCTAGAACCCTTGCAGCTCTTACAGAGGGAAATTCAGGgtagtaccttctgatagtga
17.8	2	attctgtttaactggttcgcGCTCAGCGATCTCAGTCAAGTCACTTAACCTCTCTGGGCCgtagtaccttctgatagtga
17.8	3	attctgtttaactggttcgcCAAAGCCTCTGTGCTGTCAGCCATGGGTTCTATTCCTGGCgtagtaccttctgatagtga
17.8	4	attctgtttaactggttcgcCGCAGGCAGATAATAGGCAAAGGACGTCACCTCTGCATGGgtagtaccttctgatagtga
17.8	5	attctgtttaactggttcgcGAGATTGCAAATGACCGAAGGGGAGCCTGTTTTTGCTTCGgtagtaccttctgatagtga
17.8	6	attctgtttaactggttcgcCCCTCAGCCCCACCCCCACCTCCACTCTCCAGCCTTGCTGgtagtaccttctgatagtga
17.8	7	attctgtttaactggttcgcTCAAGACAATCAAAAGTGCTTCTCTGTGGCTGGGCGGGGCgtagtaccttctgatagtga
17.8	8	attctgtttaactggttcgcCGACTGTCAGGCTGAGAAGTGGGAACAACCAGCAGGAGTCgtagtaccttctgatagtga
17.8	9	attctgtttaactggttcgcGGTCTCTGAGGCTGGTCTCTGAGGGCAGGAAGAAGCCAGCgtagtaccttctgatagtga
17.8	10	attctgtttaactggttcgcCATCTCCAAGGGGCAAAAGGTCTAGGGAACCTCCAAGAGCgtagtaccttctgatagtga
17.8	11	attctgtttaactggttcgcCCATGAAAATCCAGCCATTTGTGTTACATTTGACGACAACgtagtaccttctgatagtga
17.8	12	attctgtttaactggttcgcCAGACAACAGCCACAGTAGCGCCGGCTACATCTGGTATACgtagtaccttctgatagtga
17.8	13	attctgtttaactggttcgcCAGCAGAAGGCTGCAGAGAGCATACACATTAACACACTTGgtagtaccttctgatagtga
17.8	14	attctgtttaactggttcgcCTCATGCATCCATCCCAGATAAGTGAGCATCTCCCCTAGGgtagtaccttctgatagtga
17.8	15	attctgtttaactggttcgcGGCCAAAGGACTCATGGACCCTTCCAAGGTCATCAAGAAGgtagtaccttctgatagtga
17.8	16	attctgtttaactggttcgcCCTGCAAAGCCCATGAAGCCAGCCTTCCCTCTTCCTCCTCgtagtaccttctgatagtga
17.8	17	attctgtttaactggttcgcGCTCTGCACTTTGAGATTTCACACAGGACACTCTGGATTGgtagtaccttctgatagtga
17.8	18	attctgtttaactggttcgcGGGGCCATGGAGCTTTCACGGATACTAACAAACAGTCCACgtagtaccttctgatagtga
17.8	19	attctgtttaactggttcgcGGGCTCCTACGATCAGGACAGAGAGGGCAGCATGGGAGGGgtagtaccttctgatagtga
17.8	20	attctgtttaactggttcgcCCTTCTATTCTCTGGCCAAGGCTAGGAATGCTGGTTTCACgtagtaccttctgatagtga
17.8	21	attctgtttaactggttcgcGCAATACCCCCCACTTCTTTTCTGCCTGGGCCGATGCATGgtagtaccttctgatagtga
17.8	22	attctgtttaactggttcgcCCCTGCTGAGTTGACCCTGATGTTCCAGCTCACTGTAAGCgtagtaccttctgatagtga
17.8	23	attctgtttaactggttcgcCTGAGGGAGTGTGTGTCCTTCCCCTTCTCCCATCAGTGTGgtagtaccttctgatagtga
17.8	24	attctgtttaactggttcgcGACCTGAAGCTCCTTTTCAGTCCTAACATCTCCAGCTCCTgtagtaccttctgatagtga
17.8	25	attctgtttaactggttcgcGCTGTGCTTACCTCTTTTATCAGGGTTTTCTGGCCCATGGgtagtaccttctgatagtga
17.8	26	attctgtttaactggttcgcGGCCAGTGAGGACAAGAACAGCTCCACAGCAGTGTCAGACgtagtaccttctgatagtga
17.8	27	attctgtttaactggttcgcGTCCCAGTTAAAGAAGAGATGTGGAAGTTCAGTCTCAGGAgtagtaccttctgatagtga
17.8	28	attctgtttaactggttcgcTGGTCCTGGCCAGGTAGTTCCAGCCTCTGAATAATGAGGCgtagtaccttctgatagtga
17.8	29	attctgtttaactggttcgcGGAGAGAGACAGCGATCGCTGGACTTTCTAAAAGTACTGGgtagtaccttctgatagtga
17.8	30	attctgtttaactggttcgcGGAGATAAGCCATACTTCCACCTCCTACTTAGAGGAGAGGgtagtaccttctgatagtga
17.8	31	attctgtttaactggttcgcGAACCCAAGAAAGTCCAAGAAGGATGCTGCTGGGAAGAACgtagtaccttctgatagtga
17.8	32	attctgtttaactggttcgcCTGCAGTCCACACAGCTACATCCCACTCCATGTCTATCCCgtagtaccttctgatagtga
17.8	33	attctgtttaactggttcgcGTAGGTAGGCTCTTAAGAAAGAACAGAGAGGCACTGTGGGgtagtaccttctgatagtga
17.8	34	attctgtttaactggttcgcCTGGGAAGCCCCTTGAGCCTGGAAGTCACTGATCAGGGTCgtagtaccttctgatagtga
17.8	35	attctgtttaactggttcgcCTGACTCCTGGTTCAGTCTTTGTTCATTCCACTGCTCTGCgtagtaccttctgatagtga
17.8	36	attctgtttaactggttcgcGGATGCATCTGGGACTTAATTTTATAAAAGTGAGATAGCCgtagtaccttctgatagtga
17.8	37	attctgtttaactggttcgcGGCTTCCCATAGCACAAAGCACATAGGTTCACAAAGAAGGgtagtaccttctgatagtga
17.8	38	attctgtttaactggttcgcCCCTCAAGGTCCATGAATACTCCCCCACCCTCTTCTTTCCgtagtaccttctgatagtga
17.8	39	attctgtttaactggttcgcCCCGTGGATATGCATTGTTCCCTATCTCCTATTTCAGTGGgtagtaccttctgatagtga
17.8	40	attctgtttaactggttcgcGGGGTGAGGGAAGAGAATGCTCTGACCATCTCCTCAAGTGgtagtaccttctgatagtga
17.8	41	attctgtttaactggttcgcCAGAAAGAGGCAAAAGAAGAAGAGATGCAGGGAGGCCAGAgtagtaccttctgatagtga
17.8	42	attctgtttaactggttcgcCCCAGGGTCATTCAACCTGGATTGAAAACTCTTTTGCTCTgtagtaccttctgatagtga
17.8	43	attctgtttaactggttcgcCAGTGGAGAAAAAAGACCATGACAAAGGATTTGTCTGATGgtagtaccttctgatagtga
17.8	44	attctgtttaactggttcgcGTCCCAGGGGACTAGTTGAGTGCAACTGCTAGACCTCATCgtagtaccttctgatagtga
17.8	45	attctgtttaactggttcgcCCAGTCCAGAAGCTCCCAGATAAATGTTCCACCCCAACTTgtagtaccttctgatagtga
17.8	46	attctgtttaactggttcgcCACAGCAGTTACATGCTTTATGTGGCATGGAATCACTGCTgtagtaccttctgatagtga
17.8	47	attctgtttaactggttcgcGCCTGGGAGTCAGTTGGGGCGACGGTGCTGTCCTAGGTCCgtagtaccttctgatagtga
17.8	48	attctgtttaactggttcgcCTCATGCCCAGCCTGATTCACACTGGTGTTCCTTCCTGTCgtagtaccttctgatagtga
17.8	49	attctgtttaactggttcgcCTCCACACTGGACTGTTGAACTACATGGCCTCAACGTGCCgtagtaccttctgatagtga
17.8	50	attctgtttaactggttcgcCCGAGTAACTTTCTGAAGATGCAGTTAGTGGGTGGCAGGGgtagtaccttctgatagtga
17.8	51	attctgtttaactggttcgcGTGGTGGATGTCATTGTCTTCCTCATTTTGTAGATTAGGAgtagtaccttctgatagtga
17.8	52	attctgtttaactggttcgcGACATTCTGTTCCCCAGCCTGCCTGTCCAATTCACCTTCCgtagtaccttctgatagtga
17.8	53	attctgtttaactggttcgcGAAGGCAGGTAGGGCGGAGGGTGGGGAGGTGCTCTGCTCCgtagtaccttctgatagtga
17.8	54	attctgtttaactggttcgcGAAGGATGAGAAGGGATGCTCAGAGGCTGGGTGGAGAGGAgtagtaccttctgatagtga
17.8	55	attctgtttaactggttcgcGGCAAAGTAAGAGAATGGGTTACTTTCCTCAGCGGGTGGGgtagtaccttctgatagtga
17.8	56	attctgtttaactggttcgcGCATCATTTCTCAGAGATCCAGGGAAAGAGGAAAGGGGGGgtagtaccttctgatagtga
17.8	57	attctgtttaactggttcgcGGGTGTCAGTGAACAGCAGGCAGATTTGCACTACACTCACgtagtaccttctgatagtga
17.8	58	attctgtttaactggttcgcGGAGAGAGATACTTTCAAGTTAGTGGCAAGAGACACATTAgtagtaccttctgatagtga
17.8	59	attctgtttaactggttcgcCACAAAGGATGAGGATGTTATGCAATCGGAGGGAGTGCTAgtagtaccttctgatagtga
17.8	60	attctgtttaactggttcgcCTCCCTTTGACCTCATGTCTCCTGTGTGTGGGAGGGGACAgtagtaccttctgatagtga
17.8	61	attctgtttaactggttcgcGGAAATGTAGGCAACTGGCTAGTGGTTAGCACTGGAGTCCgtagtaccttctgatagtga
17.8	62	attctgtttaactggttcgcCAGAAGGCTTAGAGATGGTCCTTGGTGTGTCTGAAAGTAGgtagtaccttctgatagtga
17.8	63	attctgtttaactggttcgcCTTCCAGTCCAGGGTTTTCTCACTGCATCAAGCTTGCTGCgtagtaccttctgatagtga
17.8	64	attctgtttaactggttcgcCAGCAGCACGAATGACTAAGACAGTCACACAGCTAGTAGAgtagtaccttctgatagtga
17.8	65	attctgtttaactggttcgcACAGTGAGAAATAAATCTGTGTTCTGTGTCAGTTACCCAGgtagtaccttctgatagtga
17.8	66	attctgtttaactggttcgcTTTACCCTTCTGTCTTCTGCCATGTGAGGTGTAGCCCTCAgtagtaccttctgatagtga
17.8	67	attctgtttaactggttcgcGGCTATGAGGGCTCCTCTTTGGTGAATGGGGCTAGGTGCCgtagtaccttctgatagtga
17.8	68	attctgtttaactggttcgcGCAGGGGAGAGGTGGGAAAGGAAGGGGAGGGGAGGGGAGGgtagtaccttctgatagtga
17.8	69	attctgtttaactggttcgcACCTCTGTCTGCCATATTGCATGAAGCACCCACCTGTGGGgtagtaccttctgatagtga
17.8	70	attctgtttaactggttcgcCCACAAAATTGTATAGCCAAGGAAGAAGGCAGAGAAGGAGgtagtaccttctgatagtga
17.8	71	attctgtttaactggttcgcCCCTAATACCTAAAGGAGTGCATGGTACAGAGTCACTAACgtagtaccttctgatagtga
17.8	72	attctgtttaactggttcgcGGTTGCCACTGGTAGATATCTTCTTGGACAGAGGGACCATgtagtaccttctgatagtga
17.8	73	attctgtttaactggttcgcGGTTTCTCTGACCCCCTGTCTCAAGTGTGTGCCATGTTCCgtagtaccttctgatagtga
17.8	74	attctgtttaactggttcgcGGTGCTATTATGTCACTCAGATACAAGCTCTTGTCACAGGgtagtaccttctgatagtga
17.8	75	attctgtttaactggttcgcGCCCATCCATGCTTTATGCAGTGAAACCTTCCAGGGAGGAgtagtaccttctgatagtga
17.8	76	attctgtttaactggttcgcGCCCAGGGTTGGCCTAAACCATGAGCTGGAGAGTTGGGCCgtagtaccttctgatagtga
17.8	77	attctgtttaactggttcgcCAATCTAAGGAGGGGGCTCCAATGGTAGCTAAGAAGCAACgtagtaccttctgatagtga
17.8	78	attctgtttaactggttcgcGTGGATCTCCTCAGACTGTGTTCCCCAAGATTGTTCATGGgtagtaccttctgatagtga
17.8	79	attctgtttaactggttcgcGCCCTGCGTGCATAGAGGACCATGTGTGATGCTGTCGTTGgtagtaccttctgatagtga
17.8	80	attctgtttaactggttcgcCCAAGGAGGGAGGTGACCTCAGGCATTTCCTCCAGCTCTCgtagtaccttctgatagtga
17.8	81	attctgtttaactggttcgcGGGAGGCCAAGGTGGTTCGGAGGTCAAGGCTGCAGCTGCCgtagtaccttctgatagtga
17.8	82	attctgtttaactggttcgcCTTATAGGCAACTCAAAAGACCTTCAGTTAGGGCAGGAGTgtagtaccttctgatagtga
17.8	83	attctgtttaactggttcgcGTGGGACACTGCCGCCCAACTCACTCCATTTCCTCCGAGGgtagtaccttctgatagtga
17.8	84	attctgtttaactggttcgcGCATCTCTTTTCATCCTGCCCTCTGCCACCTTAGCTTGCTgtagtaccttctgatagtga
17.8	85	attctgtttaactggttcgcGTTCCTCCTTGCAGGGCAGGGTGCACAAAGCACACTAGACgtagtaccttctgatagtga
17.8	86	attctgtttaactggttcgcCCTGTGTTTCCAAAGCCTCTCTTTCCCAAGATGCAAGTGGgtagtaccttctgatagtga
17.8	87	attctgtttaactggttcgcGCAGGTTTGCCTTCTTACCTCTCCCATCTCAGACCTTGAGgtagtaccttctgatagtga
17.8	88	attctgtttaactggttcgcGCCAGCTCTGTGCAAAGCTGCAGGCAGGAAAGTGTGTGCTgtagtaccttctgatagtga
17.8	89	attctgtttaactggttcgcGGGAAAGGACTCTCCAGCCTGGGACCACCAAGAGGAAGGGgtagtaccttctgatagtga
17.8	90	attctgtttaactggttcgcGAAAATGAGAGGAGTGAGCTTCGGGAAGGGGTCAGTGAGTgtagtaccttctgatagtga
17.8	91	attctgtttaactggttcgcCATGGTGGCTCTGCAGTGGAGCACTGTGGGAACACAGACCgtagtaccttctgatagtga
17.8	92	attctgtttaactggttcgcCTCCCCCTACCCAGGACCCAGGACCACTCAGGCACTCAGTgtagtaccttctgatagtga
17.8	93	attctgtttaactggttcgcCCCCATCACTTGGCAAGGTCCATTGGGTGGCTGTTCCTGCgtagtaccttctgatagtga
17.8	94	attctgtttaactggttcgcGGGTTTGTGGCTTAAGCACTACCTAGACAGTCCTGGGGTGgtagtaccttctgatagtga
17.8	95	attctgtttaactggttcgcCCATGCCACAGACAGGAAAAAAGACTGCCACATTAGGGCAgtagtaccttctgatagtga
17.8	96	attctgtttaactggttcgcCCAAATCCAAGACAGCTGGTAAGTGGTGAAACTTGGCTTGgtagtaccttctgatagtga
17.9	1	cgtagtaagatatgtagtccCACACACACACACACACACCCCCTGTAGACCTCCTCACATgagtggaacatacaactacc
17.9	2	cgtagtaagatatgtagtccAGACTGACCAGGTCTTAGTCGAATTCTTCTCCAAGATTTAgagtggaacatacaactacc
17.9	3	cgtagtaagatatgtagtccAGTTACTGAGCCAGTGTGATGAGCCACCCCTGCCTGAGGCgagtggaacatacaactacc
17.9	4	cgtagtaagatatgtagtccAGCCAGTTCCTGCTCTGAAGTTGCTTATGTGCCAAGAGGGgagtggaacatacaactacc
17.9	5	cgtagtaagatatgtagtccAGGCAACTGGGGGATTGGGAGATGGTGTTGGGCAAATGCAgagtggaacatacaactacc
17.9	6	cgtagtaagatatgtagtccGGAGAAAAGAAGCAGGCAGTTGCGGGGTCTCTGCGCTTTGgagtggaacatacaactacc
17.9	7	cgtagtaagatatgtagtccCCCTCTGTCCTGTTGGTAGGGACTCTTCCGAGTAGCCCCCgagtggaacatacaactacc
17.9	8	cgtagtaagatatgtagtccGCGTGGTGGATGTGCAGGAGTACTCGGCAGACCCCCACGCgagtggaacatacaactacc
17.9	9	cgtagtaagatatgtagtccGGAGGCTCACAGGGAAGGGGTAGAGGGGAGGCTGTGTGGCgagtggaacatacaactacc
17.9	10	cgtagtaagatatgtagtccGGGCTGGGTGCTCTGGCCCCTTGAAGGAAGGCCTCCCCGCgagtggaacatacaactacc
17.9	11	cgtagtaagatatgtagtccGGGGCCAGGTCCCCTGTCAGAGCCTCATACCCATTTCCATgagtggaacatacaactacc
17.9	12	cgtagtaagatatgtagtccCCCACATAGGCAGTGCTGGCTGGTGGGTCTTGCCTCTGCCgagtggaacatacaactacc
17.9	13	cgtagtaagatatgtagtccCATGCCTAGGAGCTTTGAAATCTTACCTCCGAGAGTTGCCgagtggaacatacaactacc
17.9	14	cgtagtaagatatgtagtccCTCTATGATGAGTGGATCCAGGCTTCCAAGTGAGTACCCCgagtggaacatacaactacc
17.9	15	cgtagtaagatatgtagtccCTCGCAACCCCGTTTCTTGATCTCTGCCATGAAGGAGTGCgagtggaacatacaactacc
17.9	16	cgtagtaagatatgtagtccGCCCAAGGAGGCAGGTCCAGGGATATTGATGGTAGCATTAgagtggaacatacaactacc
17.9	17	cgtagtaagatatgtagtccTGGAGAAGGGGGTTGGGAAGTGGCTAAGTAAACTGTGGAGgagtggaacatacaactacc
17.9	18	cgtagtaagatatgtagtccCGCACACTCTGGAACAATTAAAAAATAGGTAGAGTTATTCgagtggaacatacaactacc
17.9	19	cgtagtaagatatgtagtccAGATAATGAAAGGAAGTTAACAAGGACTCCTGTGACATTCgagtggaacatacaactacc
17.9	20	cgtagtaagatatgtagtccGGGCTCACGTAGGCTGACAGCAGTGATTCCTCCTGGCCAGgagtggaacatacaactacc
17.9	21	cgtagtaagatatgtagtccAGTGAGTGGGCATAGAGTCTTTACCCTCATCTATAATAGCgagtggaacatacaactacc
17.9	22	cgtagtaagatatgtagtccGATGCGCCCAAGGGAGAGGCCGCAGCCCAAAGCCAGGCGCgagtggaacatacaactacc
17.9	23	cgtagtaagatatgtagtccGCCACTAGCCCAGCCCTGATGCATGCTCTGGCTCCCACGCgagtggaacatacaactacc
17.9	24	cgtagtaagatatgtagtccGTCCTGGCTTATTTCCTCGGTTATGCGTGCATTAGGATGGgagtggaacatacaactacc
17.9	25	cgtagtaagatatgtagtccTTTACTGAGCGAATGGACCCCCACACAACAGCAGGGTGGGgagtggaacatacaactacc
17.9	26	cgtagtaagatatgtagtccGACGAGGGTAGAGATAGTCTAGGTGGGAGATGAAGGAGGGgagtggaacatacaactacc
17.9	27	cgtagtaagatatgtagtccGAGAGCAGGACTAGAGCAAATAGCCACCTTAGCCAGGGGCgagtggaacatacaactacc
17.9	28	cgtagtaagatatgtagtccAGTTGTTGGTGTGTTTCTCAACAACACCATGAGGAACAGGgagtggaacatacaactacc
17.9	29	cgtagtaagatatgtagtccGAAGAACTGGGCCTGAAAGAGACCCACCTGACCTGGAAGGgagtggaacatacaactacc
17.9	30	cgtagtaagatatgtagtccCAAATGTGTAGAGTGAGAAAAGCCAACTCCAATCAAGTTGgagtggaacatacaactacc
17.9	31	cgtagtaagatatgtagtccTCCAAAGCAGAATGGAGATTATGCACTTCAAAAGGCTGGCgagtggaacatacaactacc
17.9	32	cgtagtaagatatgtagtccGTTCTCTTTTATCTCATTGTGAAAAGGGAGTGCTGGGTTTgagtggaacatacaactacc
17.9	33	cgtagtaagatatgtagtccACAACGTTACCATTTATTGAGTGCTTATTAGAGACTTGACgagtggaacatacaactacc
17.9	34	cgtagtaagatatgtagtccACCCTATGAAGTGGGGTGTGCTGTTTCTCCTATTTTACATgagtggaacatacaactacc
17.9	35	cgtagtaagatatgtagtccGGCAGAAGGGGAACTTGAATCCAAGGAGTCCGGTTTCAGGgagtggaacatacaactacc
17.9	36	cgtagtaagatatgtagtccCCACAGCACTTTTTGCCTCTCTAGGACAAGAATGTGGTCCgagtggaacatacaactacc
17.9	37	cgtagtaagatatgtagtccGCCAAGTGAGAACATATCCTTTGATGGAAACTGTCACTCTgagtggaacatacaactacc
17.9	38	cgtagtaagatatgtagtccGGCAGGATAGCTTAGTGCTTCAGGACCTATCCAGAGATACgagtggaacatacaactacc
17.9	39	cgtagtaagatatgtagtccGATCCAGATGACTCAAAGAGGTCAGTGTCTTTGAACCAGGgagtggaacatacaactacc
17.9	40	cgtagtaagatatgtagtccCCTGTTTCTACCACTGGATGACATGCATGTAGTACCTAAGgagtggaacatacaactacc
17.9	41	cgtagtaagatatgtagtccCAGTGATTTCCAACCCTCTGTGTGCATCATTATGTCCTGGgagtggaacatacaactacc
17.9	42	cgtagtaagatatgtagtccTGGGCTGGGTTCTGTGATTCAAAGCTCCCAAGGCTATTGGgagtggaacatacaactacc
17.9	43	cgtagtaagatatgtagtccGGGACATCCGGGGGCCACAGGAGGAGCCAGGGAAGCAAGGgagtggaacatacaactacc
17.9	44	cgtagtaagatatgtagtccCCAGGACAGTGCAAGATAGCCGGAAACTCAAAAAGGACACgagtggaacatacaactacc
17.9	45	cgtagtaagatatgtagtccGCCCATGGGCTGAGCTCCCTGACTGGCATCTGTGTCCTCCgagtggaacatacaactacc
17.9	46	cgtagtaagatatgtagtccAGAGCAGGTCTCTGGCTCTGGCACATATTCACTTGGGGCCgagtggaacatacaactacc
17.9	47	cgtagtaagatatgtagtccGTGGAGGAAGCACTGTTAAAATCGCACAGGACAAGACAGAgagtggaacatacaactacc
17.9	48	cgtagtaagatatgtagtccTACTAGCTTGCTGATATGGTCAGTTACAGTGGTTGGTATCgagtggaacatacaactacc
17.9	49	cgtagtaagatatgtagtccTCAGGCTCTATGGAATGCTTGTGAAAAGTTGCCCAAGGCCgagtggaacatacaactacc
17.9	50	cgtagtaagatatgtagtccGTAAGCCTCAGAGATACAACTGCCCGGGTAAAAGTCATGGgagtggaacatacaactacc
17.9	51	cgtagtaagatatgtagtccGCATTTTATGATGTCCAAGGTATTATTAACATGCATGGTCgagtggaacatacaactacc
17.9	52	cgtagtaagatatgtagtccCCTCAGCCTCCCGAGTAGCTATAGGCACCCACCACCACGCgagtggaacatacaactacc
17.9	53	cgtagtaagatatgtagtccCCTGTGAGGGAAGGCAGGAATAATTGTTGCCATTTTTTAGgagtggaacatacaactacc
17.9	54	cgtagtaagatatgtagtccGGACTCAAAGAAGCGAACCATTGGCTAATTCAGTTAAAGGgagtggaacatacaactacc
17.9	55	cgtagtaagatatgtagtccCACCTGGGAGAAGCTGACCTACATGGGAGCTGGGGGAGGCgagtggaacatacaactacc
17.9	56	cgtagtaagatatgtagtccGGAGCGTGTTCTCCAGTGCTCCCCCATTCCCGAGCCCTAGgagtggaacatacaactacc
17.9	57	cgtagtaagatatgtagtccTCCGGCGCGCTGCAGATCCTTCTCCACGCCTGGCTCCTGCgagtggaacatacaactacc
17.9	58	cgtagtaagatatgtagtccCTTTACCGCTTTGTCTTGCCAGCACCCATCCCGGCCCTGCgagtggaacatacaactacc
17.9	59	cgtagtaagatatgtagtccGGAGGCAGATTTTCAGCATCAGCACCTACTGCCATCTGCCgagtggaacatacaactacc
17.9	60	cgtagtaagatatgtagtccCCTGTTAAAAATCCCCAGAATGATGGGATGGCAGTTCCTCgagtggaacatacaactacc
17.9	61	cgtagtaagatatgtagtccACACAGAATTACTGTAGGATCCAGCAATTCCACTTCTGGGgagtggaacatacaactacc
17.9	62	cgtagtaagatatgtagtccCGTAGCAGCAGTGTTCATGGTAGGTAAAAGGTGAAAAGCCgagtggaacatacaactacc
17.9	63	cgtagtaagatatgtagtccACGGATGCCATTCTGATTCTTGTCATCACGTGGATGAACCgagtggaacatacaactacc
17.9	64	cgtagtaagatatgtagtccGGGATGGTGGTTGCCAGGGCTAGGGGATGGTTGCCAGGGGgagtggaacatacaactacc
17.9	65	cgtagtaagatatgtagtccGCCTCCTGAGTAGCTGGGACTATGTGCATGCGCCACCATGgagtggaacatacaactacc
17.9	66	cgtagtaagatatgtagtccTCTCAAACTCCTGGCCACAGGTGATCCGCCCGCCTCGGCCgagtggaacatacaactacc
17.9	67	cgtagtaagatatgtagtccAGCCACGGCGCCTGGCTGAGATTATTGTTTAATCGGGACAgagtggaacatacaactacc
17.9	68	cgtagtaagatatgtagtccGGGAAGATGAAAACATTCAGGAAACGGATGGTGGTGACAGgagtggaacatacaactacc
17.9	69	cgtagtaagatatgtagtccACTTATGGCATGTTGCTGACCACAGCCCTAGGCCGCTGGCgagtggaacatacaactacc
17.9	70	cgtagtaagatatgtagtccGGTCCCACATCCTGGTCCAGACCTGTGTGGCCTCTTGGAGgagtggaacatacaactacc
17.9	71	cgtagtaagatatgtagtccGCCAGGAGAGGCCGTGCGTGGAGTTGTCACAGTGACAGCTgagtggaacatacaactacc
17.9	72	cgtagtaagatatgtagtccGGTAGGACATGAGTCTGCTGGACTTTCTACCGGGCTCACGgagtggaacatacaactacc
17.9	73	cgtagtaagatatgtagtccTGTCTTCTCGGGGTCCTGGGGCCTCTTGTCAGGTTCTGGCgagtggaacatacaactacc
17.9	74	cgtagtaagatatgtagtccTCATACCATTGAACCTTTTTAACATGTGCAGTGTAGTAGGgagtggaacatacaactacc
17.9	75	cgtagtaagatatgtagtccCCCCTTCCGATAAGCACTCCTTATTTTCCCCAACCATGCCgagtggaacatacaactacc
17.9	76	cgtagtaagatatgtagtccCTAATGTACTTTCTGGCTCCATAGATCTGCCTATTCTAGGgagtggaacatacaactacc
17.9	77	cgtagtaagatatgtagtccCAGGAGTATCCATGTTGCAGGATGTCCCAACACTTCATTCgagtggaacatacaactacc
17.9	78	cgtagtaagatatgtagtccCATCCCTTTATGGACATTTGGGTCATTTCCACCCTTCGGCgagtggaacatacaactacc
17.9	79	cgtagtaagatatgtagtccTGTGTGTGGACAGCTTTCTTTTGGGTATTATCCCTAGGAGgagtggaacatacaactacc
17.9	80	cgtagtaagatatgtagtccCCCAACTGAGGGTAACTCCAAGAAACACCACCCCTAGCATgagtggaacatacaactacc
17.9	81	cgtagtaagatatgtagtccTCACTCCTGCACACAGGGAACATGGCAAGAAGTAATGGGGgagtggaacatacaactacc
17.9	82	cgtagtaagatatgtagtccGCAGATGTCGACACCTGACCCAGTGAGATCTGAGCCTGCCgagtggaacatacaactacc
17.9	83	cgtagtaagatatgtagtccCCTGACACGTGACGCATGTTCATTACATTGCAGGTGCACGgagtggaacatacaactacc
17.9	84	cgtagtaagatatgtagtccTCCCCGGGGGACATGGCTGGTGTTGAGCCTTGGTTAAACCgagtggaacatacaactacc
17.9	85	cgtagtaagatatgtagtccGGGACTGCAGGGCCTGAGCAGGGTGGGCAGGACAGCTGGGgagtggaacatacaactacc
17.9	86	cgtagtaagatatgtagtccTGCTCCTCTTTTAGGCTGAGGAGGAGGCACAGAATTCTGCgagtggaacatacaactacc
17.9	87	cgtagtaagatatgtagtccGATGGTCCCAGAGCTACAGGTCTGAAGTCAGGGTCTTCTCgagtggaacatacaactacc
17.9	88	cgtagtaagatatgtagtccGGGGAAAGGAGGGCGTAGGACATGGTGGCACAGGTCAGGCgagtggaacatacaactacc
17.9	89	cgtagtaagatatgtagtccCCCAGCCTCAGGATTCGGAGGGATAGAAGGCTGTCTCCAGgagtggaacatacaactacc
17.9	90	cgtagtaagatatgtagtccGGATGAGAATCACAGGGACGGGAGGGAGGAGAATCACACCgagtggaacatacaactacc
17.9	91	cgtagtaagatatgtagtccGGCTTTGTAGGGATTGTTCATGTGCCTCGGGTTTATCTCCgagtggaacatacaactacc
17.9	92	cgtagtaagatatgtagtccGCTCTCAAACCTCTGTCTGTGGGGTTCCAGTCCAGGGCCCgagtggaacatacaactacc
17.9	93	cgtagtaagatatgtagtccCTGCAGCCAGAGGACCATGGGCCTCAAAGCTTGCCTCAGCgagtggaacatacaactacc
17.9	94	cgtagtaagatatgtagtccCCCTGTTTGCCTCTGCTCTCTGCTTACAGGAACATTACAGgagtggaacatacaactacc
17.9	95	cgtagtaagatatgtagtccGGTGACAGCACCTAGGTGTGGGGGCAAGAGGCAGGGAACAgagtggaacatacaactacc
17.9	96	cgtagtaagatatgtagtccTGCGAGTTCTGAGCCTTTGAAGCCAAGTACCACTGCCCACgagtggaacatacaactacc
17.10	1	tgatatgccgattccaagcgCTATGGTGCTGCAGATAAAGGGAAGAGGATGTGGGGCCAGttagtctgtgtaaatacctc
17.10	2	tgatatgccgattccaagcgGAGGGGCAACACAAAGGAGCTTGTGAAACAGATCAGCTTCttagtctgtgtaaatacctc
17.10	3	tgatatgccgattccaagcgGACTGGGGGCTAGCTGGGGAAGCAAAGCCAAACCCAGAGCttagtctgtgtaaatacctc
17.10	4	tgatatgccgattccaagcgGATGTGGCCCACGGTAGCGCGTCTGCTCCATGACTGGCTCttagtctgtgtaaatacctc
17.10	5	tgatatgccgattccaagcgGCTCCAGTGAACCTTGGTGCTGGGTTTGGGAGGTCTTCCCttagtctgtgtaaatacctc
17.10	6	tgatatgccgattccaagcgGGCACCTTCCCACCCCCACCCCCCAAACCCATTGTCACTCttagtctgtgtaaatacctc
17.10	7	tgatatgccgattccaagcgCAAGCTGGAGCTCTGACTCTGTCAGGAAATTCCTTGTGGAttagtctgtgtaaatacctc
17.10	8	tgatatgccgattccaagcgGCACATTGTCCAGAAATGCTCTTGTCCACAGCACACCTCCttagtctgtgtaaatacctc
17.10	9	tgatatgccgattccaagcgACATTCTACAACATACAGACTGGAGGAGAATCGCAATCATttagtctgtgtaaatacctc
17.10	10	tgatatgccgattccaagcgCAGCTGGAGGGAACCCCCATCCAGTGGCACCTGGCTCTGAttagtctgtgtaaatacctc
17.10	11	tgatatgccgattccaagcgCCAGGTGTGCAGGGCATCGTTACTTCCCTCCTTCCTCAGAttagtctgtgtaaatacctc
17.10	12	tgatatgccgattccaagcgGGCTCTCCAGAGCACGGCAGCTTCCTGAGAGCATGGAGCTttagtctgtgtaaatacctc
17.10	13	tgatatgccgattccaagcgCTAGTCTGTGAACATAGAAAATTCTGAAAATCTAGGTGGCttagtctgtgtaaatacctc
17.10	14	tgatatgccgattccaagcgCCCATTTTCCTACCTAACCCTGCACAATCTTTGTACACATttagtctgtgtaaatacctc
17.10	15	tgatatgccgattccaagcgCTGAGTTTCAATCCATTCAAACAAACCACGTGTTTTCGACttagtctgtgtaaatacctc
17.10	16	tgatatgccgattccaagcgGGGCAGGAGAACACTTAATTCAGCCTTGAGAGGTCAGGGAttagtctgtgtaaatacctc
17.10	17	tgatatgccgattccaagcgGGCACAGTCTGTTTTCAAAGTCCTCTGCTCGTGTCTGGCCttagtctgtgtaaatacctc
17.10	18	tgatatgccgattccaagcgCTACTCATCTCCTCTGCCTCAAGCTCCTAAAGCAGTCCATttagtctgtgtaaatacctc
17.10	19	tgatatgccgattccaagcgGGAAGACTTGAATTAGTGCCGGGGCTGTGGTGGAACCCACttagtctgtgtaaatacctc
17.10	20	tgatatgccgattccaagcgCACACGGCTTTACTTGATATGCTTCAACTGCCTCTCCTCCttagtctgtgtaaatacctc
17.10	21	tgatatgccgattccaagcgGGTGTGGGTTTGGCTCATGTCACAAATGAAGGAGGTTTGGttagtctgtgtaaatacctc
17.10	22	tgatatgccgattccaagcgAGAAATCATTTTCCTGAGAGTAGCATGCTGTTTTCTGTAAttagtctgtgtaaatacctc
17.10	23	tgatatgccgattccaagcgGTCTTTCTCAAAAGCCCTCCTTTTTTGTGTGTGTCAACCGttagtctgtgtaaatacctc
17.10	24	tgatatgccgattccaagcgGAAATGGCTCAGAAAGAGCAACCTCAGCTGGGAAAATGGCttagtctgtgtaaatacctc
17.10	25	tgatatgccgattccaagcgAATGGGGGAAGGAATTGGATCATTCAGAGCTCAGTGTCTGttagtctgtgtaaatacctc
17.10	26	tgatatgccgattccaagcgGCAGTTATGACAGCCACAAGCACGGGGGAAGTGTCTTTCAttagtctgtgtaaatacctc
17.10	27	tgatatgccgattccaagcgGAACACGAGGTACAGAGAAGCCCAGCCCCAGCTCACGAGCttagtctgtgtaaatacctc
17.10	28	tgatatgccgattccaagcgAAGAGGAAGCGTTGTCAGAGTCTTGGGGCGTGGGGTCACGttagtctgtgtaaatacctc
17.10	29	tgatatgccgattccaagcgGGACAGAGGAAAGGTTGGAATGCTCAGGTGCAACTGACGGttagtctgtgtaaatacctc
17.10	30	tgatatgccgattccaagcgTATCAACTAGAAGGCATTTTTTCTTGGCAGTGAGTACTGCttagtctgtgtaaatacctc
17.10	31	tgatatgccgattccaagcgGTGGACTGTTGGGTGCTCTGGGTAGAGGAAGGCTTGCTGAttagtctgtgtaaatacctc
17.10	32	tgatatgccgattccaagcgAAAAAAGTTGTTGCCACACACAGACTAAAGTTTGTGACATttagtctgtgtaaatacctc
17.10	33	tgatatgccgattccaagcgGCTGCATTGAACTATGACTGCACCACCGTACTCCAGCCTGttagtctgtgtaaatacctc
17.10	34	tgatatgccgattccaagcgGTCCGGCCTACTTGGGAGTCTGAGGAGGGAGGATCGCTTGttagtctgtgtaaatacctc
17.10	35	tgatatgccgattccaagcgGAATGTGGTTGGTTATCTGGGGCAACACAGCAAGACCCCAttagtctgtgtaaatacctc
17.10	36	tgatatgccgattccaagcgGCCTGATGATATTCAGCACTACTGGCACAAGATATTAGCAttagtctgtgtaaatacctc
17.10	37	tgatatgccgattccaagcgGCCTGTGGCTTTTACGTGCCAGGCAGTTACACATATGCTTttagtctgtgtaaatacctc
17.10	38	tgatatgccgattccaagcgGGCTGGGGGTCGAGAGACAGAGGGGGTGGCAGAGGGGGGTttagtctgtgtaaatacctc
17.10	39	tgatatgccgattccaagcgGGCCTCTGAGACAGCATGGAGGCTGGAGTGAGGAAGGGAGttagtctgtgtaaatacctc
17.10	40	tgatatgccgattccaagcgGCGGGTGACTTGAGACTGAGTGCTCAGGGAAGGCCTTTCCttagtctgtgtaaatacctc
17.10	41	tgatatgccgattccaagcgCACATGTAGGCACAATTCTGGGTGCTAGAAAGGCAGTGGCttagtctgtgtaaatacctc
17.10	42	tgatatgccgattccaagcgGCAGCTATTATTCATTGAATCCATTAACCTGGTAAACAGAttagtctgtgtaaatacctc
17.10	43	tgatatgccgattccaagcgCCCTATTTCAGTAGGGTTACTGTCAAATCCCCCAAATTCAttagtctgtgtaaatacctc
17.10	44	tgatatgccgattccaagcgGTCAGTCAACCCCTTTTCAGTCTTCCAGTATGGGAGGAAAttagtctgtgtaaatacctc
17.10	45	tgatatgccgattccaagcgGTGTGGGTACAGATGGTTTAAGAGGGATGAGGGCCTCCTTttagtctgtgtaaatacctc
17.10	46	tgatatgccgattccaagcgCTGAGTTACGTTTATCAGACGGGGCAGTTGTAGCTTATCAttagtctgtgtaaatacctc
17.10	47	tgatatgccgattccaagcgCCTCAACAGCACAGAGTGCAGAGTGACACTAGGGGCAGGCttagtctgtgtaaatacctc
17.10	48	tgatatgccgattccaagcgGCCACTGAGGGGCCCCAGTTTGTGCAAATGACAGTGAGCAttagtctgtgtaaatacctc
17.10	49	tgatatgccgattccaagcgGGAGCTGGGGGCTACTGCTAGGCAGAACTCACCAGGAGACttagtctgtgtaaatacctc
17.10	50	tgatatgccgattccaagcgCTCTGTGTCATCTGCCCTGGAAAGCACCATCCTGCCCAGGttagtctgtgtaaatacctc
17.10	51	tgatatgccgattccaagcgCCCTCCTCTGGAACCACCTTCTCCATGGGGTCCCTGGCAGttagtctgtgtaaatacctc
17.10	52	tgatatgccgattccaagcgCCCAACACCGGCTTGGGAACCAGTCAGGCAAACTACAGGAttagtctgtgtaaatacctc
17.10	53	tgatatgccgattccaagcgGCGCCCAAACTCATCAAGGGAGCCAATTAAGTTATCCCCAttagtctgtgtaaatacctc
17.10	54	tgatatgccgattccaagcgGGGTATGTTCACTTTCCCGTGAATCTCCAGGCATTAGAACttagtctgtgtaaatacctc
17.10	55	tgatatgccgattccaagcgGAGCGTCTTTTCCTGAGCAAGCCACAGGGTCCAGGCAGACttagtctgtgtaaatacctc
17.10	56	tgatatgccgattccaagcgCTAAGAGGGTGTGGCAGCCAGAGTGTGGGTGTCGTCTGTGttagtctgtgtaaatacctc
17.10	57	tgatatgccgattccaagcgGCCACTTACTGAGACAAGCAGGGAAGAAGGGGAGAGGAGGttagtctgtgtaaatacctc
17.10	58	tgatatgccgattccaagcgGGAGGAGAGAGGGAGGAGGTATCAATAGCAAGTCCTGGGCttagtctgtgtaaatacctc
17.10	59	tgatatgccgattccaagcgGGAATTTGGGAGGCAAAAGGGACAGGATGTGCGTGCAGTGttagtctgtgtaaatacctc
17.10	60	tgatatgccgattccaagcgGGAAGGACCAATCAGGAGATAAGGAGTGAGGGGATGAAGGttagtctgtgtaaatacctc
17.10	61	tgatatgccgattccaagcgCACCTATGTGTGTAGGGGGTGAGGGGAGGGGCACCAGTGCttagtctgtgtaaatacctc
17.10	62	tgatatgccgattccaagcgGTGCTGAGCATGTGTGCCTGCGTGTATGTGTACCTCTGTGttagtctgtgtaaatacctc
17.10	63	tgatatgccgattccaagcgGGCATGAGCCACTGCACTCAGCCTTGACTTTGCTATTCTAttagtctgtgtaaatacctc
17.10	64	tgatatgccgattccaagcgGGTGCACGTCACCAAACTCAGAAAACTTTTTAAAACAACTttagtctgtgtaaatacctc
17.10	65	tgatatgccgattccaagcgCCTCAGGACAAGGTTGGCTGGAGTGCAGTGGCACAGTCTCttagtctgtgtaaatacctc
17.10	66	tgatatgccgattccaagcgAAGGAAGGTGGTGTGGTTTGGCTGGAGTGCTGAGAATGACttagtctgtgtaaatacctc
17.10	67	tgatatgccgattccaagcgGGCCTTGGGGCTGGAAGGTTTGAGGTGTGGGCGGTGTAAAttagtctgtgtaaatacctc
17.10	68	tgatatgccgattccaagcgAGTGGTGACTTTGTCAAGTCAGGGCTGGTGGAGGGGACAGttagtctgtgtaaatacctc
17.10	69	tgatatgccgattccaagcgGGGACCAGAGGTGGCTTCTCTGAGGAAGGGATGTCTCAGCttagtctgtgtaaatacctc
17.10	70	tgatatgccgattccaagcgCCACTCCAAATGCAGTGAGGAAAAGTGCATGGTGCAGTGAttagtctgtgtaaatacctc
17.10	71	tgatatgccgattccaagcgGGCGAGCAACAATCCACACGTGCTCCTGCCTGCACCGAGCttagtctgtgtaaatacctc
17.10	72	tgatatgccgattccaagcgCCCCGGGCGCCTACTATGGGGTAAGCACCGTGCTAGGCACttagtctgtgtaaatacctc
17.10	73	tgatatgccgattccaagcgGGACAGGCAGTAGGGTGGGGGCTGGAAGGCAGGGGCTGGTttagtctgtgtaaatacctc
17.10	74	tgatatgccgattccaagcgGGCTGCTTGATTTTCAGGCCAGGGTCCTTCTATGACATGCttagtctgtgtaaatacctc
17.10	75	tgatatgccgattccaagcgTAGGCAATGCCAAGTTCTCCAAAAAGAGACGGAAGAGCAAttagtctgtgtaaatacctc
17.10	76	tgatatgccgattccaagcgCCCACATGGGTGGAATGAAGGCTGCTGCTCGCTGAGCTCCttagtctgtgtaaatacctc
17.10	77	tgatatgccgattccaagcgGGACATAACACCCTGAGCACCATTTTGCCCCTTTCTCTGGttagtctgtgtaaatacctc
17.10	78	tgatatgccgattccaagcgCCCCCAGAGCCTGGCACAATGGCACAAGCGGGAGGTGTCAttagtctgtgtaaatacctc
17.10	79	tgatatgccgattccaagcgCCTCTTTCACCAGGGCTTCCAGGGCACAAGCCTGCCACATttagtctgtgtaaatacctc
17.10	80	tgatatgccgattccaagcgACACAGAGCCGGATGTACCTGCAGGCGGGTGCGTCACACCttagtctgtgtaaatacctc
17.10	81	tgatatgccgattccaagcgCCGCTCCGCCTGTTCTGTGAGCCCTGGCTCCCTTTCCAGGttagtctgtgtaaatacctc
17.10	82	tgatatgccgattccaagcgCCGCTGGGACCCGGGTGTGTGGCTTCAGGCAGGTGGAAGCttagtctgtgtaaatacctc
17.10	83	tgatatgccgattccaagcgACTACCTCTGGGTGCAACCATTGTGCTGGAGCGCTGAGCTttagtctgtgtaaatacctc
17.10	84	tgatatgccgattccaagcgCCTGCCCACCTGATGCTCCTCACACCTCCCCACATTGTGGttagtctgtgtaaatacctc
17.10	85	tgatatgccgattccaagcgGCAGCCGATGAGCTAAGATCCCTCCTTTCTCACCTGGGGGttagtctgtgtaaatacctc
17.10	86	tgatatgccgattccaagcgCTGCCTGCCTACATCACAGGGTGGCTGGGAGACAGGTGCCttagtctgtgtaaatacctc
17.10	87	tgatatgccgattccaagcgCGCCTGTGCGGGGGTCAGGGAAGGAGAGGGAGACAAAGGCttagtctgtgtaaatacctc
17.10	88	tgatatgccgattccaagcgCCGCCCCGGGAGTAGTCTTCACGGAGGCCCCAGCTCAGGGttagtctgtgtaaatacctc
17.10	89	tgatatgccgattccaagcgCCATGTGGTGATGTCCAGCACAGGGGCTGCTGCGGACAGCttagtctgtgtaaatacctc
17.10	90	tgatatgccgattccaagcgGCGGTCTGCGTCCACGTAGAAGCGGAAGCCGAGGTAGGAGttagtctgtgtaaatacctc
17.10	91	tgatatgccgattccaagcgCCCGCCTCCGCTCGGCCGCTTGCAGGTGAGCATGAGCAGCttagtctgtgtaaatacctc
17.10	92	tgatatgccgattccaagcgGCGGAGGGAAAGGGGCGGTGGGCGTCCCAGTGCTCTCAGCttagtctgtgtaaatacctc
17.10	93	tgatatgccgattccaagcgCCCAGCAATTTCTCTTCTTGTGTTCCAGAATTACCACAACttagtctgtgtaaatacctc
17.10	94	tgatatgccgattccaagcgACTGTCAAGTGATCACTGAGCACCGAATTCGTTTATAATCttagtctgtgtaaatacctc
17.10	95	tgatatgccgattccaagcgGACTGAGCTGATGCATTTCTTATTTGGGGAGCATTTTGGGttagtctgtgtaaatacctc
17.10	96	tgatatgccgattccaagcgCCCCCATGTGAGGAGGAAGAAACAGAATAGAGGGTGGGGTttagtctgtgtaaatacctc
17.11	1	gtcacacttaataagcagcgGAACATATGCTCCCCCTAAGTTTGACAGGGTCAGCGTCACgtgaacttactatcatatcc
17.11	2	gtcacacttaataagcagcgCACTTCAAGAAAACCTAAGTTACTTGCAACAAGCATCATTgtgaacttactatcatatcc
17.11	3	gtcacacttaataagcagcgGCTCAAAAGGTAGAGAAGAAGGGAAAGGAGGGAGGGAGGCgtgaacttactatcatatcc
17.11	4	gtcacacttaataagcagcgAGGAAAGGAAGGAAAGAAGAGTAAAAGACAGAGTGAGGAGgtgaacttactatcatatcc
17.11	5	gtcacacttaataagcagcgGAAATGCACCCCACACCGCAGTCTACAGAGAGGCCCCCGGgtgaacttactatcatatcc
17.11	6	gtcacacttaataagcagcgGAACTAGAAATGTGAGGTGGGGTCCAGCAGGCCAGGAGCCgtgaacttactatcatatcc
17.11	7	gtcacacttaataagcagcgCCTGCCCCAGGTCTGGAGAGGACATTGAGGAAGGCTTGAGgtgaacttactatcatatcc
17.11	8	gtcacacttaataagcagcgGCTGCCCAGCTCAGCCCTCTAGGATAGAGAGGCAGTCAGGgtgaacttactatcatatcc
17.11	9	gtcacacttaataagcagcgAACCTAAAGCCTGACTGAACCAGGGGTCGCTCCATGGCGCgtgaacttactatcatatcc
17.11	10	gtcacacttaataagcagcgGACCTGGATGTAGGGGCTGAATATAACCCGAAAGCAGCTTgtgaacttactatcatatcc
17.11	11	gtcacacttaataagcagcgCCTACGCAGCCACTCACATTCAACTTGGCCAAAAATTCGCgtgaacttactatcatatcc
17.11	12	gtcacacttaataagcagcgCTCACAGAGCCCTGCACTTCGTAACTCGCATCACCACTGCgtgaacttactatcatatcc
17.11	13	gtcacacttaataagcagcgGCTTGATTGCGTCTCCTGTGTCCACGGCTGGGGCCCTGGCgtgaacttactatcatatcc
17.11	14	gtcacacttaataagcagcgGTTGGCATGCTGCAAACATGGGAACAAGGAGCAAGCTGGGgtgaacttactatcatatcc
17.11	15	gtcacacttaataagcagcgTACGTCCCTTCTGATGAAGGCTAAAGAAAAGGAAATCTACgtgaacttactatcatatcc
17.11	16	gtcacacttaataagcagcgGTGCCTCCCGTCCCTTCTCTCTCTCTAATATCCCGTAAGGgtgaacttactatcatatcc
17.11	17	gtcacacttaataagcagcgGGGTCTAGACGGAACCTTCATAACCTTCATAGCAGAGCTGgtgaacttactatcatatcc
17.11	18	gtcacacttaataagcagcgACCACCTCTTCCCAGTGCACTTTAGATTGGGTGCTAAGCCgtgaacttactatcatatcc
17.11	19	gtcacacttaataagcagcgAATACTTGAGCACCGACTCTGTGCCAGGCCGTTGCAGGGCgtgaacttactatcatatcc
17.11	20	gtcacacttaataagcagcgGGGACCTCCAGCCTCACCATCCTACCTCTGCTGGTCCAGGgtgaacttactatcatatcc
17.11	21	gtcacacttaataagcagcgCTGGCCACATGAAGAGGGGTCTCCAACGGGGCTGCTTCACgtgaacttactatcatatcc
17.11	22	gtcacacttaataagcagcgCCATGGCTGAAACTGGGGTCAGCAGCTACTGGACAAACACgtgaacttactatcatatcc
17.11	23	gtcacacttaataagcagcgGAGGCCCAAGTTCCAATCTCGAAAGGGCTCTCCTCCTTCCgtgaacttactatcatatcc
17.11	24	gtcacacttaataagcagcgGAGCAAGAGACCTTGGCACATTGAAGGCCACCTTTCTTCCgtgaacttactatcatatcc
17.11	25	gtcacacttaataagcagcgACCCTCCCCATTGGCAGACACACAGAAACAACCCCAAGGGgtgaacttactatcatatcc
17.11	26	gtcacacttaataagcagcgTGCCTGAAATCCTGTGGCCTCTCACATCCCTTTGTCTACCgtgaacttactatcatatcc
17.11	27	gtcacacttaataagcagcgCTGGGCCCCCAGCAATAGAAGCTTCCTAGAAAGGCCATAGgtgaacttactatcatatcc
17.11	28	gtcacacttaataagcagcgTAGGGCCTGGGAGAAAAGACAAGGTCTCAGCACCAAGTCCgtgaacttactatcatatcc
17.11	29	gtcacacttaataagcagcgGTGCTAACAAGAGTGGGCACCTGTATATTCTGGCCTGCCCgtgaacttactatcatatcc
17.11	30	gtcacacttaataagcagcgGTCAGGCTCAAGGCAGAGAATATGGGGTGGCTTCAAGCCCgtgaacttactatcatatcc
17.11	31	gtcacacttaataagcagcgCATCTCCATCTGGCCCTGCCCAGCATGCCCCCATGTTCCCgtgaacttactatcatatcc
17.11	32	gtcacacttaataagcagcgGGGGTTTGCAAGCACCACAGTAGCTGGCTGAAGCCTTGGGgtgaacttactatcatatcc
17.11	33	gtcacacttaataagcagcgGAGACAGAGGGAAGGTGATGTGGGGATGTGTAGTGAAAGAgtgaacttactatcatatcc
17.11	34	gtcacacttaataagcagcgGGTTGTGTTTACTCCCCTTCCCTGGCTCTACCTCCCCTGGgtgaacttactatcatatcc
17.11	35	gtcacacttaataagcagcgGGCACTGATAATGTGTGGGCTCTGAAAATGTGCCCTTTGGgtgaacttactatcatatcc
17.11	36	gtcacacttaataagcagcgGTCCAGATGTGTACATCTGCTTGGACCCAGCTCGCAAAGCgtgaacttactatcatatcc
17.11	37	gtcacacttaataagcagcgCACAACCGCTGTCCACATGGAGTGAGGCTGCAGGGCCGGCgtgaacttactatcatatcc
17.11	38	gtcacacttaataagcagcgCCACCACCGAGAGCTGCGCTGCTCCATGTGACTCCTCCACgtgaacttactatcatatcc
17.11	39	gtcacacttaataagcagcgAGGACCCAAGGATCAAAATCCCTACCTCAGGGTGCCCGTCgtgaacttactatcatatcc
17.11	40	gtcacacttaataagcagcgAGGGACTGGTCATACTGCTCTGGTCTCATTCCAAAGTGGCgtgaacttactatcatatcc
17.11	41	gtcacacttaataagcagcgCCCGACCTCTATTCCAGTTAGAGGGCTCCTGGGCCACCCCgtgaacttactatcatatcc
17.11	42	gtcacacttaataagcagcgCTGCGCCTTTGTTTATGCAGTTACCTCCTTGAACACTTTCgtgaacttactatcatatcc
17.11	43	gtcacacttaataagcagcgCGGTCTTGTTGCCCAGGCTCTAGAGTGCAATGGCGCGATCgtgaacttactatcatatcc
17.11	44	gtcacacttaataagcagcgGGTGTCAAACTCCTCACCTCAGGTGATTCATCCATCTCAGgtgaacttactatcatatcc
17.11	45	gtcacacttaataagcagcgGTGTGAGCCACCGTGCCCAGCCTCCTGCAGCCTCTTATCTgtgaacttactatcatatcc
17.11	46	gtcacacttaataagcagcgCATGCTCCCAGGCCACTGCTAAAAAGGCTGCAGAATGTGGgtgaacttactatcatatcc
17.11	47	gtcacacttaataagcagcgGCCCCTGCCAACATGAAAATGACCAGCAGGCTCAGTCATGgtgaacttactatcatatcc
17.11	48	gtcacacttaataagcagcgCGCCAACCGTGGAATTTGCAAATGGGTAAATACCATACTCgtgaacttactatcatatcc
17.11	49	gtcacacttaataagcagcgCTGCTCAAAGCAGCTGCTCAATGTGTGTCAGACGGGGCCTgtgaacttactatcatatcc
17.11	50	gtcacacttaataagcagcgCGTCAGGGAGACTAATTGAAACAGCTCTCCTGCCAAGCAGgtgaacttactatcatatcc
17.11	51	gtcacacttaataagcagcgGAGGCTGCGGGCTGTGGAACATTAGAGAAAGCCAGGTCCCgtgaacttactatcatatcc
17.11	52	gtcacacttaataagcagcgAACCTGAGATACCCCGGGCCTCTCCAGCTTGGACAGACCGgtgaacttactatcatatcc
17.11	53	gtcacacttaataagcagcgTCCACTCCATGCCCTGGCTGCTCGTGATGAACTTCAGGCCgtgaacttactatcatatcc
17.11	54	gtcacacttaataagcagcgCTTGGTTCCTCATGAGCAAAGCTGGTCCTGCCAACCACCCgtgaacttactatcatatcc
17.11	55	gtcacacttaataagcagcgCCAGACCTGGCTGTTTCTTGTCCATACCCAGAGCGGTGGGgtgaacttactatcatatcc
17.11	56	gtcacacttaataagcagcgTCTCGCCCCACTTTTTATGTGTACCCCAGGGCCTTCCAGGgtgaacttactatcatatcc
17.11	57	gtcacacttaataagcagcgTCGCCACGCACATGGCACTCAGGAAGAGCTGAACCAAGGGgtgaacttactatcatatcc
17.11	58	gtcacacttaataagcagcgGGCAGGTCATCCTCCTCCCCCAGGATCAGCCTCCTCCCCCgtgaacttactatcatatcc
17.11	59	gtcacacttaataagcagcgAGTCTCGGTGTTAGCCAGACCTGCGAGTCCCAGCTCGGGCgtgaacttactatcatatcc
17.11	60	gtcacacttaataagcagcgTGCCTTAGGAGGTAATGCTTCTGGACCACAGTCACGGAACgtgaacttactatcatatcc
17.11	61	gtcacacttaataagcagcgCTACCACAACATCAGATGTTAATGATATCCTAGGCTCATGgtgaacttactatcatatcc
17.11	62	gtcacacttaataagcagcgGGCTCATGCCTGTAAACCCCAACACTTTGAGAGGCCAAGGgtgaacttactatcatatcc
17.11	63	gtcacacttaataagcagcgTGCAATGAGCAGAGGTTGTGCCATTGCCCTCCTGCCTGGGgtgaacttactatcatatcc
17.11	64	gtcacacttaataagcagcgCCAACTGTGCAACCTTCAGTAAGTTACCATACCACTCTGCgtgaacttactatcatatcc
17.11	65	gtcacacttaataagcagcgCCCCAAATTCCAATAATCTCTAGCACTCAATGAGTCTCTGgtgaacttactatcatatcc
17.11	66	gtcacacttaataagcagcgGGAGGAATTTATTGCCTGCCTCCATGTCTATAAACGTTCCgtgaacttactatcatatcc
17.11	67	gtcacacttaataagcagcgGAGCCAGAGGTGAGTTCTCCAAAGCTGCACCTGTGTCTGCgtgaacttactatcatatcc
17.11	68	gtcacacttaataagcagcgTACTACATCTCATCCTCTACATCTCTGTGAGGGATGATGGgtgaacttactatcatatcc
17.11	69	gtcacacttaataagcagcgCACATACAGAAACTCAGGTAAGGTCAGCCTTACTCAGTAGgtgaacttactatcatatcc
17.11	70	gtcacacttaataagcagcgACCAGCTGGGTCAGCCTGTCATAATTGGATCCCTCTTGCAgtgaacttactatcatatcc
17.11	71	gtcacacttaataagcagcgGTTCAGCATAGCTCGCTTTGGGGCCAACTCAGAGCAAGGGgtgaacttactatcatatcc
17.11	72	gtcacacttaataagcagcgCAGCTGGAGTCCTGCCAGGAGCTCCTCCCCCAAGCACTTGgtgaacttactatcatatcc
17.11	73	gtcacacttaataagcagcgCACCCTGGTCCCCACTGCCACTTTGTTTGCCCTCCAAGGGgtgaacttactatcatatcc
17.11	74	gtcacacttaataagcagcgGGTCCAGGAGCAGCTGGATGGGATCACTCAGAACCCGGCCgtgaacttactatcatatcc
17.11	75	gtcacacttaataagcagcgCATTCTGGCTTTGTGCCCTGATAGGCTCAGCCCCCAGGGGgtgaacttactatcatatcc
17.11	76	gtcacacttaataagcagcgTCTGCTAGGCTAAAGGAGGAAGTAGGAAGTGGCCCCTTGCgtgaacttactatcatatcc
17.11	77	gtcacacttaataagcagcgGCTTCCTGTCCCTTGCCAGACAGGTTGCTAACCCTAGCAGgtgaacttactatcatatcc
17.11	78	gtcacacttaataagcagcgCACCCAGGCAGTGGCAACTCCTCCCAGAAACATTTCAATGgtgaacttactatcatatcc
17.11	79	gtcacacttaataagcagcgCTCACAAAAGCAGCCTCATGGGGGTCCCCTCAGAGACACCgtgaacttactatcatatcc
17.11	80	gtcacacttaataagcagcgGGGGCACCATCCCCACAGGACTCTCCTCAGAGCTCAGAGAgtgaacttactatcatatcc
17.11	81	gtcacacttaataagcagcgGTCTGAGATTCAGCCCCATGTCCCTTCTCCAAGCAACCACgtgaacttactatcatatcc
17.11	82	gtcacacttaataagcagcgCCCCTTGTTCCCAAGCCTCAAGTGTGATGCCTGCTTCCTGgtgaacttactatcatatcc
17.11	83	gtcacacttaataagcagcgCCATGGATACCTTTGTATTCCCTTCCTGCCCTTTACTGTCgtgaacttactatcatatcc
17.11	84	gtcacacttaataagcagcgGAGCCAGGGACTGCCCAAACCCACCAGAGAGCAGTGTGGGgtgaacttactatcatatcc
17.11	85	gtcacacttaataagcagcgCTCACCCACCCACCTACAGCTTGCATTCTGATCTGGTTTCgtgaacttactatcatatcc
17.11	86	gtcacacttaataagcagcgGCTCCGCATGAGCAAGAGCAAGTTCAGATTTAAAGGACACgtgaacttactatcatatcc
17.11	87	gtcacacttaataagcagcgCTTTTGTACGTTCTTGGGGAATGGCTGCAGGGACCCCTGGgtgaacttactatcatatcc
17.11	88	gtcacacttaataagcagcgAGCGAACTGTAGGGAGCATCCTCATCATAGGCTTGCGGGCgtgaacttactatcatatcc
17.11	89	gtcacacttaataagcagcgCATGGTAGGAGCCATGGCCAATACCGAATAAGCGCCCCACgtgaacttactatcatatcc
17.11	90	gtcacacttaataagcagcgGACAGCGTGTCCCTGAACACAGCTTTGCCAGAAGACTTGGgtgaacttactatcatatcc
17.11	91	gtcacacttaataagcagcgGCCCAGGGTCTTTCCTCGAGGGCACGCATGCATTCCAGTTgtgaacttactatcatatcc
17.11	92	gtcacacttaataagcagcgCACTGTCTGAGAGGTATAGGTGACATAGGCCGGCCAGGGGgtgaacttactatcatatcc
17.11	93	gtcacacttaataagcagcgCAAGTAGCTTCCGGGGAAGTCCAGTGTTTTCTGTGAGTCCgtgaacttactatcatatcc
17.11	94	gtcacacttaataagcagcgGAGAAATGCAGGCCATTTAGAGGCAGTCACATGCAATAGCgtgaacttactatcatatcc
17.11	95	gtcacacttaataagcagcgGGAACCAGATTTTGAAGTCCTCCCTATTTTGCACCCCTTGgtgaacttactatcatatcc
17.11	96	gtcacacttaataagcagcgTCCAATTCAAAGTGGGGGAACAGAACGACATCCTAGAAAGgtgaacttactatcatatcc
17.12	1	attctgtttaactggttcgcCTGGCACGCTACATCCACTGTCCCAAGCCGGTAGGGTGGCggtgtacttagaggattgtc
17.12	2	attctgtttaactggttcgcTGCAGGACCTGGGCATGGAGTCGACCTCGCTAGACGACGTggtgtacttagaggattgtc
17.12	3	attctgtttaactggttcgcTCTCTTGGGGATGGTGGGCGAGCTGGGTGGGCAGCCAGCCggtgtacttagaggattgtc
17.12	4	attctgtttaactggttcgcCCCAGCCCCTGAGGGAAGTTCTGCAGATGCTCCCCACCGGggtgtacttagaggattgtc
17.12	5	attctgtttaactggttcgcCCTGCAGAGGCCAGTCCCTGCTCTTCCTCAACTTGGAGGCggtgtacttagaggattgtc
17.12	6	attctgtttaactggttcgcGGGGCTGTCCTAGGAGAGGGCCACAAGCCAGGACCTGCACggtgtacttagaggattgtc
17.12	7	attctgtttaactggttcgcCCATCCTGTCACAAGGCAGTTAATTCCAAATTTTGCCACCggtgtacttagaggattgtc
17.12	8	attctgtttaactggttcgcCCCCCAAGGCAAAGGAACACTGAGGCTGCATCGGCTACAGggtgtacttagaggattgtc
17.12	9	attctgtttaactggttcgcGGGAGTCCTGATGAGGTTTCCTTCTGGGTGCCTGGCAGGAggtgtacttagaggattgtc
17.12	10	attctgtttaactggttcgcGCCGCGGCCCCACCACACTTAGTAGCACTCGCCTCCAAGCggtgtacttagaggattgtc
17.12	11	attctgtttaactggttcgcCCAGGGTACCATATTCTGGGGTGGTGTGTCCTGAGCCCCCggtgtacttagaggattgtc
17.12	12	attctgtttaactggttcgcGGCCTGCTTTGGGGGAGAACAGCAGTCAGAGAGACCTTCCggtgtacttagaggattgtc
17.12	13	attctgtttaactggttcgcCCCACCCCAGGGCAGGCACGTCATGTCTCCTTACTTCTCCggtgtacttagaggattgtc
17.12	14	attctgtttaactggttcgcGCCTGGTCTGTGCAGGGCACCAAGCTAGGGTCAGGGACTGggtgtacttagaggattgtc
17.12	15	attctgtttaactggttcgcGGGAGCCCCCAGAATGAGGACAGCCTGCAGTGGGTGGGCCggtgtacttagaggattgtc
17.12	16	attctgtttaactggttcgcTACAAACAAAATGACAAGGAGCAAACTCAGCTGGTTACCCggtgtacttagaggattgtc
17.12	17	attctgtttaactggttcgcGCCTGCGTGCCTTCCAGGGATTTCTAAGAATCATGTGGGGggtgtacttagaggattgtc
17.12	18	attctgtttaactggttcgcGTGCAATCTGCAGAACATGCCCAGGGCTGAGGCCGTGCCCggtgtacttagaggattgtc
17.12	19	attctgtttaactggttcgcGCCCGTCCCTGCCCGCCATCTGTCCAGCTCAGCCACCCTCggtgtacttagaggattgtc
17.12	20	attctgtttaactggttcgcCCCCCAGGCATGACACCCAGGCCCTCCAGAGCCCCCAGCAggtgtacttagaggattgtc
17.12	21	attctgtttaactggttcgcGGTAGGACCTGGCTGGCAGTTGGGCTCCAAGGGGCTCCCCggtgtacttagaggattgtc
17.12	22	attctgtttaactggttcgcGTCCTCACTGAGGCGTTAATGAGGGTGGGGGCAGAGTGCCggtgtacttagaggattgtc
17.12	23	attctgtttaactggttcgcGCCTCCAAGGTTCATTCCTGCCATATGGAAAACAGCCCTCggtgtacttagaggattgtc
17.12	24	attctgtttaactggttcgcGCATCCATGACAGACCTTGAGCCCCCAGGTCCTGGTTCCCggtgtacttagaggattgtc
17.12	25	attctgtttaactggttcgcCAGGGCAGGGCCAGAGGTCAAAGGCGGGTATTGTACCTGCggtgtacttagaggattgtc
17.12	26	attctgtttaactggttcgcGGCTTAGCATTGTCAGGTTGCTTGCTTCAGGATGCAGCCCggtgtacttagaggattgtc
17.12	27	attctgtttaactggttcgcCCCTTGCCTCCTTGTGATGCTGGGGTCACTGTCCCCGTTTggtgtacttagaggattgtc
17.12	28	attctgtttaactggttcgcGCAGAAGGTGAGGACGGGCCTTCCAGGGAGGAGGGGGCAGggtgtacttagaggattgtc
17.12	29	attctgtttaactggttcgcGCCAGTGTGGACTCTGTGTGCTCAGGTCCCCGCCCAGCCCggtgtacttagaggattgtc
17.12	30	attctgtttaactggttcgcTGGGTGATAGTTTGTGTCCCGGGGTCCCTCGTGTCCACACggtgtacttagaggattgtc
17.12	31	attctgtttaactggttcgcCGGCCTTCCTGTGTCCCCAGCTTCCTCCCGCCTCAGGGAGggtgtacttagaggattgtc
17.12	32	attctgtttaactggttcgcCAGGGACTGGCTGGCAAACCAGGCACTGGGCCACAGCTCGggtgtacttagaggattgtc
17.12	33	attctgtttaactggttcgcCCACCTCATCTGCCCTCCTTCTCCAGCTCCCTGTCCCCAGggtgtacttagaggattgtc
17.12	34	attctgtttaactggttcgcCCTCCTCCCCGTGGCCACCAGTGCAGCCTCTGACCATGGGggtgtacttagaggattgtc
17.12	35	attctgtttaactggttcgcGGCATTAAGTTGCCAACCACAGAGGAGCAGCCCAGCCTGCggtgtacttagaggattgtc
17.12	36	attctgtttaactggttcgcGTGCCAGGGGTGCTCACAGAGGAGAGGGGTGCCCAGGGGCggtgtacttagaggattgtc
17.12	37	attctgtttaactggttcgcCTTGCCACAGACTTACAGCGAGTTGGGGCTGGCCAGGGCCggtgtacttagaggattgtc
17.12	38	attctgtttaactggttcgcGGTTCATCTGCCCATTTCACAGATAGGGAAATGAATCCCAggtgtacttagaggattgtc
17.12	39	attctgtttaactggttcgcCCTCTCTCGTCTACCGCAGCCCCTGACCGTCAGCCTCAAGggtgtacttagaggattgtc
17.12	40	attctgtttaactggttcgcGGGGTCCAGGAAGATGGGGCAGGGCTGGTAGGAACACAAGggtgtacttagaggattgtc
17.12	41	attctgtttaactggttcgcGCGCGGGGAGACGGCAGGGGAGTGGGCTCCGGAAAGGACAggtgtacttagaggattgtc
17.12	42	attctgtttaactggttcgcCAGTGCTCCAGAGAGGCAGAGCCACAGTCAGCAGCTGGGCggtgtacttagaggattgtc
17.12	43	attctgtttaactggttcgcGCCGGTGTTGGCCGTGACTCACAGTGACCCTGAGCTGCCTggtgtacttagaggattgtc
17.12	44	attctgtttaactggttcgcTTCCCTGTTGTAGCCCTGGGACCTTGGGGAGCCCCACCCCggtgtacttagaggattgtc
17.12	45	attctgtttaactggttcgcGCCCTCAGTTAGCACAAGCATCCTGTGGGCCTAGGTGGGGggtgtacttagaggattgtc
17.12	46	attctgtttaactggttcgcGGGGGGATGGAGAGGACATCAAGGAGGCAGGAAGTAGCCCggtgtacttagaggattgtc
17.12	47	attctgtttaactggttcgcGATCTGGTGACCTCTCCTCCCTCACACCCAGCCCTGTGGGggtgtacttagaggattgtc
17.12	48	attctgtttaactggttcgcGCCATGGGTGCCGAGTCTGAAAGGAGCCCATTCCCAGGGCggtgtacttagaggattgtc
17.12	49	attctgtttaactggttcgcCAGTGCACAGGAGGGGCTGCAGGGACCACACCTGGATCTGggtgtacttagaggattgtc
17.12	50	attctgtttaactggttcgcCCTCAATGCCTTGTGCTTTTTAAGACAAACCAGCCCCTCCggtgtacttagaggattgtc
17.12	51	attctgtttaactggttcgcGTCCACAGGCACAGTTCCTAGAGGTGGTACCGTTTAGACCggtgtacttagaggattgtc
17.12	52	attctgtttaactggttcgcGCTGCTGTGTGCTGGGTCCGGCAGCTCGGAAAGGGAGCCGggtgtacttagaggattgtc
17.12	53	attctgtttaactggttcgcGCCCATCATCTCTTCCCATTGCAGCGAGTCCCCAGACCTGggtgtacttagaggattgtc
17.12	54	attctgtttaactggttcgcCAGACCACACTTTGAGAAATGCCATTCTGACTGCCCTGTGggtgtacttagaggattgtc
17.12	55	attctgtttaactggttcgcCATAGATATGTCATTGGAAAAGAGGTCCCCACAGCACCCCggtgtacttagaggattgtc
17.12	56	attctgtttaactggttcgcGCTATCAGACTTGCGCTTTTGCACTGGGTCTTGCGACAGGggtgtacttagaggattgtc
17.12	57	attctgtttaactggttcgcGTGAGGAGAGTGGTGTTGCTCCCCATTTTTGTGACTCTCTggtgtacttagaggattgtc
17.12	58	attctgtttaactggttcgcCAGCGAGCTATGATCGCACCGCTGCAATCCAGCCTGGGTGggtgtacttagaggattgtc
17.12	59	attctgtttaactggttcgcGCAGCTCCTTACAGTGCCTCACGCTTGTAGTCCCAGCTACggtgtacttagaggattgtc
17.12	60	attctgtttaactggttcgcCCAACTGTGGGGAGGCATCAACGAGTGAGTGGCAGTGATCggtgtacttagaggattgtc
17.12	61	attctgtttaactggttcgcGGGGGGAAACATGTACTGGGTGACTTCCCTACTGCACAGGggtgtacttagaggattgtc
17.12	62	attctgtttaactggttcgcTTCTCAGGGAGGCCAGAGCTCAGAAGAGAAAGCATCTGTGggtgtacttagaggattgtc
17.12	63	attctgtttaactggttcgcCATCTGCAGGACTGAAAGTCAGAGGGTAGCCAAGTCTGCGggtgtacttagaggattgtc
17.12	64	attctgtttaactggttcgcGTGGGGTTTTGTGGCAAGGACAGCCCTACAGGCGCCAGGGggtgtacttagaggattgtc
17.12	65	attctgtttaactggttcgcCTGATATTCCCAGGAAGAGGACAGTGTGCTAGGGCTGTCCggtgtacttagaggattgtc
17.12	66	attctgtttaactggttcgcGGCGATGTCAAGAATGAGATGTCCCTTTGGTGACTTGGAGggtgtacttagaggattgtc
17.12	67	attctgtttaactggttcgcGGCTGGGTTTTCAGGGTGGAAATGAGAAAGTGGGGGATGTggtgtacttagaggattgtc
17.12	68	attctgtttaactggttcgcCGGGGCTTTTTGGATCTGAGAACTGGATTGGCCAGAGAAGggtgtacttagaggattgtc
17.12	69	attctgtttaactggttcgcGCACCATTTTGCATTCCTACCAGCAGCGCACAAAGTTTCCggtgtacttagaggattgtc
17.12	70	attctgtttaactggttcgcCATAGCTGCTGTTTGAGTGCCTGCTTTCAGTTCTTTGGGGggtgtacttagaggattgtc
17.12	71	attctgtttaactggttcgcGGCCACCCGGATTGTTTTCGCCTTTTGGCTACTGTGAATGggtgtacttagaggattgtc
17.12	72	attctgtttaactggttcgcGCTGTAGCATGTGTTGGAATCCCCTTCCTTTTTAAGGCTGggtgtacttagaggattgtc
17.12	73	attctgtttaactggttcgcGTGTCTGGCTTATTTCACTTATTTGTCCCTGTGTCCTCAAggtgtacttagaggattgtc
17.12	74	attctgtttaactggttcgcACTAGTCTACATACCTCATATAAGTGAAACCAGACAGTATggtgtacttagaggattgtc
17.12	75	attctgtttaactggttcgcCTCCTCCTTCCCTTCCCCCCAGCCCCTGGTAGTACCCACCggtgtacttagaggattgtc
17.12	76	attctgtttaactggttcgcCTCCAGAACTCTCATCTTGCAAAACGGACACTGTGTCCTCggtgtacttagaggattgtc
17.12	77	attctgtttaactggttcgcTACAGCTCAGTGGTGTTAAGTACATTCACACTGTTTACTGggtgtacttagaggattgtc
17.12	78	attctgtttaactggttcgcGGCACCGTCATAGCCCACTTCAGCCTCAACCTCCCTGGCTggtgtacttagaggattgtc
17.12	79	attctgtttaactggttcgcGTGCACCCTCCCCTGCCCCCTCCTATCCCAAGAAGGTGTCggtgtacttagaggattgtc
17.12	80	attctgtttaactggttcgcAAATCCAAAGGAAACAGATCCGCCACTAGACACATGGTGGggtgtacttagaggattgtc
17.12	81	attctgtttaactggttcgcGACACAGAGCCAGTGTTGGTTTTCCTGAGGAAGAGACAGCggtgtacttagaggattgtc
17.12	82	attctgtttaactggttcgcGGGGGCAGTGAGAGCGGTGATGCTGGATGTGAAATCAGTGggtgtacttagaggattgtc
17.12	83	attctgtttaactggttcgcGGCCACCCAAAGAGGCCAAGCTGTGATGGAAAAGAAAACCggtgtacttagaggattgtc
17.12	84	attctgtttaactggttcgcGAGTGCACAAGCTGGGGAGGGGGGAAGCCTGAGCGTAGGAggtgtacttagaggattgtc
17.12	85	attctgtttaactggttcgcCCCAACCCAAGGAGGCCGTCATGGGGACAAGGATGCGCTGggtgtacttagaggattgtc
17.12	86	attctgtttaactggttcgcCCTGGGGCTGGACTCTTCTGCAAGCCAGAGCCCTGAGAGGggtgtacttagaggattgtc
17.12	87	attctgtttaactggttcgcGCCATGAAGTGGGTGAAGATGTCCCTTCTCAAGGTCAGAGggtgtacttagaggattgtc
17.12	88	attctgtttaactggttcgcAGATGGCATCTGAGAAGTCCAGTGCAGCCAGCCAGTGGGCggtgtacttagaggattgtc
17.12	89	attctgtttaactggttcgcGGCTCTTCCACTCCCCTCTCCCTTCATCCTCTCCCATGCCggtgtacttagaggattgtc
17.12	90	attctgtttaactggttcgcGTGCCAATCAGAAAGCCAGGCAACTGGTCCTGTACCACGCggtgtacttagaggattgtc
17.12	91	attctgtttaactggttcgcCTGAGACCTCCGGAAGGAAGGGAGGAAGCCACTTTCTCCCggtgtacttagaggattgtc
17.12	92	attctgtttaactggttcgcGAGAGGAGCCTCCTCACTGCTAGACACATGGAGCAGGGCCggtgtacttagaggattgtc
17.12	93	attctgtttaactggttcgcGGCTGACGGCCTCCTCTGTGGCTTCCCCTAGCTTTCCCCTggtgtacttagaggattgtc
17.12	94	attctgtttaactggttcgcCCCGCGGGGCCTTCCTTCTGGGAGTGGGGTTAAAAATGAGggtgtacttagaggattgtc
17.12	95	attctgtttaactggttcgcGCTTGCTGCGTCCTCCTTTCCCCGGCTCTGTTGTTGCAGAggtgtacttagaggattgtc
17.12	96	attctgtttaactggttcgcCACCCTCATTAAGTAGCTTTGCACATGCGGGTCCCGGTGGggtgtacttagaggattgtc
17.13	1	cgtagtaagatatgtagtccGTCCCCACAGCTGGGTCCCTGGAGGAGATGGTGTTGGGGGggtcgtttactactcattcg
17.13	2	cgtagtaagatatgtagtccCACCAGGGCTCCCCCAACCTCAACTGAGCCTGGCTAGGGCggtcgtttactactcattcg
17.13	3	cgtagtaagatatgtagtccCCCCATCACTGGCATCCTGATATTTGGGACCCCCAGACCCggtcgtttactactcattcg
17.13	4	cgtagtaagatatgtagtccTGTTGGTCACCCCGTGGGATTCTTCCTTGAGCATGGGGGGggtcgtttactactcattcg
17.13	5	cgtagtaagatatgtagtccGCGTTGCCCACAGGGAGTGGTCTGGAGGGGCTGCCTGGTCggtcgtttactactcattcg
17.13	6	cgtagtaagatatgtagtccCTGCCCGAAGCAGGCCTCTCAGCCCGTGGACCCTAACCTGggtcgtttactactcattcg
17.13	7	cgtagtaagatatgtagtccGGGCTCCTTGGAAACTCGCCCCCTTCCTCCCATTCAAGCCggtcgtttactactcattcg
17.13	8	cgtagtaagatatgtagtccTGGAATTGAGCCCATACGATAGCAGTGAATCTGGCGAACGggtcgtttactactcattcg
17.13	9	cgtagtaagatatgtagtccGGGGAGGCCTGAGGAGTTCCACCTTCTCCACCCCTGCCTGggtcgtttactactcattcg
17.13	10	cgtagtaagatatgtagtccCTGCCCTGTCCTCAGCTTCTGGAGCCCTGGTACACTGCTCggtcgtttactactcattcg
17.13	11	cgtagtaagatatgtagtccGGGTAAGTAGGTGGGATGGAACCAGTGGCCTCAGAGCTGCggtcgtttactactcattcg
17.13	12	cgtagtaagatatgtagtccCTCCCTCTCTCCCTGCCTCCCCTCAGCCTCCCTCTCTCCCggtcgtttactactcattcg
17.13	13	cgtagtaagatatgtagtccCTCCCTCAGGAGCCACAGCAGCTCTGGCCTACACTGTGCCggtcgtttactactcattcg
17.13	14	cgtagtaagatatgtagtccGGCTTTAGGCCTAGTGACCTCTCCCTGAGGCTGCCCAGGGggtcgtttactactcattcg
17.13	15	cgtagtaagatatgtagtccGCCTTGGTGACAGTGGGTGGCTGGTGACCATCACTGCCCAggtcgtttactactcattcg
17.13	16	cgtagtaagatatgtagtccCCCGAGGTGGGTCTGGCTGCTTAAAGATGAGGACAGAATAggtcgtttactactcattcg
17.13	17	cgtagtaagatatgtagtccGCTGCAGCTCAGCCCCTTGCCCCACAGCAGCTTTGGCTTGggtcgtttactactcattcg
17.13	18	cgtagtaagatatgtagtccGGGGTGTCCACCCGTGGTCCAGTCACTGCCGCTGCTGCTGggtcgtttactactcattcg
17.13	19	cgtagtaagatatgtagtccGCATAGGAGCTTCCCTGCGGGTGGGCTCTGCTCTGGGGTCggtcgtttactactcattcg
17.13	20	cgtagtaagatatgtagtccCACTTGTCCTGAACCTCACTTTTTTCTGTAAAGGGGGAGGggtcgtttactactcattcg
17.13	21	cgtagtaagatatgtagtccGCCGCACAGAGTAGGTGTTCTGCAGCCGCCTTGCTCCCGCggtcgtttactactcattcg
17.13	22	cgtagtaagatatgtagtccCTGGAGGGAAAGGGCTGAGGTCTTTGCCTAAAAGAAGGGCggtcgtttactactcattcg
17.13	23	cgtagtaagatatgtagtccGGCCTGTGAGAGCCGCTGGCCTTGCACCGTAGGGTAGCTGggtcgtttactactcattcg
17.13	24	cgtagtaagatatgtagtccTGCTCCCTGCTGTGCCTGGCCTGCCTCCTCTGTCCAGCGCggtcgtttactactcattcg
17.13	25	cgtagtaagatatgtagtccCTGGTGCTTAGAGGATGCACTAGACTCCGCTCCTCCTGCCggtcgtttactactcattcg
17.13	26	cgtagtaagatatgtagtccGGGGACCGTCCGGGCAGTGTGGTTGAGCTGGACCATGAGGggtcgtttactactcattcg
17.13	27	cgtagtaagatatgtagtccGGGGGTGCCCTCCCTTGTCCCCTCTCACCACCCCTTCTCCggtcgtttactactcattcg
17.13	28	cgtagtaagatatgtagtccGGTCACCATCGTTCTGCCGGGGCCAGGGAGGGGGGTGCTCggtcgtttactactcattcg
17.13	29	cgtagtaagatatgtagtccCTCCTGAGGCCTGCCCAGCCCAACCCAACCCAGCCCAGCCggtcgtttactactcattcg
17.13	30	cgtagtaagatatgtagtccCCTCGCCTTCTGTGTCCTGTCCTAGTGCTCTTGAAAAGTAggtcgtttactactcattcg
17.13	31	cgtagtaagatatgtagtccGCCCATAGCAGGCCTGAGGCAGCCCTTAAAGAGGCAGTGCggtcgtttactactcattcg
17.13	32	cgtagtaagatatgtagtccGGCAGTGGGACCTGGCTGGCACTGAGAGGCGGCCTGTGCCggtcgtttactactcattcg
17.13	33	cgtagtaagatatgtagtccTCCCTCCCTTTGCCTTGGGTTCCAGGGTGGTGTTGGGGCGggtcgtttactactcattcg
17.13	34	cgtagtaagatatgtagtccTCACCGCATCCAGCTGCTCGTGTGTATTGGGAAACCTGCCggtcgtttactactcattcg
17.13	35	cgtagtaagatatgtagtccACAGGGAGGGAGGAATGCAGACGGACAGGCAGGGAGGGGGggtcgtttactactcattcg
17.13	36	cgtagtaagatatgtagtccAGCACCCCCTCACTGTCTCTGTCTCTCTTTAAATAATGTTggtcgtttactactcattcg
17.13	37	cgtagtaagatatgtagtccTCCACAGGACACTCAGCAGGAAATGAGAGTGATCTGGGACggtcgtttactactcattcg
17.13	38	cgtagtaagatatgtagtccGGGCTCATAAACATGCGCCTGGGGAGGGCAGGGAGCGGGCggtcgtttactactcattcg
17.13	39	cgtagtaagatatgtagtccGCAGGGAGCTGCCAGACCAGAACCAAGTGCCGTCCCCAGCggtcgtttactactcattcg
17.13	40	cgtagtaagatatgtagtccGCTGCCAGGGGTAGGATTGAAGTGGGTCAGAAGGGTGGGCggtcgtttactactcattcg
17.13	41	cgtagtaagatatgtagtccGGGATGCCTGCGACAAATCCAGGGAGAGGAGCTGGAGCAGggtcgtttactactcattcg
17.13	42	cgtagtaagatatgtagtccGCTCGCCTCGTGGGAAAGTGGCCGGCCCCCACACTGGGCTggtcgtttactactcattcg
17.13	43	cgtagtaagatatgtagtccCCCAGGACTGGGCTGACGGGCTTCTGGGGGCCATCTGGCTggtcgtttactactcattcg
17.13	44	cgtagtaagatatgtagtccAGGCCCTCTGTCGCCTTCCCTGCATCCATCCCCAGACACTggtcgtttactactcattcg
17.13	45	cgtagtaagatatgtagtccGCAGCACCCCCAGCTCTCCCCCACTCCCCACCTTTCTGCCggtcgtttactactcattcg
17.13	46	cgtagtaagatatgtagtccGCCCCTCCCCGACTCTGCGTGCCTCTCCCTCTCTGTGCCCggtcgtttactactcattcg
17.13	47	cgtagtaagatatgtagtccAGCCTGAGGCAAGCCACCCCTTCCTTTTGGAGCATTTGGGggtcgtttactactcattcg
17.13	48	cgtagtaagatatgtagtccCACAGGCCGAGCTGAGCCCCTTTCTTCCTGCCTCCGGGCCggtcgtttactactcattcg
17.13	49	cgtagtaagatatgtagtccATGGCCAGCCCCTCCATGCACTTCCTCCAAAACCTGGGGCggtcgtttactactcattcg
17.13	50	cgtagtaagatatgtagtccCCCTCTTTGAGGGGTCTTCTGGTTGGCCAGGCCAGCGAGTggtcgtttactactcattcg
17.13	51	cgtagtaagatatgtagtccGGGCTGTCAGATGCTCTGCTCTGAGAGGCTCCCGCAACCCggtcgtttactactcattcg
17.13	52	cgtagtaagatatgtagtccCCCAGGATTCTGCTCTGCAGGCAGGGGCAGGTTAGACCCCggtcgtttactactcattcg
17.13	53	cgtagtaagatatgtagtccCCTGCTGAGGTGGGGAGGAACTGGCCAGGAGGGGACAGGGggtcgtttactactcattcg
17.13	54	cgtagtaagatatgtagtccGGCTGTGCCCTTCCGTGGCCGTGGCCCTGGGACTGCATCTggtcgtttactactcattcg
17.13	55	cgtagtaagatatgtagtccGCACTCCCTCACTCTGGGCCACGTAATCTGTTTATGCACGggtcgtttactactcattcg
17.13	56	cgtagtaagatatgtagtccGCAGGTGCTGCCGTCTTGCGTTCCTGGGAGTCAGAGGAGGggtcgtttactactcattcg
17.13	57	cgtagtaagatatgtagtccGTCTACAGTGGCTTGGCAGCCCCTAATCGATGTCTGCTAGggtcgtttactactcattcg
17.13	58	cgtagtaagatatgtagtccGGCGTGGCAGTGATAGAGGAGGTGTGTGTGTGCATGCGTGggtcgtttactactcattcg
17.13	59	cgtagtaagatatgtagtccGGATCCAGCAGGCCCCAGGGGATGAGGGAGCGGGAATTGCggtcgtttactactcattcg
17.13	60	cgtagtaagatatgtagtccGGGTGGGGGACATTGGGGAGGAGCTGGCAATGGGCGGGGGggtcgtttactactcattcg
17.13	61	cgtagtaagatatgtagtccGGCGCTGGGCAGCCGGTTTTGCCTCCCGCATCAGTGGCCGggtcgtttactactcattcg
17.13	62	cgtagtaagatatgtagtccGCAGGCGATGTGGGAGCGGGAATTACAGAGCACACCTCCCggtcgtttactactcattcg
17.13	63	cgtagtaagatatgtagtccTAAGAGCTGCGCGGGGGAGCAGGCAGGGTGGGGAGGTGGGggtcgtttactactcattcg
17.13	64	cgtagtaagatatgtagtccCGCTCATCCTCTGCCCCCTCCCTGCCCATCCTCCCCTCCCggtcgtttactactcattcg
17.13	65	cgtagtaagatatgtagtccAACCAGCCCGAGTCATGCAGTCTTTTCGAGAAAGGTGTGGggtcgtttactactcattcg
17.13	66	cgtagtaagatatgtagtccTCACGCCTAGAGAATTACAGGCAGCCGAGTCAGGCCGGGCggtcgtttactactcattcg
17.13	67	cgtagtaagatatgtagtccCCCGCAGCCTTACCCGAGCTATGAGGGTGGCGCTGGCACGggtcgtttactactcattcg
17.13	68	cgtagtaagatatgtagtccGGCCGCCGACAAGTACCACCGAGGCAGCAAGGCCCTGCCCggtcgtttactactcattcg
17.13	69	cgtagtaagatatgtagtccCTGGCTACGGCGTCCAGGACAGCAGCCCCTACCCAGGCCGggtcgtttactactcattcg
17.13	70	cgtagtaagatatgtagtccGGCCCCACAGCCACCACCCCCACAGCCGCAGCCACTACCTggtcgtttactactcattcg
17.13	71	cgtagtaagatatgtagtccGCAGTGCCCCCCAGCAGGCAGTATGCAGAGCAGGGCGCCCggtcgtttactactcattcg
17.13	72	cgtagtaagatatgtagtccTCGGACTCACTCCCTGCACGTCCAGCAGCCACCGCCGCCCggtcgtttactactcattcg
17.13	73	cgtagtaagatatgtagtccCGACATTGCCTCCCCTCTGCCCTTCCCCCAGGGTACCCACggtcgtttactactcattcg
17.13	74	cgtagtaagatatgtagtccCCTCCACCTACTCCTCCTCTGTCCAGGGTGGTGGGCAGGGggtcgtttactactcattcg
17.13	75	cgtagtaagatatgtagtccGCCCAGCCCCATGACAGGCCGCTGACTGCCAGCTCCAGCCggtcgtttactactcattcg
17.13	76	cgtagtaagatatgtagtccGCCTACCAGTCGGGCCGCCTCAGCTATGACCAGCAGCAGCggtcgtttactactcattcg
17.13	77	cgtagtaagatatgtagtccGCAGCAGCAGCAGCAGCAGCAAGCCCTTCAGAGCCGGCACggtcgtttactactcattcg
17.13	78	cgtagtaagatatgtagtccGCAGCAAGGCCAGGGCTACTGCCAGCCGGACGCAGCCGTCggtcgtttactactcattcg
17.13	79	cgtagtaagatatgtagtccCCCGCTCCGTGGGCCGCTCACCTTCCTACAGTTCCACACCggtcgtttactactcattcg
17.13	80	cgtagtaagatatgtagtccATGCCAAACCTGGAGAACTTTCCCTACAGCCAGCAGCCGCggtcgtttactactcattcg
17.13	81	cgtagtaagatatgtagtccCCCTCCCCAACGGATGCCACCAGCTCTGTGGACACCCAGGggtcgtttactactcattcg
17.13	82	cgtagtaagatatgtagtccGAACCTGCTGTCGGATCTCAGCCTGCAGAGCCTCACGGCGggtcgtttactactcattcg
17.13	83	cgtagtaagatatgtagtccGCTGCTGCTCTCCAAGGCTGCTGTGCCGCAGAAGAAAGGTggtcgtttactactcattcg
17.13	84	cgtagtaagatatgtagtccCCAGGACCCCAGAGCAGCATAAAAGCCAGCACTGCAGCCCggtcgtttactactcattcg
17.13	85	cgtagtaagatatgtagtccCGCAGGCACACCGCTGTCAGAGCCGCCGAGCAGCACGCCAggtcgtttactactcattcg
17.13	86	cgtagtaagatatgtagtccGCGCAGCTTCCTCTACTGCAACCAGGCCCGTGGCAGCCCTggtcgtttactactcattcg
17.13	87	cgtagtaagatatgtagtccACAGCAACTCGAAGGCCAAGCCCGAGTCCGTGTCCACCTGggtcgtttactactcattcg
17.13	88	cgtagtaagatatgtagtccGCCGCTCGACAGCTTCTCCAAGTTCGTGGCGGGTGAGCGGggtcgtttactactcattcg
17.13	89	cgtagtaagatatgtagtccCTGGCACAGGAGGACCTGGCCTCCGAGATCCTGGGGCTGCggtcgtttactactcattcg
17.13	90	cgtagtaagatatgtagtccGGGCTGAAGCACCCAGCCTGGTCAAGGACAGCAGCAAGCCggtcgtttactactcattcg
17.13	91	cgtagtaagatatgtagtccCCACAGCGCCTGCCTGGACTCTGTGGCCAAGAGTGCGTGGggtcgtttactactcattcg
17.13	92	cgtagtaagatatgtagtccCCGGAGGCCCTGCCCGACTCCTTGCAGCTGGACAAGGGCGggtcgtttactactcattcg
17.13	93	cgtagtaagatatgtagtccGGGCTGTTTGAAGACCCTTCCGTGGCCTTCGCTACGCCTGggtcgtttactactcattcg
17.13	94	cgtagtaagatatgtagtccACTGGTCCTCTCTCCTTTGGTACCAAGCCCACCCTTGGGGggtcgtttactactcattcg
17.13	95	cgtagtaagatatgtagtccGCGGACAGCGCCAACCCCTTTGCCTGGCCAGAGGAAAACCggtcgtttactactcattcg
17.13	96	cgtagtaagatatgtagtccCCCTGGCGAGCTTACCAAGGGCCTGGAGCAGGGTGGGAAGggtcgtttactactcattcg
17.14	1	tgatatgccgattccaagcgGGGTCAGAGCCCATCCACACCCCTGTCTCCAACCCTGGGGcgtcagttgtgaatgtgctt
17.14	2	tgatatgccgattccaagcgGCAGGGCTGTGGTGAAAGCTCAGGGGCTGGCGAGGCCTGCcgtcagttgtgaatgtgctt
17.14	3	tgatatgccgattccaagcgCGCGTCTGTCCATGGGCAGCCGGCTTGAGTGTGCTGTCACcgtcagttgtgaatgtgctt
17.14	4	tgatatgccgattccaagcgGGCCCTCAACCTGTTCCCTGGGCTTTGTGTTCACTCAGCGcgtcagttgtgaatgtgctt
17.14	5	tgatatgccgattccaagcgGGGCCTGAGCCTCCCTTGCCCCCCTCGTCCCCAGCCATTCcgtcagttgtgaatgtgctt
17.14	6	tgatatgccgattccaagcgGGGGCTCACCTGCCGTTGGCTCTGCTGTGTGAGGTCCGCCcgtcagttgtgaatgtgctt
17.14	7	tgatatgccgattccaagcgGCCTCAGTTTCACAATCTGAGCCACAGGGAGGGCATGGCCcgtcagttgtgaatgtgctt
17.14	8	tgatatgccgattccaagcgGGGTGGGCAAGATAGGGCTGGGGGCAGGAGCCTGGCCCAGcgtcagttgtgaatgtgctt
17.14	9	tgatatgccgattccaagcgGGCCCGCAGGCACTCGGACGGCACCACGCAGCCCACATCAcgtcagttgtgaatgtgctt
17.14	10	tgatatgccgattccaagcgCACGCCCTCCACCCAGACCCCCACCCACACAGCCTCACCGcgtcagttgtgaatgtgctt
17.14	11	tgatatgccgattccaagcgGAGTGGCAGCCTCCACAGTCCCCATACTCATTGGGCCCCAcgtcagttgtgaatgtgctt
17.14	12	tgatatgccgattccaagcgGAGGACACCCAGGCTCCAAGCAGGGAAGTGACATGCCCCAcgtcagttgtgaatgtgctt
17.14	13	tgatatgccgattccaagcgCAGCAACAACGCTGAGGGGTGGGTAGATGCCATTATCTCCcgtcagttgtgaatgtgctt
17.14	14	tgatatgccgattccaagcgGGCCCAAGGTGGGAACTACAGCATGGCCAAGCCTGCACCCcgtcagttgtgaatgtgctt
17.14	15	tgatatgccgattccaagcgGACTGTGGCCCAACAATGGCTCGGTGTCAGCCCTGGAGGGcgtcagttgtgaatgtgctt
17.14	16	tgatatgccgattccaagcgCCCACTCCCTTGTCTTGCTCATGGAGATGGATGAACTTGGcgtcagttgtgaatgtgctt
17.14	17	tgatatgccgattccaagcgGGCTGGGTTGTCTGGCCTCGGTTCTGTGTCTGATTGGCTGcgtcagttgtgaatgtgctt
17.14	18	tgatatgccgattccaagcgAACTCTTGCCCGTCTGTCCTAGGATAAGCCTGACATAGGCcgtcagttgtgaatgtgctt
17.14	19	tgatatgccgattccaagcgAACTGCCCACTCTGTGCTGTGTGGCTTCAGGCTGGTCGCCcgtcagttgtgaatgtgctt
17.14	20	tgatatgccgattccaagcgTGGGAGTTGTGGGCTCAAGAGGGCCTGAGGGTGAGGAGCCcgtcagttgtgaatgtgctt
17.14	21	tgatatgccgattccaagcgGGACCCAGCAGGCATAGTGGATCCCCTCTCTCCTTGGCTCcgtcagttgtgaatgtgctt
17.14	22	tgatatgccgattccaagcgGGGCAAGATGCACACCTCACCCCAGCATGCAGTGCCCCAGcgtcagttgtgaatgtgctt
17.14	23	tgatatgccgattccaagcgGGGTGCGGTGGGGTTGGTGAGGAAGGCTTGGGCGGGGCCTcgtcagttgtgaatgtgctt
17.14	24	tgatatgccgattccaagcgAAGTGAAGAGATTGCCCAGGGATTCACAGCAGGCCAGCGGcgtcagttgtgaatgtgctt
17.14	25	tgatatgccgattccaagcgGCAGAGCCTGGCGTTGACAAAGCACTTTCACACCCATGCCcgtcagttgtgaatgtgctt
17.14	26	tgatatgccgattccaagcgCCTAGGCCCGACCATAATTACTCATAATGCTGAGGCTGCGcgtcagttgtgaatgtgctt
17.14	27	tgatatgccgattccaagcgGGGGAGGCCAAGGACAAACCGTGGGGACTTCGGAGCTGGCcgtcagttgtgaatgtgctt
17.14	28	tgatatgccgattccaagcgGCCCGCCCGCCATTTGCATGCTCCTCCAAGGCAGAGGGCGcgtcagttgtgaatgtgctt
17.14	29	tgatatgccgattccaagcgGACCTGGGGTGGGACGGGGGATGTGTGACCCTGTCCGGCCcgtcagttgtgaatgtgctt
17.14	30	tgatatgccgattccaagcgACTGGCCCCCACCCCCGTACCGTCCCACCAGCAGGAGCTCcgtcagttgtgaatgtgctt
17.14	31	tgatatgccgattccaagcgCCGGCTCATCCCTCAAAGTCAGTGCGGGCGCCCACCCTTGcgtcagttgtgaatgtgctt
17.14	32	tgatatgccgattccaagcgGGGGTACACTGGCCCTTCTCTTCCCTCCTTCCTGGCATCCcgtcagttgtgaatgtgctt
17.14	33	tgatatgccgattccaagcgCCAGCTCAAGGGTGGAGATGCATCCCAGATGAGGGCTGTGcgtcagttgtgaatgtgctt
17.14	34	tgatatgccgattccaagcgGAGAGATCTGTGGCATGGTTGGGGAGGGAGGGCTGGCCCCcgtcagttgtgaatgtgctt
17.14	35	tgatatgccgattccaagcgCCGGGGGCCCTCTGTGGCGCAGCTGGGAACCATCAGGAGGcgtcagttgtgaatgtgctt
17.14	36	tgatatgccgattccaagcgGTAGGGCCAGGGCCATGGAGGCTGAGGGACGTGGCAGCCCcgtcagttgtgaatgtgctt
17.14	37	tgatatgccgattccaagcgCATCGAGGTGAAAAAGGAGGGGACAAGCTGGGCTGGGAGGcgtcagttgtgaatgtgctt
17.14	38	tgatatgccgattccaagcgGGGAGGACTGCACGGAGGAGGGGACACAGGCAGAGTCCAGcgtcagttgtgaatgtgctt
17.14	39	tgatatgccgattccaagcgCTGGCAAGCGTCCCTGGGGTATGAAGGGGAGAGAGGCTCAcgtcagttgtgaatgtgctt
17.14	40	tgatatgccgattccaagcgCCTGTTCTCCAGACACAGCCCCGGTCCTCATGAAGCGCCCcgtcagttgtgaatgtgctt
17.14	41	tgatatgccgattccaagcgCCACTCGGGTGATGGATACACCAAAATCTGAGAAATCGCCcgtcagttgtgaatgtgctt
17.14	42	tgatatgccgattccaagcgCTTTGAGGACTCAGGGGAAACGCTGGGAGGGTGTGAGGGAcgtcagttgtgaatgtgctt
17.14	43	tgatatgccgattccaagcgCCCGGGAGGTGGAGGTCGCAGGGAGCCAAGATCATACCACcgtcagttgtgaatgtgctt
17.14	44	tgatatgccgattccaagcgCGTGGTGGTGCGCTCCTGCAATCCCAGCTACTCAAGAGGCcgtcagttgtgaatgtgctt
17.14	45	tgatatgccgattccaagcgCCCAGCCCGCTGAGGTGGATGAATAACCTGAGGTCAGGAGcgtcagttgtgaatgtgctt
17.14	46	tgatatgccgattccaagcgAGGCATAAGAGTGATAGGATGGGCTGGGCACACTGGCTCAcgtcagttgtgaatgtgctt
17.14	47	tgatatgccgattccaagcgGGACAACAAGAGGGTGGGACTGGAGGGCCAGGGAGGGCGCcgtcagttgtgaatgtgctt
17.14	48	tgatatgccgattccaagcgGCCAGGGGGTGCTCTGTTGTGCCAGAAGGCTGGACCCCCGcgtcagttgtgaatgtgctt
17.14	49	tgatatgccgattccaagcgGGGACAGCTGCCTGGAGCTCTGGAGGAGACCCCACCCCCAcgtcagttgtgaatgtgctt
17.14	50	tgatatgccgattccaagcgGACATGGAAGTGTCCTGCCCAGTGAGAGGTGGGAGGCTCCcgtcagttgtgaatgtgctt
17.14	51	tgatatgccgattccaagcgGAGGCAGGGGAGCCAGAGGGGGAGAAGTGGTCAAGGGGCCcgtcagttgtgaatgtgctt
17.14	52	tgatatgccgattccaagcgCAGAGGAGACACATGGTCAGAGAGGGGCAGGGTCTTCCCCcgtcagttgtgaatgtgctt
17.14	53	tgatatgccgattccaagcgGGGTGGCAGGAGGGCATCCAGTTCCCAGGGCCCAGGATGCcgtcagttgtgaatgtgctt
17.14	54	tgatatgccgattccaagcgGGGCAGGGGACATGAGGGCCACTGGGCAGGTACAGGGGCTcgtcagttgtgaatgtgctt
17.14	55	tgatatgccgattccaagcgGGTGGGAAGGAGGGTCAAGGGCACGGGCAGCTGGGTGAGCcgtcagttgtgaatgtgctt
17.14	56	tgatatgccgattccaagcgGCCGACTGCCAGGCTTGCAGGGCTAGGGGCGGGGGTTGACcgtcagttgtgaatgtgctt
17.14	57	tgatatgccgattccaagcgCTGAGAGAACTGGGGCCCAGAGAGGGTGAGCAACCTGCCCcgtcagttgtgaatgtgctt
17.14	58	tgatatgccgattccaagcgAGAGGGACGGGAAGTTGAGCTGGCCAGCCTGACACCTGGCcgtcagttgtgaatgtgctt
17.14	59	tgatatgccgattccaagcgCGGGCAGGAGGAAGCTGAGACGGCTTTGAGGGGCTGGGGGcgtcagttgtgaatgtgctt
17.14	60	tgatatgccgattccaagcgCCAGAGATCCATGACCACGAGGCCTAGGAGATACCGCTCCcgtcagttgtgaatgtgctt
17.14	61	tgatatgccgattccaagcgGGGTCACCGGCATGGTACTGCACCCGGCCCTGCGATGGCCcgtcagttgtgaatgtgctt
17.14	62	tgatatgccgattccaagcgGGCAGGCATACGGGAGTGGGGGCGGGTCATCGCTCTCCCCcgtcagttgtgaatgtgctt
17.14	63	tgatatgccgattccaagcgGGGGAGAGTGGGGCAGGGGGGCAGTGGCGGAACAGTGGACcgtcagttgtgaatgtgctt
17.14	64	tgatatgccgattccaagcgCTCCGAGTCCTGCACAGGGTTTCCAGGAGGCTGTGGGCCCcgtcagttgtgaatgtgctt
17.14	65	tgatatgccgattccaagcgCCCTCCAGCATCTCCCTGGGCTGCAGCCACAGTTACTGTGcgtcagttgtgaatgtgctt
17.14	66	tgatatgccgattccaagcgCCTGGCTGCCAGAGGACCCCCAAACCCAGAGGCTGCTCCTcgtcagttgtgaatgtgctt
17.14	67	tgatatgccgattccaagcgCCCACCCCGCCCTCTGCACACAGCTCTCCCGCCCAACACCcgtcagttgtgaatgtgctt
17.14	68	tgatatgccgattccaagcgCTAATTAACCCCTAGCCAGGCAGGCAGGCGGGCGCTGCCCcgtcagttgtgaatgtgctt
17.14	69	tgatatgccgattccaagcgGGGTGGGTCCTCTCAGCGCCTGTCCGCCTTCCTCCCTCCCcgtcagttgtgaatgtgctt
17.14	70	tgatatgccgattccaagcgGGTGGGTGACCCGCTGGAACCCTGGCTGTGGTGGCAGGGGcgtcagttgtgaatgtgctt
17.14	71	tgatatgccgattccaagcgGGGCATGGCATCCATCCGCTCCTCCCTGGCTGAGCACCTCcgtcagttgtgaatgtgctt
17.14	72	tgatatgccgattccaagcgCTCTTACCTACACTCGGACTGGGCTGGAGCAGCTCAGAGGcgtcagttgtgaatgtgctt
17.14	73	tgatatgccgattccaagcgCCCCAACTCGGCGATGAGTGGGACCTGGTGCCTGCCCAGCcgtcagttgtgaatgtgctt
17.14	74	tgatatgccgattccaagcgCCGTCCCCTCCTGTCCCCTGCGTGTCAGCTCCTGCCTGCCcgtcagttgtgaatgtgctt
17.14	75	tgatatgccgattccaagcgGGTTGGGGTTAGAGCCCATACTCCCCAGCTGTGAAGCCGGcgtcagttgtgaatgtgctt
17.14	76	tgatatgccgattccaagcgCACAGGGCAACCTGCTTACTAAGGATGCAAAGTTTGGAGCcgtcagttgtgaatgtgctt
17.14	77	tgatatgccgattccaagcgGCTGGGACCTCTGGCTGGCACATCCCCACCCCGACAGCCCcgtcagttgtgaatgtgctt
17.14	78	tgatatgccgattccaagcgCCCCCGATCTGGGCCAGACTGACTTCCTGGTGGTTATTTGcgtcagttgtgaatgtgctt
17.14	79	tgatatgccgattccaagcgCCCCTCCCAATGGAAGCACCAGGAGAGCAGGAGCCTCATCcgtcagttgtgaatgtgctt
17.14	80	tgatatgccgattccaagcgCCTGCCCTGGGGTCTCTGCGGAGCCAGCCCTTGGAGCTCCcgtcagttgtgaatgtgctt
17.14	81	tgatatgccgattccaagcgCCCTTTGGTGGCTCCCTGGATCCTGCAGGTGCAGCTCCTGcgtcagttgtgaatgtgctt
17.14	82	tgatatgccgattccaagcgCCCCTGCTACCCCAGCTCCAGCCTCCTCCCTGGACTCTGGcgtcagttgtgaatgtgctt
17.14	83	tgatatgccgattccaagcgGCAGGCGAGTGGAAGGCAGGCAGCGGTCGTCGTGGGAGGCcgtcagttgtgaatgtgctt
17.14	84	tgatatgccgattccaagcgGGAGTCCTGCAGGACGGGGATCCAGGCCACACTCACGCCGcgtcagttgtgaatgtgctt
17.14	85	tgatatgccgattccaagcgCTGCAGTCACTGGTGGGGCCAGGGAGCTGGTCACTGACTGcgtcagttgtgaatgtgctt
17.14	86	tgatatgccgattccaagcgCACGTCCCCAGGGAGAGCAGACCGCCGACGCCCACCTGCTcgtcagttgtgaatgtgctt
17.14	87	tgatatgccgattccaagcgGGGAGGAGGGAGGCAGGGCATGTGGGGCTACGGGAGGAGGcgtcagttgtgaatgtgctt
17.14	88	tgatatgccgattccaagcgCCGCGTGTCTGGCTCTCCGCACGGTGGGGCTGGGTTCAGGcgtcagttgtgaatgtgctt
17.14	89	tgatatgccgattccaagcgAAGAGGGCGACAGCGAAGTGCAGGTAGTGGATGCTCCCCAcgtcagttgtgaatgtgctt
17.14	90	tgatatgccgattccaagcgGGGCTGGCTCACCTGGACACTCTGTGGGGGTGGGGTCAGCcgtcagttgtgaatgtgctt
17.14	91	tgatatgccgattccaagcgCTGAGTCAGAGTGGGTCGGGGATGAGAATGGGACCAGAGTcgtcagttgtgaatgtgctt
17.14	92	tgatatgccgattccaagcgATAGGGTTGGGGGTGGGGGATGGCAGGGTGGGGGTGACCCcgtcagttgtgaatgtgctt
17.14	93	tgatatgccgattccaagcgCCCAAGGGCACATCCTGAGCCAGGGTCCACCAGGTAAGGTcgtcagttgtgaatgtgctt
17.14	94	tgatatgccgattccaagcgGCCTCCAGGCCAGGGTCAAGGTGGAGGAGTGCCTAGGGTCcgtcagttgtgaatgtgctt
17.14	95	tgatatgccgattccaagcgGGCCATCACCTGGAGGGGGTTGCAGAAGGAGAGGGACAGAcgtcagttgtgaatgtgctt
17.14	96	tgatatgccgattccaagcgGGATGGCATTGAAGCCACAGACACGGGCCCAGAAGGCGTGcgtcagttgtgaatgtgctt
17.15	1	gtcacacttaataagcagcgGTTTGTTTTCAGGTTTGAGGTGGTGTGGTTAGCGATGTACgttgagtcactaagttactc
17.15	2	gtcacacttaataagcagcgCCAGTGACTTCTGCTGATGGGATCAATGAATTTTACTTTGgttgagtcactaagttactc
17.15	3	gtcacacttaataagcagcgCTTTTCCTTATTTACTGGGAAAGAATCTGAGGCTATTGGGgttgagtcactaagttactc
17.15	4	gtcacacttaataagcagcgGGCCATTTGCTGAAGTCTGGGATTCCGTCAGCTGCGCCCCgttgagtcactaagttactc
17.15	5	gtcacacttaataagcagcgTGTCATGTGCCGGCTGGTCTAGGAGCCAGTGTCCCAGGGCgttgagtcactaagttactc
17.15	6	gtcacacttaataagcagcgCTGGAAGTCTCTCCACCGTGGCACTGCTGACATTGTAGGCgttgagtcactaagttactc
17.15	7	gtcacacttaataagcagcgCTCTGGGCTCTGTCCAGTAGCACCCCAAGTTGTGACACCGgttgagtcactaagttactc
17.15	8	gtcacacttaataagcagcgGAGGTCAGGAGCAAATTCGACCCATGTTCCAAAAAGCTCCgttgagtcactaagttactc
17.15	9	gtcacacttaataagcagcgGTGGTTCACTTACGTTCTATTTCCTGCTGAGTCCCCTGGCgttgagtcactaagttactc
17.15	10	gtcacacttaataagcagcgAGCCGAGCCCTGAGTGCCCTCTCCCACTCCTGGAGACTCGgttgagtcactaagttactc
17.15	11	gtcacacttaataagcagcgGGCCCGAGATAACCTCTCCAACGCAGGCTCCGAAGGCAGCgttgagtcactaagttactc
17.15	12	gtcacacttaataagcagcgCGGAACAGCGTGTTTTCAGGGAGCAGGAGACGTGTGGACTgttgagtcactaagttactc
17.15	13	gtcacacttaataagcagcgAGGGGTTCCCTCTCTCCTCCTTTTCTCCCTCCCTCCTTTCgttgagtcactaagttactc
17.15	14	gtcacacttaataagcagcgGAGTTGCAGTTTAAGTCCTACACTATTCTGGAGAGGAGAGgttgagtcactaagttactc
17.15	15	gtcacacttaataagcagcgGAAAACACCCCTGGAACGACATCCCCCACCCCACCATGGGgttgagtcactaagttactc
17.15	16	gtcacacttaataagcagcgAATTCCTTGATCGATGTGATCCTTTGTGGTGTTCATGAGGgttgagtcactaagttactc
17.15	17	gtcacacttaataagcagcgGAAACCTTCTTTTCACTGTCTTGTACTTGGCTGGAGCCTGgttgagtcactaagttactc
17.15	18	gtcacacttaataagcagcgCTCAGCTAGCATTCCCACCTGTGTTTATCTTTCAGCAGCCgttgagtcactaagttactc
17.15	19	gtcacacttaataagcagcgTTGCTGTGAAGTGTCTTCCCTGCAGGTGTGTTTCCCTCGCgttgagtcactaagttactc
17.15	20	gtcacacttaataagcagcgGTGTGTTCCTTGGATCTGATATGTCTGTCTGCCTCCTGCCgttgagtcactaagttactc
17.15	21	gtcacacttaataagcagcgCTGCTGAGTCAGAAGGCAGAGCAGCGCTCCGTTGAACACCgttgagtcactaagttactc
17.15	22	gtcacacttaataagcagcgGGGCGGCTCATAGTTGTCAACAGCCTTCTGTGTGCCTGGCgttgagtcactaagttactc
17.15	23	gtcacacttaataagcagcgCTCCAGGGAGCAAAGATTATTCAGAGAGGCCATCCGTCCCgttgagtcactaagttactc
17.15	24	gtcacacttaataagcagcgAACTCTGAGATTTGGGCAAGTTGCTTAACCTCCCTTGGGGgttgagtcactaagttactc
17.15	25	gtcacacttaataagcagcgTCCCCACCTGTGAAATGGATATGTCTTAGTCTGTTCAGGCgttgagtcactaagttactc
17.15	26	gtcacacttaataagcagcgCAAGGTGCCACTAGATTTGGTATCTGGCAAGGGCCTGCTGgttgagtcactaagttactc
17.15	27	gtcacacttaataagcagcgGATGGAGTCCTCTTGCAGTGCCCTCACTTGGTGGAAGGGGgttgagtcactaagttactc
17.15	28	gtcacacttaataagcagcgGGGCTCTGCCTCCCAGATGCCCTACCTCCTAATACCACAAgttgagtcactaagttactc
17.15	29	gtcacacttaataagcagcgCATTCAGATCATAGCAGGAGGTGACCCTTACCTCGTAGGGgttgagtcactaagttactc
17.15	30	gtcacacttaataagcagcgGCAGTGCTTTGCCAGGCTCAGAATGAAATAGGATAGCTGCgttgagtcactaagttactc
17.15	31	gtcacacttaataagcagcgCAGGCTGAGGGGCTGAGATGACGGGAGGGATGTAGAAGTGgttgagtcactaagttactc
17.15	32	gtcacacttaataagcagcgCCTGAAGAAACTTGGAGTGGGCCTAGGGGTGCACCTGCTCgttgagtcactaagttactc
17.15	33	gtcacacttaataagcagcgGGAGTCCTTCCTGCAAGTGGACGGAGGGCACCATATTGTGgttgagtcactaagttactc
17.15	34	gtcacacttaataagcagcgGGCTGGAGTGCAGTAGCTCAATCTTGGTTCACTACAACCTgttgagtcactaagttactc
17.15	35	gtcacacttaataagcagcgAGCTGGGGCTACAGGTGTGTGTCACCACGTCCCCCTAATTgttgagtcactaagttactc
17.15	36	gtcacacttaataagcagcgCGAACTCCTGAGCACAGGCAGTCCATCCACCTTGGCCTCCgttgagtcactaagttactc
17.15	37	gtcacacttaataagcagcgTGGCTGATGGGTGGGTACAAAATGGAAGGCCTTGCCCAGGgttgagtcactaagttactc
17.15	38	gtcacacttaataagcagcgGCCGAAGATGCTCAGGAAAGGGAGTGTGGGCAGCAGGAGGgttgagtcactaagttactc
17.15	39	gtcacacttaataagcagcgAGGAGCATTTTCTGGGTGCAGTCATGTGGGAGTAGTTGGGgttgagtcactaagttactc
17.15	40	gtcacacttaataagcagcgCATGGGCCTGGACAGTGCTGCCTCAGAGCGGGCCACCTGCgttgagtcactaagttactc
17.15	41	gtcacacttaataagcagcgGGAGGCTGCGTGTTCGTCAGGGGCACCATCCACAGGATCGgttgagtcactaagttactc
17.15	42	gtcacacttaataagcagcgGGGGAAAAGGTTGACAGGGAAAACATCCACCCTCTTCCTGgttgagtcactaagttactc
17.15	43	gtcacacttaataagcagcgTCTCTATATTTTTCTCTTTTGTGGTGGTGTGGTGGTGGGCgttgagtcactaagttactc
17.15	44	gtcacacttaataagcagcgGGGGTAACCTGGGCAGATTTTGGAAAATGTAGACAGATTGgttgagtcactaagttactc
17.15	45	gtcacacttaataagcagcgGAGAGAGGTTTTCACTCTGTCACTGTCCCAAGTAGCTGGGgttgagtcactaagttactc
17.15	46	gtcacacttaataagcagcgGGCATGAGCCACTGTGCCTGGACTGTAATAGTCATTTCTAgttgagtcactaagttactc
17.15	47	gtcacacttaataagcagcgGTCAGTCAGACTGACAGGTTGCTGGTTGATTCTGCAGTAAgttgagtcactaagttactc
17.15	48	gtcacacttaataagcagcgCTCCGGCTCTGTTCATTCATTTTATATTGGGAGGAGGTCCgttgagtcactaagttactc
17.15	49	gtcacacttaataagcagcgGGTCTCAACCTATGCATTCTTTCATTGTTGCTGTGGAAACgttgagtcactaagttactc
17.15	50	gtcacacttaataagcagcgCGTGGGTTGAAGAAGAAAAATAATCGGTGCTGAACATCTGgttgagtcactaagttactc
17.15	51	gtcacacttaataagcagcgTCATCATACTTGGAACAAAGCTGAGACTCATAAGGTTCTGgttgagtcactaagttactc
17.15	52	gtcacacttaataagcagcgAGGAGTGTTTCCACTGGTAGCAGCATTCACAGAGCCGCTGgttgagtcactaagttactc
17.15	53	gtcacacttaataagcagcgGCGTGAGCTCAGTCAGATGCATGCCTGGACACACGCCACCgttgagtcactaagttactc
17.15	54	gtcacacttaataagcagcgCAATAGGGTCGGGAACTAGATGGTCGGGAACTAGAGAGACgttgagtcactaagttactc
17.15	55	gtcacacttaataagcagcgCTTCTCGTGGCTGGCTAACGGGCTGTGAGGGGAGAGGCAGgttgagtcactaagttactc
17.15	56	gtcacacttaataagcagcgCCGCCATCCCCCGGGGGCAGTTAGTGAGACCCACCCTGCCgttgagtcactaagttactc
17.15	57	gtcacacttaataagcagcgGCACTGTGAGAGTGGCAGTTAGAATTGGTTGTCACTTGTGgttgagtcactaagttactc
17.15	58	gtcacacttaataagcagcgGGTGCCCTGTGTCACACCCTGAGTCCATGGGGACAGGCGGgttgagtcactaagttactc
17.15	59	gtcacacttaataagcagcgGGGGCTGGAAGAGAACCGAGAGGGCATTTAATCCAGTCCTgttgagtcactaagttactc
17.15	60	gtcacacttaataagcagcgCAGAGGCTCTGAGAGGGTGAGGGATGGACCAGGCCGCTCCgttgagtcactaagttactc
17.15	61	gtcacacttaataagcagcgCACAGTGCCGGTCCCTGCTGGCCAGTCTCGGGCTGCCTTCgttgagtcactaagttactc
17.15	62	gtcacacttaataagcagcgTGTGGATTTTCCCCTGATGTCTTCAGCTGTATCTTGCTGGgttgagtcactaagttactc
17.15	63	gtcacacttaataagcagcgTTCCTTTCATAAAATATTGTAGTTAGGGCAGTCACTCTGCgttgagtcactaagttactc
17.15	64	gtcacacttaataagcagcgATTGGTTGACTCTGGCTGACCTGTTTTATCTGGGTGTGAGgttgagtcactaagttactc
17.15	65	gtcacacttaataagcagcgGTATGGGTATTTGGTGGAATGCTGTCTCAGGTCATTCTGCgttgagtcactaagttactc
17.15	66	gtcacacttaataagcagcgGTCAGGACATCAGTAATGTGGATATGTTTCAGTAGTTTGGgttgagtcactaagttactc
17.15	67	gtcacacttaataagcagcgCATAGGTGCTCCTACTCTGTGATAGTTCATGGTGACGTGGgttgagtcactaagttactc
17.15	68	gtcacacttaataagcagcgAGTGTGATGATGTCATGCAGCAGGTTCAAGTGATGGAGACgttgagtcactaagttactc
17.15	69	gtcacacttaataagcagcgCACGGCCCAGACCGGGTGCGGCCTCTGCCTGCAGCCTCTTgttgagtcactaagttactc
17.15	70	gtcacacttaataagcagcgGTGGCCTCTCGGGGCAGGGAAGGAGGCTCCCAAGGAGGGGgttgagtcactaagttactc
17.15	71	gtcacacttaataagcagcgAGGAATAGAGCTAGCGGGTGGGAGTGGGGGCCCTCTGGGGgttgagtcactaagttactc
17.15	72	gtcacacttaataagcagcgCCCGGCAGTTTTGCCCCAAGCACGGCCCTGGATAGGGGTCgttgagtcactaagttactc
17.15	73	gtcacacttaataagcagcgCAAGCCCCTCTTACTGGACCCCGCAGCAGCATGGACGCTGgttgagtcactaagttactc
17.15	74	gtcacacttaataagcagcgCCTCCCCCCATCCCTTTGGTCTCTAAGGTTGGGTGGGCCCgttgagtcactaagttactc
17.15	75	gtcacacttaataagcagcgGGCTCTCACCGTGCAAAGCCTAGTGCCTCCTTAGCTGCCCgttgagtcactaagttactc
17.15	76	gtcacacttaataagcagcgGGCCTTGAGATGCTCCTTAAAGCACCACGGGCGTGACAGCgttgagtcactaagttactc
17.15	77	gtcacacttaataagcagcgGACTCAACTACGGTGAAGGCTGCTGCAGAAGGAGTGACGGgttgagtcactaagttactc
17.15	78	gtcacacttaataagcagcgGACACTCTTGGTGAAGACACTCTTAGAGCTAGGCAAGGGGgttgagtcactaagttactc
17.15	79	gtcacacttaataagcagcgGTGCCTGCGGAATATGTGGAAAGTGTGTGGGTCGTGGAGCgttgagtcactaagttactc
17.15	80	gtcacacttaataagcagcgGAGCATTTTAGGACATCTGAATTTCCTGTCCTCCTACCCGgttgagtcactaagttactc
17.15	81	gtcacacttaataagcagcgACACATCCAGTCATGGTGACAACCAAAAATGTGCCCTCAGgttgagtcactaagttactc
17.15	82	gtcacacttaataagcagcgCAGCCCTGTCCCCATTGAGAACCATTGTTCTAGGTGACGGgttgagtcactaagttactc
17.15	83	gtcacacttaataagcagcgCTCCAGCTGGGACCCCTCTAACTGCCTTTGTGACATCACCgttgagtcactaagttactc
17.15	84	gtcacacttaataagcagcgTCCTCTCCATCTCTCTCACCATCCCCTAACCTGCTCCCCCgttgagtcactaagttactc
17.15	85	gtcacacttaataagcagcgCACAGCCAGTGGCATCACCCTTAAACCCTCCTTTTCTCATgttgagtcactaagttactc
17.15	86	gtcacacttaataagcagcgTGGGTCATGCCCCCACCCTTCTGTGCCCTAGTCCTGGTCCgttgagtcactaagttactc
17.15	87	gtcacacttaataagcagcgCATGTCACTTCTCTGCGTCAACCCTCTAGTGGCTCTCCCCgttgagtcactaagttactc
17.15	88	gtcacacttaataagcagcgGGGCCCAACCCTGTCCCCTGCCTCTCAGGTGTGGTCTCGCgttgagtcactaagttactc
17.15	89	gtcacacttaataagcagcgCCTGGCTCCTGGAGCTCCAGCCACACGTTCTGCTGGTGTTgttgagtcactaagttactc
17.15	90	gtcacacttaataagcagcgCCTGCGGCAGTGTGTTTGTGTTTGCTGCTCCCTCTGCCCGgttgagtcactaagttactc
17.15	91	gtcacacttaataagcagcgAGGAAGTGTCCTTGACCTCCATCCTCCTCCTCCTGCTGCCgttgagtcactaagttactc
17.15	92	gtcacacttaataagcagcgCGGTCTGTCTTCTCATGGCTGGAAAGTAAGCCCCCTGCAGgttgagtcactaagttactc
17.15	93	gtcacacttaataagcagcgCTCGGCTCTGTCCCTAGTGCTTAGAAGAGCACCTGCTACCgttgagtcactaagttactc
17.15	94	gtcacacttaataagcagcgGGGGGCGTGGGGCTGGCCTGAGTTGGAATCCTGGCTCTGCgttgagtcactaagttactc
17.15	95	gtcacacttaataagcagcgAGCTGTGTAGCTGCCCTGAGCTTGTGCTTCCTTGTCTTTCgttgagtcactaagttactc
17.15	96	gtcacacttaataagcagcgCACCTTCTTTGTCATAAGGAGTAAATGTGGGTAAAGCATCgttgagtcactaagttactc
17.16	1	attctgtttaactggttcgcGGCAGCTGGGAAACCCACCCGAGGATGCACTGCTGGTAGCttatcttgactgacactacg
17.16	2	attctgtttaactggttcgcCCCTCCGACAGGGGAAGGACCATTCATAGCTCCACTTCCCttatcttgactgacactacg
17.16	3	attctgtttaactggttcgcCAGCCTCCTGTGGGAAATACCAGTTAGATGTTCACACCAGttatcttgactgacactacg
17.16	4	attctgtttaactggttcgcGGTTGGAGGGAAACCTAAAAGTGAGCGCTTCAGTGAGGCCttatcttgactgacactacg
17.16	5	attctgtttaactggttcgcCTCTTGGACAGGTGGGGCAGGAGGACCTCCGTGTCCAGGAttatcttgactgacactacg
17.16	6	attctgtttaactggttcgcGGGGGCTACCAACCAGCACGACCCTCGGGGGGCACAGCAGttatcttgactgacactacg
17.16	7	attctgtttaactggttcgcGGCCTCAGCAGTGGGGGAGGAGTGGAAGGAAGGGACCCAGttatcttgactgacactacg
17.16	8	attctgtttaactggttcgcCAAAGGAGACGCCAAGCAGAACGATGACAGCGGGGCTGCCttatcttgactgacactacg
17.16	9	attctgtttaactggttcgcCAGGGCATCCCACCCACTCCCTGAGGGCTTCTCTGCCGGGttatcttgactgacactacg
17.16	10	attctgtttaactggttcgcCTGGGTGAGCCATAGAGACCCAGGAGGATGACAGAGGGCTttatcttgactgacactacg
17.16	11	attctgtttaactggttcgcGGCACGGGATGGGGTATGGCAGGTCCTCCCAACGCCCCGCttatcttgactgacactacg
17.16	12	attctgtttaactggttcgcACCCCTCCCTCTGGGCAGTGAGGAGCCACACTCTCGGGCTttatcttgactgacactacg
17.16	13	attctgtttaactggttcgcCACCTCCAGAGGGACTAGGGTGTGGCAAGGGGGTCACAGGttatcttgactgacactacg
17.16	14	attctgtttaactggttcgcGGCGGCAGTTGGGAGCCACAGGAGGGGGCCAAGGACACCCttatcttgactgacactacg
17.16	15	attctgtttaactggttcgcCCGGTGACACCACAGGCTGCTGGATTCACCACCGGGCCATttatcttgactgacactacg
17.16	16	attctgtttaactggttcgcGGGTGCCAAGCCTCAGCACGACGTCACACTACTTCCTGAGttatcttgactgacactacg
17.16	17	attctgtttaactggttcgcATGTTCGGGAAAGCACTGAGCACAGCGCCTGGCACCAGCCttatcttgactgacactacg
17.16	18	attctgtttaactggttcgcCCGCCTCCCCCAGTGGCCCCATCTCTCAAGCCCCACTCCTttatcttgactgacactacg
17.16	19	attctgtttaactggttcgcTGGATCCCAGGCCCAGGATGTCTCTACCTTCCCTCGGGGGttatcttgactgacactacg
17.16	20	attctgtttaactggttcgcGGGGGTGGGAGAGCAGCCCGTGTCAATCCAGGCCCCAAGTttatcttgactgacactacg
17.16	21	attctgtttaactggttcgcGGGAAATGAGGTTCAGAGAGGTGATGCAGCTTACCTCAAGttatcttgactgacactacg
17.16	22	attctgtttaactggttcgcGCCTAACACCTGGCCAGGCAAGCTCCCCGCACAACTGCAGttatcttgactgacactacg
17.16	23	attctgtttaactggttcgcGCAGTCCCTCCCCTTCTCCCGGCCTCCATTTCTCCACCTGttatcttgactgacactacg
17.16	24	attctgtttaactggttcgcGCTTGGTCTAGGGGCAAGAAAGAGGTGCCTGGACCAGCCAttatcttgactgacactacg
17.16	25	attctgtttaactggttcgcGGGCCAGGGCTCCGGGATGTGGTACACATGGAGAGAGGCCttatcttgactgacactacg
17.16	26	attctgtttaactggttcgcCCACAAACTGCGGTATCACACAGGGCCCACAGATTCGTGGttatcttgactgacactacg
17.16	27	attctgtttaactggttcgcCCCCCTCAGGACTGGGGATCCCCAAAGTTAAGTGAATGAGttatcttgactgacactacg
17.16	28	attctgtttaactggttcgcCCGTCCCTGCCCCACCACACCCCCACCCTCTGCAGAGACCttatcttgactgacactacg
17.16	29	attctgtttaactggttcgcGAACACTGGTGCTGGGGGACACAGGTGCCACAGCAGCCCCttatcttgactgacactacg
17.16	30	attctgtttaactggttcgcCCTGGGGCCCAGGGATGGTTTTGAAAGGCTCTGTAAGAGCttatcttgactgacactacg
17.16	31	attctgtttaactggttcgcATGGGCAGCCCTGAGCAGCAAGGCCACAGCTGGACTCAGGttatcttgactgacactacg
17.16	32	attctgtttaactggttcgcGGAATGAGGCAGGAGGAGGAGGGTCTGGGACCAGCACCCCttatcttgactgacactacg
17.16	33	attctgtttaactggttcgcGCCAAGAATGGGGCAGGAGTGGGGGCCTGGGAGCTGGGCCttatcttgactgacactacg
17.16	34	attctgtttaactggttcgcGGCCCTGTGGGTGAGGGGTGACAGTCCATCATGGGGAGGGttatcttgactgacactacg
17.16	35	attctgtttaactggttcgcGGGTCCAGCGGAGGGAGGGAGCCTTGAGACAGCGATAGCCttatcttgactgacactacg
17.16	36	attctgtttaactggttcgcAGCGTCCTGGGGCCTGGGGAGCAGTGCCCATCCCAGTGGGttatcttgactgacactacg
17.16	37	attctgtttaactggttcgcGTCAGTGGTCCACTGGCACAGAAGCTCCGTGGGGCAGGACttatcttgactgacactacg
17.16	38	attctgtttaactggttcgcCCGGCCCCGCTTCCCTTGGACATCCTCCCAGCTCCTGCCCttatcttgactgacactacg
17.16	39	attctgtttaactggttcgcCCCATCCCTGTGCCCCCGCCCCTTGGTCAGGCTCCGTCCAttatcttgactgacactacg
17.16	40	attctgtttaactggttcgcGAAAACCAGAAATGCTGCTGCAGCCTCCAGACCCTGCAATttatcttgactgacactacg
17.16	41	attctgtttaactggttcgcCCACAGCCTGACAGATCCAACCCCAACTCCTCCCAGCAGCttatcttgactgacactacg
17.16	42	attctgtttaactggttcgcCACCTTCAAGAAAAAAGAACTGTATTTCACCTCCAAGAAAttatcttgactgacactacg
17.16	43	attctgtttaactggttcgcGGCTTTGGAACTAGACAGAGGTGATGGCTGCACGACAGTGttatcttgactgacactacg
17.16	44	attctgtttaactggttcgcAGCGGTTTAGTGGCTGCCAGGGGATGGTGCAGGGACTGGCttatcttgactgacactacg
17.16	45	attctgtttaactggttcgcGCCACAGAAGGCTACCCGTGCAGGGCCCCACGCACACACGttatcttgactgacactacg
17.16	46	attctgtttaactggttcgcCCCAGGCATCCCTCAGCCCTGGCAAGGAAGGCGGTGCTGAttatcttgactgacactacg
17.16	47	attctgtttaactggttcgcCCGGCATCCAAGGGAACCTGTGTTCCATGTCCACGGCAGCttatcttgactgacactacg
17.16	48	attctgtttaactggttcgcCTGCCGCAGGCCCAGCCATTTCACCTCTAGGTACATGGAGttatcttgactgacactacg
17.16	49	attctgtttaactggttcgcGGCTGGAGGGGTACAGGAAGGGTGCCCTGGAGTCAGAGCCttatcttgactgacactacg
17.16	50	attctgtttaactggttcgcGCAGCAGGACAGTCTTGTGAGGAGGTCTGTGGTCCGGGGGttatcttgactgacactacg
17.16	51	attctgtttaactggttcgcCCCTGTCCTAAACGTTTCCAAAGCATCACAGGGGATGGCCttatcttgactgacactacg
17.16	52	attctgtttaactggttcgcAGTGGAGGAGGAGGAGGAGGAAGAGGGCTGGGCGGAGCGCttatcttgactgacactacg
17.16	53	attctgtttaactggttcgcGGGGCTGCAGGAGGCCAGATGTGCAGGGGAGCGAGTGTGCttatcttgactgacactacg
17.16	54	attctgtttaactggttcgcCCACAGACCCCAAGGGAGATGTCACCTGGGCAGACCGGGGttatcttgactgacactacg
17.16	55	attctgtttaactggttcgcGGGTGGGGGGACCACAGGCTCGAGGTAGATGGGAGCCCAGttatcttgactgacactacg
17.16	56	attctgtttaactggttcgcGGTAGGCCTGGTGGCAGGGGAGGTCCTCAGCCTGTCCCCCttatcttgactgacactacg
17.16	57	attctgtttaactggttcgcCAGCCTGTAGCCTGGAGCCATGCAACGCCCCACAGCTGGGttatcttgactgacactacg
17.16	58	attctgtttaactggttcgcGCCGGTTCTACCTCAACCACAGCCCTAGGAGGCAAGACGGttatcttgactgacactacg
17.16	59	attctgtttaactggttcgcGACCACCTCCCTCGAAGTCACTGCAGCTCAGGAGAGAGGGttatcttgactgacactacg
17.16	60	attctgtttaactggttcgcCCAGTGGTCCAGTGGTGCTGTGTGCAGAGGGTAGGGCAGCttatcttgactgacactacg
17.16	61	attctgtttaactggttcgcGTGCCTGGACCTCTGGAAGCCCTTCACACAGCACCTCCGGttatcttgactgacactacg
17.16	62	attctgtttaactggttcgcTGCTGCGGTGGCCAGACTCGTCCTTCCCTCGGGGCCCAGCttatcttgactgacactacg
17.16	63	attctgtttaactggttcgcGCCCCTGCCCCCTGCCTTGAGCAGCTGCAGCCTCATGGGGttatcttgactgacactacg
17.16	64	attctgtttaactggttcgcCCTGGTGGGGCTCCTGCTGGTCCTAAGTGCCAACAAGATGttatcttgactgacactacg
17.16	65	attctgtttaactggttcgcCCCCCCACTACAGAACCAACACTCCCAGGCCAAGGGAGCCttatcttgactgacactacg
17.16	66	attctgtttaactggttcgcTCAGGCCTCATTCTCTGAACCCACTCGAGGAGGATGGGGGttatcttgactgacactacg
17.16	67	attctgtttaactggttcgcCCCGACCGTGCTGCCCACACCCACCTTCAGGCCTTCCACCttatcttgactgacactacg
17.16	68	attctgtttaactggttcgcCCATCTGTGCATCTCCACACACACCCCACCTGCCCTGCCTttatcttgactgacactacg
17.16	69	attctgtttaactggttcgcGGGCAGAAGTTAGGGGCCCATCCTGTTCCCAGACCCAGGGttatcttgactgacactacg
17.16	70	attctgtttaactggttcgcGCGCTGGCCTGGGAACAGCCTCGGCCCCTCCCCAGAGAGTttatcttgactgacactacg
17.16	71	attctgtttaactggttcgcGTAGGGGAGGGCAGGGGAGGGCAAGGGAGAGCCGGTACGGttatcttgactgacactacg
17.16	72	attctgtttaactggttcgcGCGATGAGGCAGCACCCAAAACTCCTAAGCAGCACAAGCTttatcttgactgacactacg
17.16	73	attctgtttaactggttcgcCCCAGAAAATTCCCTCCACCTCTGAGCCTCAGCGTCCCCAttatcttgactgacactacg
17.16	74	attctgtttaactggttcgcGCCTCTGAGGGCTGCCCCATCCGCCAGAGCCAGACCCCTCttatcttgactgacactacg
17.16	75	attctgtttaactggttcgcGGGTGTGCAGGTCAGCCCCAGGGTGCAACCAGCCTCAGGGttatcttgactgacactacg
17.16	76	attctgtttaactggttcgcACCAGAGGCAGAGGGGAGGGCGCACGCAGAAGCCAGGGGCttatcttgactgacactacg
17.16	77	attctgtttaactggttcgcGAGGGGCATTACAGGGTTAGCTGGATAAATGGCCAGCAGGttatcttgactgacactacg
17.16	78	attctgtttaactggttcgcGGCCTCCACCATCTGCTGGCAGCTCAACCCGCACGGGGGGttatcttgactgacactacg
17.16	79	attctgtttaactggttcgcAACTGTGGAACCATGAGGTGGAGCCCCAGGACTCAGGGCCttatcttgactgacactacg
17.16	80	attctgtttaactggttcgcGGCCATGAGGGGACTAAGTGAGACAATTCCAGCGCCTGGCttatcttgactgacactacg
17.16	81	attctgtttaactggttcgcCGGGCGGTGAAGGCCTGGGGGCACGGGGCTGGTGTCAAACttatcttgactgacactacg
17.16	82	attctgtttaactggttcgcCAAATGAGTGGCCCTGGGAGGATGCACTCAGCCTCAGGCCttatcttgactgacactacg
17.16	83	attctgtttaactggttcgcTGCCCTCAGTGGCACCCTTGGCCCCAAACTTAGACAGGCCttatcttgactgacactacg
17.16	84	attctgtttaactggttcgcGCCTGGGTCCTATGGGTGGGGCATAAGAGGCCAGCACTAGttatcttgactgacactacg
17.16	85	attctgtttaactggttcgcGGAGGTAGCCTTCACTGGAGACTTCAGGTAGACCACAGCCttatcttgactgacactacg
17.16	86	attctgtttaactggttcgcGACTGAAATGTCATTGACACGTGACGAGATCCCCACGAGAttatcttgactgacactacg
17.16	87	attctgtttaactggttcgcGGCAGCCCCTTGATGATCTTATGGGATCACTCTCATACACttatcttgactgacactacg
17.16	88	attctgtttaactggttcgcCCTGTACAGCAAGTACTGTACTGAACACTGTAGGCAGCTGttatcttgactgacactacg
17.16	89	attctgtttaactggttcgcGCCTACTGCACACCCAGGTTGTGTGATGGAGCCTGTTGCTttatcttgactgacactacg
17.16	90	attctgtttaactggttcgcGCCCCTGAGTACCATACAGTCATGCCTCGATTAACGATGGttatcttgactgacactacg
17.16	91	attctgtttaactggttcgcCCAGGACAGCAACAGTAATCTATAATGAGAGCTTAGGTTTttatcttgactgacactacg
17.16	92	attctgtttaactggttcgcGTGCATCACCCAGCACAGGGCAGGCACAGAGCAGGGGCCCttatcttgactgacactacg
17.16	93	attctgtttaactggttcgcCCACCTCCAACGCCTTACGCCAGGCCGGTCCCCTCCCAGGttatcttgactgacactacg
17.16	94	attctgtttaactggttcgcCCAGCAGGGCCTGGAAAGAATTTCTGGAACTAAGATGAACttatcttgactgacactacg
17.16	95	attctgtttaactggttcgcTGTGGTCATGGTCTGTGTCCAGGCCTGCCACCCTCAGGGGttatcttgactgacactacg
17.16	96	attctgtttaactggttcgcGCCACCTTGCCCAGGCATCATCAACACTTCTGTGCTAGGCttatcttgactgacactacg
17.17	1	tgatatgccgattccaagcgGGCCACAATGCACTCTGAAACATCTCTTCAAAGATTCTACcgtactatttctcacctgat
17.17	2	tgatatgccgattccaagcgGAGTGTTTCCATCATGCTGAATCAAGGTAGTTGTTTCTCGcgtactatttctcacctgat
17.17	3	tgatatgccgattccaagcgGGGATAGTCAGTTTTTCAATATACTCATCCATGGGCTCCGcgtactatttctcacctgat
17.17	4	tgatatgccgattccaagcgCACTGTGAGATGAATCCACACAAGCAACGCATTTTCACTAcgtactatttctcacctgat
17.17	5	tgatatgccgattccaagcgCGGTTTTTTACTTTAGGCCTCAATGTTCACCAAAATGTCTcgtactatttctcacctgat
17.17	6	tgatatgccgattccaagcgGAGATGAATACACACATCGCAAAGCATTTTTACAGATAGAcgtactatttctcacctgat
17.17	7	tgatatgccgattccaagcgCCTTAATAGGCTCTGAAATGTACCTTCGTAGATTCTACAAcgtactatttctcacctgat
17.17	8	tgatatgccgattccaagcgCAGATAGCTTGTTTTTGGTTTTTATCCCAGGATATTAGGTcgtactatttctcacctgat
17.17	9	tgatatgccgattccaagcgGGTGCCCAGGTGGGAGGACTCCAACTTGTGGGGAACAAAAcgtactatttctcacctgat
17.17	10	tgatatgccgattccaagcgACTCCATCCCCCCATTCCCTTCCTTGCACAAGCTGTCCACcgtactatttctcacctgat
17.17	11	tgatatgccgattccaagcgGGGGTGAGGATACAATCTGGTGGGGTGTGGATAGGGTCCCcgtactatttctcacctgat
17.17	12	tgatatgccgattccaagcgGTGCTTGAAGTCATGAGCCAGGCACTCCTCCATCATCCTGcgtactatttctcacctgat
17.17	13	tgatatgccgattccaagcgCCCACTTCCAGTCCCTAGCAGTCCTGTCCGCTGGGCCCCTcgtactatttctcacctgat
17.17	14	tgatatgccgattccaagcgAGCACACCACATCCAAGAACAGACACCTCCCAGGGCCTCAcgtactatttctcacctgat
17.17	15	tgatatgccgattccaagcgCTGGCTGAGGTCCGCAGTGGTCTAAATCACCTCCCCCGGCcgtactatttctcacctgat
17.17	16	tgatatgccgattccaagcgCCTGTGTGGCTCTGCTTGGGTTACTGGGCTGCGTGTCCTTcgtactatttctcacctgat
17.17	17	tgatatgccgattccaagcgGTGTGTGTGTGTCTGTGGGTGTGTAAGTGGCGCCTGCTGTcgtactatttctcacctgat
17.17	18	tgatatgccgattccaagcgGCCTCAGAAGCTGCCAGGCTGTGAGTTTCTGTGGGAGTGTcgtactatttctcacctgat
17.17	19	tgatatgccgattccaagcgGCTTGGCTGTGTTCCCTGGGAATGCTCTCTTGCTGGATGGcgtactatttctcacctgat
17.17	20	tgatatgccgattccaagcgCAGGATGCGTCAGGCTTGCCTTGGTGGTGTGCAGTGAGTCcgtactatttctcacctgat
17.17	21	tgatatgccgattccaagcgGCGGTGAGTCAGCCTGAGGAAATCTCAAGTGGAGCCCCAGcgtactatttctcacctgat
17.17	22	tgatatgccgattccaagcgCGGCACTGGACTCTGCCATCTTCTCTGGGGGATCCATGGGcgtactatttctcacctgat
17.17	23	tgatatgccgattccaagcgCACGCACCAGTCTCAGGGCACCCGGTGTGAGCGGTGAGACcgtactatttctcacctgat
17.17	24	tgatatgccgattccaagcgGTAGACTGACTGCCTTGACATACCAGCTTCCGAGGCTGCCcgtactatttctcacctgat
17.17	25	tgatatgccgattccaagcgGTCCCAGCAGACTTTTTCCCAAGACCAGGCTGGCTCTGCCcgtactatttctcacctgat
17.17	26	tgatatgccgattccaagcgCTCCTCCCCCTCCAGCGCAACGCAACCACTGAGATGATCCcgtactatttctcacctgat
17.17	27	tgatatgccgattccaagcgCCCCCATGTGACCCAATTCCTGCATACAGCCTCTTTCGGGcgtactatttctcacctgat
17.17	28	tgatatgccgattccaagcgGCCCAGGATGAAGGAAGGCAGGGAGCTCAGTGGCCCAGCCcgtactatttctcacctgat
17.17	29	tgatatgccgattccaagcgGTCATGGATCCTCCCTTTCCCAGAGAGCCGTGCTGAGAAGcgtactatttctcacctgat
17.17	30	tgatatgccgattccaagcgAGAGGCCAGTTCCTAGTCTGAGACCTCTGCTCCACCTTGGcgtactatttctcacctgat
17.17	31	tgatatgccgattccaagcgCTGCTTTCATGGAGGAGTCCACAGTGCCCCTCGACAGCACcgtactatttctcacctgat
17.17	32	tgatatgccgattccaagcgGGACTCCAGCACAGACCCTCTTGTTCTCCCAATCGAGCCTcgtactatttctcacctgat
17.17	33	tgatatgccgattccaagcgCTCCAGGTTGTAGGTAGTGGTCTTGTTGTGGGGGCTGGGGcgtactatttctcacctgat
17.17	34	tgatatgccgattccaagcgGGTGGGACTGCCTCTTGCCATGGATCTTTTGGCTGCCAGGcgtactatttctcacctgat
17.17	35	tgatatgccgattccaagcgGGCTCTGTTTCATTTCATCTGCATGTCCTTTCTCATTGTGcgtactatttctcacctgat
17.17	36	tgatatgccgattccaagcgCCAGTTTTATCAGAGGGCTGCATGTTTTATGTAGCTTGAGcgtactatttctcacctgat
17.17	37	tgatatgccgattccaagcgCTGGGCAGCTGTGATACTTTTGGAAGCATAAATTCCTGCAcgtactatttctcacctgat
17.17	38	tgatatgccgattccaagcgCCCAGTTCAGGGATGACGACTCTCATGGGGATCAATTGCAcgtactatttctcacctgat
17.17	39	tgatatgccgattccaagcgCGTGGGCCAAAGGTTTCCTGGGTTAGGCTCTAAGTCTTCCcgtactatttctcacctgat
17.17	40	tgatatgccgattccaagcgGATGGATTGATGCTGGGTAGGAGGTGGCCTCCGCACTGGCcgtactatttctcacctgat
17.17	41	tgatatgccgattccaagcgGTGCAAAGTGGGGCCACTCTAGCCAGCTCCTGATTTGGGCcgtactatttctcacctgat
17.17	42	tgatatgccgattccaagcgACACATTCCCTTCATTGCACAAGCAGTCCACACCATGGCCcgtactatttctcacctgat
17.17	43	tgatatgccgattccaagcgCTGGCAACTTGTGGTTTTGGTCCCGCACCTTCACCTGCAAcgtactatttctcacctgat
17.17	44	tgatatgccgattccaagcgCAGGTGCTCCACTTCGTAAGGTGGGCACCCTTCCATTGTCcgtactatttctcacctgat
17.17	45	tgatatgccgattccaagcgCAGCCAACCAAGGGCAAGACCCAAGCAGTCCTGTCAGCAGcgtactatttctcacctgat
17.17	46	tgatatgccgattccaagcgGGAGCACATCACACCGAAGAACAAACAAATCCCAGCGCCTcgtactatttctcacctgat
17.17	47	tgatatgccgattccaagcgGGGGGGCTGGCTGAGACCTGTCGGGGTCCAAATCACCTCCcgtactatttctcacctgat
17.17	48	tgatatgccgattccaagcgGTCGCCCCAACTTCTGGTGTGCCTTTCTGTGTGGCTCTGCcgtactatttctcacctgat
17.17	49	tgatatgccgattccaagcgGGACTGTCCTGAAAGGCCTGTGGCTAACGCACTGCAGCACcgtactatttctcacctgat
17.17	50	tgatatgccgattccaagcgCCAGAAGGGGCTTCGGGCAGAACCGTGCAGCCTCAGAAGCcgtactatttctcacctgat
17.17	51	tgatatgccgattccaagcgTTGAAACTTGCCTCCCCACTGTGATTTCTAGGTACAGCCCcgtactatttctcacctgat
17.17	52	tgatatgccgattccaagcgATCCAAAGGGCTCTGCAGGAGGGTCAGGCCTACCTTACGGcgtactatttctcacctgat
17.17	53	tgatatgccgattccaagcgGTCCCACAATCCTACGAGAGGGCAGGGGTCAGCCAGCCTGcgtactatttctcacctgat
17.17	54	tgatatgccgattccaagcgCCTGCGTCAGCGTTGGACTGTAGCTTGCCTTCTCTGGGGGcgtactatttctcacctgat
17.17	55	tgatatgccgattccaagcgCAGCGGTGACCAGCGGCTGACGGCACAGTGAATGCCACCGcgtactatttctcacctgat
17.17	56	tgatatgccgattccaagcgCCAGCAGGACCTGACCATGGAGACGGCCCAAGGAGGCACTcgtactatttctcacctgat
17.17	57	tgatatgccgattccaagcgGAGTCAGAAGAGCAGTTTCCAGTGCCCACCTGACAGTCTCcgtactatttctcacctgat
17.17	58	tgatatgccgattccaagcgCACCCAGAGACCCTTCAGCAACTCACCAGACTGTATACCCcgtactatttctcacctgat
17.17	59	tgatatgccgattccaagcgGGCCCAGTGTGAAGGGAGTCAGTAAGCTCAAGGGCCTGGCcgtactatttctcacctgat
17.17	60	tgatatgccgattccaagcgGGTTCCTGCCTTTCCCAGAGAGTCATGCTGAGAAGCAGGAcgtactatttctcacctgat
17.17	61	tgatatgccgattccaagcgGACACTCTCTCAGCCTCATTTGCACCCGTGAGAGGCCAGTcgtactatttctcacctgat
17.17	62	tgatatgccgattccaagcgGGGGTTCCACAGAGCCCCTCAACAGCACTCCTGGACACCCcgtactatttctcacctgat
17.17	63	tgatatgccgattccaagcgGTGAACTCAGCACAACTCCGCTTGTTCTCCCAGGCGAGACcgtactatttctcacctgat
17.17	64	tgatatgccgattccaagcgCTCCAGGTTGTGGGTAGTGGTCTCGTTGTGGGGACTGGGGcgtactatttctcacctgat
17.17	65	tgatatgccgattccaagcgGGGACTGCCTCTCGCCACAGATCTTTTGGCTGCCAGGTATcgtactatttctcacctgat
17.17	66	tgatatgccgattccaagcgGCACGTCCTTTCTTATTGTGGAAAGGGTCTTTCATTGGGCcgtactatttctcacctgat
17.17	67	tgatatgccgattccaagcgATGATTCCTGTAGGATGACAAGCAGGCAGCCGTGTCTGGCcgtactatttctcacctgat
17.17	68	tgatatgccgattccaagcgGACTGGGCAGCTGTGATATTTTTGGAAGCGTAGATTTCCAcgtactatttctcacctgat
17.17	69	tgatatgccgattccaagcgCCCAGTTCGTGGAGGATGACCCTCATGGGAATCCATTGCAcgtactatttctcacctgat
17.17	70	tgatatgccgattccaagcgCCAACTTCCTCATGGGCCTGGGGTTTCCTCAGTTAGGCTCcgtactatttctcacctgat
17.17	71	tgatatgccgattccaagcgTGAATGTGGGACGGATTGATGCTGGGTGGGTTGTGGCCTCcgtactatttctcacctgat
17.17	72	tgatatgccgattccaagcgCTCCAAGGTGTAGGGAAGAGTTGGAGCGCAAACTGGGGCCcgtactatttctcacctgat
17.17	73	tgatatgccgattccaagcgGGTCCCGCACCTTCACCTGCAAAAAACGTGCCGACAGATGcgtactatttctcacctgat
17.17	74	tgatatgccgattccaagcgGAGCAGCAATCAGGTAGATAGGGGTGAGGATACAATCTGGcgtactatttctcacctgat
17.17	75	tgatatgccgattccaagcgCAGGGCCAGACTCTAGCAGTCCTGTCCGCTGGGCCCCTTGcgtactatttctcacctgat
17.17	76	tgatatgccgattccaagcgGAGCACACCACACCCAACAACAGACACCTCCCAGAGCCTCcgtactatttctcacctgat
17.17	77	tgatatgccgattccaagcgATCCGCGGTGAATTTGGGGGCTTGCTGAGACCCGACAGGGcgtactatttctcacctgat
17.17	78	tgatatgccgattccaagcgCTGCCTTCTAGTGCACCTGTCCATGTAGCTCTGCTGTGGCcgtactatttctcacctgat
17.17	79	tgatatgccgattccaagcgGCGTCTACTGAAAGGAAAGGGGCTCACGCACTGGAACACCcgtactatttctcacctgat
17.17	80	tgatatgccgattccaagcgCGTGTGTCTGTTGCTGTGCGTGTGTGTGTGTCTGTGTGTGcgtactatttctcacctgat
17.17	81	tgatatgccgattccaagcgGCCCGCCTGTGTTCCTTGGGGCTGCTCTCTCCCAGGAGGGcgtactatttctcacctgat
17.17	82	tgatatgccgattccaagcgCTGCAGGATGTTTCAGGCATGTCTAGAGAGGGTGGGGGTGcgtactatttctcacctgat
17.17	83	tgatatgccgattccaagcgGCGCCAGGATCCTAGGAGATGGTACCGGCGAGCCAGCCTGcgtactatttctcacctgat
17.17	84	tgatatgccgattccaagcgGGCATGGAGGGGAAGGAGGACTCTGTGGACGTCGTCAGCGcgtactatttctcacctgat
17.17	85	tgatatgccgattccaagcgACATGCGTCAGGCTCAGGGCACCAGGCGCGAGCCGTGAGCcgtactatttctcacctgat
17.17	86	tgatatgccgattccaagcgCGCAGTGATTGTCGCAGGCAGCCTTTTCCCGAGACAGGCCcgtactatttctcacctgat
17.17	87	tgatatgccgattccaagcgCTCCAGTAGGACCTGACCATGGAGACGGCGGAGGAGGCCCcgtactatttctcacctgat
17.17	88	tgatatgccgattccaagcgGGGACCCGATTGCTGCACAGAGCTTCTTTCGGGGATGGAGcgtactatttctcacctgat
17.17	89	tgatatgccgattccaagcgACCGACTCTGGGGTTTCAGATATGACTCCAGCACCTGGAGcgtactatttctcacctgat
17.17	90	tgatatgccgattccaagcgGGAGCCCCTGCAAGGCCCAGGACAAAGTTAGACAGTGAGCcgtactatttctcacctgat
17.17	91	tgatatgccgattccaagcgCTTGCCTTTTTGGTGGTTCCTGCCTTTCCCAGAGAGCCGTcgtactatttctcacctgat
17.17	92	tgatatgccgattccaagcgGCCTCTGAGACACTCTGTCAACCTCATCTGCCCTCGTGGGcgtactatttctcacctgat
17.17	93	tgatatgccgattccaagcgGGGGGTCCACAGTGCCTTTCAACAGTACTCCTGGACACCCcgtactatttctcacctgat
17.17	94	tgatatgccgattccaagcgGGACTCCAACACAGGCACTCCCATTCTCCCAGGCGAGCCTcgtactatttctcacctgat
17.17	95	tgatatgccgattccaagcgCTCCATGTTGTGGGTAGTGGTCTTGTTTTGGGGGGCTGGGcgtactatttctcacctgat
17.17	96	tgatatgccgattccaagcgGGGACTGCCTCTTGCCACAGATCCTTTCGCTGCCAGAGATcgtactatttctcacctgat
17.18	1	gtcacacttaataagcagcgTGAGCCACCGCACCCAGCCAAAAGGAGCTTTTTTGAGTGGcgcattagtttatacaaagc
17.18	2	gtcacacttaataagcagcgGCTTTTTTCCCTGGGGAGAATGTTGGAAAGAAATAGGGGCcgcattagtttatacaaagc
17.18	3	gtcacacttaataagcagcgGGCCATGGACTTTGATATCAGGCAGCTCTGAGTTCAAATCcgcattagtttatacaaagc
17.18	4	gtcacacttaataagcagcgGTTACTTGATACTCTTCCCTAAGCCTCAGTTTCCTCAATGcgcattagtttatacaaagc
17.18	5	gtcacacttaataagcagcgATGTACGTTGAACATTTGGCATACCACCTAGCATGTATTGcgcattagtttatacaaagc
17.18	6	gtcacacttaataagcagcgCTCATTTCCCCTCCTCCCTCATATAACGATGTTGATGATGcgcattagtttatacaaagc
17.18	7	gtcacacttaataagcagcgGATAGCAGCTACCACCTAAATCGTTTTCTGTGTGCCAGGCcgcattagtttatacaaagc
17.18	8	gtcacacttaataagcagcgTCCTAGCAGTAACTCTGTGTAGTAGGTGTTCCTGTACCTGcgcattagtttatacaaagc
17.18	9	gtcacacttaataagcagcgCCAAAGCCTACAACAAACACACCGCCTCCCACTGCTGAACcgcattagtttatacaaagc
17.18	10	gtcacacttaataagcagcgTTCCAGGCCTTCTCCCTCCTGAAGTAGAATTGTTTTGTTCcgcattagtttatacaaagc
17.18	11	gtcacacttaataagcagcgCAAGAACGAGGGCTGTGATCTAGTGCCACGTCCGCTGCACcgcattagtttatacaaagc
17.18	12	gtcacacttaataagcagcgTTACCTCTCTAAACCTCTTTGCTCTGTATAATGGGAACCCcgcattagtttatacaaagc
17.18	13	gtcacacttaataagcagcgTAGGAGTAGGTGAGGCAAAATAAATTTAAAGCTGGATGCCcgcattagtttatacaaagc
17.18	14	gtcacacttaataagcagcgGCAGTAAATTTCAGCTGTTTTCAGTCAGGCTTCTTTGTTCcgcattagtttatacaaagc
17.18	15	gtcacacttaataagcagcgCATGTCAATGTCAGTCTTTTTCCAACCTCTTGGCTGTTGCcgcattagtttatacaaagc
17.18	16	gtcacacttaataagcagcgGAGTTAACATGTTCTCTACACCCACTTAGTACCCAGTCAGcgcattagtttatacaaagc
17.18	17	gtcacacttaataagcagcgGCTGTTGGCACCAGTCCTGAAGGCTCTGAGACTCCCTGAGcgcattagtttatacaaagc
17.18	18	gtcacacttaataagcagcgGGTCAGAATTTGATGTCAGCATTTGTTTCTGTGGTGACTGcgcattagtttatacaaagc
17.18	19	gtcacacttaataagcagcgCCTTTGACAGTTGGGGTAGTCAGTATTTCTGGTGTGAGGCcgcattagtttatacaaagc
17.18	20	gtcacacttaataagcagcgCAGGAGAGGCTTATCATTGAGGTGTAGATGGCTGCCAGGCcgcattagtttatacaaagc
17.18	21	gtcacacttaataagcagcgTTACCTGGTCTTCTTGCCCATAATCTTTTTTGCGTCAGAGcgcattagtttatacaaagc
17.18	22	gtcacacttaataagcagcgGGCCTATTTTTAATTCTAAGCAACCCTCTCTGTTCTCTCCcgcattagtttatacaaagc
17.18	23	gtcacacttaataagcagcgATGTTCCCACCTAATGTCCTTGATCTTCAGAAGATGTCTCcgcattagtttatacaaagc
17.18	24	gtcacacttaataagcagcgGGGCACTGTCCACTAACAATTCAGCTGCTGACACTGGTTGcgcattagtttatacaaagc
17.18	25	gtcacacttaataagcagcgTAAGGTTGAATTTAAAACCCATTAATGGTGAGAAGCTTCCcgcattagtttatacaaagc
17.18	26	gtcacacttaataagcagcgGCAGATTGTAACCAAATGCAAATAAATACCTCAGTGTGGCcgcattagtttatacaaagc
17.18	27	gtcacacttaataagcagcgCTCCCATCAAAGGCCTGTCCTGTATTTCCAGCAATCTCTCcgcattagtttatacaaagc
17.18	28	gtcacacttaataagcagcgGATTCATAAGTGCAGGGAAAATGTTTCTTGTATCGTCAAGcgcattagtttatacaaagc
17.18	29	gtcacacttaataagcagcgGGAAGTGAATACTCAGGAGGTTAGAAAGAGACACTGAGACcgcattagtttatacaaagc
17.18	30	gtcacacttaataagcagcgCTTCACTAGCAGTTTAGACTTGTTACGTGGAAATAGCCACcgcattagtttatacaaagc
17.18	31	gtcacacttaataagcagcgAATGAGGTGACCTATGTTAAAAGTGGCACATGGTAAGCTCcgcattagtttatacaaagc
17.18	32	gtcacacttaataagcagcgCAGCAAACAGATAAATCCTCTGCAAATGTGGGATTATTTCcgcattagtttatacaaagc
17.18	33	gtcacacttaataagcagcgTCTGCCAGTAACAGAACTAAGACTAAAATTCAGGTGCTGGcgcattagtttatacaaagc
17.18	34	gtcacacttaataagcagcgGTACTTGGGTGGATTGAGCAGTTACTTCAGGTGTCTTTGGcgcattagtttatacaaagc
17.18	35	gtcacacttaataagcagcgGCATAACCTGCTACTTGTGTTGTGGGGATTCATGAAATAGcgcattagtttatacaaagc
17.18	36	gtcacacttaataagcagcgGTACTTAAAGAAGTGTCTGGCACATAGTGAGCACTCAATAcgcattagtttatacaaagc
17.18	37	gtcacacttaataagcagcgCTGTCGCCAACGCTGGAGTGCAGTGGCAATCAGAGCTCACcgcattagtttatacaaagc
17.18	38	gtcacacttaataagcagcgCCTTTCACTTTAGGCACAAGTAGCTGGGAATACAGGTGCGcgcattagtttatacaaagc
17.18	39	gtcacacttaataagcagcgCGGCCTCCCAAAGTGCCGGGTTTATAGGTGTGAGCCACTGcgcattagtttatacaaagc
17.18	40	gtcacacttaataagcagcgAGGATGAACCATTTTAGGAAACCAAATATGAGTGTATGTGcgcattagtttatacaaagc
17.18	41	gtcacacttaataagcagcgGTAGGTGCTGAAGAAAGCTTTTTTGTTGATGGTTTCTCACcgcattagtttatacaaagc
17.18	42	gtcacacttaataagcagcgGTTGCTCTTATTCCTGGTGGCTCTATGATGGCAAGTCTGGcgcattagtttatacaaagc
17.18	43	gtcacacttaataagcagcgCAGAACCTAAGGAGCTTTATGAGATGAATAGCCATAACAGcgcattagtttatacaaagc
17.18	44	gtcacacttaataagcagcgCCCTTGTTAGGCTGTTGAGTTTCTCAGTGAAAGCAGTGGGcgcattagtttatacaaagc
17.18	45	gtcacacttaataagcagcgCACCACTGCATTTCTAGTACCTAGATTGGCATCTTGTACAcgcattagtttatacaaagc
17.18	46	gtcacacttaataagcagcgGAAGACAGTGACTTCTCATTTGGAAAAAACATGGCAAGGGcgcattagtttatacaaagc
17.18	47	gtcacacttaataagcagcgTGCTTGAAGCCTGGTTTTTGCAGCATTCGAGTAATGGCAGcgcattagtttatacaaagc
17.18	48	gtcacacttaataagcagcgATTGAGGTAATAGAACTTCATGGAAAGGGTCAGACTTCAGcgcattagtttatacaaagc
17.18	49	gtcacacttaataagcagcgCTCTGTGTGGAGCAGCGTAACCTCTCCCAGCCTCAGTGTGcgcattagtttatacaaagc
17.18	50	gtcacacttaataagcagcgTACAGCAGCTATAAAGTAGGTGTTATGAGGATTAAATGAGcgcattagtttatacaaagc
17.18	51	gtcacacttaataagcagcgAACATTAATATCCTTTCTCCTTTTCTTCTCCTCATAGCCCcgcattagtttatacaaagc
17.18	52	gtcacacttaataagcagcgGGCAAGTTTCCACGGGAAACAGCTTGGTGGGAGTGGAGAGcgcattagtttatacaaagc
17.18	53	gtcacacttaataagcagcgGGAGTCAGGAAACCTGAGCTAGTCTTGGCTTTTTACTGACcgcattagtttatacaaagc
17.18	54	gtcacacttaataagcagcgCTTCTCTAGCCCAAGTTTGTGTTTAAGTGATGTTCTCCAGcgcattagtttatacaaagc
17.18	55	gtcacacttaataagcagcgGGGCACCTGAGACATCAGAGCTACCTCCTTCCCCCGCCCCcgcattagtttatacaaagc
17.18	56	gtcacacttaataagcagcgGTAGGGCTGTTCAAATCACTTTGAGGTTGGCATACCATGCcgcattagtttatacaaagc
17.18	57	gtcacacttaataagcagcgTTAATGGCACGTTTAAATAGGAGAGATGGTTAATCTGCTCcgcattagtttatacaaagc
17.18	58	gtcacacttaataagcagcgACCCAGTGGGTACACCAGCTGTTGGAGTGGCTGTCCCATTcgcattagtttatacaaagc
17.18	59	gtcacacttaataagcagcgGGAGAGGGAAGGAGCACCCTGTTTTCACTCTTGTTTGGAGcgcattagtttatacaaagc
17.18	60	gtcacacttaataagcagcgGCTGTTCAAGTTAATGGCACCTCTGAGTCCCTGTCAAGAGcgcattagtttatacaaagc
17.18	61	gtcacacttaataagcagcgGCTGCTTTAGTTGGCATGGCAACTAGTTGAGACATCTGGGcgcattagtttatacaaagc
17.18	62	gtcacacttaataagcagcgCTGGGGATTGAGACTTCAGAGGATTTCTGCTAGAGCAAAGcgcattagtttatacaaagc
17.18	63	gtcacacttaataagcagcgTCATAAGGTGGTGTGTATTGCTTCTGAATTTTTGAAGCTGcgcattagtttatacaaagc
17.18	64	gtcacacttaataagcagcgCCAAAGAAAATTTTAAAATGTTGGCCTGGTTGTCTCATTGcgcattagtttatacaaagc
17.18	65	gtcacacttaataagcagcgACTGCATTATTCATGGAGTGAAAAATGTTTTTCCCCTAAGcgcattagtttatacaaagc
17.18	66	gtcacacttaataagcagcgAACTAAAGGTTGACAAAACGTATTCTCTGCAAAGTGGCTGcgcattagtttatacaaagc
17.18	67	gtcacacttaataagcagcgGGTAGAGGTAGATAGGAGCTCTGTGTGTTTTGCCCTGAACcgcattagtttatacaaagc
17.18	68	gtcacacttaataagcagcgCCTGTCCCTATTTTTTAACCCAACCTGTCATCTTCTCAAGcgcattagtttatacaaagc
17.18	69	gtcacacttaataagcagcgAGTGATGTAGTCATTTGTGCTTAGGAGAGGGAATGCCTGCcgcattagtttatacaaagc
17.18	70	gtcacacttaataagcagcgACGTGTGTATGTGGTCTTAGTATGAAGGAATTGACTTACCcgcattagtttatacaaagc
17.18	71	gtcacacttaataagcagcgTTGTCCATTCAAATCCCACAGGTATAGGGTGAGCAACACCcgcattagtttatacaaagc
17.18	72	gtcacacttaataagcagcgAATATCTGCTTAGAACAGTACTCCCTCCAGTCACTTTTCCcgcattagtttatacaaagc
17.18	73	gtcacacttaataagcagcgAGCAAGATTTTCCAAGTGCCAGCACTATGATTTCAACCTGcgcattagtttatacaaagc
17.18	74	gtcacacttaataagcagcgGATGTTTTCTCTCCGCTGCTTACGAGCTACCAACTGTCACcgcattagtttatacaaagc
17.18	75	gtcacacttaataagcagcgAAGGATTCTGGCATCACAACTTGGCTGCCAATTTTGTAGAcgcattagtttatacaaagc
17.18	76	gtcacacttaataagcagcgCCTGTTCTTCGCATCCATGCAAGAACTCTTCAATCCTGGCcgcattagtttatacaaagc
17.18	77	gtcacacttaataagcagcgAGTCAGTAAACTCAGCAGATCTGGCTGACATCCCATACACcgcattagtttatacaaagc
17.18	78	gtcacacttaataagcagcgGTAGAGACAGGGTGTCATTAAGATGCCCAGGCAGGTCTTGcgcattagtttatacaaagc
17.18	79	gtcacacttaataagcagcgGCATGAGCCACCATGCCTGGCCATTGGTACGTCAGGATTTcgcattagtttatacaaagc
17.18	80	gtcacacttaataagcagcgCCTGTATAAAAGCTCAAGTTTCGGCCAGGCACAGTGGCTCcgcattagtttatacaaagc
17.18	81	gtcacacttaataagcagcgTTGCACTCCAGGCTGTGCAACAAGAGCGAAATTCCCCCTCcgcattagtttatacaaagc
17.18	82	gtcacacttaataagcagcgAAAGCTCAAGTTGACAACTGTCTTAGTCCATTCATTCTGCcgcattagtttatacaaagc
17.18	83	gtcacacttaataagcagcgGGGAAGTCCAAAATCAAGACTTGGTGTCTGCCGAGGGCCCcgcattagtttatacaaagc
17.18	84	gtcacacttaataagcagcgCTCCATTAGGTCTCTTTTATAGAGAGGCTCTGACCTCATGcgcattagtttatacaaagc
17.18	85	gtcacacttaataagcagcgGGGGGTTAGCATTTCAACCTATGAACTTTGGGGAAGACACcgcattagtttatacaaagc
17.18	86	gtcacacttaataagcagcgAACATAACAAAACGCTTAATGCAGGGATGGCAATTGTGAAcgcattagtttatacaaagc
17.18	87	gtcacacttaataagcagcgTGGTCCTTTGTTTCCTCTCCCTTGACAATTCTGGAACCAGcgcattagtttatacaaagc
17.18	88	gtcacacttaataagcagcgATATTGGGACTTCTGATTAAGACTTAAAGGTGCAAGTAGCcgcattagtttatacaaagc
17.18	89	gtcacacttaataagcagcgGTCACCATCCTGTGATTTCCTAGTGGAAAAGAAATTTTTGcgcattagtttatacaaagc
17.18	90	gtcacacttaataagcagcgGCAAAGGACAGGAACAATTTGCTGTCAGTCTTGGTTTTCCcgcattagtttatacaaagc
17.18	91	gtcacacttaataagcagcgGTCACACATATGTGTGGCCAATAAACATGTAAAGAGTTTTcgcattagtttatacaaagc
17.18	92	gtcacacttaataagcagcgACCATTCCTTCCTGTAGTCCCCTTAAATTTCACTAAAGGGcgcattagtttatacaaagc
17.18	93	gtcacacttaataagcagcgGCTGGCAGTAATGAGAACCCAGAAACAGGTTGATTCTTGCcgcattagtttatacaaagc
17.18	94	gtcacacttaataagcagcgGGGGATACATGTGGGCCTAAACATCGGATTGGTTGCAAGCcgcattagtttatacaaagc
17.18	95	gtcacacttaataagcagcgGTACGATGCTCAGATCTTCTTCCCTCACCCTGCTGGAGACcgcattagtttatacaaagc
17.18	96	gtcacacttaataagcagcgCCCTGGACACCCACTAACATAGAATTCTGGCAGCCTGACCcgcattagtttatacaaagc
17.19	1	attctgtttaactggttcgcGAGTGGGCTTGTTCTGTGTTGCCTAATCAACTCATGTGAGgccatccttttgttgatcca
17.19	2	attctgtttaactggttcgcGGGCGAGAGAGGATTCAGAAGGAAAATGGCAGTTGTCTTCgccatccttttgttgatcca
17.19	3	attctgtttaactggttcgcCCCGGATGGGACGAGAACTGGAAATCCTGCCTCATCTGGAgccatccttttgttgatcca
17.19	4	attctgtttaactggttcgcGGGCCTGGCCTTCCCGTCTCCCTTCCCTGATCTGTGAGGGgccatccttttgttgatcca
17.19	5	attctgtttaactggttcgcCTCCCAGGCCTGGTGATTGCCACTGTGTGGTTCCTGCTCCgccatccttttgttgatcca
17.19	6	attctgtttaactggttcgcACAGGTGCATTGAGGGCCCCCAGGAGGCTACCCTTGGCCTgccatccttttgttgatcca
17.19	7	attctgtttaactggttcgcGCAGGAGTCGTTCCTTGCCCCCTTGTCCGTGGCCTCTGGCgccatccttttgttgatcca
17.19	8	attctgtttaactggttcgcGGGGCCTGGGCCTCATCTAGCCTCAGATTCTGGCCTTGGCgccatccttttgttgatcca
17.19	9	attctgtttaactggttcgcGACCGGCTGCAGAGGCTCTTCCACGAGCGCACCTTCGTGCgccatccttttgttgatcca
17.19	10	attctgtttaactggttcgcGGTGGGTCAGCCCGCGGAGCCTCCTTTGAGGAGCTGTGCCgccatccttttgttgatcca
17.19	11	attctgtttaactggttcgcGCACTCACTCTGCTCCATGATGATTGTCGACACCCCGGGCgccatccttttgttgatcca
17.19	12	attctgtttaactggttcgcCCCGGGGCCAACCAGCGAGGCTCTGACCCAGGCTGTCCCTgccatccttttgttgatcca
17.19	13	attctgtttaactggttcgcTCCTGGGCAGGGATAGAGGTCTGGCTTGGGCAGGGTGGGGgccatccttttgttgatcca
17.19	14	attctgtttaactggttcgcTGGCCGAGGCAGAGCCGGTCTCTTCCAGCAGGGGCTCCCTgccatccttttgttgatcca
17.19	15	attctgtttaactggttcgcGAGGGCATGGCGGCCGGCCTCTACAGCGAGCTCTTCACCCgccatccttttgttgatcca
17.19	16	attctgtttaactggttcgcCGCTGCTCCCCCTGCCCCACAGGCCCGAAACTGAGTGCACgccatccttttgttgatcca
17.19	17	attctgtttaactggttcgcGGGCCCTGGGCAGGTCAGGGGCTTACCCAGATGGGGAGCCgccatccttttgttgatcca
17.19	18	attctgtttaactggttcgcGCTGCCATCCCTGGGGCGGGAGGGGACTGCTGGAGTGAACgccatccttttgttgatcca
17.19	19	attctgtttaactggttcgcAGCGCTCCACCTCCTTCCGCCAGGGCCCCGAGGAGAGTGGgccatccttttgttgatcca
17.19	20	attctgtttaactggttcgcCCTACTGGGCTGCAGCCTGGAGGAGCTGTCCTCAGCCATCgccatccttttgttgatcca
17.19	21	attctgtttaactggttcgcGCCAGATCCCTTTTTCCACTCCACAGCTGGGCGCAAGCAGgccatccttttgttgatcca
17.19	22	attctgtttaactggttcgcCCACTGCTGGCTGCCCCTGTTCTGCCTGAAGCCCATCGGGgccatccttttgttgatcca
17.19	23	attctgtttaactggttcgcGCTGGTTTGTTGCCCTCCGGTGGCAGCATGTGGAGTTACCgccatccttttgttgatcca
17.19	24	attctgtttaactggttcgcCCCAGGTGGGCTGGTTCATCCTCTGACTCCGCCCTTCCCCgccatccttttgttgatcca
17.19	25	attctgtttaactggttcgcTGAGCGATCTCTCAAGATAAGTCCCCCACAGGCACACGGGgccatccttttgttgatcca
17.19	26	attctgtttaactggttcgcGCCAGGGGGCAAGAGGGAGGGTTCTAATGTACTCAGGGAAgccatccttttgttgatcca
17.19	27	attctgtttaactggttcgcGCGGGCTGTTCCCTTTCCCCTGTGGCTTTTTTGCCTCCCCgccatccttttgttgatcca
17.19	28	attctgtttaactggttcgcTCCCTAATTGCCGTGATTAGACACATGTTGGCTGAGGCACgccatccttttgttgatcca
17.19	29	attctgtttaactggttcgcGCTGCATGCTGGTCCTTTGCCTTACAGAAGCTGCTGAAGGgccatccttttgttgatcca
17.19	30	attctgtttaactggttcgcTCATCCTCACAACACCCCCGCCCCACGGTCCCTCCGAGGCgccatccttttgttgatcca
17.19	31	attctgtttaactggttcgcCCTGGAGACTGTGTGTGTGTGCGTTTGTCCCAAGTCTGACgccatccttttgttgatcca
17.19	32	attctgtttaactggttcgcGCGGGTCTCTTTCTGTGTGTGTCAGTGTGATTACACCCACgccatccttttgttgatcca
17.19	33	attctgtttaactggttcgcTGTTAGCGCCTCAGAGCTTCCAGTGTTTTCCGGCGGGGGGgccatccttttgttgatcca
17.19	34	attctgtttaactggttcgcGCGGTGACAAGCCTAGCTTTCCTCTAACCTACCCAGCCCCgccatccttttgttgatcca
17.19	35	attctgtttaactggttcgcGGACAGACAGGCGGGCAGGCGTGTGGCTGTGTGTTGAGGGgccatccttttgttgatcca
17.19	36	attctgtttaactggttcgcGGGTGCCCAGGCGTGAGGCTCCATGCGAGCGACCCCAAGAgccatccttttgttgatcca
17.19	37	attctgtttaactggttcgcGCCCCAGGCTGCTCAGCTGGAGTGAGAAAGTCCTGGCAGGgccatccttttgttgatcca
17.19	38	attctgtttaactggttcgcATGCTGGCGCTGAACAGCACCTTGGGCTTTGGCTTTGGCCgccatccttttgttgatcca
17.19	39	attctgtttaactggttcgcCGTTGGAGGATGGCGATTCGAGCACCTCTTCACCCCCTTTgccatccttttgttgatcca
17.19	40	attctgtttaactggttcgcTGCGCTCGGGGACTTGGCCTGGCTTGGAGGAGCTCTGCTCgccatccttttgttgatcca
17.19	41	attctgtttaactggttcgcGGGTGGCGGCCACTAGGGGGCAGCAGGCACCGTGGTAACGgccatccttttgttgatcca
17.19	42	attctgtttaactggttcgcCCCCAGTCCTCTTCCCTTCTCCACTGGTTGGGTAGCTCCGgccatccttttgttgatcca
17.19	43	attctgtttaactggttcgcGTGGGGTGGGGTAGGGTGGGCTTGCTACCTGGGGCCTCCCgccatccttttgttgatcca
17.19	44	attctgtttaactggttcgcGCCTGCAGGCTGTGGGGTGTCTTAGAGTCCCAGGAGTAGCgccatccttttgttgatcca
17.19	45	attctgtttaactggttcgcGCTGCAGAGAGGACTGGTCTGGGGAGAAGCCTGGAGGTTGgccatccttttgttgatcca
17.19	46	attctgtttaactggttcgcGGCCGCCGTGCCCTGTCTTGGTGCTTGCCCAGGACTTTCTgccatccttttgttgatcca
17.19	47	attctgtttaactggttcgcAGGCCCCCGAGGAGCAAGCGGGTAACTGACCTTGGCCCCGgccatccttttgttgatcca
17.19	48	attctgtttaactggttcgcGTGCTGGGGGGCACCATGAGGAAGCATGGAGGGCTGGGGGgccatccttttgttgatcca
17.19	49	attctgtttaactggttcgcGCCCGGGAAGCATCTTTGGCAGTGACGACCCGAGGCCTGGgccatccttttgttgatcca
17.19	50	attctgtttaactggttcgcGACAACCCTCTTTTGCTTGTGCCTCTTCTCAGCCCCCCACgccatccttttgttgatcca
17.19	51	attctgtttaactggttcgcGCTGGCCTGTCCCCTGGGTGACCTCACAGGGACCCTGCCCgccatccttttgttgatcca
17.19	52	attctgtttaactggttcgcCATTCTGGCTGCCATCTACCACCTGGGGGCTGCGGGAGCCgccatccttttgttgatcca
17.19	53	attctgtttaactggttcgcCTGCAGGCGGCCATGAAGGTGCTGGGCATCTCCCCCGATGgccatccttttgttgatcca
17.19	54	attctgtttaactggttcgcGGGACAGCCCTTTGAGGTCATCTATCTCCACAGCCTGAGGgccatccttttgttgatcca
17.19	55	attctgtttaactggttcgcGCCAGCCCTGGGCCTTGGGGGTAGGAGAAGCCTCCATGGGgccatccttttgttgatcca
17.19	56	attctgtttaactggttcgcGTTTGGGATTGTGCCACTGGCCAAGGTGAGGGGTCTGTGGgccatccttttgttgatcca
17.19	57	attctgtttaactggttcgcCCCTGGGCGGAAATGGCCTTGGCATGGGGACCAAGTGCCGgccatccttttgttgatcca
17.19	58	attctgtttaactggttcgcGCTGGCCCGCCAGTTGGGGATGATGGGATGATGGGCAGACgccatccttttgttgatcca
17.19	59	attctgtttaactggttcgcCCGGGGGCCAGGTTGCATCCTCTCACCAGGGCATGTCTGGgccatccttttgttgatcca
17.19	60	attctgtttaactggttcgcTGAGGGCATCGTCTCTGCCTTGGCGGGACTCACCCTTCGGgccatccttttgttgatcca
17.19	61	attctgtttaactggttcgcGGCTGAGCCAGCATCCCCAGGCCATTGTCCTCTTTAGCCCgccatccttttgttgatcca
17.19	62	attctgtttaactggttcgcCCTGCCCCACGTTGGCTGCCTCTGCCACGCTCTTCCCTTCgccatccttttgttgatcca
17.19	63	attctgtttaactggttcgcGGTTGGGGACTTGCCTACTGTCGCATGACTGGTAGGGGGCgccatccttttgttgatcca
17.19	64	attctgtttaactggttcgcCCCTGGTCCTGGGTACTGGGGCCTGGCTGTATTGGAGGGGgccatccttttgttgatcca
17.19	65	attctgtttaactggttcgcGTGCTAGGCTCTGAGCTAGGCCCCAGGGACAGTGAGATGGgccatccttttgttgatcca
17.19	66	attctgtttaactggttcgcCCTGCTGGCCTGTGGGGATGGCACCCTCAGGTGAGATGGGgccatccttttgttgatcca
17.19	67	attctgtttaactggttcgcGCACTACCCTCCTTACCCACACGTCCATGCTGTGTCACAGgccatccttttgttgatcca
17.19	68	attctgtttaactggttcgcCAGCTGCTTGTTCCCCAGGGCCTAGAGGACCATGTGTTTGgccatccttttgttgatcca
17.19	69	attctgtttaactggttcgcCTTAAAAAACAAGATGCAGGTTGGGTGCGGTGGCTCACGCgccatccttttgttgatcca
17.19	70	attctgtttaactggttcgcTAATTGAGCCAGATGTGGTAGTGCACGCCTGTGGTCCCAGgccatccttttgttgatcca
17.19	71	attctgtttaactggttcgcGAAGGCAGGCACCTGGGGTCTGGGCAGAGCAGCAGGGCCCgccatccttttgttgatcca
17.19	72	attctgtttaactggttcgcGGGCTTCTCTCGGGCCGATTTCACCTAGCAGAGGACTGGCgccatccttttgttgatcca
17.19	73	attctgtttaactggttcgcGGGCCAGTCCAGCTTTCTGCCCAGTTCCCTTCACTCTCCCgccatccttttgttgatcca
17.19	74	attctgtttaactggttcgcGCCTGCACTATCCAGAGGCATCACCATTCTGCCCTCAGGGgccatccttttgttgatcca
17.19	75	attctgtttaactggttcgcGGCTCTCTCCCATGCCTCATTTTCCTGGGATTCTACCCTAgccatccttttgttgatcca
17.19	76	attctgtttaactggttcgcGAGTGCTGCCCAGGACTCGGGGTAGTAGGACACAGGCCACgccatccttttgttgatcca
17.19	77	attctgtttaactggttcgcGCCACCCGCTTCTCCCAGATCCTCTCCCTGGACTTTGACCgccatccttttgttgatcca
17.19	78	attctgtttaactggttcgcGGCTCTGTACACCCTCCTGGAAGCCTTTGGGAACAGCCCCgccatccttttgttgatcca
17.19	79	attctgtttaactggttcgcGGTAGCTCCTAGCTGGGGGATAAGCTGCCCCTGGCTTTCCgccatccttttgttgatcca
17.19	80	attctgtttaactggttcgcGGCCTTTCCATCCCCCCGAAACCCCTCTGTCCACGGGCAGgccatccttttgttgatcca
17.19	81	attctgtttaactggttcgcGTGGGGTGAGGGGAGGGGAGTGAGGAGAGAGCACCCTCTTgccatccttttgttgatcca
17.19	82	attctgtttaactggttcgcGGTGCAGTACCTGGCCACCATCGCGGGCATCAGCGGGAACgccatccttttgttgatcca
17.19	83	attctgtttaactggttcgcCATCCTCCTGGGCAGTAGTGGCAGTGGCAAGACCACCAGCgccatccttttgttgatcca
17.19	84	attctgtttaactggttcgcCGGCGGGAGGACATGGCACCCCACATCTATGCAGTGGCCCgccatccttttgttgatcca
17.19	85	attctgtttaactggttcgcGAGCCAACCCCTTCTCTCCCTTGCTCTCCTGCCCAAGGTGgccatccttttgttgatcca
17.19	86	attctgtttaactggttcgcCATGGCCTTGGCCTTGGAATCCCTGGGCACTACAGGAGGGgccatccttttgttgatcca
17.19	87	attctgtttaactggttcgcGGGGGACAGGACCTCCCCACAACCTTTGATGGAGTCCAGGgccatccttttgttgatcca
17.19	88	attctgtttaactggttcgcCCCCACTGGGCTCCTGTCCACTCTCACAGTTGACCTTGGGgccatccttttgttgatcca
17.19	89	attctgtttaactggttcgcGGCTACCCTGCAGACTCCTGGTCCCACCCCCTGCCCTGGCgccatccttttgttgatcca
17.19	90	attctgtttaactggttcgcTATGCTGGCCCCAGCCTGCTGGTTCTTGGCCCCCGTGGGGgccatccttttgttgatcca
17.19	91	attctgtttaactggttcgcTGAGTCCAGCGTCCTGCACACCTTGCGCCAGCGCTATGGCgccatccttttgttgatcca
17.19	92	attctgtttaactggttcgcGCTCCCTCCTGCGACCGTCTGGAGGATCTGGCCTCACTGGgccatccttttgttgatcca
17.19	93	attctgtttaactggttcgcGGGCTCTGCTGCTCTAATACCCACCCGCCTGTCCTCCCACgccatccttttgttgatcca
17.19	94	attctgtttaactggttcgcTGGGGGAGGAGGCTCAGGAGTGCACTGGGCAGGGCAGGCCgccatccttttgttgatcca
17.19	95	attctgtttaactggttcgcGGGAAGGTGCGTGTGAAGCTGGACCACGATGGGGCCATCCgccatccttttgttgatcca
17.19	96	attctgtttaactggttcgcCCAGGCCCATCCCAGCTGTCTGTCCCTCCCCTGCAGCCAGgccatccttttgttgatcca
17.20	1	cgtagtaagatatgtagtccGTGCTGGGAAAGGGACAAAGATAGGGAATGGGGAGCAGGGgattactgctaccattgatc
17.20	2	cgtagtaagatatgtagtccAAGCACCATAAAAGAACTTGCCTGGAACATCTGCTTCAGAgattactgctaccattgatc
17.20	3	cgtagtaagatatgtagtccCTTATCTTTGGTTACACTAGTTCACCCTCTTTTGTGTGGCgattactgctaccattgatc
17.20	4	cgtagtaagatatgtagtccCCTCTTCTATGTCCCTCCCACTTAGGATTTCCCAGGGAGCgattactgctaccattgatc
17.20	5	cgtagtaagatatgtagtccTGTGGGCTTGCAGTATTTGGGTAGCTGCTTTCTCCAGCACgattactgctaccattgatc
17.20	6	cgtagtaagatatgtagtccCACCCGGGCCTATAACAGAGAGATGGCTGCAGACTGTTCCgattactgctaccattgatc
17.20	7	cgtagtaagatatgtagtccGGAGCTTCAGCTTGTACTCTTAAGATGGAATCCAGCTGGCgattactgctaccattgatc
17.20	8	cgtagtaagatatgtagtccCAAAATTAGAGGCTGAAATTGCTGGCTGCCAGGGCATTCCgattactgctaccattgatc
17.20	9	cgtagtaagatatgtagtccGATGGGAGTCATGCCCTAGGCCCTTTATGCAAGAGTGCACgattactgctaccattgatc
17.20	10	cgtagtaagatatgtagtccTGCTGTTTTTACTGGAGGATGTCTTCAGATCTGGCACACCgattactgctaccattgatc
17.20	11	cgtagtaagatatgtagtccTGGTCCCATTCAAATTTGTTGCTAGAATCTAGGGCCAGCCgattactgctaccattgatc
17.20	12	cgtagtaagatatgtagtccCCCTGGTGAAACTAAGCTATATTGCCCTGTCTCAGCCCAGgattactgctaccattgatc
17.20	13	cgtagtaagatatgtagtccTCACCTGAAGTGATCTTGAGGGCATCTAGGAGAAAGTTGCgattactgctaccattgatc
17.20	14	cgtagtaagatatgtagtccCACCGTCACTCTACTAAAGTCGCACACTTCTCAAGAGCTGgattactgctaccattgatc
17.20	15	cgtagtaagatatgtagtccTATAAGCTCATTATTACCCTCTTCCCTCTCAGGGGATGCCgattactgctaccattgatc
17.20	16	cgtagtaagatatgtagtccCATTTTAAAGTGCACAATTGGCTGGGCATGGTGGCTTATGgattactgctaccattgatc
17.20	17	cgtagtaagatatgtagtccACTTTGGGAGGCTGAGGTGGGCCGATGTCTTGAGCCTAGGgattactgctaccattgatc
17.20	18	cgtagtaagatatgtagtccGAGGTGGGAGGATTTCTTGAGCCGGGGAGGTCAAGGATGCgattactgctaccattgatc
17.20	19	cgtagtaagatatgtagtccCCCTGTACCCATTAAGCAGCCATTCCCCCATTCCCCCCTGgattactgctaccattgatc
17.20	20	cgtagtaagatatgtagtccGCTGGGATTACAGGCGTGAGTCACCTCTCCTGGCCCTCTTgattactgctaccattgatc
17.20	21	cgtagtaagatatgtagtccAGGTCCCCTAGGCTATTCAAAAGGGTAGCCAGGGCCAGGCgattactgctaccattgatc
17.20	22	cgtagtaagatatgtagtccACTTTGGGAGGCCAAGACGGGCAGATCCCCTGAGGTCAGGgattactgctaccattgatc
17.20	23	cgtagtaagatatgtagtccAATACAAAAATTAGCTGGGGGTGTACTCCTGTAATCCCAGgattactgctaccattgatc
17.20	24	cgtagtaagatatgtagtccATGCCACTGCACTCCAGCCTGCACGATGGAGCGAGACTTCgattactgctaccattgatc
17.20	25	cgtagtaagatatgtagtccGCCAGGGCTGAGAACCGTTAGCGTCATGCGATCTCATTTCgattactgctaccattgatc
17.20	26	cgtagtaagatatgtagtccGCCACTGTTTATCCAGGTGGCCAAGCAGCTAAATCAAAGAgattactgctaccattgatc
17.20	27	cgtagtaagatatgtagtccGCCCCAGTCACACAGGTACCATTGGCTTTGGCAACCCAACgattactgctaccattgatc
17.20	28	cgtagtaagatatgtagtccCTGCACTTCATTCTCACTGGCCTTTGCTCTCCAAGAAGCCgattactgctaccattgatc
17.20	29	cgtagtaagatatgtagtccCCCACTGTTTCTCCCCATTCCTTAAGGGTCAGCTGATCTCgattactgctaccattgatc
17.20	30	cgtagtaagatatgtagtccCGGAAAAGCCTTTCAGACTCAGAGAACCCCTCTCTAATGGgattactgctaccattgatc
17.20	31	cgtagtaagatatgtagtccGCACTAAACAGATGGGGAGAGGAAGGAAATGTTTTAGGAAgattactgctaccattgatc
17.20	32	cgtagtaagatatgtagtccAGGATGGGGTTTGCAGTTGGAAGATAGCGTGGTCTTGGGCgattactgctaccattgatc
17.20	33	cgtagtaagatatgtagtccGACCCGGAAGAGTTATATTTCCATAAGTTGCAGCCATAGGgattactgctaccattgatc
17.20	34	cgtagtaagatatgtagtccTGGTTCACAGAATTGCTAGGTGAGTTGGCAAAATCAGGGGgattactgctaccattgatc
17.20	35	cgtagtaagatatgtagtccGGAGACCGCTCTACTGTCACCAAGTACCAGCTGCTGCAGCgattactgctaccattgatc
17.20	36	cgtagtaagatatgtagtccGCACCACTGGCGCTGGGGGCTGGGTGTTCTGTTTGCTCTGgattactgctaccattgatc
17.20	37	cgtagtaagatatgtagtccTCCCCCACCACAGCTAGAAAGAATTATCCACAGCCTCTGCgattactgctaccattgatc
17.20	38	cgtagtaagatatgtagtccCCACGACTCCTAAGGTGGGGAGGGTTCGCCGGATGAAGGGgattactgctaccattgatc
17.20	39	cgtagtaagatatgtagtccAGACAAAGGTTCCTTTTCCAATTGTGGGGGTTAGTGAGACgattactgctaccattgatc
17.20	40	cgtagtaagatatgtagtccGCATAAACGCTGAAGTGCCATGTTGGTATTGCTTAGCAACgattactgctaccattgatc
17.20	41	cgtagtaagatatgtagtccGTCTCATACGCAGTTATGTGCCCTCCAGCCCAGGACAGGGgattactgctaccattgatc
17.20	42	cgtagtaagatatgtagtccGTCCCCGTTGCCAAAGGCCCTGATTTTCATTTGGGGATCCgattactgctaccattgatc
17.20	43	cgtagtaagatatgtagtccTGGGAATCAGATTCCATTCCCAGCACCAGCAATAGGGTTTgattactgctaccattgatc
17.20	44	cgtagtaagatatgtagtccCCCTGGCCATAGCAATTGGTTCAGGAGCAGGCAGGTGACCgattactgctaccattgatc
17.20	45	cgtagtaagatatgtagtccCTGAGTTACGCTTGGCAATTTTGCAAGGACAAGAACATCCgattactgctaccattgatc
17.20	46	cgtagtaagatatgtagtccGGGAGTTTCTGGCAGCCCTCTTGGAATCACCAGGGGAGTCgattactgctaccattgatc
17.20	47	cgtagtaagatatgtagtccGGCAGGGCCACAGGACAAAAAGAAACCAGGTGTTTTGTGCgattactgctaccattgatc
17.20	48	cgtagtaagatatgtagtccTGGACACAGGAAAAAGCTATGCCCAAATCCAGACTTCTCCgattactgctaccattgatc
17.20	49	cgtagtaagatatgtagtccCTGAAAGTATCTGATACCTGCTTTGCTCCTTCCCTGCCTCgattactgctaccattgatc
17.20	50	cgtagtaagatatgtagtccTCAGTGCTGGCTAATAGAGAGTCTTTTGGAAATACAGATCgattactgctaccattgatc
17.20	51	cgtagtaagatatgtagtccTCATGTTCTCACAATTGGGAAACAGCATAATCTATGCCCTgattactgctaccattgatc
17.20	52	cgtagtaagatatgtagtccGCCCTACCTAACCTCAGCCAAATTTTAAAAGAAATTTCAGgattactgctaccattgatc
17.20	53	cgtagtaagatatgtagtccTCTTTGGCCTAGAAAGATGAAAACATCAAGGAAGTAAGAGgattactgctaccattgatc
17.20	54	cgtagtaagatatgtagtccACAAGAACACTACACCAGGCCAAGCACAGTGGCTCATGCCgattactgctaccattgatc
17.20	55	cgtagtaagatatgtagtccGGACTGTGTGAGCCCAGGAGTTTGAGAACAGTTGGGGCAAgattactgctaccattgatc
17.20	56	cgtagtaagatatgtagtccGCCTGTGGTCCCAGCTACAAGGGAGGCGAGGCAGGAGGATgattactgctaccattgatc
17.20	57	cgtagtaagatatgtagtccCCACTGCACTCCAGCCTGGCTGATAAGAGTGAGACTTTGTgattactgctaccattgatc
17.20	58	cgtagtaagatatgtagtccAAAAGTCCACCCCCTACCCTAAATAACACCTCCCCACACCgattactgctaccattgatc
17.20	59	cgtagtaagatatgtagtccAGGGGGAAGTACTATGGAGTGATATCCTACCTGGCTGTCCgattactgctaccattgatc
17.20	60	cgtagtaagatatgtagtccGACAGGGATGCTTACGTAAGTGATTTATTGAAGAGTGCCCgattactgctaccattgatc
17.20	61	cgtagtaagatatgtagtccGGGATTAAGGGAAGCAGATCAGAAGAAGATGCTGAGCAAGgattactgctaccattgatc
17.20	62	cgtagtaagatatgtagtccCTTACCTCAGCCTGATTCTGCAGAAAGCTCTGCCTGGAGCgattactgctaccattgatc
17.20	63	cgtagtaagatatgtagtccCCAGTAGGATGACCCTGGAAGAGGTGGGGTGGAGGCAGTGgattactgctaccattgatc
17.20	64	cgtagtaagatatgtagtccCTTAGGCATTTCTGGGCAAAGTAGCTCCTGTCAGCCAAGGgattactgctaccattgatc
17.20	65	cgtagtaagatatgtagtccGCTAGGAGATGGGTGCACGAGCCTGGTAGAGAGAATCCGGgattactgctaccattgatc
17.20	66	cgtagtaagatatgtagtccACAGCACTTGTAAGAACTGATATGGCCAAAGGTTCTCTTGgattactgctaccattgatc
17.20	67	cgtagtaagatatgtagtccCCATCATCCTTGTCTTCTAGGGACAGCTTCTTGTCAGTGCgattactgctaccattgatc
17.20	68	cgtagtaagatatgtagtccTAAGTTTATGTGTCTCTGGCTGGGTGGTGGCTCACACCTGgattactgctaccattgatc
17.20	69	cgtagtaagatatgtagtccGGGAGGCCAAAGCAGGCGATCACTCAAGGCCAGGAGCTCGgattactgctaccattgatc
17.20	70	cgtagtaagatatgtagtccGGCGAAACCATGTCTGTACCAGAAAAATACAAAAAGTAGCgattactgctaccattgatc
17.20	71	cgtagtaagatatgtagtccCTGGGTGACACAGCAAAACTCCATCTCGGAAAAAACAAAAgattactgctaccattgatc
17.20	72	cgtagtaagatatgtagtccTCTTCCTCCGCAGGTACTAACCACATTACTGTTCACCTGCgattactgctaccattgatc
17.20	73	cgtagtaagatatgtagtccCACATCCTTTCTGCAGTTTTAAACCAACATGTACATCTGGgattactgctaccattgatc
17.20	74	cgtagtaagatatgtagtccCCCGAGTAACTGGGATTACAAGCCCCAGCCAACATGCCCGgattactgctaccattgatc
17.20	75	cgtagtaagatatgtagtccGGCATGAGCCACTGTGCCAGGCCCTACATCTGTTTTAAGTgattactgctaccattgatc
17.20	76	cgtagtaagatatgtagtccGTGCACTGAACCCCAGCATGTGATGGCAGGAACTCTGGACgattactgctaccattgatc
17.20	77	cgtagtaagatatgtagtccTCCCAGCTGTTCCATGTCCTGCTATTTGACTTGCTTGAGCgattactgctaccattgatc
17.20	78	cgtagtaagatatgtagtccCTAGGCTGTCCTGATACTCTTCAGAGTTGTGAGCATTGTGgattactgctaccattgatc
17.20	79	cgtagtaagatatgtagtccACCGGAAGGCACACAGAAATATAAGGTGATAGTATTATGCgattactgctaccattgatc
17.20	80	cgtagtaagatatgtagtccTGCTTTCAGTTGGTTGCCTTTTGGGTTCTGAGATGACTTCgattactgctaccattgatc
17.20	81	cgtagtaagatatgtagtccGTCACTTGTCAAGGTGAGTCAACACTAGGGGGAACCAGGCgattactgctaccattgatc
17.20	82	cgtagtaagatatgtagtccGCCTCCCATGCCCTCAGGGTGGCCGCTGGATTTTCAGAGCgattactgctaccattgatc
17.20	83	cgtagtaagatatgtagtccGGGCTGTAACTACATTTTCCATGAACTCAGACAGACAGCCgattactgctaccattgatc
17.20	84	cgtagtaagatatgtagtccTGGCTGGAAACTGTTCTTACCCTCCATTTCTCTCTCCCACgattactgctaccattgatc
17.20	85	cgtagtaagatatgtagtccCCAACACCTACTCCAACATCCTTACACTCAGCTAGTGGCCgattactgctaccattgatc
17.20	86	cgtagtaagatatgtagtccGCAATCAGCAGAGAACCTTCTCCCAATACCTCACCTACCCgattactgctaccattgatc
17.20	87	cgtagtaagatatgtagtccCTGAAGTGTCTGTATTTCGACCTAAGACCCATCCCTCCACgattactgctaccattgatc
17.20	88	cgtagtaagatatgtagtccTCCCTTCCCAACTACTCATACTCAAAGCCATGGCTCCAGCgattactgctaccattgatc
17.20	89	cgtagtaagatatgtagtccCTCTCTAATGGGTCATCACATTTTCCCTCTTTACTAGATCgattactgctaccattgatc
17.20	90	cgtagtaagatatgtagtccTTTCTCCCATGTTTAAAAAACAAAGACCTGGAGCGGTGGCgattactgctaccattgatc
17.20	91	cgtagtaagatatgtagtccCCTGGGGTCTGGGTCCAGCCTATGCGGAATCCAAGGGCAGgattactgctaccattgatc
17.20	92	cgtagtaagatatgtagtccGCTCTGGCTCTGCGGCTCCTGCCACCCTCACAATGCAGTTgattactgctaccattgatc
17.20	93	cgtagtaagatatgtagtccGGGTCAGCAGCTTAACTTCTTCTCTCTCTGGGCTCCGGCGgattactgctaccattgatc
17.20	94	cgtagtaagatatgtagtccGTGGCTCCCATCTGTCTGTCTGCAGGATGGACAGCTCTGGgattactgctaccattgatc
17.20	95	cgtagtaagatatgtagtccTGCCCACCATGTTAAGCCATGTTGAGCCGAGCCGAGCCCCgattactgctaccattgatc
17.20	96	cgtagtaagatatgtagtccCTGTCATGCACAGTGTCAACAGGGCAGTTATATCTTTTACgattactgctaccattgatc
17.21	1	tgatatgccgattccaagcgGGGCAAAAGATCTGAATAGGTGTTTCTCCAAAGACAACACactggattcgtatgtactac
17.21	2	tgatatgccgattccaagcgGCTTGAATCATCCAAAAGGACAGATGACTGATAGCCAGAAactggattcgtatgtactac
17.21	3	tgatatgccgattccaagcgGGAGTTCAAGGCCTACCTGGGCAACATGGTGAGACCCTATactggattcgtatgtactac
17.21	4	tgatatgccgattccaagcgCAGGCATGGCAGTGCATGGCTGTATCCCCAACTATTTGGGactggattcgtatgtactac
17.21	5	tgatatgccgattccaagcgAGAGGCTGAGGATAGAGAATCACCTGAGCCCAGGAAGTCGactggattcgtatgtactac
17.21	6	tgatatgccgattccaagcgCCAGGAGTTTGAAACTAGCATAGGAAACATGGTGAAACCCactggattcgtatgtactac
17.21	7	tgatatgccgattccaagcgAAGGTTGGGAGTTAAAAACGGGCCGGGCACAGTGGCTCACactggattcgtatgtactac
17.21	8	tgatatgccgattccaagcgCGCTCTCACTCCTCTCTCCCCACTGTGCCACTTCCGTTCCactggattcgtatgtactac
17.21	9	tgatatgccgattccaagcgGATGCAGACCAGACCCTGGACCATGGTGTGATCCCACTGGactggattcgtatgtactac
17.21	10	tgatatgccgattccaagcgCACAAGGGGATCCACTGGCTCTGCAGGTCCATTTAGGGACactggattcgtatgtactac
17.21	11	tgatatgccgattccaagcgCCCAGAAGCCTGCTGACAGACAGGAGAGAAGGGCTGCCCAactggattcgtatgtactac
17.21	12	tgatatgccgattccaagcgGCGGTGGGGCCTGGCTCAACATTCCACACCTGTCCAGCCCactggattcgtatgtactac
17.21	13	tgatatgccgattccaagcgACCAAGAGGGAGGGTCTGAGGCCGACCCGGGCCGCGTGCAactggattcgtatgtactac
17.21	14	tgatatgccgattccaagcgGACAGAGCCTGTCCTCAGGGAGGGGCTAAGCGAGTGGTCTactggattcgtatgtactac
17.21	15	tgatatgccgattccaagcgGAGATGCACACATTTCCTGAGGCTGACAGAGGGACTGAAGactggattcgtatgtactac
17.21	16	tgatatgccgattccaagcgGCCCACAGAGAGGAAGCGGGGTGTGTGCTGAGGCTCCCAGactggattcgtatgtactac
17.21	17	tgatatgccgattccaagcgCTCCGATCTCACAACCTCACCCCAACACACACACTGCTGAactggattcgtatgtactac
17.21	18	tgatatgccgattccaagcgGCTGCTGCACAAACATCACCGAGGAAGGGCTGCTGAAGCCactggattcgtatgtactac
17.21	19	tgatatgccgattccaagcgGGATCTGGCACACACTGGCTGTGGAACCTCAGGTTGGTGCactggattcgtatgtactac
17.21	20	tgatatgccgattccaagcgCCTGGGCTTGAAGATGTGGAGACTGAGGCTCTTGGGCAGAactggattcgtatgtactac
17.21	21	tgatatgccgattccaagcgCCCCAGGTGCTCATTCATTTCACATGAGAAGCAAGCAGGCactggattcgtatgtactac
17.21	22	tgatatgccgattccaagcgCTTCCATCCTAAGGTGGGCCTGCAGACCCCAGGAGCGGGGactggattcgtatgtactac
17.21	23	tgatatgccgattccaagcgGGCCAGGAGCTCAAGACCACCCCTCAGCAGGGCCCACTGCactggattcgtatgtactac
17.21	24	tgatatgccgattccaagcgCCCCGGGGTGTCAGGGAGGGACCCAGTGCCCCATTCCTCCactggattcgtatgtactac
17.21	25	tgatatgccgattccaagcgCCCGCTCTGATCAGGAAGAAATGCTGCACTGCTACGTTCCactggattcgtatgtactac
17.21	26	tgatatgccgattccaagcgGGTCACGAGGGATCATCCCACACCTCAGCCAGCCCCGGGGactggattcgtatgtactac
17.21	27	tgatatgccgattccaagcgTCAGACATGAGGCCTCGGCTCACCCCAACAGAGCCAGGGGactggattcgtatgtactac
17.21	28	tgatatgccgattccaagcgCCAGGCACCAGCCAAGGCAAGGGTGGGATAAAGGGGGTTCactggattcgtatgtactac
17.21	29	tgatatgccgattccaagcgCTTGGCTGTAACGGACTCCTGCTGCAGCTGCCAACCCTGGactggattcgtatgtactac
17.21	30	tgatatgccgattccaagcgCCAGGTCCACAGGGAAGGGATGTGATTGCTAGGGCTGGGGactggattcgtatgtactac
17.21	31	tgatatgccgattccaagcgGGCCAGGTCAAGGTCTCACGGGGTCCTTCCTATGGGCAGCactggattcgtatgtactac
17.21	32	tgatatgccgattccaagcgGCCTAGTGTAGGGGAGTCCAGCGGTTGCCAGGGCTAGGCCactggattcgtatgtactac
17.21	33	tgatatgccgattccaagcgGCTGCCGCTGGGAAGGTGTGCATGTGTGCGGTGGGGGTGGactggattcgtatgtactac
17.21	34	tgatatgccgattccaagcgGGCACATGCCCACTTCCCTTGCAGCAAGGCACCAGCAGGCactggattcgtatgtactac
17.21	35	tgatatgccgattccaagcgCCACCCCCAGCCCTGGCAACGGCCTCATTCCCCAGGCACTactggattcgtatgtactac
17.21	36	tgatatgccgattccaagcgGAGATGCTGCCTGGGGAAGGGAGTCCAAGAAGCTCCGAGGactggattcgtatgtactac
17.21	37	tgatatgccgattccaagcgACCAGGGTCCTCTCCTGCCCACTCTTATGGAAGGTCGCCCactggattcgtatgtactac
17.21	38	tgatatgccgattccaagcgGGCCTCCTGGCTCCCATCCAGCCCCTGGGACCTCTCCCTCactggattcgtatgtactac
17.21	39	tgatatgccgattccaagcgCACACCACCACACCCCAAAACTGAACTACTATTGTCGTCAactggattcgtatgtactac
17.21	40	tgatatgccgattccaagcgCAGCTTCAAACTCCCAGGACTCAAGTGATCCTCCCAGCTCactggattcgtatgtactac
17.21	41	tgatatgccgattccaagcgGCTACACATCCTAAGCACTTTATGGTCTTAGCACACACAGactggattcgtatgtactac
17.21	42	tgatatgccgattccaagcgGAGTAGACGGCCAGGCCAGAGCCCTGCTCCACCATTCACCactggattcgtatgtactac
17.21	43	tgatatgccgattccaagcgGGGCGCGGAACACACGGCAAAAGGAGGCGCGGGGTGGCGTactggattcgtatgtactac
17.21	44	tgatatgccgattccaagcgGGGCCTGATGTAAACACGGGGAGGGAACCACCTGCCTGGCactggattcgtatgtactac
17.21	45	tgatatgccgattccaagcgCCTGAGACCTGGGTGCCGACTCTGGTGTGGTCACTGCCTGactggattcgtatgtactac
17.21	46	tgatatgccgattccaagcgGAGAGCACATGGCAGGTGGTGGAACCATACTGTACTGCAGactggattcgtatgtactac
17.21	47	tgatatgccgattccaagcgGGACCCCAAGTGACCACATGTCCACCTTCCCTGTGAGAGCactggattcgtatgtactac
17.21	48	tgatatgccgattccaagcgCCCCCATGGGGAGCCACCTCACAGGCACACGCCAGCACCCactggattcgtatgtactac
17.21	49	tgatatgccgattccaagcgGTCCACACTCTCAGAGCGGATGCAGCATCTGGTCCTCTCCactggattcgtatgtactac
17.21	50	tgatatgccgattccaagcgGAAAAGGCCAAGTATCAATACACGTGGGGGCCGTCCCAGCactggattcgtatgtactac
17.21	51	tgatatgccgattccaagcgGCACACAGCCTGCCGTGGGGCCCTCTCCAGTCTTGAGAGCactggattcgtatgtactac
17.21	52	tgatatgccgattccaagcgCCCCTACCTCGCTGTCCCACTGTCCCACCCTGTCCCCAGCactggattcgtatgtactac
17.21	53	tgatatgccgattccaagcgGCCAGGGCATTCTGGAGAGAGCTGGAGAACAGGATCCAGCactggattcgtatgtactac
17.21	54	tgatatgccgattccaagcgCTGGTCAGCCAGCAATGTCCTGGACAGACGAGCAGCCAGGactggattcgtatgtactac
17.21	55	tgatatgccgattccaagcgCCTGGCCTCACGAGGGGCTACAGGCAACAGAGGGTGAGCTactggattcgtatgtactac
17.21	56	tgatatgccgattccaagcgGGCAGCTCTAGGGGGCCACACGTGACAATTTACACCGGAGactggattcgtatgtactac
17.21	57	tgatatgccgattccaagcgAGCACCTGGCTCCTCACCTACAGAATGGGGCCAGTCAACTactggattcgtatgtactac
17.21	58	tgatatgccgattccaagcgGGGGGTGGGCTTGGGTGAGGGCTCAGCTCTGGGGCCTAGCactggattcgtatgtactac
17.21	59	tgatatgccgattccaagcgGCGGACCCCGGGGTGAAGGGAGAGAGCGGATGCAGCAGCGactggattcgtatgtactac
17.21	60	tgatatgccgattccaagcgATAGGCCCACAGGCTTGGCTGGTACATGGCCACACCACCCactggattcgtatgtactac
17.21	61	tgatatgccgattccaagcgGGCAGCACCGGGCATCGTCTCTGGCACAGTCTGACTTGCCactggattcgtatgtactac
17.21	62	tgatatgccgattccaagcgGTCTGCTCTTTTGGGGGCCTTTGGGGAAGGGACAGTGTGGactggattcgtatgtactac
17.21	63	tgatatgccgattccaagcgGGAGTCCACACACGGCCGTCCAGTCACCACCCAGGGACCCactggattcgtatgtactac
17.21	64	tgatatgccgattccaagcgGCCTCTCAGAGCCCCGGTTTCCTGCCCATTCCCGCCTGCTactggattcgtatgtactac
17.21	65	tgatatgccgattccaagcgGTGGCCGGGGTCAGCAAGTAAGGTCTGTGCCCAGGGCAGCactggattcgtatgtactac
17.21	66	tgatatgccgattccaagcgTGGAGGGCTGGCAGGAGTGGTGGGGCAGGGACAGGGCCTCactggattcgtatgtactac
17.21	67	tgatatgccgattccaagcgCCCCAGCTGCACGGTCTACATCCTCACCACAGAGGCGCCCactggattcgtatgtactac
17.21	68	tgatatgccgattccaagcgCCACCTCACCGCACTATGCTCGTCAGGATGCCCAGAGAGCactggattcgtatgtactac
17.21	69	tgatatgccgattccaagcgGGAGGCGGTGGGTTCCTCTCCGGCCAGGCTGCCTGCAGGTactggattcgtatgtactac
17.21	70	tgatatgccgattccaagcgTAATAAAAACATTGCCCTCATAAGGTTTCCAGATGGCCTGactggattcgtatgtactac
17.21	71	tgatatgccgattccaagcgCGCCGGCCTGGAGGGGAGATGCTGGAAGGTGCCAGAACGCactggattcgtatgtactac
17.21	72	tgatatgccgattccaagcgGGGCCAAAGTCCCCAGCCCCAGCTCTTGTTTCCCCGGCCCactggattcgtatgtactac
17.21	73	tgatatgccgattccaagcgGCCCAGGACAGTACTGGTTTATGCCTGTCCCAAGATCCCCactggattcgtatgtactac
17.21	74	tgatatgccgattccaagcgGCCCCCTAAATTCAAATATAATAAAGACAGTTTACTGCACactggattcgtatgtactac
17.21	75	tgatatgccgattccaagcgCATTCAACCCACAGTTGTTTGTCCAAGGCAATCGGAAATTactggattcgtatgtactac
17.21	76	tgatatgccgattccaagcgGGCCTGCAGGGACCTGACACCCGGCTGACACACCAAGTCCactggattcgtatgtactac
17.21	77	tgatatgccgattccaagcgGGGGAAGATGAGGCTCAGAGTGGGAGAGTGGCTGCCCTGGactggattcgtatgtactac
[truncated: 4,051 more rows]
