# Supplementary material for: iFISH is a publically available resource enabling versatile DNA FISH to study genome architecture
Source: Nat Commun. 2019 Apr 9;10:1636. doi: 10.1038/s41467-019-09616-w (PMC6456570; doi:10.1038/s41467-019-09616-w)
Supplement: Supplementary file 15 — Supplementary Software [file 41467_2019_9616_MOESM15_ESM.zip]

Archive with 11 entries (11 files):
- Supplementary Software/demo/Icon_
- Supplementary Software/demo/ifish-probe-design-demo.sh
- Supplementary Software/readme.txt
- Supplementary Software/Icon_
- Supplementary Software/source-code/Icon_
- Supplementary Software/documentation/Icon_
- Supplementary Software/documentation/oligo-picker-usersGuide.pdf
- Supplementary Software/source-code/iFISH4U-0.0.1.zip
- Supplementary Software/documentation/iFISH-probe-design-gh-pages.zip
- Supplementary Software/source-code/oligo-picker.zip
- Supplementary Software/source-code/iFISH-probe-design-2.0.2.zip
