# Supplementary material for: iFISH is a publically available resource enabling versatile DNA FISH to study genome architecture
Source: Nat Commun. 2019 Apr 9;10:1636. doi: 10.1038/s41467-019-09616-w (PMC6456570; doi:10.1038/s41467-019-09616-w)
Supplement: Supplementary file 15 — Supplementary Software [file 41467_2019_9616_MOESM15_ESM.zip › Supplementary Software/demo/ifish-probe-design-demo.sh]

# Check that ifpd is available
if (( 0 != $(pip3 list | grep ifpd | wc -l) )); then
	
	# Prepare demo folder
	mkdir -p ifpd-demo; cd ifpd-demo

	# Download small chromosome data
	wget -O chr22.fa.gz http://ifish4u.org/custom/dbdownload/chrom/chr22
	gunzip chr22.fa.gz

	# Prepare static folder
	mkdir -p static/db static/query

	# Generate database
	ifpd_mkdb chr22.fa hg19 hg19.chr22.40mer -O static/db/hg19.chr22.40mer --no-net --retain-sequences --custom-config url:ifish4u.org

	# Test database
	ifpd_dbchk static/db/hg19.chr22.40mer --no-net

	# Query single probe at APOBEC3B location
	ifpd_query_probe chr22:39378404,39388784 static/db/hg19.chr22.40mer static/query/apobec3b --n-oligo 96 --max-probes 1

	# Query spotting probe of 5 probes in 5 Mb of chr22
	ifpd_query_set chr22:20000000,25000000 5 static/db/hg19.chr22.40mer static/query/chr22_5Mb_spotting --n-oligo 96 --no-net
fi
