# Supplementary material for: iFISH is a publically available resource enabling versatile DNA FISH to study genome architecture
Source: Nat Commun. 2019 Apr 9;10:1636. doi: 10.1038/s41467-019-09616-w (PMC6456570; doi:10.1038/s41467-019-09616-w)
Supplement: Supplementary file 15 — Supplementary Software [file 41467_2019_9616_MOESM15_ESM.zip › Supplementary Software/readme.txt]

# Software documentation for manuscript #NCOMMS-18-29670A

**Title**: iFISH is a free resource enabling versatile DNA FISH to study genome architecture in single cells
**Corresponding Author**: Dr. Magda Bienko (magda.bienko@scilifelab.se) (Karolinska Institute)
**Contributing Authors**: Miss Eleni Gelali , Mr. Gabriele Girelli , Masahiro Matsumoto , Dr. Erik Wernersson , Dr. Joaquin Custodio , Ana Mota , Maud Schweitzer , Katalin Ferenc , Xinge Li , Mr. Reza Mirzazadeh , Federico Agostini , John Schell , Dr. Fredrik Lanner , Dr. Nicola Crosetto

## Oligonucleotide database design

Perl5 pipeline.
Source code available at GitHub: https://github.com/ggirelli/oligo-picker
Version used in the manuscript: v0.3 (DOI: 10.5281/zenodo.2565946)
License: MIT

Documentation available at: https://github.com/ggirelli/oligo-picker/blob/v0.3/src/docs/usersGuide.pdf

### Requirements

The pipeline is implemented to run on a HPC system with SLURM-based queue.

Perl5 dependencies: Log::Log4perl, IPC::System::Simple, Bio:SeqIO, File::Basename, Getopt::Long, Math::Round.

Software: JELLYFISH (v2.2.3), VMATCH (v2.2.4), OligoArrayAux (v3.8), sqlite3.

## iFISH probe design

Python3 pacakge `ifpd` deposited at PyPI.org: https://pypi.org/project/ifpd/
Source code available at GitHub: https://github.com/ggirelli/iFISH-probe-design
Version used in the manuscript: v2.0.2 (DOI: 10.5281/zenodo.2565789)
License: MIT

Documentation available at https://ggirelli.github.io/iFISH-probe-design/
Documentation source in GitHub repository branch: https://github.com/ggirelli/iFISH-probe-design/tree/gh-pages

### Requirements

Operating system: Linux
Software: Python3, and optionally `pip3` for easy installation

Python3 dependencies (automatically installed by `pip3`): bottle>=0.12.13, ggc>=0.0.3, joblib>=0.11, matplotlib>=3.0.0, numpy==1.15.01, pandas>=0.22.0, paste>=2.0.3, scipy>=1.0.

### Installation

If Python3 and `pip3` are installed on the machine, `sudo -H pip3 install ifpd` installs the `ifpd` package. The whole process should take 1-5 minutes, depending on the machine specs and on already available dependencies. More details in the relative documentation page: https://ggirelli.github.io/iFISH-probe-design/install

### DEMO usage

A quick DEMO can be run using the attached `ifish-probe-design-demo.sh` BASH script. Run it with `bash ifish-probe-design-demo.sh`. `ifpd` needs to be installed with `pip3` to run the script. Also, a connection to internet is required to (automatically) download the initial demo dataset.

The DEMO script is expected to take approximately 3-5 minutes to finish. It will generate an `ifpd-demo` folder, where the `chr22.fa` file will be downloaded to. There, a `static` subfolder will contain the generated and validated chr22 database and the results of two queries: one for a single probe of 96 oligonucleotides in the APOBEC3B gene, and a spotting probe covering 5 Mb of chr22 with 5 probes.

Once the demo script has finished running, the results can be manually explored. Also, a web interface can be run locally to design single or spotting probes by running `ifpd_serve -s ifpd-demo/static`. The web interface will be accessible at the `127.0.0.1:8080` address by default. More details in the relative documentation page: https://ggirelli.github.io/iFISH-probe-design/scripts#ifpd_serve

Details on how to use the web interface here: https://ggirelli.github.io/iFISH-probe-design/interface

## iFISH4U website

iFISH4U.org hostead on private server and freely accessible. Built as a custom extension of the `ifpd` package (see above).
Source code available at GitHub: https://github.com/ggirelli/iFISH4U
Version at the time of submission: v0.0.1 (DOI: 10.5281/zenodo.2565961)
License: MIT
