# Supplementary material for: iFISH is a publically available resource enabling versatile DNA FISH to study genome architecture
Source: Nat Commun. 2019 Apr 9;10:1636. doi: 10.1038/s41467-019-09616-w (PMC6456570; doi:10.1038/s41467-019-09616-w)
Supplement: Supplementary file 17 — Source Data [file 41467_2019_9616_MOESM17_ESM.xlsx]

## Sheet: Figure 1b
Figure 1b
Distance between consecutive 40-mers (bp)	Cumulative frequency (%)
51	7.12922
52	9.4945
53	11.3619
54	13.0457
55	14.6122
56	16.098
57	17.5239
58	18.9235
59	20.2868
60	21.6176
61	22.9231
62	24.2091
63	25.4778
64	26.7313
65	27.9541
66	29.169
67	30.3623
68	31.5479
69	32.709
70	33.8506
71	34.9786
72	36.0959
73	37.2031
74	38.2942
75	39.3764
76	40.4392
77	41.487
78	42.5266
79	43.5529
80	44.5611
81	45.5606
82	46.5571
83	47.5341
84	48.5075
85	49.4717
86	50.4274
87	51.3756
88	52.3177
89	53.2561
90	54.1829
91	55.1072
92	56.0187
93	56.9182
94	57.8122
95	58.6969
96	59.5718
97	60.4436
98	61.3009
99	62.1506
100	62.9901
101	63.7959
102	64.583
103	65.3498
104	66.0985
105	66.8313
106	67.5496
107	68.2516
108	68.9336
109	69.6008
110	70.2528
111	70.8908
112	71.5141
113	72.1231
114	72.712
115	73.2862
116	73.8484
117	74.3963
118	74.9295
119	75.4519
120	75.963
121	76.4621
122	76.9511
123	77.4294
124	77.8963
125	78.3537
126	78.7991
127	79.2323
128	79.654
129	80.0639
130	80.4635
131	80.8545
132	81.2359
133	81.6112
134	81.9749
135	82.3291
136	82.6787
137	83.0176
138	83.3474
139	83.6698
140	83.9852
141	84.293
142	84.5958
143	84.8901
144	85.1783
145	85.4622
146	85.739
147	86.0086
148	86.274
149	86.5303
150	86.7837
151	87.0304
152	87.2718
153	87.5042
154	87.7349
155	87.9607
156	88.1807
157	88.3956
158	88.6043
159	88.8074
160	89.0059
161	89.2001
162	89.3893
163	89.5733
164	89.752
165	89.9258
166	90.0984
167	90.2661
168	90.4271
169	90.5864
170	90.7407
171	90.8907
172	91.0386
173	91.1826
174	91.3235
175	91.4593
176	91.5915
177	91.7202
178	91.8462
179	91.9698
180	92.0919
181	92.211
182	92.3276
183	92.4404
184	92.5524
185	92.6618
186	92.7685
187	92.8739
188	92.9776
189	93.0788
190	93.177
191	93.2735
192	93.3696
193	93.463
194	93.555
195	93.646
196	93.7343
197	93.8229
198	93.9099
199	93.9943
200	94.0759
201	94.1571
202	94.2358
203	94.3129
204	94.3886
205	94.4628
206	94.5348
207	94.605
208	94.6742
209	94.7416
210	94.808
211	94.873
212	94.9358
213	94.9965
214	95.0579
215	95.1173
216	95.1758
217	95.2331
218	95.2886
219	95.3446
220	95.4006
221	95.4562
222	95.5105
223	95.5635
224	95.6161
225	95.6686
226	95.7192
227	95.7694
228	95.8174
229	95.8651
230	95.912
231	95.9576
232	96.0016
233	96.0452
234	96.088
235	96.1315
236	96.1735
237	96.2154
238	96.2566
239	96.2977
240	96.3381
241	96.3775
242	96.4164
243	96.4553
244	96.4934
245	96.5313
246	96.5687
247	96.6057
248	96.6406
249	96.6757
250	96.7099
251	96.7433
252	96.7774
253	96.8103
254	96.8432
255	96.8757
256	96.9087
257	96.9406
258	96.9719
259	97.0024
260	97.0333
261	97.0638
262	97.0943
263	97.1243
264	97.1538
265	97.1823
266	97.211
267	97.2394
268	97.2668
269	97.2939
270	97.3204
271	97.3466
272	97.3722
273	97.3974
274	97.4212
275	97.4453
276	97.469
277	97.4913
278	97.5135
279	97.5353
280	97.5562
281	97.5774
282	97.5983
283	97.619
284	97.639
285	97.6589
286	97.6786
287	97.6977
288	97.7165
289	97.7352
290	97.7532
291	97.7708
292	97.7888
293	97.8064
294	97.8238
295	97.8409
296	97.8578
297	97.8744
298	97.8905
299	97.9066
300	97.9227
301	97.9383
302	97.9538
303	97.969
304	97.9843
305	97.9998
306	98.0154
307	98.0314
308	98.0466
309	98.0621
310	98.0775
311	98.093
312	98.1088
313	98.124
314	98.1406
315	98.1566
316	98.173
317	98.1892
318	98.2055
319	98.2222
320	98.2392
321	98.2562
322	98.2729
323	98.2899
324	98.3076
325	98.3246
326	98.3416
327	98.3586
328	98.3756
329	98.393
330	98.4101
331	98.4267
332	98.4436
333	98.4601
334	98.4764
335	98.4929
336	98.5087
337	98.5249
338	98.5406
339	98.5562
340	98.5713
341	98.5863
342	98.6012
343	98.6157
344	98.6302
345	98.644
346	98.6578
347	98.6716
348	98.6855
349	98.6989
350	98.712
351	98.7252
352	98.7383
353	98.7508
354	98.7634
355	98.7759
356	98.7883
357	98.8006
358	98.8128
359	98.8247
360	98.8364
361	98.8483
362	98.86
363	98.8715
364	98.8829
365	98.8942
366	98.9051
367	98.9159
368	98.9268
369	98.9378
370	98.9485
371	98.9592
372	98.9694
373	98.9795
374	98.9892
375	98.9991
376	99.0087
377	99.0184
378	99.0274
379	99.0367
380	99.0456
381	99.0547
382	99.0637
383	99.0721
384	99.0805
385	99.0885
386	99.0969
387	99.1048
388	99.1132
389	99.1212
390	99.1291
391	99.1367
392	99.1442
393	99.1516
394	99.1591
395	99.1666
396	99.1737
397	99.1807
398	99.1877
399	99.1947
400	99.2014
401	99.208
402	99.2147
403	99.2211
404	99.2279
405	99.234
406	99.2403
407	99.2461
408	99.2519
409	99.2579
410	99.2637
411	99.2698
412	99.2753
413	99.2812
414	99.2869
415	99.2925
416	99.2977
417	99.303
418	99.3084
419	99.3137
420	99.3188
421	99.3239
422	99.3289
423	99.3337
424	99.3386
425	99.3435
426	99.3483
427	99.3529
428	99.3572
429	99.3618
430	99.3661
431	99.3705
432	99.3749
433	99.3791
434	99.3833
435	99.3873
436	99.3914
437	99.3954
438	99.3994
439	99.4034
440	99.4072
441	99.4111
442	99.4148
443	99.4185
444	99.4224
445	99.4263
446	99.43
447	99.4335
448	99.4371
449	99.4407
450	99.4442
451	99.4478
452	99.4512
453	99.4546
454	99.4578
455	99.4612
456	99.4646
457	99.4679
458	99.4711
459	99.4741
460	99.4773
461	99.4804
462	99.4836
463	99.4866
464	99.4896
465	99.4926
466	99.4956
467	99.4986
468	99.5016
469	99.5045
470	99.5073
471	99.51
472	99.5126
473	99.5154
474	99.518
475	99.5209
476	99.5236
477	99.526
478	99.5287
479	99.5311
480	99.5336
481	99.536
482	99.5386
483	99.541
484	99.5435
485	99.5459
486	99.5483
487	99.5507
488	99.5529
489	99.5552
490	99.5574
491	99.5596
492	99.5619
493	99.564
494	99.5662
495	99.5685
496	99.5708
497	99.573
498	99.5751
499	99.5773
500	99.5793
501	99.5814
502	99.5834
503	99.5853
504	99.5873
505	99.5894
506	99.5913
507	99.5933
508	99.5952
509	99.5971
510	99.599
511	99.6009
512	99.6028
513	99.6047
514	99.6065
515	99.6083
516	99.61
517	99.6116
518	99.6134
519	99.6152
520	99.617
521	99.6187
522	99.6205
523	99.6222
524	99.6238
525	99.6255
526	99.627
527	99.6286
528	99.6304
529	99.6321
530	99.6338
531	99.6353
532	99.637
533	99.6385
534	99.6401
535	99.6416
536	99.6432
537	99.6447
538	99.6463
539	99.6478
540	99.6493
541	99.6507
542	99.652
543	99.6537
544	99.6551
545	99.6566
546	99.6579
547	99.6593
548	99.6606
549	99.662
550	99.6633
551	99.6648
552	99.666
553	99.6672
554	99.6684
555	99.6696
556	99.6709
557	99.672
558	99.6733
559	99.6744
560	99.6757
561	99.6768
562	99.6779
563	99.6792
564	99.6802
565	99.6814
566	99.6824
567	99.6834
568	99.6846
569	99.6858
570	99.6869
571	99.6879
572	99.6892
573	99.6903
574	99.6916
575	99.6927
576	99.6938
577	99.6949
578	99.696
579	99.697
580	99.6981
581	99.6993
582	99.7004
583	99.7015
584	99.7027
585	99.7038
586	99.7048
587	99.7058
588	99.7069
589	99.7078
590	99.7087
591	99.7097
592	99.7107
593	99.7117
594	99.7126
595	99.7137
596	99.7146
597	99.7155
598	99.7164
599	99.7173
600	99.7182
601	99.7192
602	99.7199
603	99.7207
604	99.7217
605	99.7225
606	99.7235
607	99.7244
608	99.7252
609	99.7262
610	99.7271
611	99.7279
612	99.7289
613	99.7298
614	99.7306
615	99.7315
616	99.7323
617	99.7332
618	99.7341
619	99.7349
620	99.7358
621	99.7366
622	99.7374
623	99.7383
624	99.7392
625	99.7399
626	99.7408
627	99.7416
628	99.7424
629	99.7433
630	99.744
631	99.7449
632	99.7458
633	99.7466
634	99.7474
635	99.7482
636	99.749
637	99.7499
638	99.7506
639	99.7513
640	99.7521
641	99.7528
642	99.7536
643	99.7544
644	99.7552
645	99.7558
646	99.7566
647	99.7574
648	99.758
649	99.7588
650	99.7594
651	99.7602
652	99.7609
653	99.7615
654	99.7622
655	99.7629
656	99.7636
657	99.7645
658	99.7653
659	99.766
660	99.7668
661	99.7674
662	99.7681
663	99.7687
664	99.7695
665	99.7701
666	99.7708
667	99.7716
668	99.7723
669	99.773
670	99.7737
671	99.7744
672	99.775
673	99.7757
674	99.7763
675	99.7768
676	99.7775
677	99.7781
678	99.7788
679	99.7794
680	99.78
681	99.7806
682	99.7812
683	99.7819
684	99.7825
685	99.7831
686	99.7838
687	99.7844
688	99.785
689	99.7856
690	99.7862
691	99.7867
692	99.7873
693	99.7878
694	99.7884
695	99.789
696	99.7896
697	99.7901
698	99.7907
699	99.7913
700	99.7919
701	99.7923
702	99.7929
703	99.7935
704	99.794
705	99.7946
706	99.7952
707	99.7957
708	99.7962
709	99.7967
710	99.7973
711	99.7978
712	99.7983
713	99.7988
714	99.7994
715	99.7998
716	99.8003
717	99.8007
718	99.8013
719	99.8017
720	99.8023
721	99.8029
722	99.8034
723	99.8039
724	99.8044
725	99.8049
726	99.8054
727	99.8059
728	99.8064
729	99.8069
730	99.8074
731	99.8078
732	99.8083
733	99.8087
734	99.8092
735	99.8097
736	99.8102
737	99.8106
738	99.8111
739	99.8115
740	99.8119
741	99.8124
742	99.8128
743	99.8133
744	99.8137
745	99.8141
746	99.8146
747	99.815
748	99.8154
749	99.816
750	99.8164
751	99.8168
752	99.8173
753	99.8177
754	99.8181
755	99.8185
756	99.8189
757	99.8194
758	99.8198
759	99.8203
760	99.8207
761	99.8211
762	99.8215
763	99.8219
764	99.8223
765	99.8227
766	99.8231
767	99.8235
768	99.8239
769	99.8243
770	99.8247
771	99.8251
772	99.8254
773	99.8258
774	99.8263
775	99.8266
776	99.827
777	99.8274
778	99.8278
779	99.8282
780	99.8286
781	99.829
782	99.8294
783	99.8297
784	99.8302
785	99.8305
786	99.8309
787	99.8312
788	99.8316
789	99.832
790	99.8323
791	99.8327
792	99.8331
793	99.8335
794	99.8339
795	99.8343
796	99.8346
797	99.835
798	99.8353
799	99.8357
800	99.8361
801	99.8364
802	99.8368
803	99.8372
804	99.8376
805	99.838
806	99.8384
807	99.8387
808	99.8391
809	99.8394
810	99.8398
811	99.8401
812	99.8404
813	99.8408
814	99.8411
815	99.8415
816	99.8418
817	99.8421
818	99.8424
819	99.8427
820	99.8431
821	99.8434
822	99.8437
823	99.8441
824	99.8444
825	99.8448
826	99.8451
827	99.8454
828	99.8457
829	99.846
830	99.8463
831	99.8466
832	99.847
833	99.8472
834	99.8475
835	99.8479
836	99.8482
837	99.8484
838	99.8488
839	99.8491
840	99.8494
841	99.8497
842	99.85
843	99.8503
844	99.8506
845	99.8509
846	99.8512
847	99.8515
848	99.8518
849	99.8521
850	99.8524
851	99.8527
852	99.8529
853	99.8533
854	99.8535
855	99.8538
856	99.8541
857	99.8543
858	99.8546
859	99.8549
860	99.8552
861	99.8555
862	99.8559
863	99.8561
864	99.8564
865	99.8566
866	99.8569
867	99.8572
868	99.8574
869	99.8577
870	99.858
871	99.8582
872	99.8585
873	99.8588
874	99.8591
875	99.8594
876	99.8597
877	99.86
878	99.8603
879	99.8606
880	99.8609
881	99.8611
882	99.8614
883	99.8616
884	99.8618
885	99.8621
886	99.8623
887	99.8626
888	99.8628
889	99.8631
890	99.8633
891	99.8635
892	99.8638
893	99.8641
894	99.8643
895	99.8645
896	99.8648
897	99.865
898	99.8653
899	99.8656
900	99.8658
901	99.8661
902	99.8664
903	99.8666
904	99.8669
905	99.8671
906	99.8673
907	99.8675
908	99.8678
909	99.8681
910	99.8684
911	99.8686
912	99.8688
913	99.869
914	99.8693
915	99.8695
916	99.8697
917	99.87
918	99.8702
919	99.8705
920	99.8707
921	99.8709
922	99.8712
923	99.8714
924	99.8717
925	99.8719
926	99.8721
927	99.8724
928	99.8727
929	99.8729
930	99.8731
931	99.8733
932	99.8736
933	99.8738
934	99.874
935	99.8742
936	99.8744
937	99.8746
938	99.8749
939	99.8751
940	99.8753
941	99.8756
942	99.8759
943	99.8761
944	99.8763
945	99.8765
946	99.8768
947	99.8769
948	99.8772
949	99.8774
950	99.8776
951	99.8779
952	99.8781
953	99.8783
954	99.8785
955	99.8787
956	99.8789
957	99.8791
958	99.8793
959	99.8796
960	99.8798
961	99.88
962	99.8802
963	99.8804
964	99.8806
965	99.8807
966	99.881
967	99.8812
968	99.8814
969	99.8817
970	99.8819
971	99.882
972	99.8822
973	99.8825
974	99.8827
975	99.8829
976	99.8831
977	99.8833
978	99.8835
979	99.8837
980	99.8839
981	99.8841
982	99.8843
983	99.8845
984	99.8848
985	99.885
986	99.8851
987	99.8853
988	99.8855
989	99.8857
990	99.8859
991	99.8861
992	99.8863
993	99.8866
994	99.8868
995	99.887
996	99.8872
997	99.8873
998	99.8875
999	99.8877
1000	99.8879

## Sheet: Figure 1c
Figure 1c
Database	Window size (bp)	Median SD
iFISH	100000	65.1383
iFISH	10000	55.2837
iFISH	15000	56.7465
iFISH	1000000	75.142
iFISH	20000	57.8641
iFISH	250000	69.552
iFISH	25000	58.6394
iFISH	500000	72.5584
iFISH	50000	61.6641
iFISH	5000	52.3093
OMB	100000	500.384
OMB	10000	255.078
OMB	15000	304.069
OMB	1000000	579.26
OMB	20000	341.985
OMB	250000	538.569
OMB	25000	370.792
OMB	500000	559.49
OMB	50000	452.394
OMB	5000	187.758
OMC	100000	1037.62
OMC	10000	516.177
OMC	15000	626.653
OMC	1000000	1203.87
OMC	20000	710.249
OMC	250000	1117.46
OMC	25000	772.778
OMC	500000	1159.65
OMC	50000	934.996
OMC	5000	355.164
OMS	100000	894.29
OMS	10000	436.854
OMS	15000	543.84
OMS	1000000	1020.03
OMS	20000	622.953
OMS	250000	959.098
OMS	25000	681.583
OMS	500000	988.034
OMS	50000	817.235
OMS	5000	287.251

## Sheet: Figure 1d
Figure 1d
Database	Window size (bp)	percBins
OMB	10	0.11453
OMB	15	0.335097
OMB	20	0.506977
OMB	25	0.627996
OMB	50	0.849581
OMB	100	0.888021
OMB	250	0.904251
OMB	500	0.913149
OMB	1000	0.920977
OMC	10	1.93812e-05
OMC	15	0.00225301
OMC	20	0.0184245
OMC	25	0.0567749
OMC	50	0.374473
OMC	100	0.778043
OMC	250	0.889489
OMC	500	0.903319
OMC	1000	0.911982
OMS	10	0.0427839
OMS	15	0.123198
OMS	20	0.202631
OMS	25	0.275283
OMS	50	0.543301
OMS	100	0.779303
OMS	250	0.894652
OMS	500	0.908798
OMS	1000	0.917122
iFISH	10	0.589575
iFISH	15	0.885731
iFISH	20	0.898769
iFISH	25	0.903182
iFISH	50	0.910766
iFISH	100	0.917888
iFISH	250	0.926434
iFISH	500	0.930551
iFISH	1000	0.936075

## Sheet: Figure 2a
Figure 2a
ProbeLabel	Channel	nDots	percNuclei
chr6.16	AF647	2	0.319095
chr6.16	AF647	3	0.0967337
chr6.16	AF647	1	0.55402
chr6.16	AF647	4	0.0288945
chr6.16	AF647	5	0.00125628
chr6.16	AF647	0	0
chr6.12	AF488	1	0.417015
chr6.12	AF488	2	0.251046
chr6.12	AF488	5	0.0446304
chr6.12	AF488	4	0.0739191
chr6.12	AF488	3	0.101813
chr6.12	AF488	10+	0.0041841
chr6.12	AF488	6	0.0334728
chr6.12	AF488	7	0.0251046
chr6.12	AF488	8	0.0153417
chr6.12	AF488	9	0.0027894
chr6.12	AF488	10+	0.0041841
chr6.12	AF488	10+	0.0041841
chr6.12	AF488	10+	0.0013947
chr6.12	AF488	10+	0.0055788
chr6.12	AF488	10+	0.0041841
chr6.12	AF488	10+	0.0013947
chr6.12	AF488	10+	0.0013947
chr6.12	AF488	10+	0.0027894
chr6.12	AF488	10+	0.0027894
chr6.12	AF488	10+	0.0013947
chr6.12	AF488	10+	0.0013947
chr6.12	AF488	0	0
chr14.2	AF647	1	0.533333
chr14.2	AF647	2	0.301818
chr14.2	AF647	3	0.0824242
chr14.2	AF647	6	0.00121212
chr14.2	AF647	4	0.0169697
chr14.2	AF647	5	0.00484848
chr14.2	AF647	0	0.0593939
chr14.1	AF594	2	0.268595
chr14.1	AF594	1	0.584022
chr14.1	AF594	3	0.0716253
chr14.1	AF594	4	0.00688705
chr14.1	AF594	10+	0.00137741
chr14.1	AF594	0	0.0674931
chr14.3	AF542	1	0.486417
chr14.3	AF542	2	0.285899
chr14.3	AF542	5	0.0129366
chr14.3	AF542	3	0.100906
chr14.3	AF542	4	0.0388098
chr14.3	AF542	6	0.00258732
chr14.3	AF542	10+	0.00388098
chr14.3	AF542	7	0.00258732
chr14.3	AF542	10+	0.00129366
chr14.3	AF542	8	0.00129366
chr14.3	AF542	0	0.0633894
chr19.11	AF647	1	0.49011
chr19.11	AF647	2	0.30989
chr19.11	AF647	3	0.134066
chr19.11	AF647	9	0.0010989
chr19.11	AF647	6	0.00769231
chr19.11	AF647	5	0.0175824
chr19.11	AF647	4	0.0395604
chr19.11	AF647	0	0
chr19.10	AF594	1	0.556906
chr19.10	AF594	2	0.297238
chr19.10	AF594	3	0.110497
chr19.10	AF594	4	0.0276243
chr19.10	AF594	10+	0.00110497
chr19.10	AF594	5	0.00441989
chr19.10	AF594	6	0.00220994
chr19.10	AF594	0	0
chr12.6	AF647	2	0.258457
chr12.6	AF647	1	0.550744
chr12.6	AF647	5	0.00405954
chr12.6	AF647	3	0.0595399
chr12.6	AF647	4	0.00811908
chr12.6	AF647	0	0.11908
chr12.5	AF594	1	0.577534
chr12.5	AF594	2	0.242979
chr12.5	AF594	4	0.010989
chr12.5	AF594	3	0.0610501
chr12.5	AF594	0	0.107448
chr12.7	AF542	1	0.515413
chr12.7	AF542	2	0.257707
chr12.7	AF542	4	0.0209618
chr12.7	AF542	3	0.0924784
chr12.7	AF542	5	0.00493218
chr12.7	AF542	0	0.108508
chr5.16	AF647	1	0.415573
chr5.16	AF647	2	0.294838
chr5.16	AF647	3	0.111111
chr5.16	AF647	6	0.00524934
chr5.16	AF647	4	0.0463692
chr5.16	AF647	7	0.00262467
chr5.16	AF647	5	0.00874891
chr5.16	AF647	10+	0.000874891
chr5.16	AF647	9	0.000874891
chr5.16	AF647	10+	0.000874891
chr5.16	AF647	0	0.112861
chr5.17	AF594	2	0.267857
chr5.17	AF594	3	0.14881
chr5.17	AF594	1	0.364796
chr5.17	AF594	4	0.0595238
chr5.17	AF594	5	0.0340136
chr5.17	AF594	8	0.0042517
chr5.17	AF594	6	0.00765306
chr5.17	AF594	7	0.00170068
chr5.17	AF594	10+	0.00085034
chr5.17	AF594	10+	0.00085034
chr5.17	AF594	0	0.109694
chr5.15	AF542	1	0.306905
chr5.15	AF542	2	0.230179
chr5.15	AF542	7	0.0144928
chr5.15	AF542	3	0.15942
chr5.15	AF542	5	0.0409207
chr5.15	AF542	6	0.0349531
chr5.15	AF542	4	0.0903666
chr5.15	AF542	10+	0.000852515
chr5.15	AF542	10+	0.00170503
chr5.15	AF542	8	0.0059676
chr5.15	AF542	9	0.00341006
chr5.15	AF542	10+	0.000852515
chr5.15	AF542	0	0.109974
chr15.7	AF594	2	0.295732
chr15.7	AF594	3	0.189024
chr15.7	AF594	1	0.356707
chr15.7	AF594	4	0.054878
chr15.7	AF594	6	0.0121951
chr15.7	AF594	5	0.0121951
chr15.7	AF594	0	0.0792683
chr15.8	AF647	3	0.172414
chr15.8	AF647	1	0.369906
chr15.8	AF647	2	0.285266
chr15.8	AF647	4	0.0721003
chr15.8	AF647	5	0.00940439
chr15.8	AF647	8	0.0031348
chr15.8	AF647	6	0.00626959
chr15.8	AF647	0	0.0815047
chr15.9	AF542	3	0.168142
chr15.9	AF542	1	0.274336
chr15.9	AF542	2	0.309735
chr15.9	AF542	5	0.0589971
chr15.9	AF542	6	0.0147493
chr15.9	AF542	4	0.0914454
chr15.9	AF542	9	0.00294985
chr15.9	AF542	7	0.00294985
chr15.9	AF542	0	0.0766962
chr9.12	AF647	2	0.305497
chr9.12	AF647	3	0.120507
chr9.12	AF647	4	0.0338266
chr9.12	AF647	1	0.52537
chr9.12	AF647	5	0.0105708
chr9.12	AF647	6	0.00317125
chr9.12	AF647	7	0.00105708
chr9.12	AF647	0	0
chr9.8	AF488	2	0.256696
chr9.8	AF488	3	0.127232
chr9.8	AF488	1	0.424107
chr9.8	AF488	4	0.0725446
chr9.8	AF488	5	0.0390625
chr9.8	AF488	10+	0.00111607
chr9.8	AF488	10+	0.00111607
chr9.8	AF488	6	0.0357143
chr9.8	AF488	10+	0.00669643
chr9.8	AF488	7	0.015625
chr9.8	AF488	8	0.0111607
chr9.8	AF488	10+	0.00111607
chr9.8	AF488	10+	0.00111607
chr9.8	AF488	10+	0.00334821
chr9.8	AF488	9	0.00223214
chr9.8	AF488	10+	0.00111607
chr9.8	AF488	0	0
chr9.13	AF594	1	0.530172
chr9.13	AF594	2	0.318966
chr9.13	AF594	3	0.114224
chr9.13	AF594	4	0.0301724
chr9.13	AF594	5	0.00431034
chr9.13	AF594	6	0.00215517
chr9.13	AF594	0	0
chr9.11	AF542	1	0.484967
chr9.11	AF542	5	0.0261438
chr9.11	AF542	4	0.0588235
chr9.11	AF542	2	0.253595
chr9.11	AF542	7	0.00915033
chr9.11	AF542	3	0.142484
chr9.11	AF542	8	0.00522876
chr9.11	AF542	10+	0.00130719
chr9.11	AF542	10+	0.00130719
chr9.11	AF542	6	0.0156863
chr9.11	AF542	10+	0.00130719
chr9.11	AF542	0	0
chr3.10	AF647	2	0.29281
chr3.10	AF647	3	0.104575
chr3.10	AF647	1	0.486275
chr3.10	AF647	4	0.0339869
chr3.10	AF647	5	0.00653595
chr3.10	AF647	6	0.00130719
chr3.10	AF647	0	0.0745098
chr3.13	AF488	4	0.023968
chr3.13	AF488	5	0.0226365
chr3.13	AF488	1	0.47004
chr3.13	AF488	2	0.235686
chr3.13	AF488	3	0.0745672
chr3.13	AF488	10+	0.0146471
chr3.13	AF488	6	0.0146471
chr3.13	AF488	10+	0.00532623
chr3.13	AF488	10+	0.00133156
chr3.13	AF488	8	0.0213049
chr3.13	AF488	7	0.0133156
chr3.13	AF488	10+	0.00932091
chr3.13	AF488	9	0.00532623
chr3.13	AF488	10+	0.00133156
chr3.13	AF488	10+	0.00266312
chr3.13	AF488	10+	0.00133156
chr3.13	AF488	10+	0.00266312
chr3.13	AF488	10+	0.00266312
chr3.13	AF488	10+	0.00133156
chr3.13	AF488	0	0.0758988
chr3.9	AF594	2	0.262003
chr3.9	AF594	1	0.540466
chr3.9	AF594	3	0.0836763
chr3.9	AF594	4	0.0260631
chr3.9	AF594	5	0.00960219
chr3.9	AF594	0	0.0781893
chr3.11	AF542	2	0.248266
chr3.11	AF542	4	0.0319001
chr3.11	AF542	1	0.540915
chr3.11	AF542	3	0.0859917
chr3.11	AF542	7	0.00138696
chr3.11	AF542	5	0.0110957
chr3.11	AF542	6	0.00138696
chr3.11	AF542	0	0.0790569
chr12.2	AF647	1	0.425703
chr12.2	AF647	2	0.253012
chr12.2	AF647	10+	0.00200803
chr12.2	AF647	4	0.0682731
chr12.2	AF647	3	0.116466
chr12.2	AF647	10+	0.00401606
chr12.2	AF647	6	0.00200803
chr12.2	AF647	5	0.0361446
chr12.2	AF647	9	0.00200803
chr12.2	AF647	7	0.0060241
chr12.2	AF647	8	0.00401606
chr12.2	AF647	10+	0.00200803
chr12.2	AF647	10+	0.00200803
chr12.2	AF647	0	0.0763052
chr12.1	AF594	1	0.511062
chr12.1	AF594	3	0.128319
chr12.1	AF594	2	0.19469
chr12.1	AF594	10+	0.00221239
chr12.1	AF594	4	0.0353982
chr12.1	AF594	6	0.0154867
chr12.1	AF594	5	0.0132743
chr12.1	AF594	7	0.00442478
chr12.1	AF594	9	0.00442478
chr12.1	AF594	8	0.00221239
chr12.1	AF594	10+	0.00221239
chr12.1	AF594	10+	0.00221239
chr12.1	AF594	0	0.0840708
chr12.3	AF542	1	0.494781
chr12.3	AF542	2	0.256785
chr12.3	AF542	4	0.0313152
chr12.3	AF542	5	0.0146138
chr12.3	AF542	7	0.0104384
chr12.3	AF542	3	0.100209
chr12.3	AF542	6	0.0104384
chr12.3	AF542	10+	0.00208768
chr12.3	AF542	0	0.0793319
chr19.12	AF542	1	0.497608
chr19.12	AF542	2	0.291866
chr19.12	AF542	3	0.0861244
chr19.12	AF542	4	0.0430622
chr19.12	AF542	5	0.00956938
chr19.12	AF542	7	0.00478469
chr19.12	AF542	0	0.0669856
chr22.5	AF647	2	0.326889
chr22.5	AF647	1	0.488576
chr22.5	AF647	3	0.0949033
chr22.5	AF647	4	0.0123023
chr22.5	AF647	5	0.00175747
chr22.5	AF647	0	0.0755712
chr22.4	AF594	1	0.47774
chr22.4	AF594	3	0.118151
chr22.4	AF594	2	0.308219
chr22.4	AF594	4	0.0222603
chr22.4	AF594	0	0.0736301
chr22.6	AF542	1	0.451115
chr22.6	AF542	2	0.344768
chr22.6	AF542	3	0.113208
chr22.6	AF542	4	0.0102916
chr22.6	AF542	5	0.00686106
chr22.6	AF542	0	0.0737564
chr9.15	AF647	1	0.586619
chr9.15	AF647	2	0.290323
chr9.15	AF647	3	0.0967742
chr9.15	AF647	4	0.0238949
chr9.15	AF647	5	0.00238949
chr9.15	AF647	0	0
chr9.14	AF594	1	0.602634
chr9.14	AF594	3	0.0867179
chr9.14	AF594	2	0.285401
chr9.14	AF594	6	0.00109769
chr9.14	AF594	4	0.0230516
chr9.14	AF594	5	0.00109769
chr9.14	AF594	0	0
chr21.5	AF647	1	0.468048
chr21.5	AF647	3	0.107081
chr21.5	AF647	2	0.329879
chr21.5	AF647	4	0.0207254
chr21.5	AF647	5	0.00172712
chr21.5	AF647	0	0.0725389
chr21.4	AF594	1	0.409539
chr21.4	AF594	3	0.120066
chr21.4	AF594	2	0.366776
chr21.4	AF594	4	0.03125
chr21.4	AF594	5	0.00328947
chr21.4	AF594	0	0.0690789
chr21.6	AF542	2	0.324547
chr21.6	AF542	1	0.545305
chr21.6	AF542	3	0.0543657
chr21.6	AF542	4	0.00658979
chr21.6	AF542	0	0.0691928
chr20.7	AF647	2	0.355247
chr20.7	AF647	1	0.504425
chr20.7	AF647	3	0.115044
chr20.7	AF647	4	0.0202276
chr20.7	AF647	5	0.00505689
chr20.7	AF647	0	0
chr20.10	AF488	1	0.543978
chr20.10	AF488	2	0.326116
chr20.10	AF488	3	0.0987821
chr20.10	AF488	5	0.00541272
chr20.10	AF488	4	0.0243572
chr20.10	AF488	6	0.00135318
chr20.10	AF488	0	0
chr20.8	AF542	1	0.574436
chr20.8	AF542	3	0.0827068
chr20.8	AF542	2	0.317293
chr20.8	AF542	5	0.00601504
chr20.8	AF542	4	0.0180451
chr20.8	AF542	6	0.00150376
chr20.8	AF542	0	0
chr2.2	AF647	1	0.527778
chr2.2	AF647	2	0.276144
chr2.2	AF647	3	0.0702614
chr2.2	AF647	4	0.0277778
chr2.2	AF647	5	0.00326797
chr2.2	AF647	0	0.0947712
chr2.6	AF488	2	0.269297
chr2.6	AF488	1	0.492281
chr2.6	AF488	4	0.0274443
chr2.6	AF488	3	0.0909091
chr2.6	AF488	5	0.0120069
chr2.6	AF488	7	0.00343053
chr2.6	AF488	6	0.00343053
chr2.6	AF488	8	0.00171527
chr2.6	AF488	0	0.0994854
chr2.3	AF542	1	0.471154
chr2.3	AF542	2	0.280449
chr2.3	AF542	3	0.121795
chr2.3	AF542	5	0.00961538
chr2.3	AF542	4	0.0240385
chr2.3	AF542	0	0.0929487
chr12.12	AF647	2	0.330636
chr12.12	AF647	1	0.447399
chr12.12	AF647	3	0.0797688
chr12.12	AF647	10+	0.00115607
chr12.12	AF647	4	0.0196532
chr12.12	AF647	5	0.00231214
chr12.12	AF647	0	0.119075
chr12.13	AF594	1	0.529481
chr12.13	AF594	3	0.0495283
chr12.13	AF594	2	0.292453
chr12.13	AF594	4	0.00589623
chr12.13	AF594	6	0.00117925
chr12.13	AF594	0	0.121462
chr12.11	AF542	2	0.287105
chr12.11	AF542	3	0.0693431
chr12.11	AF542	1	0.497567
chr12.11	AF542	4	0.0158151
chr12.11	AF542	5	0.00364964
chr12.11	AF542	6	0.00121655
chr12.11	AF542	0	0.125304
chr3.15	AF488	1	0.495895
chr3.15	AF488	2	0.226601
chr3.15	AF488	3	0.0804598
chr3.15	AF488	4	0.0246305
chr3.15	AF488	5	0.00985222
chr3.15	AF488	6	0.00164204
chr3.15	AF488	7	0.00164204
chr3.15	AF488	0	0.159278
chr3.20	AF594	1	0.510791
chr3.20	AF594	3	0.0661871
chr3.20	AF594	2	0.258993
chr3.20	AF594	4	0.0215827
chr3.20	AF594	5	0.0028777
chr3.20	AF594	0	0.139568
chr3.18	AF542	1	0.548443
chr3.18	AF542	2	0.209343
chr3.18	AF542	3	0.0605536
chr3.18	AF542	4	0.0138408
chr3.18	AF542	0	0.16782
chr7.2	AF647	1	0.521212
chr7.2	AF647	3	0.112121
chr7.2	AF647	2	0.339394
chr7.2	AF647	4	0.0242424
chr7.2	AF647	5	0.0030303
chr7.2	AF647	0	0
chr7.1	AF594	1	0.509146
chr7.1	AF594	2	0.356707
chr7.1	AF594	3	0.0914634
chr7.1	AF594	4	0.0335366
chr7.1	AF594	5	0.00914634
chr7.1	AF594	0	0
chr7.3	AF542	1	0.508772
chr7.3	AF542	2	0.377193
chr7.3	AF542	3	0.0964912
chr7.3	AF542	5	0.00292398
chr7.3	AF542	4	0.0146199
chr7.3	AF542	0	0
chr13.5	AF647	1	0.466192
chr13.5	AF647	3	0.0818505
chr13.5	AF647	2	0.19573
chr13.5	AF647	7	0.00355872
chr13.5	AF647	4	0.0177936
chr13.5	AF647	5	0.00355872
chr13.5	AF647	0	0.231317
chr13.6	AF542	1	0.547065
chr13.6	AF542	2	0.275748
chr13.6	AF542	3	0.116279
chr13.6	AF542	4	0.0420819
chr13.6	AF542	5	0.0143965
chr13.6	AF542	6	0.00442968
chr13.6	AF542	0	0
chr18.1	AF594	2	0.339623
chr18.1	AF594	1	0.437893
chr18.1	AF594	3	0.165094
chr18.1	AF594	4	0.038522
chr18.1	AF594	5	0.0102201
chr18.1	AF594	6	0.00471698
chr18.1	AF594	7	0.00157233
chr18.1	AF594	9	0.00157233
chr18.1	AF594	10+	0.000786164
chr18.1	AF594	0	0
chr18.2	AF647	2	0.325914
chr18.2	AF647	1	0.54372
chr18.2	AF647	3	0.100159
chr18.2	AF647	4	0.0198728
chr18.2	AF647	6	0.00158983
chr18.2	AF647	10+	0.000794913
chr18.2	AF647	10+	0.000794913
chr18.2	AF647	10+	0.000794913
chr18.2	AF647	5	0.00238474
chr18.2	AF647	10+	0.000794913
chr18.2	AF647	10+	0.000794913
chr18.2	AF647	10+	0.000794913
chr18.2	AF647	10+	0.000794913
chr18.2	AF647	10+	0.000794913
chr18.2	AF647	0	0
chr18.3	AF542	1	0.509312
chr18.3	AF542	3	0.136032
chr18.3	AF542	2	0.289069
chr18.3	AF542	4	0.0348178
chr18.3	AF542	5	0.0178138
chr18.3	AF542	6	0.00647773
chr18.3	AF542	7	0.00404858
chr18.3	AF542	8	0.00161943
chr18.3	AF542	9	0.000809717
chr18.3	AF542	0	0
chr18.6	AF488	2	0.286282
chr18.6	AF488	1	0.475149
chr18.6	AF488	3	0.111332
chr18.6	AF488	4	0.0238569
chr18.6	AF488	8	0.0119284
chr18.6	AF488	7	0.00994036
chr18.6	AF488	5	0.0238569
chr18.6	AF488	9	0.00596421
chr18.6	AF488	6	0.0119284
chr18.6	AF488	10+	0.00198807
chr18.6	AF488	10+	0.00198807
chr18.6	AF488	0	0.0357853
chrX.13	AF594	1	0.417241
chrX.13	AF594	3	0.117241
chrX.13	AF594	2	0.322414
chrX.13	AF594	4	0.0189655
chrX.13	AF594	5	0.0103448
chrX.13	AF594	0	0.113793
chrX.14	AF647	1	0.452542
chrX.14	AF647	4	0.0186441
chrX.14	AF647	2	0.327119
chrX.14	AF647	3	0.0864407
chrX.14	AF647	5	0.00338983
chrX.14	AF647	0	0.111864
chrX.15	AF542	2	0.304965
chrX.15	AF542	1	0.427305
chrX.15	AF542	3	0.111702
chrX.15	AF542	4	0.0283688
chrX.15	AF542	5	0.0106383
chrX.15	AF542	0	0.117021
chr8.6	AF594	1	0.576923
chr8.6	AF594	2	0.298817
chr8.6	AF594	3	0.056213
chr8.6	AF594	4	0.0177515
chr8.6	AF594	0	0.0502959
chr8.7	AF647	1	0.598972
chr8.7	AF647	3	0.0642674
chr8.7	AF647	2	0.285347
chr8.7	AF647	4	0.00514139
chr8.7	AF647	6	0.00257069
chr8.7	AF647	0	0.0437018
chr8.8	AF542	2	0.241477
chr8.8	AF542	1	0.647727
chr8.8	AF542	4	0.0142045
chr8.8	AF542	3	0.0397727
chr8.8	AF542	5	0.00852273
chr8.8	AF542	0	0.0482955
chr1.6	AF488	3	0.115885
chr1.6	AF488	2	0.300781
chr1.6	AF488	1	0.459635
chr1.6	AF488	10+	0.00260417
chr1.6	AF488	10+	0.00130208
chr1.6	AF488	7	0.00911458
chr1.6	AF488	4	0.0598958
chr1.6	AF488	6	0.0169271
chr1.6	AF488	5	0.0169271
chr1.6	AF488	10+	0.00130208
chr1.6	AF488	8	0.00390625
chr1.6	AF488	9	0.0078125
chr1.6	AF488	10+	0.00130208
chr1.6	AF488	10+	0.00130208
chr1.6	AF488	10+	0.00130208
chr1.6	AF488	0	0
chr1.1	AF594	5	0.00708502
chr1.1	AF594	9	0.00303644
chr1.1	AF594	1	0.573887
chr1.1	AF594	10+	0.00101215
chr1.1	AF594	4	0.0101215
chr1.1	AF594	10+	0.00101215
chr1.1	AF594	10+	0.00101215
chr1.1	AF594	7	0.00101215
chr1.1	AF594	2	0.295547
chr1.1	AF594	3	0.101215
chr1.1	AF594	8	0.00101215
chr1.1	AF594	6	0.00303644
chr1.1	AF594	10+	0.00101215
chr1.1	AF594	0	0
chr15.10	AF594	1	0.544601
chr15.10	AF594	2	0.325117
chr15.10	AF594	3	0.105634
chr15.10	AF594	6	0.00117371
chr15.10	AF594	4	0.0164319
chr15.10	AF594	5	0.00704225
chr15.10	AF594	0	0
chr5.8	AF647	2	0.325436
chr5.8	AF647	1	0.508728
chr5.8	AF647	3	0.122195
chr5.8	AF647	4	0.0311721
chr5.8	AF647	6	0.00249377
chr5.8	AF647	5	0.0074813
chr5.8	AF647	10+	0.00124688
chr5.8	AF647	10+	0.00124688
chr5.8	AF647	0	0
chr5.11	AF488	7	0.00138504
chr5.11	AF488	1	0.487535
chr5.11	AF488	2	0.297784
chr5.11	AF488	3	0.123269
chr5.11	AF488	4	0.0554017
chr5.11	AF488	9	0.00138504
chr5.11	AF488	6	0.00969529
chr5.11	AF488	8	0.00138504
chr5.11	AF488	5	0.0193906
chr5.11	AF488	10+	0.00138504
chr5.11	AF488	10+	0.00138504
chr5.11	AF488	0	0
chr5.7	AF594	1	0.543391
chr5.7	AF594	2	0.307076
chr5.7	AF594	4	0.0307076
chr5.7	AF594	3	0.109479
chr5.7	AF594	5	0.00400534
chr5.7	AF594	6	0.00267023
chr5.7	AF594	8	0.00133511
chr5.7	AF594	10+	0.00133511
chr5.7	AF594	0	0
chr5.9	AF542	1	0.638225
chr5.9	AF542	2	0.254266
chr5.9	AF542	3	0.0802048
chr5.9	AF542	4	0.0170648
chr5.9	AF542	6	0.00341297
chr5.9	AF542	5	0.00682594
chr5.9	AF542	0	0
chr20.12	AF647	1	0.552109
chr20.12	AF647	2	0.313896
chr20.12	AF647	3	0.0980149
chr20.12	AF647	4	0.0248139
chr20.12	AF647	5	0.00992556
chr20.12	AF647	6	0.00124069
chr20.12	AF647	0	0
chr20.8	AF488	1	0.483957
chr20.8	AF488	2	0.320856
chr20.8	AF488	4	0.0494652
chr20.8	AF488	3	0.132353
chr20.8	AF488	5	0.0106952
chr20.8	AF488	6	0.0026738
chr20.8	AF488	0	0
chr20.13	AF594	3	0.0863874
chr20.13	AF594	1	0.609948
chr20.13	AF594	2	0.282723
chr20.13	AF594	4	0.0170157
chr20.13	AF594	5	0.0039267
chr20.13	AF594	0	0
chr20.11	AF542	1	0.559322
chr20.11	AF542	2	0.247458
chr20.11	AF542	3	0.132203
chr20.11	AF542	4	0.0135593
chr20.11	AF542	5	0.0101695
chr20.11	AF542	0	0.0372881
chr9.2	AF647	1	0.455774
chr9.2	AF647	2	0.32801
chr9.2	AF647	4	0.039312
chr9.2	AF647	3	0.115479
chr9.2	AF647	6	0.0036855
chr9.2	AF647	7	0.0012285
chr9.2	AF647	5	0.00737101
chr9.2	AF647	0	0.04914
chr9.1	AF594	1	0.514436
chr9.1	AF594	2	0.293963
chr9.1	AF594	5	0.0144357
chr9.1	AF594	3	0.0944882
chr9.1	AF594	4	0.0249344
chr9.1	AF594	6	0.00524934
chr9.1	AF594	0	0.0524934
chr9.3	AF542	1	0.561983
chr9.3	AF542	2	0.274105
chr9.3	AF542	3	0.0798898
chr9.3	AF542	4	0.0192837
chr9.3	AF542	5	0.00688705
chr9.3	AF542	7	0.00137741
chr9.3	AF542	6	0.00137741
chr9.3	AF542	0	0.0550964
chr10.2	AF647	1	0.600912
chr10.2	AF647	2	0.298746
chr10.2	AF647	3	0.0809578
chr10.2	AF647	4	0.018244
chr10.2	AF647	5	0.00114025
chr10.2	AF647	0	0
chr10.1	AF594	1	0.59838
chr10.1	AF594	2	0.298611
chr10.1	AF594	3	0.0729167
chr10.1	AF594	4	0.0266204
chr10.1	AF594	5	0.00231481
chr10.1	AF594	7	0.00115741
chr10.1	AF594	0	0
chr10.3	AF542	1	0.560948
chr10.3	AF542	2	0.294582
chr10.3	AF542	3	0.100451
chr10.3	AF542	5	0.010158
chr10.3	AF542	4	0.030474
chr10.3	AF542	6	0.00225734
chr10.3	AF542	10+	0.00112867
chr10.3	AF542	0	0
chr7.15	AF647	1	0.468927
chr7.15	AF647	2	0.29096
chr7.15	AF647	3	0.121469
chr7.15	AF647	4	0.0367232
chr7.15	AF647	6	0.00847458
chr7.15	AF647	5	0.0141243
chr7.15	AF647	0	0.059322
chr7.14	AF594	1	0.5
chr7.14	AF594	2	0.356688
chr7.14	AF594	4	0.022293
chr7.14	AF594	5	0.00955414
chr7.14	AF594	3	0.044586
chr7.14	AF594	0	0.066879
chr7.16	AF542	1	0.351585
chr7.16	AF542	2	0.268012
chr7.16	AF542	10+	0.00288184
chr7.16	AF542	5	0.0489914
chr7.16	AF542	3	0.126801
chr7.16	AF542	4	0.0662824
chr7.16	AF542	6	0.0201729
chr7.16	AF542	9	0.00576369
chr7.16	AF542	10+	0.00864553
chr7.16	AF542	7	0.0259366
chr7.16	AF542	10+	0.00288184
chr7.16	AF542	8	0.00864553
chr7.16	AF542	10+	0.00288184
chr7.16	AF542	0	0.0605187
chr20.2	AF647	2	0.320513
chr20.2	AF647	1	0.485755
chr20.2	AF647	3	0.119658
chr20.2	AF647	4	0.0441595
chr20.2	AF647	5	0.025641
chr20.2	AF647	6	0.0014245
chr20.2	AF647	7	0.002849
chr20.2	AF647	0	0
chr20.6	AF488	2	0.304587
chr20.6	AF488	1	0.607339
chr20.6	AF488	3	0.0623853
chr20.6	AF488	4	0.0220183
chr20.6	AF488	5	0.00183486
chr20.6	AF488	10+	0.00183486
chr20.6	AF488	0	0
chr20.1	AF594	1	0.596626
chr20.1	AF594	2	0.26227
chr20.1	AF594	3	0.0843558
chr20.1	AF594	4	0.0368098
chr20.1	AF594	5	0.00920245
chr20.1	AF594	6	0.00306748
chr20.1	AF594	8	0.00306748
chr20.1	AF594	7	0.00153374
chr20.1	AF594	10+	0.00153374
chr20.1	AF594	9	0.00153374
chr20.1	AF594	0	0
chr21.2	AF647	2	0.359026
chr21.2	AF647	4	0.030426
chr21.2	AF647	1	0.440162
chr21.2	AF647	3	0.0811359
chr21.2	AF647	0	0.0892495
chr21.1	AF594	2	0.280164
chr21.1	AF594	1	0.445808
chr21.1	AF594	3	0.137014
chr21.1	AF594	4	0.0368098
chr21.1	AF594	5	0.0102249
chr21.1	AF594	0	0.0899796
chr21.3	AF542	1	0.465368
chr21.3	AF542	2	0.367965
chr21.3	AF542	3	0.0606061
chr21.3	AF542	4	0.00865801
chr21.3	AF542	5	0.0021645
chr21.3	AF542	0	0.0952381
chr15.5	AF594	2	0.351171
chr15.5	AF594	3	0.117057
chr15.5	AF594	1	0.461538
chr15.5	AF594	5	0.0167224
chr15.5	AF594	4	0.0434783
chr15.5	AF594	0	0.0100334
chr15.6	AF647	2	0.329193
chr15.6	AF647	1	0.515528
chr15.6	AF647	3	0.111801
chr15.6	AF647	4	0.0310559
chr15.6	AF647	5	0.00310559
chr15.6	AF647	0	0.00931677
chr15.7	AF542	2	0.341463
chr15.7	AF542	1	0.265583
chr15.7	AF542	3	0.254743
chr15.7	AF542	4	0.0894309
chr15.7	AF542	5	0.0352304
chr15.7	AF542	6	0.00542005
chr15.7	AF542	0	0.00813008
chr19.2	AF647	1	0.534653
chr19.2	AF647	2	0.347772
chr19.2	AF647	4	0.0259901
chr19.2	AF647	3	0.0891089
chr19.2	AF647	7	0.00123762
chr19.2	AF647	5	0.00123762
chr19.2	AF647	0	0
chr19.3	AF542	1	0.509162
chr19.3	AF542	2	0.303665
chr19.3	AF542	3	0.111257
chr19.3	AF542	4	0.0418848
chr19.3	AF542	9	0.0013089
chr19.3	AF542	10+	0.0013089
chr19.3	AF542	7	0.0026178
chr19.3	AF542	10+	0.0026178
chr19.3	AF542	6	0.0104712
chr19.3	AF542	5	0.0091623
chr19.3	AF542	8	0.0039267
chr19.3	AF542	10+	0.0013089
chr19.3	AF542	10+	0.0013089
chr19.3	AF542	0	0
chr4.10	AF647	3	0.111111
chr4.10	AF647	2	0.381766
chr4.10	AF647	1	0.430199
chr4.10	AF647	4	0.022792
chr4.10	AF647	0	0.0541311
chr4.9	AF594	2	0.346705
chr4.9	AF594	1	0.481375
chr4.9	AF594	3	0.100287
chr4.9	AF594	4	0.0143266
chr4.9	AF594	5	0.00286533
chr4.9	AF594	0	0.0544413
chr3.2	AF647	1	0.555556
chr3.2	AF647	2	0.306799
chr3.2	AF647	3	0.112769
chr3.2	AF647	5	0.00829187
chr3.2	AF647	4	0.013267
chr3.2	AF647	7	0.00165837
chr3.2	AF647	6	0.00165837
chr3.2	AF647	0	0
chr3.1	AF594	2	0.286225
chr3.1	AF594	3	0.105546
chr3.1	AF594	1	0.577818
chr3.1	AF594	4	0.0268336
chr3.1	AF594	6	0.00178891
chr3.1	AF594	5	0.00178891
chr3.1	AF594	0	0
chr3.3	AF542	1	0.540351
chr3.3	AF542	2	0.322807
chr3.3	AF542	4	0.0333333
chr3.3	AF542	3	0.0964912
chr3.3	AF542	5	0.00701754
chr3.3	AF542	0	0
chr15.2	AF647	1	0.624288
chr15.2	AF647	2	0.3074
chr15.2	AF647	3	0.0607211
chr15.2	AF647	4	0.00379507
chr15.2	AF647	9	0.00189753
chr15.2	AF647	5	0.00189753
chr15.2	AF647	0	0
chr15.1	AF594	1	0.631263
chr15.1	AF594	2	0.292585
chr15.1	AF594	3	0.0641283
chr15.1	AF594	4	0.00801603
chr15.1	AF594	10+	0.00200401
chr15.1	AF594	7	0.00200401
chr15.1	AF594	0	0
chr11.2	AF647	2	0.25523
chr11.2	AF647	1	0.535565
chr11.2	AF647	3	0.0962343
chr11.2	AF647	5	0.0041841
chr11.2	AF647	4	0.0271967
chr11.2	AF647	7	0.00209205
chr11.2	AF647	0	0.0794979
chr11.1	AF594	2	0.253933
chr11.1	AF594	3	0.0561798
chr11.1	AF594	1	0.582022
chr11.1	AF594	4	0.0224719
chr11.1	AF594	0	0.0853933
chr11.3	AF542	3	0.070615
chr11.3	AF542	1	0.558087
chr11.3	AF542	2	0.275626
chr11.3	AF542	4	0.00683371
chr11.3	AF542	5	0.0022779
chr11.3	AF542	0	0.0865604
chr22.6	AF647	1	0.392405
chr22.6	AF647	2	0.322785
chr22.6	AF647	3	0.113924
chr22.6	AF647	4	0.0506329
chr22.6	AF647	5	0.00949367
chr22.6	AF647	6	0.00316456
chr22.6	AF647	0	0.107595
chr22.7	AF594	3	0.108911
chr22.7	AF594	1	0.471947
chr22.7	AF594	2	0.280528
chr22.7	AF594	4	0.0132013
chr22.7	AF594	5	0.0132013
chr22.7	AF594	0	0.112211
chr11.14	AF594	1	0.468974
chr11.14	AF594	2	0.249403
chr11.14	AF594	3	0.0918854
chr11.14	AF594	5	0.00477327
chr11.14	AF594	9	0.00119332
chr11.14	AF594	4	0.0202864
chr11.14	AF594	6	0.00119332
chr11.14	AF594	10+	0.00119332
chr11.14	AF594	8	0.00119332
chr11.14	AF594	0	0.159905
chr11.12	AF542	1	0.467778
chr11.12	AF542	10+	0.00111111
chr11.12	AF542	2	0.274444
chr11.12	AF542	3	0.0855556
chr11.12	AF542	7	0.00111111
chr11.12	AF542	6	0.00333333
chr11.12	AF542	10+	0.00111111
chr11.12	AF542	4	0.0144444
chr11.12	AF542	5	0.00222222
chr11.12	AF542	0	0.148889
chr19.1	AF594	1	0.470833
chr19.1	AF594	2	0.270833
chr19.1	AF594	4	0.0416667
chr19.1	AF594	6	0.00833333
chr19.1	AF594	3	0.0666667
chr19.1	AF594	5	0.00833333
chr19.1	AF594	7	0.00416667
chr19.1	AF594	0	0.129167
chr11.7	AF647	1	0.523256
chr11.7	AF647	2	0.237726
chr11.7	AF647	3	0.0542636
chr11.7	AF647	4	0.0155039
chr11.7	AF647	5	0.00129199
chr11.7	AF647	7	0.00129199
chr11.7	AF647	6	0.00129199
chr11.7	AF647	10+	0.00129199
chr11.7	AF647	10+	0.00129199
chr11.7	AF647	9	0.00129199
chr11.7	AF647	0	0.161499
chr11.10	AF488	1	0.459355
chr11.10	AF488	2	0.229677
chr11.10	AF488	3	0.107097
chr11.10	AF488	4	0.0296774
chr11.10	AF488	5	0.00645161
chr11.10	AF488	8	0.00387097
chr11.10	AF488	6	0.00258065
chr11.10	AF488	0	0.16129
chr11.8	AF542	1	0.560831
chr11.8	AF542	2	0.210682
chr11.8	AF542	3	0.0341246
chr11.8	AF542	4	0.00890208
chr11.8	AF542	0	0.18546
chr8.1	AF594	2	0.258427
chr8.1	AF594	1	0.520599
chr8.1	AF594	6	0.00374532
chr8.1	AF594	4	0.0187266
chr8.1	AF594	3	0.0674157
chr8.1	AF594	5	0.011236
chr8.1	AF594	8	0.00374532
chr8.1	AF594	0	0.116105
chr8.2	AF647	2	0.181416
chr8.2	AF647	3	0.0575221
chr8.2	AF647	1	0.553097
chr8.2	AF647	4	0.0575221
chr8.2	AF647	5	0.0132743
chr8.2	AF647	0	0.137168
chr8.3	AF542	1	0.542986
chr8.3	AF542	3	0.0678733
chr8.3	AF542	2	0.190045
chr8.3	AF542	4	0.0361991
chr8.3	AF542	10+	0.00452489
chr8.3	AF542	5	0.00452489
chr8.3	AF542	7	0.00452489
chr8.3	AF542	6	0.00452489
chr8.3	AF542	10+	0.00452489
chr8.3	AF542	0	0.140271
chr8.13	AF594	2	0.285246
chr8.13	AF594	1	0.465574
chr8.13	AF594	3	0.144262
chr8.13	AF594	5	0.00655738
chr8.13	AF594	4	0.0196721
chr8.13	AF594	0	0.0786885
chr8.14	AF647	2	0.295652
chr8.14	AF647	1	0.544928
chr8.14	AF647	3	0.0666667
chr8.14	AF647	4	0.0202899
chr8.14	AF647	5	0.00289855
chr8.14	AF647	0	0.0695652
chr8.15	AF542	1	0.54698
chr8.15	AF542	3	0.0738255
chr8.15	AF542	2	0.275168
chr8.15	AF542	4	0.0167785
chr8.15	AF542	5	0.0033557
chr8.15	AF542	6	0.0033557
chr8.15	AF542	0	0.0805369
chr10.8	AF488	3	0.0865854
chr10.8	AF488	1	0.481707
chr10.8	AF488	2	0.27439
chr10.8	AF488	5	0.00731707
chr10.8	AF488	4	0.0256098
chr10.8	AF488	6	0.00243902
chr10.8	AF488	0	0.121951
chr10.13	AF594	1	0.541783
chr10.13	AF594	2	0.254875
chr10.13	AF594	3	0.0543175
chr10.13	AF594	4	0.0097493
chr10.13	AF594	0	0.139276
chr10.11	AF542	1	0.417824
chr10.11	AF542	2	0.315972
chr10.11	AF542	3	0.113426
chr10.11	AF542	4	0.0324074
chr10.11	AF542	5	0.00347222
chr10.11	AF542	7	0.00115741
chr10.11	AF542	0	0.115741
chr22.1	AF594	1	0.430267
chr22.1	AF594	2	0.353116
chr22.1	AF594	3	0.127596
chr22.1	AF594	4	0.0118694
chr22.1	AF594	0	0.0771513
chr22.2	AF647	2	0.315029
chr22.2	AF647	1	0.514451
chr22.2	AF647	4	0.0144509
chr22.2	AF647	3	0.0751445
chr22.2	AF647	5	0.00578035
chr22.2	AF647	0	0.0751445
chr22.3	AF542	1	0.449405
chr22.3	AF542	3	0.10119
chr22.3	AF542	2	0.366071
chr22.3	AF542	4	0.00595238
chr22.3	AF542	0	0.077381
chr20.6	AF594	1	0.536232
chr20.6	AF594	2	0.304348
chr20.6	AF594	3	0.0869565
chr20.6	AF594	4	0.0144928
chr20.6	AF594	0	0.057971
chr21.8	AF647	3	0.165899
chr21.8	AF647	2	0.322581
chr21.8	AF647	1	0.396313
chr21.8	AF647	4	0.0276498
chr21.8	AF647	5	0.00921659
chr21.8	AF647	0	0.078341
chr21.7	AF594	1	0.577586
chr21.7	AF594	2	0.25
chr21.7	AF594	3	0.0172414
chr21.7	AF594	5	0.00862069
chr21.7	AF594	0	0.146552
chr21.9	AF542	3	0.0669856
chr21.9	AF542	2	0.411483
chr21.9	AF542	1	0.425837
chr21.9	AF542	4	0.00956938
chr21.9	AF542	5	0.00478469
chr21.9	AF542	0	0.0813397
chr2.12	AF647	1	0.500585
chr2.12	AF647	2	0.272515
chr2.12	AF647	4	0.019883
chr2.12	AF647	3	0.0748538
chr2.12	AF647	0	0.132164
chr2.11	AF594	2	0.238272
chr2.11	AF594	1	0.554321
chr2.11	AF594	3	0.0580247
chr2.11	AF594	4	0.00864198
chr2.11	AF594	5	0.00123457
chr2.11	AF594	0	0.139506
chr2.13	AF542	1	0.551724
chr2.13	AF542	2	0.242706
chr2.13	AF542	3	0.0490716
chr2.13	AF542	5	0.00265252
chr2.13	AF542	4	0.00265252
chr2.13	AF542	7	0.00132626
chr2.13	AF542	0	0.149867
chr16.5	AF647	2	0.248563
chr16.5	AF647	1	0.507184
chr16.5	AF647	3	0.0818966
chr16.5	AF647	4	0.0186782
chr16.5	AF647	5	0.00574713
chr16.5	AF647	6	0.00143678
chr16.5	AF647	0	0.136494
chr16.8	AF488	3	0.101839
chr16.8	AF488	2	0.241867
chr16.8	AF488	1	0.471004
chr16.8	AF488	4	0.0339463
chr16.8	AF488	5	0.00424328
chr16.8	AF488	9	0.00141443
chr16.8	AF488	10+	0.00141443
chr16.8	AF488	10+	0.00141443
chr16.8	AF488	10+	0.00141443
chr16.8	AF488	7	0.00141443
chr16.8	AF488	10+	0.00141443
chr16.8	AF488	6	0.00141443
chr16.8	AF488	10+	0.00141443
chr16.8	AF488	10+	0.00141443
chr16.8	AF488	0	0.134371
chr16.4	AF594	3	0.084425
chr16.4	AF594	1	0.491994
chr16.4	AF594	2	0.244541
chr16.4	AF594	4	0.0334789
chr16.4	AF594	5	0.00582242
chr16.4	AF594	6	0.0014556
chr16.4	AF594	0	0.138282
chr1.11	AF594	1	0.556164
chr1.11	AF594	3	0.0684932
chr1.11	AF594	2	0.282192
chr1.11	AF594	4	0.0109589
chr1.11	AF594	5	0.00547945
chr1.11	AF594	6	0.00273973
chr1.11	AF594	0	0.0739726
chr1.12	AF647	1	0.43609
chr1.12	AF647	3	0.112782
chr1.12	AF647	2	0.350877
chr1.12	AF647	4	0.0275689
chr1.12	AF647	5	0.00501253
chr1.12	AF647	0	0.0676692
chr1.13	AF542	1	0.585774
chr1.13	AF542	2	0.213389
chr1.13	AF542	3	0.0585774
chr1.13	AF542	4	0.0251046
chr1.13	AF542	5	0.0041841
chr1.13	AF542	0	0.112971
chr1.21	AF594	1	0.617284
chr1.21	AF594	2	0.243827
chr1.21	AF594	3	0.0432099
chr1.21	AF594	4	0.00308642
chr1.21	AF594	0	0.0925926
chr1.22	AF647	2	0.298851
chr1.22	AF647	1	0.505747
chr1.22	AF647	3	0.0890805
chr1.22	AF647	5	0.00862069
chr1.22	AF647	4	0.0114943
chr1.22	AF647	0	0.0862069
chr1.23	AF542	1	0.614618
chr1.23	AF542	2	0.229236
chr1.23	AF542	3	0.0398671
chr1.23	AF542	4	0.0166113
chr1.23	AF542	0	0.0996678
chr15.11	AF647	1	0.485255
chr15.11	AF647	3	0.0589812
chr15.11	AF647	2	0.184987
chr15.11	AF647	5	0.0107239
chr15.11	AF647	6	0.00536193
chr15.11	AF647	4	0.0080429
chr15.11	AF647	10+	0.00536193
chr15.11	AF647	10+	0.00268097
chr15.11	AF647	10+	0.00536193
chr15.11	AF647	10+	0.0160858
chr15.11	AF647	10+	0.00536193
chr15.11	AF647	10+	0.00536193
chr15.11	AF647	10+	0.00268097
chr15.11	AF647	10+	0.00536193
chr15.11	AF647	9	0.00268097
chr15.11	AF647	10+	0.00268097
chr15.11	AF647	8	0.00268097
chr15.11	AF647	10+	0.00268097
chr15.11	AF647	10+	0.00536193
chr15.11	AF647	0	0.182306
chr13.6	AF488	1	0.452703
chr13.6	AF488	2	0.275097
chr13.6	AF488	5	0.0173745
chr13.6	AF488	4	0.0366795
chr13.6	AF488	3	0.0974903
chr13.6	AF488	10+	0.000965251
chr13.6	AF488	7	0.00289575
chr13.6	AF488	6	0.00482625
chr13.6	AF488	9	0.000965251
chr13.6	AF488	10+	0.000965251
chr13.6	AF488	0	0.110039
chr13.3	AF542	1	0.493177
chr13.3	AF542	2	0.266082
chr13.3	AF542	3	0.0906433
chr13.3	AF542	4	0.0292398
chr13.3	AF542	5	0.00584795
chr13.3	AF542	6	0.00292398
chr13.3	AF542	10+	0.000974659
chr13.3	AF542	0	0.111111
chr5.6	AF488	3	0.090216
chr5.6	AF488	4	0.047014
chr5.6	AF488	6	0.0368488
chr5.6	AF488	5	0.0304956
chr5.6	AF488	9	0.0177891
chr5.6	AF488	1	0.343075
chr5.6	AF488	7	0.0279543
chr5.6	AF488	2	0.200762
chr5.6	AF488	10+	0.00508259
chr5.6	AF488	10+	0.0025413
chr5.6	AF488	10+	0.00508259
chr5.6	AF488	8	0.0139771
chr5.6	AF488	10+	0.00635324
chr5.6	AF488	10+	0.0101652
chr5.6	AF488	10+	0.00127065
chr5.6	AF488	10+	0.00127065
chr5.6	AF488	10+	0.00127065
chr5.6	AF488	10+	0.00127065
chr5.6	AF488	10+	0.0025413
chr5.6	AF488	10+	0.00381194
chr5.6	AF488	10+	0.00381194
chr5.6	AF488	10+	0.0025413
chr5.6	AF488	10+	0.00127065
chr5.6	AF488	10+	0.00127065
chr5.6	AF488	0	0.142313
chr5.1	AF594	1	0.420922
chr5.1	AF594	2	0.267746
chr5.1	AF594	4	0.0460772
chr5.1	AF594	5	0.00747198
chr5.1	AF594	3	0.115816
chr5.1	AF594	6	0.00249066
chr5.1	AF594	0	0.139477
chr10.4	AF488	1	0.518519
chr10.4	AF488	2	0.308642
chr10.4	AF488	3	0.0699588
chr10.4	AF488	6	0.00823045
chr10.4	AF488	5	0.0164609
chr10.4	AF488	4	0.0123457
chr10.4	AF488	0	0.0658436
chr3.6	AF488	1	0.501401
chr3.6	AF488	2	0.260504
chr3.6	AF488	3	0.114846
chr3.6	AF488	4	0.0616246
chr3.6	AF488	5	0.0196078
chr3.6	AF488	8	0.00280112
chr3.6	AF488	9	0.00280112
chr3.6	AF488	6	0.00560224
chr3.6	AF488	0	0.0308123
chr16.8	AF647	1	0.427978
chr16.8	AF647	2	0.268698
chr16.8	AF647	3	0.105263
chr16.8	AF647	4	0.031856
chr16.8	AF647	5	0.0152355
chr16.8	AF647	9	0.00138504
chr16.8	AF647	0	0.149584
chr16.4	AF488	1	0.417344
chr16.4	AF488	2	0.253388
chr16.4	AF488	3	0.120596
chr16.4	AF488	4	0.0420054
chr16.4	AF488	5	0.00813008
chr16.4	AF488	7	0.00271003
chr16.4	AF488	10+	0.00135501
chr16.4	AF488	10+	0.00135501
chr16.4	AF488	9	0.00135501
chr16.4	AF488	6	0.00135501
chr16.4	AF488	10+	0.00271003
chr16.4	AF488	10+	0.00135501
chr16.4	AF488	0	0.146341
chr16.7	AF542	1	0.497987
chr16.7	AF542	2	0.256376
chr16.7	AF542	3	0.0657718
chr16.7	AF542	4	0.0268456
chr16.7	AF542	9	0.00134228
chr16.7	AF542	6	0.00402685
chr16.7	AF542	7	0.00134228
chr16.7	AF542	5	0.00134228
chr16.7	AF542	0	0.144966
chr18.8	AF647	1	0.506303
chr18.8	AF647	2	0.266807
chr18.8	AF647	4	0.0210084
chr18.8	AF647	3	0.0630252
chr18.8	AF647	5	0.00210084
chr18.8	AF647	0	0.140756
chr18.7	AF594	3	0.0788382
chr18.7	AF594	1	0.5
chr18.7	AF594	2	0.238589
chr18.7	AF594	4	0.0228216
chr18.7	AF594	7	0.00207469
chr18.7	AF594	5	0.0103734
chr18.7	AF594	6	0.00622407
chr18.7	AF594	10+	0.00207469
chr18.7	AF594	0	0.139004
chr18.9	AF542	2	0.271127
chr18.9	AF542	1	0.376761
chr18.9	AF542	3	0.112676
chr18.9	AF542	4	0.0616197
chr18.9	AF542	6	0.0140845
chr18.9	AF542	8	0.00352113
chr18.9	AF542	5	0.0211268
chr18.9	AF542	7	0.00704225
chr18.9	AF542	9	0.00704225
chr18.9	AF542	10+	0.00176056
chr18.9	AF542	10+	0.00352113
chr18.9	AF542	10+	0.00176056
chr18.9	AF542	0	0.117958
chr2.23	AF647	2	0.305433
chr2.23	AF647	1	0.538913
chr2.23	AF647	3	0.0939794
chr2.23	AF647	4	0.020558
chr2.23	AF647	5	0.00293686
chr2.23	AF647	0	0.0381791
chr2.19	AF488	1	0.43586
chr2.19	AF488	2	0.293003
chr2.19	AF488	4	0.0845481
chr2.19	AF488	3	0.107872
chr2.19	AF488	5	0.0218659
chr2.19	AF488	7	0.00291545
chr2.19	AF488	6	0.016035
chr2.19	AF488	0	0.0379009
chr2.24	AF594	2	0.276836
chr2.24	AF594	1	0.473164
chr2.24	AF594	3	0.141243
chr2.24	AF594	4	0.0353107
chr2.24	AF594	6	0.0127119
chr2.24	AF594	5	0.0225989
chr2.24	AF594	8	0.00141243
chr2.24	AF594	0	0.0367232
chr2.22	AF542	1	0.594855
chr2.22	AF542	2	0.257235
chr2.22	AF542	3	0.0948553
chr2.22	AF542	4	0.00803859
chr2.22	AF542	5	0.00321543
chr2.22	AF542	0	0.0418006
chr4.18	AF647	3	0.0997151
chr4.18	AF647	1	0.447293
chr4.18	AF647	2	0.319088
chr4.18	AF647	4	0.022792
chr4.18	AF647	10+	0.002849
chr4.18	AF647	10+	0.002849
chr4.18	AF647	0	0.105413
chr4.17	AF594	2	0.318801
chr4.17	AF594	1	0.435967
chr4.17	AF594	4	0.0217984
chr4.17	AF594	3	0.111717
chr4.17	AF594	8	0.0027248
chr4.17	AF594	10+	0.0027248
chr4.17	AF594	5	0.00544959
chr4.17	AF594	0	0.100817
chr14.5	AF647	2	0.351891
chr14.5	AF647	3	0.114496
chr14.5	AF647	1	0.428571
chr14.5	AF647	4	0.032563
chr14.5	AF647	5	0.0105042
chr14.5	AF647	0	0.0619748
chr14.4	AF594	2	0.272832
chr14.4	AF594	1	0.56185
chr14.4	AF594	3	0.0763006
chr14.4	AF594	4	0.0184971
chr14.4	AF594	6	0.00115607
chr14.4	AF594	5	0.00115607
chr14.4	AF594	0	0.0682081

## Sheet: Figure 2b
Figure 2b
ProbeLabel	Channel	SNRfrom	SNRto	percDots
chr22.7	AF594	0	0.1	0
chr22.7	AF594	0.1	0.2	0
chr22.7	AF594	0.2	0.3	0
chr22.7	AF594	0.3	0.4	0
chr22.7	AF594	0.4	0.5	0
chr22.7	AF594	0.5	0.6	0
chr22.7	AF594	0.6	0.7	0
chr22.7	AF594	0.7	0.8	0
chr22.7	AF594	0.8	0.9	0
chr22.7	AF594	0.9	1	0
chr22.7	AF594	1	1.1	0
chr22.7	AF594	1.1	1.2	0
chr22.7	AF594	1.2	1.3	0
chr22.7	AF594	1.3	1.4	0
chr22.7	AF594	1.4	1.5	0
chr22.7	AF594	1.5	1.6	0
chr22.7	AF594	1.6	1.7	0
chr22.7	AF594	1.7	1.8	0
chr22.7	AF594	1.8	1.9	0.00564972
chr22.7	AF594	1.9	2	0.00282486
chr22.7	AF594	2	2.1	0.00847458
chr22.7	AF594	2.1	2.2	0.00847458
chr22.7	AF594	2.2	2.3	0.0225989
chr22.7	AF594	2.3	2.4	0.0338983
chr22.7	AF594	2.4	2.5	0.0621469
chr22.7	AF594	2.5	2.6	0.0367232
chr22.7	AF594	2.6	2.7	0.0536723
chr22.7	AF594	2.7	2.8	0.0706215
chr22.7	AF594	2.8	2.9	0.0875706
chr22.7	AF594	2.9	3	0.0847458
chr22.7	AF594	3	3.1	0.0621469
chr22.7	AF594	3.1	3.2	0.059322
chr22.7	AF594	3.2	3.3	0.0649718
chr22.7	AF594	3.3	3.4	0.0564972
chr22.7	AF594	3.4	3.5	0.059322
chr22.7	AF594	3.5	3.6	0.0480226
chr22.7	AF594	3.6	3.7	0.019774
chr22.7	AF594	3.7	3.8	0.0282486
chr22.7	AF594	3.8	3.9	0.019774
chr22.7	AF594	3.9	4	0.0338983
chr22.7	AF594	4	4.1	0.00564972
chr22.7	AF594	4.1	4.2	0.00847458
chr22.7	AF594	4.2	4.3	0.0112994
chr22.7	AF594	4.3	4.4	0.00564972
chr22.7	AF594	4.4	4.5	0.0112994
chr22.7	AF594	4.5	4.6	0.00564972
chr22.7	AF594	4.6	4.7	0.00282486
chr22.7	AF594	4.7	4.8	0.00282486
chr22.7	AF594	4.8	4.9	0
chr22.7	AF594	4.9	5	0.00847458
chr22.7	AF594	5	5.1	0
chr22.7	AF594	5.1	5.2	0.00282486
chr22.7	AF594	5.2	5.3	0
chr22.7	AF594	5.3	5.4	0
chr22.7	AF594	5.4	5.5	0
chr22.7	AF594	5.5	5.6	0
chr22.7	AF594	5.6	5.7	0
chr22.7	AF594	5.7	5.8	0
chr22.7	AF594	5.8	5.9	0
chr22.7	AF594	5.9	6	0
chr22.7	AF594	6	6.1	0.00282486
chr22.7	AF594	6.1	6.2	0
chr22.7	AF594	6.2	6.3	0.00282486
chr22.7	AF594	6.3	6.4	0
chr22.7	AF594	6.4	6.5	0
chr22.7	AF594	6.5	6.6	0
chr22.7	AF594	6.6	6.7	0
chr22.7	AF594	6.7	6.8	0
chr22.7	AF594	6.8	6.9	0
chr22.7	AF594	6.9	7	0
chr22.7	AF594	7	7.1	0
chr22.7	AF594	7.1	7.2	0
chr22.7	AF594	7.2	7.3	0
chr22.7	AF594	7.3	7.4	0
chr22.7	AF594	7.4	7.5	0
chr22.7	AF594	7.5	7.6	0
chr22.7	AF594	7.6	7.7	0
chr22.7	AF594	7.7	7.8	0
chr22.7	AF594	7.8	7.9	0
chr22.7	AF594	7.9	8	0
chr22.7	AF594	8	8.1	0
chr22.7	AF594	8.1	8.2	0
chr22.7	AF594	8.2	8.3	0
chr22.7	AF594	8.3	8.4	0
chr22.7	AF594	8.4	8.5	0
chr22.7	AF594	8.5	8.6	0
chr22.7	AF594	8.6	8.7	0
chr22.7	AF594	8.7	8.8	0
chr22.7	AF594	8.8	8.9	0
chr22.7	AF594	8.9	9	0
chr22.7	AF594	9	9.1	0
chr22.7	AF594	9.1	9.2	0
chr22.7	AF594	9.2	9.3	0
chr22.7	AF594	9.3	9.4	0
chr22.7	AF594	9.4	9.5	0
chr22.7	AF594	9.5	9.6	0
chr22.7	AF594	9.6	9.7	0
chr22.7	AF594	9.7	9.8	0
chr22.7	AF594	9.8	9.9	0
chr22.7	AF594	9.9	10	0
chr22.6	AF647	0	0.1	0
chr22.6	AF647	0.1	0.2	0
chr22.6	AF647	0.2	0.3	0
chr22.6	AF647	0.3	0.4	0
chr22.6	AF647	0.4	0.5	0
chr22.6	AF647	0.5	0.6	0
chr22.6	AF647	0.6	0.7	0
chr22.6	AF647	0.7	0.8	0
chr22.6	AF647	0.8	0.9	0
chr22.6	AF647	0.9	1	0
chr22.6	AF647	1	1.1	0
chr22.6	AF647	1.1	1.2	0
chr22.6	AF647	1.2	1.3	0.0402145
chr22.6	AF647	1.3	1.4	0.270777
chr22.6	AF647	1.4	1.5	0.235925
chr22.6	AF647	1.5	1.6	0.150134
chr22.6	AF647	1.6	1.7	0.158177
chr22.6	AF647	1.7	1.8	0.0643432
chr22.6	AF647	1.8	1.9	0.0375335
chr22.6	AF647	1.9	2	0.0160858
chr22.6	AF647	2	2.1	0.0080429
chr22.6	AF647	2.1	2.2	0.00268097
chr22.6	AF647	2.2	2.3	0.00536193
chr22.6	AF647	2.3	2.4	0.00536193
chr22.6	AF647	2.4	2.5	0
chr22.6	AF647	2.5	2.6	0
chr22.6	AF647	2.6	2.7	0
chr22.6	AF647	2.7	2.8	0
chr22.6	AF647	2.8	2.9	0
chr22.6	AF647	2.9	3	0
chr22.6	AF647	3	3.1	0
chr22.6	AF647	3.1	3.2	0
chr22.6	AF647	3.2	3.3	0
chr22.6	AF647	3.3	3.4	0
chr22.6	AF647	3.4	3.5	0
chr22.6	AF647	3.5	3.6	0
chr22.6	AF647	3.6	3.7	0
chr22.6	AF647	3.7	3.8	0
chr22.6	AF647	3.8	3.9	0
chr22.6	AF647	3.9	4	0
chr22.6	AF647	4	4.1	0
chr22.6	AF647	4.1	4.2	0
chr22.6	AF647	4.2	4.3	0
chr22.6	AF647	4.3	4.4	0
chr22.6	AF647	4.4	4.5	0
chr22.6	AF647	4.5	4.6	0
chr22.6	AF647	4.6	4.7	0
chr22.6	AF647	4.7	4.8	0
chr22.6	AF647	4.8	4.9	0
chr22.6	AF647	4.9	5	0
chr22.6	AF647	5	5.1	0
chr22.6	AF647	5.1	5.2	0
chr22.6	AF647	5.2	5.3	0
chr22.6	AF647	5.3	5.4	0
chr22.6	AF647	5.4	5.5	0
chr22.6	AF647	5.5	5.6	0
chr22.6	AF647	5.6	5.7	0
chr22.6	AF647	5.7	5.8	0
chr22.6	AF647	5.8	5.9	0
chr22.6	AF647	5.9	6	0
chr22.6	AF647	6	6.1	0
chr22.6	AF647	6.1	6.2	0
chr22.6	AF647	6.2	6.3	0
chr22.6	AF647	6.3	6.4	0
chr22.6	AF647	6.4	6.5	0.00268097
chr22.6	AF647	6.5	6.6	0
chr22.6	AF647	6.6	6.7	0
chr22.6	AF647	6.7	6.8	0
chr22.6	AF647	6.8	6.9	0
chr22.6	AF647	6.9	7	0
chr22.6	AF647	7	7.1	0
chr22.6	AF647	7.1	7.2	0.00268097
chr22.6	AF647	7.2	7.3	0
chr22.6	AF647	7.3	7.4	0
chr22.6	AF647	7.4	7.5	0
chr22.6	AF647	7.5	7.6	0
chr22.6	AF647	7.6	7.7	0
chr22.6	AF647	7.7	7.8	0
chr22.6	AF647	7.8	7.9	0
chr22.6	AF647	7.9	8	0
chr22.6	AF647	8	8.1	0
chr22.6	AF647	8.1	8.2	0
chr22.6	AF647	8.2	8.3	0
chr22.6	AF647	8.3	8.4	0
chr22.6	AF647	8.4	8.5	0
chr22.6	AF647	8.5	8.6	0
chr22.6	AF647	8.6	8.7	0
chr22.6	AF647	8.7	8.8	0
chr22.6	AF647	8.8	8.9	0
chr22.6	AF647	8.9	9	0
chr22.6	AF647	9	9.1	0
chr22.6	AF647	9.1	9.2	0
chr22.6	AF647	9.2	9.3	0
chr22.6	AF647	9.3	9.4	0
chr22.6	AF647	9.4	9.5	0
chr22.6	AF647	9.5	9.6	0
chr22.6	AF647	9.6	9.7	0
chr22.6	AF647	9.7	9.8	0
chr22.6	AF647	9.8	9.9	0
chr22.6	AF647	9.9	10	0
chr18.6	AF488	0	0.1	0
chr18.6	AF488	0.1	0.2	0
chr18.6	AF488	0.2	0.3	0
chr18.6	AF488	0.3	0.4	0
chr18.6	AF488	0.4	0.5	0
chr18.6	AF488	0.5	0.6	0
chr18.6	AF488	0.6	0.7	0
chr18.6	AF488	0.7	0.8	0
chr18.6	AF488	0.8	0.9	0
chr18.6	AF488	0.9	1	0
chr18.6	AF488	1	1.1	0
chr18.6	AF488	1.1	1.2	0
chr18.6	AF488	1.2	1.3	0.00619579
chr18.6	AF488	1.3	1.4	0.0346964
chr18.6	AF488	1.4	1.5	0.0991326
chr18.6	AF488	1.5	1.6	0.154895
chr18.6	AF488	1.6	1.7	0.16233
chr18.6	AF488	1.7	1.8	0.131351
chr18.6	AF488	1.8	1.9	0.114002
chr18.6	AF488	1.9	2	0.10285
chr18.6	AF488	2	2.1	0.047088
chr18.6	AF488	2.1	2.2	0.0483271
chr18.6	AF488	2.2	2.3	0.0297398
chr18.6	AF488	2.3	2.4	0.00991326
chr18.6	AF488	2.4	2.5	0.00991326
chr18.6	AF488	2.5	2.6	0.0086741
chr18.6	AF488	2.6	2.7	0.0086741
chr18.6	AF488	2.7	2.8	0.0111524
chr18.6	AF488	2.8	2.9	0
chr18.6	AF488	2.9	3	0.00371747
chr18.6	AF488	3	3.1	0.00123916
chr18.6	AF488	3.1	3.2	0.00619579
chr18.6	AF488	3.2	3.3	0.00123916
chr18.6	AF488	3.3	3.4	0.00123916
chr18.6	AF488	3.4	3.5	0.00123916
chr18.6	AF488	3.5	3.6	0
chr18.6	AF488	3.6	3.7	0
chr18.6	AF488	3.7	3.8	0.00123916
chr18.6	AF488	3.8	3.9	0.00123916
chr18.6	AF488	3.9	4	0
chr18.6	AF488	4	4.1	0.00247831
chr18.6	AF488	4.1	4.2	0
chr18.6	AF488	4.2	4.3	0.00123916
chr18.6	AF488	4.3	4.4	0
chr18.6	AF488	4.4	4.5	0
chr18.6	AF488	4.5	4.6	0
chr18.6	AF488	4.6	4.7	0
chr18.6	AF488	4.7	4.8	0
chr18.6	AF488	4.8	4.9	0
chr18.6	AF488	4.9	5	0
chr18.6	AF488	5	5.1	0
chr18.6	AF488	5.1	5.2	0
chr18.6	AF488	5.2	5.3	0
chr18.6	AF488	5.3	5.4	0
chr18.6	AF488	5.4	5.5	0
chr18.6	AF488	5.5	5.6	0
chr18.6	AF488	5.6	5.7	0
chr18.6	AF488	5.7	5.8	0
chr18.6	AF488	5.8	5.9	0
chr18.6	AF488	5.9	6	0
chr18.6	AF488	6	6.1	0
chr18.6	AF488	6.1	6.2	0
chr18.6	AF488	6.2	6.3	0
chr18.6	AF488	6.3	6.4	0
chr18.6	AF488	6.4	6.5	0
chr18.6	AF488	6.5	6.6	0
chr18.6	AF488	6.6	6.7	0
chr18.6	AF488	6.7	6.8	0
chr18.6	AF488	6.8	6.9	0
chr18.6	AF488	6.9	7	0
chr18.6	AF488	7	7.1	0
chr18.6	AF488	7.1	7.2	0
chr18.6	AF488	7.2	7.3	0
chr18.6	AF488	7.3	7.4	0
chr18.6	AF488	7.4	7.5	0
chr18.6	AF488	7.5	7.6	0
chr18.6	AF488	7.6	7.7	0
chr18.6	AF488	7.7	7.8	0
chr18.6	AF488	7.8	7.9	0
chr18.6	AF488	7.9	8	0
chr18.6	AF488	8	8.1	0
chr18.6	AF488	8.1	8.2	0
chr18.6	AF488	8.2	8.3	0
chr18.6	AF488	8.3	8.4	0
chr18.6	AF488	8.4	8.5	0
chr18.6	AF488	8.5	8.6	0
chr18.6	AF488	8.6	8.7	0
chr18.6	AF488	8.7	8.8	0
chr18.6	AF488	8.8	8.9	0
chr18.6	AF488	8.9	9	0
chr18.6	AF488	9	9.1	0
chr18.6	AF488	9.1	9.2	0
chr18.6	AF488	9.2	9.3	0
chr18.6	AF488	9.3	9.4	0
chr18.6	AF488	9.4	9.5	0
chr18.6	AF488	9.5	9.6	0
chr18.6	AF488	9.6	9.7	0
chr18.6	AF488	9.7	9.8	0
chr18.6	AF488	9.8	9.9	0
chr18.6	AF488	9.9	10	0
chr18.1	AF594	0	0.1	0
chr18.1	AF594	0.1	0.2	0
chr18.1	AF594	0.2	0.3	0
chr18.1	AF594	0.3	0.4	0
chr18.1	AF594	0.4	0.5	0
chr18.1	AF594	0.5	0.6	0
chr18.1	AF594	0.6	0.7	0
chr18.1	AF594	0.7	0.8	0
chr18.1	AF594	0.8	0.9	0
chr18.1	AF594	0.9	1	0
chr18.1	AF594	1	1.1	0.000437828
chr18.1	AF594	1.1	1.2	0.000437828
chr18.1	AF594	1.2	1.3	0
chr18.1	AF594	1.3	1.4	0.000875657
chr18.1	AF594	1.4	1.5	0
chr18.1	AF594	1.5	1.6	0.000437828
chr18.1	AF594	1.6	1.7	0
chr18.1	AF594	1.7	1.8	0
chr18.1	AF594	1.8	1.9	0
chr18.1	AF594	1.9	2	0.000437828
chr18.1	AF594	2	2.1	0.000437828
chr18.1	AF594	2.1	2.2	0
chr18.1	AF594	2.2	2.3	0.000437828
chr18.1	AF594	2.3	2.4	0
chr18.1	AF594	2.4	2.5	0.00131349
chr18.1	AF594	2.5	2.6	0
chr18.1	AF594	2.6	2.7	0.00218914
chr18.1	AF594	2.7	2.8	0.000437828
chr18.1	AF594	2.8	2.9	0.000875657
chr18.1	AF594	2.9	3	0.0030648
chr18.1	AF594	3	3.1	0.00481611
chr18.1	AF594	3.1	3.2	0.00525394
chr18.1	AF594	3.2	3.3	0.00744308
chr18.1	AF594	3.3	3.4	0.00963222
chr18.1	AF594	3.4	3.5	0.015324
chr18.1	AF594	3.5	3.6	0.0210158
chr18.1	AF594	3.6	3.7	0.0236427
chr18.1	AF594	3.7	3.8	0.0192644
chr18.1	AF594	3.8	3.9	0.0249562
chr18.1	AF594	3.9	4	0.0236427
chr18.1	AF594	4	4.1	0.0376532
chr18.1	AF594	4.1	4.2	0.0323993
chr18.1	AF594	4.2	4.3	0.0376532
chr18.1	AF594	4.3	4.4	0.0394046
chr18.1	AF594	4.4	4.5	0.0328371
chr18.1	AF594	4.5	4.6	0.0385289
chr18.1	AF594	4.6	4.7	0.0415937
chr18.1	AF594	4.7	4.8	0.0359019
chr18.1	AF594	4.8	4.9	0.0363398
chr18.1	AF594	4.9	5	0.0402802
chr18.1	AF594	5	5.1	0.0288967
chr18.1	AF594	5.1	5.2	0.033275
chr18.1	AF594	5.2	5.3	0.0341506
chr18.1	AF594	5.3	5.4	0.0354641
chr18.1	AF594	5.4	5.5	0.0284588
chr18.1	AF594	5.5	5.6	0.0262697
chr18.1	AF594	5.6	5.7	0.0284588
chr18.1	AF594	5.7	5.8	0.0223292
chr18.1	AF594	5.8	5.9	0.025394
chr18.1	AF594	5.9	6	0.0183888
chr18.1	AF594	6	6.1	0.0249562
chr18.1	AF594	6.1	6.2	0.0188266
chr18.1	AF594	6.2	6.3	0.0161996
chr18.1	AF594	6.3	6.4	0.0091944
chr18.1	AF594	6.4	6.5	0.0148862
chr18.1	AF594	6.5	6.6	0.0109457
chr18.1	AF594	6.6	6.7	0.0113835
chr18.1	AF594	6.7	6.8	0.0113835
chr18.1	AF594	6.8	6.9	0.00700525
chr18.1	AF594	6.9	7	0.00569177
chr18.1	AF594	7	7.1	0.00744308
chr18.1	AF594	7.1	7.2	0.00700525
chr18.1	AF594	7.2	7.3	0.00569177
chr18.1	AF594	7.3	7.4	0.00350263
chr18.1	AF594	7.4	7.5	0.00394046
chr18.1	AF594	7.5	7.6	0.00350263
chr18.1	AF594	7.6	7.7	0.00350263
chr18.1	AF594	7.7	7.8	0.00218914
chr18.1	AF594	7.8	7.9	0.000875657
chr18.1	AF594	7.9	8	0.00218914
chr18.1	AF594	8	8.1	0.00175131
chr18.1	AF594	8.1	8.2	0.000875657
chr18.1	AF594	8.2	8.3	0.00131349
chr18.1	AF594	8.3	8.4	0.00131349
chr18.1	AF594	8.4	8.5	0.000437828
chr18.1	AF594	8.5	8.6	0.000437828
chr18.1	AF594	8.6	8.7	0.000437828
chr18.1	AF594	8.7	8.8	0.00131349
chr18.1	AF594	8.8	8.9	0
chr18.1	AF594	8.9	9	0.000437828
chr18.1	AF594	9	9.1	0
chr18.1	AF594	9.1	9.2	0
chr18.1	AF594	9.2	9.3	0
chr18.1	AF594	9.3	9.4	0
chr18.1	AF594	9.4	9.5	0
chr18.1	AF594	9.5	9.6	0
chr18.1	AF594	9.6	9.7	0.000437828
chr18.1	AF594	9.7	9.8	0
chr18.1	AF594	9.8	9.9	0
chr18.1	AF594	9.9	10	0.000437828
chr18.2	AF647	0	0.1	0
chr18.2	AF647	0.1	0.2	0
chr18.2	AF647	0.2	0.3	0
chr18.2	AF647	0.3	0.4	0
chr18.2	AF647	0.4	0.5	0
chr18.2	AF647	0.5	0.6	0
chr18.2	AF647	0.6	0.7	0
chr18.2	AF647	0.7	0.8	0
chr18.2	AF647	0.8	0.9	0
chr18.2	AF647	0.9	1	0
chr18.2	AF647	1	1.1	0.00397351
chr18.2	AF647	1.1	1.2	0.000441501
chr18.2	AF647	1.2	1.3	0.000883002
chr18.2	AF647	1.3	1.4	0.0128035
chr18.2	AF647	1.4	1.5	0.0282561
chr18.2	AF647	1.5	1.6	0.0331126
chr18.2	AF647	1.6	1.7	0.0392936
chr18.2	AF647	1.7	1.8	0.0410596
chr18.2	AF647	1.8	1.9	0.0445916
chr18.2	AF647	1.9	2	0.0454746
chr18.2	AF647	2	2.1	0.0410596
chr18.2	AF647	2.1	2.2	0.0344371
chr18.2	AF647	2.2	2.3	0.0251656
chr18.2	AF647	2.3	2.4	0.018543
chr18.2	AF647	2.4	2.5	0.014128
chr18.2	AF647	2.5	2.6	0.0119205
chr18.2	AF647	2.6	2.7	0.012362
chr18.2	AF647	2.7	2.8	0.0110375
chr18.2	AF647	2.8	2.9	0.00441501
chr18.2	AF647	2.9	3	0.0163355
chr18.2	AF647	3	3.1	0.0154525
chr18.2	AF647	3.1	3.2	0.0119205
chr18.2	AF647	3.2	3.3	0.00794702
chr18.2	AF647	3.3	3.4	0.0101545
chr18.2	AF647	3.4	3.5	0.00971302
chr18.2	AF647	3.5	3.6	0.0119205
chr18.2	AF647	3.6	3.7	0.010596
chr18.2	AF647	3.7	3.8	0.0128035
chr18.2	AF647	3.8	3.9	0.012362
chr18.2	AF647	3.9	4	0.012362
chr18.2	AF647	4	4.1	0.00706402
chr18.2	AF647	4.1	4.2	0.00927152
chr18.2	AF647	4.2	4.3	0.00971302
chr18.2	AF647	4.3	4.4	0.0154525
chr18.2	AF647	4.4	4.5	0.013245
chr18.2	AF647	4.5	4.6	0.014128
chr18.2	AF647	4.6	4.7	0.0119205
chr18.2	AF647	4.7	4.8	0.00971302
chr18.2	AF647	4.8	4.9	0.013245
chr18.2	AF647	4.9	5	0.00971302
chr18.2	AF647	5	5.1	0.0119205
chr18.2	AF647	5.1	5.2	0.011479
chr18.2	AF647	5.2	5.3	0.0101545
chr18.2	AF647	5.3	5.4	0.0154525
chr18.2	AF647	5.4	5.5	0.0101545
chr18.2	AF647	5.5	5.6	0.014128
chr18.2	AF647	5.6	5.7	0.0145695
chr18.2	AF647	5.7	5.8	0.00971302
chr18.2	AF647	5.8	5.9	0.0101545
chr18.2	AF647	5.9	6	0.00971302
chr18.2	AF647	6	6.1	0.0119205
chr18.2	AF647	6.1	6.2	0.00927152
chr18.2	AF647	6.2	6.3	0.00794702
chr18.2	AF647	6.3	6.4	0.0128035
chr18.2	AF647	6.4	6.5	0.0119205
chr18.2	AF647	6.5	6.6	0.0110375
chr18.2	AF647	6.6	6.7	0.00838852
chr18.2	AF647	6.7	6.8	0.0101545
chr18.2	AF647	6.8	6.9	0.0101545
chr18.2	AF647	6.9	7	0.00883002
chr18.2	AF647	7	7.1	0.00883002
chr18.2	AF647	7.1	7.2	0.00573951
chr18.2	AF647	7.2	7.3	0.00706402
chr18.2	AF647	7.3	7.4	0.00618102
chr18.2	AF647	7.4	7.5	0.00397351
chr18.2	AF647	7.5	7.6	0.00573951
chr18.2	AF647	7.6	7.7	0.00529801
chr18.2	AF647	7.7	7.8	0.00485651
chr18.2	AF647	7.8	7.9	0.00618102
chr18.2	AF647	7.9	8	0.00441501
chr18.2	AF647	8	8.1	0.00529801
chr18.2	AF647	8.1	8.2	0.00353201
chr18.2	AF647	8.2	8.3	0.001766
chr18.2	AF647	8.3	8.4	0.00485651
chr18.2	AF647	8.4	8.5	0.00353201
chr18.2	AF647	8.5	8.6	0.0013245
chr18.2	AF647	8.6	8.7	0.00485651
chr18.2	AF647	8.7	8.8	0.001766
chr18.2	AF647	8.8	8.9	0.001766
chr18.2	AF647	8.9	9	0.0013245
chr18.2	AF647	9	9.1	0.000883002
chr18.2	AF647	9.1	9.2	0.000883002
chr18.2	AF647	9.2	9.3	0.0013245
chr18.2	AF647	9.3	9.4	0.001766
chr18.2	AF647	9.4	9.5	0.00264901
chr18.2	AF647	9.5	9.6	0.0013245
chr18.2	AF647	9.6	9.7	0.00309051
chr18.2	AF647	9.7	9.8	0
chr18.2	AF647	9.8	9.9	0.000883002
chr18.2	AF647	9.9	10	0.000883002
chr18.3	AT542	0	0.1	0
chr18.3	AT542	0.1	0.2	0
chr18.3	AT542	0.2	0.3	0
chr18.3	AT542	0.3	0.4	0
chr18.3	AT542	0.4	0.5	0
chr18.3	AT542	0.5	0.6	0
chr18.3	AT542	0.6	0.7	0
chr18.3	AT542	0.7	0.8	0
chr18.3	AT542	0.8	0.9	0
chr18.3	AT542	0.9	1	0
chr18.3	AT542	1	1.1	0
chr18.3	AT542	1.1	1.2	0.000922935
chr18.3	AT542	1.2	1.3	0.000922935
chr18.3	AT542	1.3	1.4	0.00876788
chr18.3	AT542	1.4	1.5	0.0170743
chr18.3	AT542	1.5	1.6	0.0304569
chr18.3	AT542	1.6	1.7	0.0461467
chr18.3	AT542	1.7	1.8	0.0396862
chr18.3	AT542	1.8	1.9	0.0443009
chr18.3	AT542	1.9	2	0.0696816
chr18.3	AT542	2	2.1	0.0669128
chr18.3	AT542	2.1	2.2	0.0766036
chr18.3	AT542	2.2	2.3	0.0752192
chr18.3	AT542	2.3	2.4	0.071066
chr18.3	AT542	2.4	2.5	0.0664513
chr18.3	AT542	2.5	2.6	0.0530688
chr18.3	AT542	2.6	2.7	0.0466082
chr18.3	AT542	2.7	2.8	0.0452238
chr18.3	AT542	2.8	2.9	0.0392247
chr18.3	AT542	2.9	3	0.0346101
chr18.3	AT542	3	3.1	0.0281495
chr18.3	AT542	3.1	3.2	0.021689
chr18.3	AT542	3.2	3.3	0.0170743
chr18.3	AT542	3.3	3.4	0.0175358
chr18.3	AT542	3.4	3.5	0.013844
chr18.3	AT542	3.5	3.6	0.0156899
chr18.3	AT542	3.6	3.7	0.0101523
chr18.3	AT542	3.7	3.8	0.00738348
chr18.3	AT542	3.8	3.9	0.00646054
chr18.3	AT542	3.9	4	0.00507614
chr18.3	AT542	4	4.1	0.0027688
chr18.3	AT542	4.1	4.2	0.00599908
chr18.3	AT542	4.2	4.3	0.00369174
chr18.3	AT542	4.3	4.4	0.00184587
chr18.3	AT542	4.4	4.5	0.0013844
chr18.3	AT542	4.5	4.6	0.00184587
chr18.3	AT542	4.6	4.7	0.000922935
chr18.3	AT542	4.7	4.8	0.000922935
chr18.3	AT542	4.8	4.9	0.00184587
chr18.3	AT542	4.9	5	0
chr18.3	AT542	5	5.1	0
chr18.3	AT542	5.1	5.2	0.000461467
chr18.3	AT542	5.2	5.3	0.000461467
chr18.3	AT542	5.3	5.4	0.000461467
chr18.3	AT542	5.4	5.5	0
chr18.3	AT542	5.5	5.6	0
chr18.3	AT542	5.6	5.7	0
chr18.3	AT542	5.7	5.8	0.000461467
chr18.3	AT542	5.8	5.9	0.000922935
chr18.3	AT542	5.9	6	0
chr18.3	AT542	6	6.1	0
chr18.3	AT542	6.1	6.2	0
chr18.3	AT542	6.2	6.3	0
chr18.3	AT542	6.3	6.4	0
chr18.3	AT542	6.4	6.5	0
chr18.3	AT542	6.5	6.6	0
chr18.3	AT542	6.6	6.7	0
chr18.3	AT542	6.7	6.8	0
chr18.3	AT542	6.8	6.9	0
chr18.3	AT542	6.9	7	0
chr18.3	AT542	7	7.1	0
chr18.3	AT542	7.1	7.2	0
chr18.3	AT542	7.2	7.3	0
chr18.3	AT542	7.3	7.4	0
chr18.3	AT542	7.4	7.5	0
chr18.3	AT542	7.5	7.6	0
chr18.3	AT542	7.6	7.7	0
chr18.3	AT542	7.7	7.8	0
chr18.3	AT542	7.8	7.9	0
chr18.3	AT542	7.9	8	0
chr18.3	AT542	8	8.1	0
chr18.3	AT542	8.1	8.2	0
chr18.3	AT542	8.2	8.3	0
chr18.3	AT542	8.3	8.4	0
chr18.3	AT542	8.4	8.5	0
chr18.3	AT542	8.5	8.6	0
chr18.3	AT542	8.6	8.7	0
chr18.3	AT542	8.7	8.8	0
chr18.3	AT542	8.8	8.9	0
chr18.3	AT542	8.9	9	0
chr18.3	AT542	9	9.1	0
chr18.3	AT542	9.1	9.2	0
chr18.3	AT542	9.2	9.3	0
chr18.3	AT542	9.3	9.4	0
chr18.3	AT542	9.4	9.5	0
chr18.3	AT542	9.5	9.6	0
chr18.3	AT542	9.6	9.7	0
chr18.3	AT542	9.7	9.8	0
chr18.3	AT542	9.8	9.9	0
chr18.3	AT542	9.9	10	0
chr1.6	AF488	0	0.1	0
chr1.6	AF488	0.1	0.2	0
chr1.6	AF488	0.2	0.3	0
chr1.6	AF488	0.3	0.4	0
chr1.6	AF488	0.4	0.5	0
chr1.6	AF488	0.5	0.6	0
chr1.6	AF488	0.6	0.7	0
chr1.6	AF488	0.7	0.8	0
chr1.6	AF488	0.8	0.9	0
chr1.6	AF488	0.9	1	0
chr1.6	AF488	1	1.1	0
chr1.6	AF488	1.1	1.2	0.00337268
chr1.6	AF488	1.2	1.3	0.0227656
chr1.6	AF488	1.3	1.4	0.133221
chr1.6	AF488	1.4	1.5	0.189713
chr1.6	AF488	1.5	1.6	0.184654
chr1.6	AF488	1.6	1.7	0.159359
chr1.6	AF488	1.7	1.8	0.0986509
chr1.6	AF488	1.8	1.9	0.0623946
chr1.6	AF488	1.9	2	0.0472175
chr1.6	AF488	2	2.1	0.03457
chr1.6	AF488	2.1	2.2	0.0202361
chr1.6	AF488	2.2	2.3	0.0134907
chr1.6	AF488	2.3	2.4	0.00674536
chr1.6	AF488	2.4	2.5	0.00758853
chr1.6	AF488	2.5	2.6	0.00337268
chr1.6	AF488	2.6	2.7	0
chr1.6	AF488	2.7	2.8	0.00168634
chr1.6	AF488	2.8	2.9	0.00084317
chr1.6	AF488	2.9	3	0.00252951
chr1.6	AF488	3	3.1	0.00084317
chr1.6	AF488	3.1	3.2	0.00084317
chr1.6	AF488	3.2	3.3	0.00252951
chr1.6	AF488	3.3	3.4	0.00252951
chr1.6	AF488	3.4	3.5	0
chr1.6	AF488	3.5	3.6	0
chr1.6	AF488	3.6	3.7	0
chr1.6	AF488	3.7	3.8	0.00084317
chr1.6	AF488	3.8	3.9	0
chr1.6	AF488	3.9	4	0
chr1.6	AF488	4	4.1	0
chr1.6	AF488	4.1	4.2	0
chr1.6	AF488	4.2	4.3	0
chr1.6	AF488	4.3	4.4	0
chr1.6	AF488	4.4	4.5	0
chr1.6	AF488	4.5	4.6	0
chr1.6	AF488	4.6	4.7	0
chr1.6	AF488	4.7	4.8	0
chr1.6	AF488	4.8	4.9	0
chr1.6	AF488	4.9	5	0
chr1.6	AF488	5	5.1	0
chr1.6	AF488	5.1	5.2	0
chr1.6	AF488	5.2	5.3	0
chr1.6	AF488	5.3	5.4	0
chr1.6	AF488	5.4	5.5	0
chr1.6	AF488	5.5	5.6	0
chr1.6	AF488	5.6	5.7	0
chr1.6	AF488	5.7	5.8	0
chr1.6	AF488	5.8	5.9	0
chr1.6	AF488	5.9	6	0
chr1.6	AF488	6	6.1	0
chr1.6	AF488	6.1	6.2	0
chr1.6	AF488	6.2	6.3	0
chr1.6	AF488	6.3	6.4	0
chr1.6	AF488	6.4	6.5	0
chr1.6	AF488	6.5	6.6	0
chr1.6	AF488	6.6	6.7	0
chr1.6	AF488	6.7	6.8	0
chr1.6	AF488	6.8	6.9	0
chr1.6	AF488	6.9	7	0
chr1.6	AF488	7	7.1	0
chr1.6	AF488	7.1	7.2	0
chr1.6	AF488	7.2	7.3	0
chr1.6	AF488	7.3	7.4	0
chr1.6	AF488	7.4	7.5	0
chr1.6	AF488	7.5	7.6	0
chr1.6	AF488	7.6	7.7	0
chr1.6	AF488	7.7	7.8	0
chr1.6	AF488	7.8	7.9	0
chr1.6	AF488	7.9	8	0
chr1.6	AF488	8	8.1	0
chr1.6	AF488	8.1	8.2	0
chr1.6	AF488	8.2	8.3	0
chr1.6	AF488	8.3	8.4	0
chr1.6	AF488	8.4	8.5	0
chr1.6	AF488	8.5	8.6	0
chr1.6	AF488	8.6	8.7	0
chr1.6	AF488	8.7	8.8	0
chr1.6	AF488	8.8	8.9	0
chr1.6	AF488	8.9	9	0
chr1.6	AF488	9	9.1	0
chr1.6	AF488	9.1	9.2	0
chr1.6	AF488	9.2	9.3	0
chr1.6	AF488	9.3	9.4	0
chr1.6	AF488	9.4	9.5	0
chr1.6	AF488	9.5	9.6	0
chr1.6	AF488	9.6	9.7	0
chr1.6	AF488	9.7	9.8	0
chr1.6	AF488	9.8	9.9	0
chr1.6	AF488	9.9	10	0
chr1.1	AF594	0	0.1	0
chr1.1	AF594	0.1	0.2	0
chr1.1	AF594	0.2	0.3	0
chr1.1	AF594	0.3	0.4	0
chr1.1	AF594	0.4	0.5	0
chr1.1	AF594	0.5	0.6	0
chr1.1	AF594	0.6	0.7	0
chr1.1	AF594	0.7	0.8	0
chr1.1	AF594	0.8	0.9	0
chr1.1	AF594	0.9	1	0
chr1.1	AF594	1	1.1	0.00374766
chr1.1	AF594	1.1	1.2	0.00999375
chr1.1	AF594	1.2	1.3	0.00499688
chr1.1	AF594	1.3	1.4	0.011243
chr1.1	AF594	1.4	1.5	0.0324797
chr1.1	AF594	1.5	1.6	0.076827
chr1.1	AF594	1.6	1.7	0.12055
chr1.1	AF594	1.7	1.8	0.122423
chr1.1	AF594	1.8	1.9	0.110556
chr1.1	AF594	1.9	2	0.0936914
chr1.1	AF594	2	2.1	0.0724547
chr1.1	AF594	2.1	2.2	0.0393504
chr1.1	AF594	2.2	2.3	0.0455965
chr1.1	AF594	2.3	2.4	0.0356027
chr1.1	AF594	2.4	2.5	0.025609
chr1.1	AF594	2.5	2.6	0.0206121
chr1.1	AF594	2.6	2.7	0.0249844
chr1.1	AF594	2.7	2.8	0.0218613
chr1.1	AF594	2.8	2.9	0.0168645
chr1.1	AF594	2.9	3	0.0174891
chr1.1	AF594	3	3.1	0.0131168
chr1.1	AF594	3.1	3.2	0.0131168
chr1.1	AF594	3.2	3.3	0.0124922
chr1.1	AF594	3.3	3.4	0.00874453
chr1.1	AF594	3.4	3.5	0.00499688
chr1.1	AF594	3.5	3.6	0.00562149
chr1.1	AF594	3.6	3.7	0.0062461
chr1.1	AF594	3.7	3.8	0.00687071
chr1.1	AF594	3.8	3.9	0.0062461
chr1.1	AF594	3.9	4	0.00249844
chr1.1	AF594	4	4.1	0.00187383
chr1.1	AF594	4.1	4.2	0.00124922
chr1.1	AF594	4.2	4.3	0.00249844
chr1.1	AF594	4.3	4.4	0.00062461
chr1.1	AF594	4.4	4.5	0.00124922
chr1.1	AF594	4.5	4.6	0.00249844
chr1.1	AF594	4.6	4.7	0.00124922
chr1.1	AF594	4.7	4.8	0.00124922
chr1.1	AF594	4.8	4.9	0
chr1.1	AF594	4.9	5	0
chr1.1	AF594	5	5.1	0
chr1.1	AF594	5.1	5.2	0
chr1.1	AF594	5.2	5.3	0
chr1.1	AF594	5.3	5.4	0
chr1.1	AF594	5.4	5.5	0
chr1.1	AF594	5.5	5.6	0.00062461
chr1.1	AF594	5.6	5.7	0
chr1.1	AF594	5.7	5.8	0
chr1.1	AF594	5.8	5.9	0
chr1.1	AF594	5.9	6	0
chr1.1	AF594	6	6.1	0
chr1.1	AF594	6.1	6.2	0
chr1.1	AF594	6.2	6.3	0
chr1.1	AF594	6.3	6.4	0
chr1.1	AF594	6.4	6.5	0
chr1.1	AF594	6.5	6.6	0
chr1.1	AF594	6.6	6.7	0
chr1.1	AF594	6.7	6.8	0
chr1.1	AF594	6.8	6.9	0
chr1.1	AF594	6.9	7	0
chr1.1	AF594	7	7.1	0
chr1.1	AF594	7.1	7.2	0
chr1.1	AF594	7.2	7.3	0
chr1.1	AF594	7.3	7.4	0
chr1.1	AF594	7.4	7.5	0
chr1.1	AF594	7.5	7.6	0
chr1.1	AF594	7.6	7.7	0
chr1.1	AF594	7.7	7.8	0
chr1.1	AF594	7.8	7.9	0
chr1.1	AF594	7.9	8	0
chr1.1	AF594	8	8.1	0
chr1.1	AF594	8.1	8.2	0
chr1.1	AF594	8.2	8.3	0
chr1.1	AF594	8.3	8.4	0
chr1.1	AF594	8.4	8.5	0
chr1.1	AF594	8.5	8.6	0
chr1.1	AF594	8.6	8.7	0
chr1.1	AF594	8.7	8.8	0
chr1.1	AF594	8.8	8.9	0
chr1.1	AF594	8.9	9	0
chr1.1	AF594	9	9.1	0
chr1.1	AF594	9.1	9.2	0
chr1.1	AF594	9.2	9.3	0
chr1.1	AF594	9.3	9.4	0
chr1.1	AF594	9.4	9.5	0
chr1.1	AF594	9.5	9.6	0
chr1.1	AF594	9.6	9.7	0
chr1.1	AF594	9.7	9.8	0
chr1.1	AF594	9.8	9.9	0
chr1.1	AF594	9.9	10	0
chr19.2	AF647	0	0.1	0
chr19.2	AF647	0.1	0.2	0
chr19.2	AF647	0.2	0.3	0
chr19.2	AF647	0.3	0.4	0
chr19.2	AF647	0.4	0.5	0
chr19.2	AF647	0.5	0.6	0
chr19.2	AF647	0.6	0.7	0
chr19.2	AF647	0.7	0.8	0
chr19.2	AF647	0.8	0.9	0
chr19.2	AF647	0.9	1	0
chr19.2	AF647	1	1.1	0.000797448
chr19.2	AF647	1.1	1.2	0
chr19.2	AF647	1.2	1.3	0
chr19.2	AF647	1.3	1.4	0
chr19.2	AF647	1.4	1.5	0
chr19.2	AF647	1.5	1.6	0
chr19.2	AF647	1.6	1.7	0.0015949
chr19.2	AF647	1.7	1.8	0.0015949
chr19.2	AF647	1.8	1.9	0.00398724
chr19.2	AF647	1.9	2	0.00956938
chr19.2	AF647	2	2.1	0.00956938
chr19.2	AF647	2.1	2.2	0.0191388
chr19.2	AF647	2.2	2.3	0.0191388
chr19.2	AF647	2.3	2.4	0.039075
chr19.2	AF647	2.4	2.5	0.039075
chr19.2	AF647	2.5	2.6	0.0494418
chr19.2	AF647	2.6	2.7	0.0566188
chr19.2	AF647	2.7	2.8	0.0494418
chr19.2	AF647	2.8	2.9	0.0478469
chr19.2	AF647	2.9	3	0.0606061
chr19.2	AF647	3	3.1	0.0470494
chr19.2	AF647	3.1	3.2	0.0494418
chr19.2	AF647	3.2	3.3	0.0454545
chr19.2	AF647	3.3	3.4	0.0382775
chr19.2	AF647	3.4	3.5	0.0358852
chr19.2	AF647	3.5	3.6	0.0255183
chr19.2	AF647	3.6	3.7	0.0167464
chr19.2	AF647	3.7	3.8	0.0223285
chr19.2	AF647	3.8	3.9	0.0175439
chr19.2	AF647	3.9	4	0.0143541
chr19.2	AF647	4	4.1	0.0135566
chr19.2	AF647	4.1	4.2	0.0111643
chr19.2	AF647	4.2	4.3	0.00877193
chr19.2	AF647	4.3	4.4	0.00478469
chr19.2	AF647	4.4	4.5	0.00398724
chr19.2	AF647	4.5	4.6	0.00637959
chr19.2	AF647	4.6	4.7	0.00637959
chr19.2	AF647	4.7	4.8	0.00797448
chr19.2	AF647	4.8	4.9	0.00558214
chr19.2	AF647	4.9	5	0.00797448
chr19.2	AF647	5	5.1	0.00558214
chr19.2	AF647	5.1	5.2	0.00239234
chr19.2	AF647	5.2	5.3	0.00717703
chr19.2	AF647	5.3	5.4	0.00398724
chr19.2	AF647	5.4	5.5	0.00239234
chr19.2	AF647	5.5	5.6	0.00797448
chr19.2	AF647	5.6	5.7	0.00398724
chr19.2	AF647	5.7	5.8	0.00717703
chr19.2	AF647	5.8	5.9	0.00717703
chr19.2	AF647	5.9	6	0.00398724
chr19.2	AF647	6	6.1	0.00558214
chr19.2	AF647	6.1	6.2	0.00478469
chr19.2	AF647	6.2	6.3	0.00398724
chr19.2	AF647	6.3	6.4	0.00717703
chr19.2	AF647	6.4	6.5	0.00797448
chr19.2	AF647	6.5	6.6	0.00318979
chr19.2	AF647	6.6	6.7	0.00398724
chr19.2	AF647	6.7	6.8	0.00717703
chr19.2	AF647	6.8	6.9	0.00478469
chr19.2	AF647	6.9	7	0.00318979
chr19.2	AF647	7	7.1	0.00318979
chr19.2	AF647	7.1	7.2	0.00398724
chr19.2	AF647	7.2	7.3	0.00478469
chr19.2	AF647	7.3	7.4	0.0015949
chr19.2	AF647	7.4	7.5	0.00558214
chr19.2	AF647	7.5	7.6	0.00478469
chr19.2	AF647	7.6	7.7	0.0015949
chr19.2	AF647	7.7	7.8	0.00478469
chr19.2	AF647	7.8	7.9	0.00478469
chr19.2	AF647	7.9	8	0.00239234
chr19.2	AF647	8	8.1	0.00318979
chr19.2	AF647	8.1	8.2	0.00398724
chr19.2	AF647	8.2	8.3	0.00398724
chr19.2	AF647	8.3	8.4	0.00239234
chr19.2	AF647	8.4	8.5	0.0015949
chr19.2	AF647	8.5	8.6	0.000797448
chr19.2	AF647	8.6	8.7	0.0015949
chr19.2	AF647	8.7	8.8	0.000797448
chr19.2	AF647	8.8	8.9	0.00239234
chr19.2	AF647	8.9	9	0.00239234
chr19.2	AF647	9	9.1	0.000797448
chr19.2	AF647	9.1	9.2	0.00239234
chr19.2	AF647	9.2	9.3	0.0015949
chr19.2	AF647	9.3	9.4	0
chr19.2	AF647	9.4	9.5	0.00478469
chr19.2	AF647	9.5	9.6	0.0015949
chr19.2	AF647	9.6	9.7	0.000797448
chr19.2	AF647	9.7	9.8	0.00318979
chr19.2	AF647	9.8	9.9	0.0015949
chr19.2	AF647	9.9	10	0.000797448
chr19.3	AT542	0	0.1	0
chr19.3	AT542	0.1	0.2	0
chr19.3	AT542	0.2	0.3	0
chr19.3	AT542	0.3	0.4	0
chr19.3	AT542	0.4	0.5	0
chr19.3	AT542	0.5	0.6	0
chr19.3	AT542	0.6	0.7	0
chr19.3	AT542	0.7	0.8	0
chr19.3	AT542	0.8	0.9	0
chr19.3	AT542	0.9	1	0
chr19.3	AT542	1	1.1	0
chr19.3	AT542	1.1	1.2	0
chr19.3	AT542	1.2	1.3	0
chr19.3	AT542	1.3	1.4	0.00252313
chr19.3	AT542	1.4	1.5	0.0134567
chr19.3	AT542	1.5	1.6	0.0134567
chr19.3	AT542	1.6	1.7	0.0302775
chr19.3	AT542	1.7	1.8	0.0243902
chr19.3	AT542	1.8	1.9	0.0294365
chr19.3	AT542	1.9	2	0.0319596
chr19.3	AT542	2	2.1	0.0445753
chr19.3	AT542	2.1	2.2	0.0529857
chr19.3	AT542	2.2	2.3	0.059714
chr19.3	AT542	2.3	2.4	0.0664424
chr19.3	AT542	2.4	2.5	0.0513036
chr19.3	AT542	2.5	2.6	0.0639193
chr19.3	AT542	2.6	2.7	0.0681245
chr19.3	AT542	2.7	2.8	0.0639193
chr19.3	AT542	2.8	2.9	0.059714
chr19.3	AT542	2.9	3	0.0412111
chr19.3	AT542	3	3.1	0.0487805
chr19.3	AT542	3.1	3.2	0.0370059
chr19.3	AT542	3.2	3.3	0.0294365
chr19.3	AT542	3.3	3.4	0.020185
chr19.3	AT542	3.4	3.5	0.0269134
chr19.3	AT542	3.5	3.6	0.019344
chr19.3	AT542	3.6	3.7	0.0227082
chr19.3	AT542	3.7	3.8	0.0134567
chr19.3	AT542	3.8	3.9	0.00756939
chr19.3	AT542	3.9	4	0.0100925
chr19.3	AT542	4	4.1	0.00841043
chr19.3	AT542	4.1	4.2	0.0058873
chr19.3	AT542	4.2	4.3	0.00672834
chr19.3	AT542	4.3	4.4	0.00756939
chr19.3	AT542	4.4	4.5	0.00336417
chr19.3	AT542	4.5	4.6	0.000841043
chr19.3	AT542	4.6	4.7	0.00336417
chr19.3	AT542	4.7	4.8	0.00336417
chr19.3	AT542	4.8	4.9	0.000841043
chr19.3	AT542	4.9	5	0.00168209
chr19.3	AT542	5	5.1	0
chr19.3	AT542	5.1	5.2	0.000841043
chr19.3	AT542	5.2	5.3	0
chr19.3	AT542	5.3	5.4	0
chr19.3	AT542	5.4	5.5	0.000841043
chr19.3	AT542	5.5	5.6	0
chr19.3	AT542	5.6	5.7	0
chr19.3	AT542	5.7	5.8	0.000841043
chr19.3	AT542	5.8	5.9	0.000841043
chr19.3	AT542	5.9	6	0.000841043
chr19.3	AT542	6	6.1	0
chr19.3	AT542	6.1	6.2	0.000841043
chr19.3	AT542	6.2	6.3	0
chr19.3	AT542	6.3	6.4	0
chr19.3	AT542	6.4	6.5	0
chr19.3	AT542	6.5	6.6	0
chr19.3	AT542	6.6	6.7	0
chr19.3	AT542	6.7	6.8	0
chr19.3	AT542	6.8	6.9	0
chr19.3	AT542	6.9	7	0
chr19.3	AT542	7	7.1	0
chr19.3	AT542	7.1	7.2	0
chr19.3	AT542	7.2	7.3	0
chr19.3	AT542	7.3	7.4	0
chr19.3	AT542	7.4	7.5	0
chr19.3	AT542	7.5	7.6	0
chr19.3	AT542	7.6	7.7	0
chr19.3	AT542	7.7	7.8	0
chr19.3	AT542	7.8	7.9	0
chr19.3	AT542	7.9	8	0
chr19.3	AT542	8	8.1	0
chr19.3	AT542	8.1	8.2	0
chr19.3	AT542	8.2	8.3	0
chr19.3	AT542	8.3	8.4	0
chr19.3	AT542	8.4	8.5	0
chr19.3	AT542	8.5	8.6	0
chr19.3	AT542	8.6	8.7	0
chr19.3	AT542	8.7	8.8	0
chr19.3	AT542	8.8	8.9	0
chr19.3	AT542	8.9	9	0
chr19.3	AT542	9	9.1	0
chr19.3	AT542	9.1	9.2	0
chr19.3	AT542	9.2	9.3	0
chr19.3	AT542	9.3	9.4	0
chr19.3	AT542	9.4	9.5	0
chr19.3	AT542	9.5	9.6	0
chr19.3	AT542	9.6	9.7	0
chr19.3	AT542	9.7	9.8	0
chr19.3	AT542	9.8	9.9	0
chr19.3	AT542	9.9	10	0
chr19.11	AF647	0	0.1	0
chr19.11	AF647	0.1	0.2	0
chr19.11	AF647	0.2	0.3	0
chr19.11	AF647	0.3	0.4	0
chr19.11	AF647	0.4	0.5	0
chr19.11	AF647	0.5	0.6	0
chr19.11	AF647	0.6	0.7	0
chr19.11	AF647	0.7	0.8	0
chr19.11	AF647	0.8	0.9	0
chr19.11	AF647	0.9	1	0.000720981
chr19.11	AF647	1	1.1	0.00144196
chr19.11	AF647	1.1	1.2	0
chr19.11	AF647	1.2	1.3	0.000720981
chr19.11	AF647	1.3	1.4	0.000720981
chr19.11	AF647	1.4	1.5	0.000720981
chr19.11	AF647	1.5	1.6	0
chr19.11	AF647	1.6	1.7	0
chr19.11	AF647	1.7	1.8	0.000720981
chr19.11	AF647	1.8	1.9	0
chr19.11	AF647	1.9	2	0
chr19.11	AF647	2	2.1	0.00144196
chr19.11	AF647	2.1	2.2	0.00144196
chr19.11	AF647	2.2	2.3	0.00432588
chr19.11	AF647	2.3	2.4	0.00432588
chr19.11	AF647	2.4	2.5	0.00720981
chr19.11	AF647	2.5	2.6	0.0151406
chr19.11	AF647	2.6	2.7	0.0245133
chr19.11	AF647	2.7	2.8	0.035328
chr19.11	AF647	2.8	2.9	0.035328
chr19.11	AF647	2.9	3	0.0346071
chr19.11	AF647	3	3.1	0.0410959
chr19.11	AF647	3.1	3.2	0.0432588
chr19.11	AF647	3.2	3.3	0.0403749
chr19.11	AF647	3.3	3.4	0.0454218
chr19.11	AF647	3.4	3.5	0.0425379
chr19.11	AF647	3.5	3.6	0.0526316
chr19.11	AF647	3.6	3.7	0.0331651
chr19.11	AF647	3.7	3.8	0.0317231
chr19.11	AF647	3.8	3.9	0.0273973
chr19.11	AF647	3.9	4	0.0302812
chr19.11	AF647	4	4.1	0.038212
chr19.11	AF647	4.1	4.2	0.0165826
chr19.11	AF647	4.2	4.3	0.0295602
chr19.11	AF647	4.3	4.4	0.0165826
chr19.11	AF647	4.4	4.5	0.0245133
chr19.11	AF647	4.5	4.6	0.0151406
chr19.11	AF647	4.6	4.7	0.0165826
chr19.11	AF647	4.7	4.8	0.00865177
chr19.11	AF647	4.8	4.9	0.00793079
chr19.11	AF647	4.9	5	0.00937275
chr19.11	AF647	5	5.1	0.00504686
chr19.11	AF647	5.1	5.2	0.0108147
chr19.11	AF647	5.2	5.3	0.00144196
chr19.11	AF647	5.3	5.4	0.00288392
chr19.11	AF647	5.4	5.5	0.00432588
chr19.11	AF647	5.5	5.6	0.0036049
chr19.11	AF647	5.6	5.7	0.00720981
chr19.11	AF647	5.7	5.8	0.0036049
chr19.11	AF647	5.8	5.9	0.00504686
chr19.11	AF647	5.9	6	0.00793079
chr19.11	AF647	6	6.1	0.00144196
chr19.11	AF647	6.1	6.2	0.00865177
chr19.11	AF647	6.2	6.3	0.0115357
chr19.11	AF647	6.3	6.4	0.00648882
chr19.11	AF647	6.4	6.5	0.00720981
chr19.11	AF647	6.5	6.6	0.00793079
chr19.11	AF647	6.6	6.7	0.00504686
chr19.11	AF647	6.7	6.8	0.00432588
chr19.11	AF647	6.8	6.9	0.00504686
chr19.11	AF647	6.9	7	0.00432588
chr19.11	AF647	7	7.1	0.00216294
chr19.11	AF647	7.1	7.2	0.00288392
chr19.11	AF647	7.2	7.3	0.00432588
chr19.11	AF647	7.3	7.4	0.000720981
chr19.11	AF647	7.4	7.5	0.00432588
chr19.11	AF647	7.5	7.6	0.00144196
chr19.11	AF647	7.6	7.7	0.00576784
chr19.11	AF647	7.7	7.8	0.00865177
chr19.11	AF647	7.8	7.9	0.00793079
chr19.11	AF647	7.9	8	0.00504686
chr19.11	AF647	8	8.1	0.0036049
chr19.11	AF647	8.1	8.2	0.00576784
chr19.11	AF647	8.2	8.3	0.0036049
chr19.11	AF647	8.3	8.4	0.0036049
chr19.11	AF647	8.4	8.5	0.00288392
chr19.11	AF647	8.5	8.6	0.00144196
chr19.11	AF647	8.6	8.7	0.00288392
chr19.11	AF647	8.7	8.8	0.0036049
chr19.11	AF647	8.8	8.9	0.000720981
chr19.11	AF647	8.9	9	0.000720981
chr19.11	AF647	9	9.1	0.00288392
chr19.11	AF647	9.1	9.2	0.00648882
chr19.11	AF647	9.2	9.3	0.000720981
chr19.11	AF647	9.3	9.4	0.00288392
chr19.11	AF647	9.4	9.5	0.00288392
chr19.11	AF647	9.5	9.6	0.00144196
chr19.11	AF647	9.6	9.7	0.00288392
chr19.11	AF647	9.7	9.8	0.00432588
chr19.11	AF647	9.8	9.9	0
chr19.11	AF647	9.9	10	0.0036049
chr19.10	AF594	0	0.1	0
chr19.10	AF594	0.1	0.2	0
chr19.10	AF594	0.2	0.3	0
chr19.10	AF594	0.3	0.4	0
chr19.10	AF594	0.4	0.5	0
chr19.10	AF594	0.5	0.6	0
chr19.10	AF594	0.6	0.7	0
chr19.10	AF594	0.7	0.8	0
chr19.10	AF594	0.8	0.9	0
chr19.10	AF594	0.9	1	0
chr19.10	AF594	1	1.1	0
chr19.10	AF594	1.1	1.2	0
chr19.10	AF594	1.2	1.3	0
chr19.10	AF594	1.3	1.4	0
chr19.10	AF594	1.4	1.5	0
chr19.10	AF594	1.5	1.6	0
chr19.10	AF594	1.6	1.7	0
chr19.10	AF594	1.7	1.8	0
chr19.10	AF594	1.8	1.9	0
chr19.10	AF594	1.9	2	0.00144196
chr19.10	AF594	2	2.1	0
chr19.10	AF594	2.1	2.2	0.000720981
chr19.10	AF594	2.2	2.3	0
chr19.10	AF594	2.3	2.4	0
chr19.10	AF594	2.4	2.5	0
chr19.10	AF594	2.5	2.6	0
chr19.10	AF594	2.6	2.7	0
chr19.10	AF594	2.7	2.8	0.000720981
chr19.10	AF594	2.8	2.9	0.00144196
chr19.10	AF594	2.9	3	0.00216294
chr19.10	AF594	3	3.1	0.00144196
chr19.10	AF594	3.1	3.2	0.00216294
chr19.10	AF594	3.2	3.3	0.00216294
chr19.10	AF594	3.3	3.4	0.00432588
chr19.10	AF594	3.4	3.5	0.00432588
chr19.10	AF594	3.5	3.6	0.00648882
chr19.10	AF594	3.6	3.7	0.00504686
chr19.10	AF594	3.7	3.8	0.0158616
chr19.10	AF594	3.8	3.9	0.0151406
chr19.10	AF594	3.9	4	0.0100937
chr19.10	AF594	4	4.1	0.0158616
chr19.10	AF594	4.1	4.2	0.0201875
chr19.10	AF594	4.2	4.3	0.0180245
chr19.10	AF594	4.3	4.4	0.0324441
chr19.10	AF594	4.4	4.5	0.0252343
chr19.10	AF594	4.5	4.6	0.0230714
chr19.10	AF594	4.6	4.7	0.0295602
chr19.10	AF594	4.7	4.8	0.0526316
chr19.10	AF594	4.8	4.9	0.0310022
chr19.10	AF594	4.9	5	0.0295602
chr19.10	AF594	5	5.1	0.035328
chr19.10	AF594	5.1	5.2	0.0295602
chr19.10	AF594	5.2	5.3	0.0418169
chr19.10	AF594	5.3	5.4	0.03677
chr19.10	AF594	5.4	5.5	0.0346071
chr19.10	AF594	5.5	5.6	0.0425379
chr19.10	AF594	5.6	5.7	0.0281182
chr19.10	AF594	5.7	5.8	0.0252343
chr19.10	AF594	5.8	5.9	0.0288392
chr19.10	AF594	5.9	6	0.0302812
chr19.10	AF594	6	6.1	0.0245133
chr19.10	AF594	6.1	6.2	0.0180245
chr19.10	AF594	6.2	6.3	0.0230714
chr19.10	AF594	6.3	6.4	0.0266763
chr19.10	AF594	6.4	6.5	0.0216294
chr19.10	AF594	6.5	6.6	0.0173035
chr19.10	AF594	6.6	6.7	0.0136986
chr19.10	AF594	6.7	6.8	0.0151406
chr19.10	AF594	6.8	6.9	0.0108147
chr19.10	AF594	6.9	7	0.0136986
chr19.10	AF594	7	7.1	0.0129776
chr19.10	AF594	7.1	7.2	0.0115357
chr19.10	AF594	7.2	7.3	0.0108147
chr19.10	AF594	7.3	7.4	0.00720981
chr19.10	AF594	7.4	7.5	0.00793079
chr19.10	AF594	7.5	7.6	0.00504686
chr19.10	AF594	7.6	7.7	0.00504686
chr19.10	AF594	7.7	7.8	0.00793079
chr19.10	AF594	7.8	7.9	0.00504686
chr19.10	AF594	7.9	8	0.00720981
chr19.10	AF594	8	8.1	0.00216294
chr19.10	AF594	8.1	8.2	0.0036049
chr19.10	AF594	8.2	8.3	0.00432588
chr19.10	AF594	8.3	8.4	0.0036049
chr19.10	AF594	8.4	8.5	0.00504686
chr19.10	AF594	8.5	8.6	0.00432588
chr19.10	AF594	8.6	8.7	0.00216294
chr19.10	AF594	8.7	8.8	0.00288392
chr19.10	AF594	8.8	8.9	0.0036049
chr19.10	AF594	8.9	9	0.000720981
chr19.10	AF594	9	9.1	0.00144196
chr19.10	AF594	9.1	9.2	0.00144196
chr19.10	AF594	9.2	9.3	0.00144196
chr19.10	AF594	9.3	9.4	0.000720981
chr19.10	AF594	9.4	9.5	0.00144196
chr19.10	AF594	9.5	9.6	0.000720981
chr19.10	AF594	9.6	9.7	0.00216294
chr19.10	AF594	9.7	9.8	0.000720981
chr19.10	AF594	9.8	9.9	0.00144196
chr19.10	AF594	9.9	10	0
chr2.6	AF488	0	0.1	0
chr2.6	AF488	0.1	0.2	0
chr2.6	AF488	0.2	0.3	0
chr2.6	AF488	0.3	0.4	0
chr2.6	AF488	0.4	0.5	0
chr2.6	AF488	0.5	0.6	0
chr2.6	AF488	0.6	0.7	0
chr2.6	AF488	0.7	0.8	0
chr2.6	AF488	0.8	0.9	0
chr2.6	AF488	0.9	1	0
chr2.6	AF488	1	1.1	0
chr2.6	AF488	1.1	1.2	0.00116144
chr2.6	AF488	1.2	1.3	0
chr2.6	AF488	1.3	1.4	0.010453
chr2.6	AF488	1.4	1.5	0.0325203
chr2.6	AF488	1.5	1.6	0.0952381
chr2.6	AF488	1.6	1.7	0.111498
chr2.6	AF488	1.7	1.8	0.133566
chr2.6	AF488	1.8	1.9	0.116144
chr2.6	AF488	1.9	2	0.102207
chr2.6	AF488	2	2.1	0.0905923
chr2.6	AF488	2.1	2.2	0.0859466
chr2.6	AF488	2.2	2.3	0.0545877
chr2.6	AF488	2.3	2.4	0.0511034
chr2.6	AF488	2.4	2.5	0.0313589
chr2.6	AF488	2.5	2.6	0.0174216
chr2.6	AF488	2.6	2.7	0.0197445
chr2.6	AF488	2.7	2.8	0.0116144
chr2.6	AF488	2.8	2.9	0.00696864
chr2.6	AF488	2.9	3	0.00813008
chr2.6	AF488	3	3.1	0.00116144
chr2.6	AF488	3.1	3.2	0.00464576
chr2.6	AF488	3.2	3.3	0.00348432
chr2.6	AF488	3.3	3.4	0.00232288
chr2.6	AF488	3.4	3.5	0.00232288
chr2.6	AF488	3.5	3.6	0.00116144
chr2.6	AF488	3.6	3.7	0.00348432
chr2.6	AF488	3.7	3.8	0
chr2.6	AF488	3.8	3.9	0
chr2.6	AF488	3.9	4	0.00116144
chr2.6	AF488	4	4.1	0
chr2.6	AF488	4.1	4.2	0
chr2.6	AF488	4.2	4.3	0
chr2.6	AF488	4.3	4.4	0
chr2.6	AF488	4.4	4.5	0
chr2.6	AF488	4.5	4.6	0
chr2.6	AF488	4.6	4.7	0
chr2.6	AF488	4.7	4.8	0
chr2.6	AF488	4.8	4.9	0
chr2.6	AF488	4.9	5	0
chr2.6	AF488	5	5.1	0
chr2.6	AF488	5.1	5.2	0
chr2.6	AF488	5.2	5.3	0
chr2.6	AF488	5.3	5.4	0
chr2.6	AF488	5.4	5.5	0
chr2.6	AF488	5.5	5.6	0
chr2.6	AF488	5.6	5.7	0
chr2.6	AF488	5.7	5.8	0
chr2.6	AF488	5.8	5.9	0
chr2.6	AF488	5.9	6	0
chr2.6	AF488	6	6.1	0
chr2.6	AF488	6.1	6.2	0
chr2.6	AF488	6.2	6.3	0
chr2.6	AF488	6.3	6.4	0
chr2.6	AF488	6.4	6.5	0
chr2.6	AF488	6.5	6.6	0
chr2.6	AF488	6.6	6.7	0
chr2.6	AF488	6.7	6.8	0
chr2.6	AF488	6.8	6.9	0
chr2.6	AF488	6.9	7	0
chr2.6	AF488	7	7.1	0
chr2.6	AF488	7.1	7.2	0
chr2.6	AF488	7.2	7.3	0
chr2.6	AF488	7.3	7.4	0
chr2.6	AF488	7.4	7.5	0
chr2.6	AF488	7.5	7.6	0
chr2.6	AF488	7.6	7.7	0
chr2.6	AF488	7.7	7.8	0
chr2.6	AF488	7.8	7.9	0
chr2.6	AF488	7.9	8	0
chr2.6	AF488	8	8.1	0
chr2.6	AF488	8.1	8.2	0
chr2.6	AF488	8.2	8.3	0
chr2.6	AF488	8.3	8.4	0
chr2.6	AF488	8.4	8.5	0
chr2.6	AF488	8.5	8.6	0
chr2.6	AF488	8.6	8.7	0
chr2.6	AF488	8.7	8.8	0
chr2.6	AF488	8.8	8.9	0
chr2.6	AF488	8.9	9	0
chr2.6	AF488	9	9.1	0
chr2.6	AF488	9.1	9.2	0
chr2.6	AF488	9.2	9.3	0
chr2.6	AF488	9.3	9.4	0
chr2.6	AF488	9.4	9.5	0
chr2.6	AF488	9.5	9.6	0
chr2.6	AF488	9.6	9.7	0
chr2.6	AF488	9.7	9.8	0
chr2.6	AF488	9.8	9.9	0
chr2.6	AF488	9.9	10	0
chr2.2	AF647	0	0.1	0
chr2.2	AF647	0.1	0.2	0
chr2.2	AF647	0.2	0.3	0
chr2.2	AF647	0.3	0.4	0
chr2.2	AF647	0.4	0.5	0
chr2.2	AF647	0.5	0.6	0
chr2.2	AF647	0.6	0.7	0
chr2.2	AF647	0.7	0.8	0
chr2.2	AF647	0.8	0.9	0
chr2.2	AF647	0.9	1	0
chr2.2	AF647	1	1.1	0
chr2.2	AF647	1.1	1.2	0
chr2.2	AF647	1.2	1.3	0
chr2.2	AF647	1.3	1.4	0
chr2.2	AF647	1.4	1.5	0
chr2.2	AF647	1.5	1.6	0
chr2.2	AF647	1.6	1.7	0
chr2.2	AF647	1.7	1.8	0
chr2.2	AF647	1.8	1.9	0
chr2.2	AF647	1.9	2	0
chr2.2	AF647	2	2.1	0.0010846
chr2.2	AF647	2.1	2.2	0
chr2.2	AF647	2.2	2.3	0.0021692
chr2.2	AF647	2.3	2.4	0.0010846
chr2.2	AF647	2.4	2.5	0.00542299
chr2.2	AF647	2.5	2.6	0.00867679
chr2.2	AF647	2.6	2.7	0.0119306
chr2.2	AF647	2.7	2.8	0.021692
chr2.2	AF647	2.8	2.9	0.0249458
chr2.2	AF647	2.9	3	0.021692
chr2.2	AF647	3	3.1	0.027115
chr2.2	AF647	3.1	3.2	0.0357918
chr2.2	AF647	3.2	3.3	0.0477223
chr2.2	AF647	3.3	3.4	0.0433839
chr2.2	AF647	3.4	3.5	0.0444685
chr2.2	AF647	3.5	3.6	0.0498915
chr2.2	AF647	3.6	3.7	0.0433839
chr2.2	AF647	3.7	3.8	0.0650759
chr2.2	AF647	3.8	3.9	0.0444685
chr2.2	AF647	3.9	4	0.0390456
chr2.2	AF647	4	4.1	0.0455531
chr2.2	AF647	4.1	4.2	0.0520607
chr2.2	AF647	4.2	4.3	0.0347072
chr2.2	AF647	4.3	4.4	0.0412148
chr2.2	AF647	4.4	4.5	0.0314534
chr2.2	AF647	4.5	4.6	0.0314534
chr2.2	AF647	4.6	4.7	0.027115
chr2.2	AF647	4.7	4.8	0.027115
chr2.2	AF647	4.8	4.9	0.0184382
chr2.2	AF647	4.9	5	0.0173536
chr2.2	AF647	5	5.1	0.0195228
chr2.2	AF647	5.1	5.2	0.016269
chr2.2	AF647	5.2	5.3	0.0173536
chr2.2	AF647	5.3	5.4	0.010846
chr2.2	AF647	5.4	5.5	0.00542299
chr2.2	AF647	5.5	5.6	0.0119306
chr2.2	AF647	5.6	5.7	0.00976139
chr2.2	AF647	5.7	5.8	0.00433839
chr2.2	AF647	5.8	5.9	0.00867679
chr2.2	AF647	5.9	6	0.00650759
chr2.2	AF647	6	6.1	0.00433839
chr2.2	AF647	6.1	6.2	0
chr2.2	AF647	6.2	6.3	0.0021692
chr2.2	AF647	6.3	6.4	0.0032538
chr2.2	AF647	6.4	6.5	0.0010846
chr2.2	AF647	6.5	6.6	0.0032538
chr2.2	AF647	6.6	6.7	0
chr2.2	AF647	6.7	6.8	0.0021692
chr2.2	AF647	6.8	6.9	0.0021692
chr2.2	AF647	6.9	7	0.0010846
chr2.2	AF647	7	7.1	0.0021692
chr2.2	AF647	7.1	7.2	0
chr2.2	AF647	7.2	7.3	0
chr2.2	AF647	7.3	7.4	0
chr2.2	AF647	7.4	7.5	0.0021692
chr2.2	AF647	7.5	7.6	0
chr2.2	AF647	7.6	7.7	0
chr2.2	AF647	7.7	7.8	0
chr2.2	AF647	7.8	7.9	0
chr2.2	AF647	7.9	8	0
chr2.2	AF647	8	8.1	0
chr2.2	AF647	8.1	8.2	0
chr2.2	AF647	8.2	8.3	0
chr2.2	AF647	8.3	8.4	0
chr2.2	AF647	8.4	8.5	0
chr2.2	AF647	8.5	8.6	0
chr2.2	AF647	8.6	8.7	0
chr2.2	AF647	8.7	8.8	0
chr2.2	AF647	8.8	8.9	0
chr2.2	AF647	8.9	9	0
chr2.2	AF647	9	9.1	0
chr2.2	AF647	9.1	9.2	0
chr2.2	AF647	9.2	9.3	0
chr2.2	AF647	9.3	9.4	0
chr2.2	AF647	9.4	9.5	0
chr2.2	AF647	9.5	9.6	0
chr2.2	AF647	9.6	9.7	0
chr2.2	AF647	9.7	9.8	0
chr2.2	AF647	9.8	9.9	0
chr2.2	AF647	9.9	10	0
chr2.3	AT542	0	0.1	0
chr2.3	AT542	0.1	0.2	0
chr2.3	AT542	0.2	0.3	0
chr2.3	AT542	0.3	0.4	0
chr2.3	AT542	0.4	0.5	0
chr2.3	AT542	0.5	0.6	0
chr2.3	AT542	0.6	0.7	0
chr2.3	AT542	0.7	0.8	0
chr2.3	AT542	0.8	0.9	0
chr2.3	AT542	0.9	1	0
chr2.3	AT542	1	1.1	0
chr2.3	AT542	1.1	1.2	0
chr2.3	AT542	1.2	1.3	0
chr2.3	AT542	1.3	1.4	0
chr2.3	AT542	1.4	1.5	0
chr2.3	AT542	1.5	1.6	0
chr2.3	AT542	1.6	1.7	0
chr2.3	AT542	1.7	1.8	0
chr2.3	AT542	1.8	1.9	0.00219298
chr2.3	AT542	1.9	2	0.0131579
chr2.3	AT542	2	2.1	0.0153509
chr2.3	AT542	2.1	2.2	0.0285088
chr2.3	AT542	2.2	2.3	0.0504386
chr2.3	AT542	2.3	2.4	0.058114
chr2.3	AT542	2.4	2.5	0.066886
chr2.3	AT542	2.5	2.6	0.0833333
chr2.3	AT542	2.6	2.7	0.0657895
chr2.3	AT542	2.7	2.8	0.0701754
chr2.3	AT542	2.8	2.9	0.0756579
chr2.3	AT542	2.9	3	0.0559211
chr2.3	AT542	3	3.1	0.0592105
chr2.3	AT542	3.1	3.2	0.0460526
chr2.3	AT542	3.2	3.3	0.0471491
chr2.3	AT542	3.3	3.4	0.0405702
chr2.3	AT542	3.4	3.5	0.0416667
chr2.3	AT542	3.5	3.6	0.0197368
chr2.3	AT542	3.6	3.7	0.0142544
chr2.3	AT542	3.7	3.8	0.0153509
chr2.3	AT542	3.8	3.9	0.0131579
chr2.3	AT542	3.9	4	0.0197368
chr2.3	AT542	4	4.1	0.0131579
chr2.3	AT542	4.1	4.2	0.0131579
chr2.3	AT542	4.2	4.3	0.00767544
chr2.3	AT542	4.3	4.4	0.0153509
chr2.3	AT542	4.4	4.5	0.00877193
chr2.3	AT542	4.5	4.6	0.00657895
chr2.3	AT542	4.6	4.7	0.00657895
chr2.3	AT542	4.7	4.8	0.00219298
chr2.3	AT542	4.8	4.9	0.00219298
chr2.3	AT542	4.9	5	0
chr2.3	AT542	5	5.1	0.00109649
chr2.3	AT542	5.1	5.2	0.00548246
chr2.3	AT542	5.2	5.3	0.00328947
chr2.3	AT542	5.3	5.4	0
chr2.3	AT542	5.4	5.5	0.00219298
chr2.3	AT542	5.5	5.6	0.00109649
chr2.3	AT542	5.6	5.7	0.00109649
chr2.3	AT542	5.7	5.8	0.00219298
chr2.3	AT542	5.8	5.9	0.00109649
chr2.3	AT542	5.9	6	0
chr2.3	AT542	6	6.1	0
chr2.3	AT542	6.1	6.2	0
chr2.3	AT542	6.2	6.3	0.00109649
chr2.3	AT542	6.3	6.4	0.00219298
chr2.3	AT542	6.4	6.5	0
chr2.3	AT542	6.5	6.6	0
chr2.3	AT542	6.6	6.7	0
chr2.3	AT542	6.7	6.8	0
chr2.3	AT542	6.8	6.9	0
chr2.3	AT542	6.9	7	0
chr2.3	AT542	7	7.1	0.00109649
chr2.3	AT542	7.1	7.2	0
chr2.3	AT542	7.2	7.3	0
chr2.3	AT542	7.3	7.4	0
chr2.3	AT542	7.4	7.5	0
chr2.3	AT542	7.5	7.6	0
chr2.3	AT542	7.6	7.7	0
chr2.3	AT542	7.7	7.8	0
chr2.3	AT542	7.8	7.9	0
chr2.3	AT542	7.9	8	0
chr2.3	AT542	8	8.1	0
chr2.3	AT542	8.1	8.2	0
chr2.3	AT542	8.2	8.3	0
chr2.3	AT542	8.3	8.4	0
chr2.3	AT542	8.4	8.5	0
chr2.3	AT542	8.5	8.6	0
chr2.3	AT542	8.6	8.7	0
chr2.3	AT542	8.7	8.8	0
chr2.3	AT542	8.8	8.9	0
chr2.3	AT542	8.9	9	0
chr2.3	AT542	9	9.1	0
chr2.3	AT542	9.1	9.2	0
chr2.3	AT542	9.2	9.3	0
chr2.3	AT542	9.3	9.4	0
chr2.3	AT542	9.4	9.5	0
chr2.3	AT542	9.5	9.6	0
chr2.3	AT542	9.6	9.7	0
chr2.3	AT542	9.7	9.8	0
chr2.3	AT542	9.8	9.9	0
chr2.3	AT542	9.9	10	0
chr2.19	AF488	0	0.1	0
chr2.19	AF488	0.1	0.2	0
chr2.19	AF488	0.2	0.3	0
chr2.19	AF488	0.3	0.4	0
chr2.19	AF488	0.4	0.5	0
chr2.19	AF488	0.5	0.6	0
chr2.19	AF488	0.6	0.7	0
chr2.19	AF488	0.7	0.8	0
chr2.19	AF488	0.8	0.9	0
chr2.19	AF488	0.9	1	0
chr2.19	AF488	1	1.1	0
chr2.19	AF488	1.1	1.2	0
chr2.19	AF488	1.2	1.3	0
chr2.19	AF488	1.3	1.4	0.0151372
chr2.19	AF488	1.4	1.5	0.0747398
chr2.19	AF488	1.5	1.6	0.14948
chr2.19	AF488	1.6	1.7	0.192053
chr2.19	AF488	1.7	1.8	0.165563
chr2.19	AF488	1.8	1.9	0.144749
chr2.19	AF488	1.9	2	0.0993377
chr2.19	AF488	2	2.1	0.0586566
chr2.19	AF488	2.1	2.2	0.0293283
chr2.19	AF488	2.2	2.3	0.0264901
chr2.19	AF488	2.3	2.4	0.0170293
chr2.19	AF488	2.4	2.5	0.00851466
chr2.19	AF488	2.5	2.6	0.00189215
chr2.19	AF488	2.6	2.7	0.0037843
chr2.19	AF488	2.7	2.8	0.00567644
chr2.19	AF488	2.8	2.9	0
chr2.19	AF488	2.9	3	0.00189215
chr2.19	AF488	3	3.1	0
chr2.19	AF488	3.1	3.2	0.00189215
chr2.19	AF488	3.2	3.3	0
chr2.19	AF488	3.3	3.4	0
chr2.19	AF488	3.4	3.5	0
chr2.19	AF488	3.5	3.6	0.000946074
chr2.19	AF488	3.6	3.7	0
chr2.19	AF488	3.7	3.8	0
chr2.19	AF488	3.8	3.9	0
chr2.19	AF488	3.9	4	0.000946074
chr2.19	AF488	4	4.1	0
chr2.19	AF488	4.1	4.2	0
chr2.19	AF488	4.2	4.3	0
chr2.19	AF488	4.3	4.4	0
chr2.19	AF488	4.4	4.5	0
chr2.19	AF488	4.5	4.6	0
chr2.19	AF488	4.6	4.7	0
chr2.19	AF488	4.7	4.8	0
chr2.19	AF488	4.8	4.9	0
chr2.19	AF488	4.9	5	0.000946074
chr2.19	AF488	5	5.1	0
chr2.19	AF488	5.1	5.2	0
chr2.19	AF488	5.2	5.3	0
chr2.19	AF488	5.3	5.4	0
chr2.19	AF488	5.4	5.5	0
chr2.19	AF488	5.5	5.6	0
chr2.19	AF488	5.6	5.7	0
chr2.19	AF488	5.7	5.8	0
chr2.19	AF488	5.8	5.9	0
chr2.19	AF488	5.9	6	0
chr2.19	AF488	6	6.1	0
chr2.19	AF488	6.1	6.2	0
chr2.19	AF488	6.2	6.3	0
chr2.19	AF488	6.3	6.4	0
chr2.19	AF488	6.4	6.5	0.000946074
chr2.19	AF488	6.5	6.6	0
chr2.19	AF488	6.6	6.7	0
chr2.19	AF488	6.7	6.8	0
chr2.19	AF488	6.8	6.9	0
chr2.19	AF488	6.9	7	0
chr2.19	AF488	7	7.1	0
chr2.19	AF488	7.1	7.2	0
chr2.19	AF488	7.2	7.3	0
chr2.19	AF488	7.3	7.4	0
chr2.19	AF488	7.4	7.5	0
chr2.19	AF488	7.5	7.6	0
chr2.19	AF488	7.6	7.7	0
chr2.19	AF488	7.7	7.8	0
chr2.19	AF488	7.8	7.9	0
chr2.19	AF488	7.9	8	0
chr2.19	AF488	8	8.1	0
chr2.19	AF488	8.1	8.2	0
chr2.19	AF488	8.2	8.3	0
chr2.19	AF488	8.3	8.4	0
chr2.19	AF488	8.4	8.5	0
chr2.19	AF488	8.5	8.6	0
chr2.19	AF488	8.6	8.7	0
chr2.19	AF488	8.7	8.8	0
chr2.19	AF488	8.8	8.9	0
chr2.19	AF488	8.9	9	0
chr2.19	AF488	9	9.1	0
chr2.19	AF488	9.1	9.2	0
chr2.19	AF488	9.2	9.3	0
chr2.19	AF488	9.3	9.4	0
chr2.19	AF488	9.4	9.5	0
chr2.19	AF488	9.5	9.6	0
chr2.19	AF488	9.6	9.7	0
chr2.19	AF488	9.7	9.8	0
chr2.19	AF488	9.8	9.9	0
chr2.19	AF488	9.9	10	0
chr2.24	AF594	0	0.1	0
chr2.24	AF594	0.1	0.2	0
chr2.24	AF594	0.2	0.3	0
chr2.24	AF594	0.3	0.4	0
chr2.24	AF594	0.4	0.5	0
chr2.24	AF594	0.5	0.6	0
chr2.24	AF594	0.6	0.7	0
chr2.24	AF594	0.7	0.8	0
chr2.24	AF594	0.8	0.9	0
chr2.24	AF594	0.9	1	0
chr2.24	AF594	1	1.1	0
chr2.24	AF594	1.1	1.2	0
chr2.24	AF594	1.2	1.3	0
chr2.24	AF594	1.3	1.4	0
chr2.24	AF594	1.4	1.5	0
chr2.24	AF594	1.5	1.6	0
chr2.24	AF594	1.6	1.7	0
chr2.24	AF594	1.7	1.8	0
chr2.24	AF594	1.8	1.9	0
chr2.24	AF594	1.9	2	0.000918274
chr2.24	AF594	2	2.1	0
chr2.24	AF594	2.1	2.2	0.000918274
chr2.24	AF594	2.2	2.3	0
chr2.24	AF594	2.3	2.4	0.00183655
chr2.24	AF594	2.4	2.5	0
chr2.24	AF594	2.5	2.6	0.00367309
chr2.24	AF594	2.6	2.7	0.00918274
chr2.24	AF594	2.7	2.8	0.010101
chr2.24	AF594	2.8	2.9	0.010101
chr2.24	AF594	2.9	3	0.0165289
chr2.24	AF594	3	3.1	0.0156107
chr2.24	AF594	3.1	3.2	0.0257117
chr2.24	AF594	3.2	3.3	0.0183655
chr2.24	AF594	3.3	3.4	0.0348944
chr2.24	AF594	3.4	3.5	0.0238751
chr2.24	AF594	3.5	3.6	0.030303
chr2.24	AF594	3.6	3.7	0.0339761
chr2.24	AF594	3.7	3.8	0.0284665
chr2.24	AF594	3.8	3.9	0.0220386
chr2.24	AF594	3.9	4	0.0247934
chr2.24	AF594	4	4.1	0.0284665
chr2.24	AF594	4.1	4.2	0.040404
chr2.24	AF594	4.2	4.3	0.0486685
chr2.24	AF594	4.3	4.4	0.0339761
chr2.24	AF594	4.4	4.5	0.0376492
chr2.24	AF594	4.5	4.6	0.0266299
chr2.24	AF594	4.6	4.7	0.0266299
chr2.24	AF594	4.7	4.8	0.0275482
chr2.24	AF594	4.8	4.9	0.0330579
chr2.24	AF594	4.9	5	0.0330579
chr2.24	AF594	5	5.1	0.0275482
chr2.24	AF594	5.1	5.2	0.0275482
chr2.24	AF594	5.2	5.3	0.0183655
chr2.24	AF594	5.3	5.4	0.020202
chr2.24	AF594	5.4	5.5	0.0174472
chr2.24	AF594	5.5	5.6	0.0247934
chr2.24	AF594	5.6	5.7	0.0220386
chr2.24	AF594	5.7	5.8	0.0156107
chr2.24	AF594	5.8	5.9	0.0137741
chr2.24	AF594	5.9	6	0.0146924
chr2.24	AF594	6	6.1	0.0156107
chr2.24	AF594	6.1	6.2	0.0165289
chr2.24	AF594	6.2	6.3	0.0137741
chr2.24	AF594	6.3	6.4	0.00459137
chr2.24	AF594	6.4	6.5	0.0137741
chr2.24	AF594	6.5	6.6	0.010101
chr2.24	AF594	6.6	6.7	0.00734619
chr2.24	AF594	6.7	6.8	0.0146924
chr2.24	AF594	6.8	6.9	0.00367309
chr2.24	AF594	6.9	7	0.00826446
chr2.24	AF594	7	7.1	0.00550964
chr2.24	AF594	7.1	7.2	0.00459137
chr2.24	AF594	7.2	7.3	0.00367309
chr2.24	AF594	7.3	7.4	0.00642792
chr2.24	AF594	7.4	7.5	0.00183655
chr2.24	AF594	7.5	7.6	0.00183655
chr2.24	AF594	7.6	7.7	0.00367309
chr2.24	AF594	7.7	7.8	0.000918274
chr2.24	AF594	7.8	7.9	0.00183655
chr2.24	AF594	7.9	8	0.00183655
chr2.24	AF594	8	8.1	0.000918274
chr2.24	AF594	8.1	8.2	0
chr2.24	AF594	8.2	8.3	0
chr2.24	AF594	8.3	8.4	0.000918274
chr2.24	AF594	8.4	8.5	0.000918274
chr2.24	AF594	8.5	8.6	0.00275482
chr2.24	AF594	8.6	8.7	0
chr2.24	AF594	8.7	8.8	0.000918274
chr2.24	AF594	8.8	8.9	0.000918274
chr2.24	AF594	8.9	9	0.000918274
chr2.24	AF594	9	9.1	0
chr2.24	AF594	9.1	9.2	0
chr2.24	AF594	9.2	9.3	0
chr2.24	AF594	9.3	9.4	0.000918274
chr2.24	AF594	9.4	9.5	0
chr2.24	AF594	9.5	9.6	0.000918274
chr2.24	AF594	9.6	9.7	0
chr2.24	AF594	9.7	9.8	0
chr2.24	AF594	9.8	9.9	0
chr2.24	AF594	9.9	10	0
chr2.23	AF647	0	0.1	0
chr2.23	AF647	0.1	0.2	0
chr2.23	AF647	0.2	0.3	0
chr2.23	AF647	0.3	0.4	0
chr2.23	AF647	0.4	0.5	0
chr2.23	AF647	0.5	0.6	0
chr2.23	AF647	0.6	0.7	0
chr2.23	AF647	0.7	0.8	0
chr2.23	AF647	0.8	0.9	0
chr2.23	AF647	0.9	1	0
chr2.23	AF647	1	1.1	0
chr2.23	AF647	1.1	1.2	0.000952381
chr2.23	AF647	1.2	1.3	0
chr2.23	AF647	1.3	1.4	0
chr2.23	AF647	1.4	1.5	0
chr2.23	AF647	1.5	1.6	0.000952381
chr2.23	AF647	1.6	1.7	0
chr2.23	AF647	1.7	1.8	0
chr2.23	AF647	1.8	1.9	0
chr2.23	AF647	1.9	2	0
chr2.23	AF647	2	2.1	0
chr2.23	AF647	2.1	2.2	0
chr2.23	AF647	2.2	2.3	0
chr2.23	AF647	2.3	2.4	0
chr2.23	AF647	2.4	2.5	0.000952381
chr2.23	AF647	2.5	2.6	0.000952381
chr2.23	AF647	2.6	2.7	0
chr2.23	AF647	2.7	2.8	0.00285714
chr2.23	AF647	2.8	2.9	0.00190476
chr2.23	AF647	2.9	3	0.00285714
chr2.23	AF647	3	3.1	0.00380952
chr2.23	AF647	3.1	3.2	0.00761905
chr2.23	AF647	3.2	3.3	0.00380952
chr2.23	AF647	3.3	3.4	0.00571429
chr2.23	AF647	3.4	3.5	0.012381
chr2.23	AF647	3.5	3.6	0.012381
chr2.23	AF647	3.6	3.7	0.0142857
chr2.23	AF647	3.7	3.8	0.0104762
chr2.23	AF647	3.8	3.9	0.0180952
chr2.23	AF647	3.9	4	0.0247619
chr2.23	AF647	4	4.1	0.0161905
chr2.23	AF647	4.1	4.2	0.0266667
chr2.23	AF647	4.2	4.3	0.0161905
chr2.23	AF647	4.3	4.4	0.02
chr2.23	AF647	4.4	4.5	0.0266667
chr2.23	AF647	4.5	4.6	0.0171429
chr2.23	AF647	4.6	4.7	0.0295238
chr2.23	AF647	4.7	4.8	0.0257143
chr2.23	AF647	4.8	4.9	0.0152381
chr2.23	AF647	4.9	5	0.0333333
chr2.23	AF647	5	5.1	0.0161905
chr2.23	AF647	5.1	5.2	0.0257143
chr2.23	AF647	5.2	5.3	0.027619
chr2.23	AF647	5.3	5.4	0.0209524
chr2.23	AF647	5.4	5.5	0.0266667
chr2.23	AF647	5.5	5.6	0.0266667
chr2.23	AF647	5.6	5.7	0.0219048
chr2.23	AF647	5.7	5.8	0.0342857
chr2.23	AF647	5.8	5.9	0.0285714
chr2.23	AF647	5.9	6	0.0228571
chr2.23	AF647	6	6.1	0.0247619
chr2.23	AF647	6.1	6.2	0.0190476
chr2.23	AF647	6.2	6.3	0.0190476
chr2.23	AF647	6.3	6.4	0.0142857
chr2.23	AF647	6.4	6.5	0.0228571
chr2.23	AF647	6.5	6.6	0.0190476
chr2.23	AF647	6.6	6.7	0.0180952
chr2.23	AF647	6.7	6.8	0.0209524
chr2.23	AF647	6.8	6.9	0.0171429
chr2.23	AF647	6.9	7	0.0180952
chr2.23	AF647	7	7.1	0.0171429
chr2.23	AF647	7.1	7.2	0.0161905
chr2.23	AF647	7.2	7.3	0.00952381
chr2.23	AF647	7.3	7.4	0.012381
chr2.23	AF647	7.4	7.5	0.0114286
chr2.23	AF647	7.5	7.6	0.012381
chr2.23	AF647	7.6	7.7	0.0104762
chr2.23	AF647	7.7	7.8	0.00285714
chr2.23	AF647	7.8	7.9	0.00857143
chr2.23	AF647	7.9	8	0.00761905
chr2.23	AF647	8	8.1	0.00666667
chr2.23	AF647	8.1	8.2	0.00380952
chr2.23	AF647	8.2	8.3	0.00761905
chr2.23	AF647	8.3	8.4	0.00571429
chr2.23	AF647	8.4	8.5	0.00761905
chr2.23	AF647	8.5	8.6	0.00857143
chr2.23	AF647	8.6	8.7	0.00761905
chr2.23	AF647	8.7	8.8	0.00190476
chr2.23	AF647	8.8	8.9	0.00380952
chr2.23	AF647	8.9	9	0.000952381
chr2.23	AF647	9	9.1	0.00285714
chr2.23	AF647	9.1	9.2	0.00380952
chr2.23	AF647	9.2	9.3	0.00285714
chr2.23	AF647	9.3	9.4	0.00380952
chr2.23	AF647	9.4	9.5	0.00190476
chr2.23	AF647	9.5	9.6	0.00285714
chr2.23	AF647	9.6	9.7	0.00190476
chr2.23	AF647	9.7	9.8	0
chr2.23	AF647	9.8	9.9	0.00190476
chr2.23	AF647	9.9	10	0.00190476
chr2.22	AT542	0	0.1	0
chr2.22	AT542	0.1	0.2	0
chr2.22	AT542	0.2	0.3	0
chr2.22	AT542	0.3	0.4	0
chr2.22	AT542	0.4	0.5	0
chr2.22	AT542	0.5	0.6	0
chr2.22	AT542	0.6	0.7	0
chr2.22	AT542	0.7	0.8	0
chr2.22	AT542	0.8	0.9	0
chr2.22	AT542	0.9	1	0
chr2.22	AT542	1	1.1	0
chr2.22	AT542	1.1	1.2	0
chr2.22	AT542	1.2	1.3	0
chr2.22	AT542	1.3	1.4	0
chr2.22	AT542	1.4	1.5	0
chr2.22	AT542	1.5	1.6	0.00102249
chr2.22	AT542	1.6	1.7	0
chr2.22	AT542	1.7	1.8	0
chr2.22	AT542	1.8	1.9	0
chr2.22	AT542	1.9	2	0
chr2.22	AT542	2	2.1	0
chr2.22	AT542	2.1	2.2	0.00306748
chr2.22	AT542	2.2	2.3	0.00613497
chr2.22	AT542	2.3	2.4	0.00102249
chr2.22	AT542	2.4	2.5	0.00511247
chr2.22	AT542	2.5	2.6	0.00715746
chr2.22	AT542	2.6	2.7	0.0163599
chr2.22	AT542	2.7	2.8	0.0224949
chr2.22	AT542	2.8	2.9	0.0153374
chr2.22	AT542	2.9	3	0.0255624
chr2.22	AT542	3	3.1	0.0439673
chr2.22	AT542	3.1	3.2	0.0398773
chr2.22	AT542	3.2	3.3	0.0398773
chr2.22	AT542	3.3	3.4	0.0521472
chr2.22	AT542	3.4	3.5	0.0603272
chr2.22	AT542	3.5	3.6	0.0378323
chr2.22	AT542	3.6	3.7	0.0511247
chr2.22	AT542	3.7	3.8	0.0408998
chr2.22	AT542	3.8	3.9	0.0429448
chr2.22	AT542	3.9	4	0.0368098
chr2.22	AT542	4	4.1	0.0347648
chr2.22	AT542	4.1	4.2	0.0398773
chr2.22	AT542	4.2	4.3	0.0460123
chr2.22	AT542	4.3	4.4	0.0398773
chr2.22	AT542	4.4	4.5	0.0337423
chr2.22	AT542	4.5	4.6	0.0235174
chr2.22	AT542	4.6	4.7	0.0214724
chr2.22	AT542	4.7	4.8	0.0286299
chr2.22	AT542	4.8	4.9	0.0214724
chr2.22	AT542	4.9	5	0.0163599
chr2.22	AT542	5	5.1	0.0184049
chr2.22	AT542	5.1	5.2	0.0112474
chr2.22	AT542	5.2	5.3	0.0112474
chr2.22	AT542	5.3	5.4	0.0132924
chr2.22	AT542	5.4	5.5	0.00920245
chr2.22	AT542	5.5	5.6	0.0102249
chr2.22	AT542	5.6	5.7	0.00511247
chr2.22	AT542	5.7	5.8	0.00511247
chr2.22	AT542	5.8	5.9	0.0132924
chr2.22	AT542	5.9	6	0.00306748
chr2.22	AT542	6	6.1	0.00306748
chr2.22	AT542	6.1	6.2	0.00511247
chr2.22	AT542	6.2	6.3	0.00306748
chr2.22	AT542	6.3	6.4	0.00306748
chr2.22	AT542	6.4	6.5	0.00408998
chr2.22	AT542	6.5	6.6	0.00102249
chr2.22	AT542	6.6	6.7	0.00204499
chr2.22	AT542	6.7	6.8	0.00408998
chr2.22	AT542	6.8	6.9	0.00306748
chr2.22	AT542	6.9	7	0.00306748
chr2.22	AT542	7	7.1	0.00306748
chr2.22	AT542	7.1	7.2	0.00306748
chr2.22	AT542	7.2	7.3	0
chr2.22	AT542	7.3	7.4	0.00102249
chr2.22	AT542	7.4	7.5	0
chr2.22	AT542	7.5	7.6	0.00102249
chr2.22	AT542	7.6	7.7	0.00102249
chr2.22	AT542	7.7	7.8	0
chr2.22	AT542	7.8	7.9	0
chr2.22	AT542	7.9	8	0
chr2.22	AT542	8	8.1	0
chr2.22	AT542	8.1	8.2	0
chr2.22	AT542	8.2	8.3	0.00102249
chr2.22	AT542	8.3	8.4	0
chr2.22	AT542	8.4	8.5	0
chr2.22	AT542	8.5	8.6	0.00102249
chr2.22	AT542	8.6	8.7	0
chr2.22	AT542	8.7	8.8	0
chr2.22	AT542	8.8	8.9	0
chr2.22	AT542	8.9	9	0
chr2.22	AT542	9	9.1	0
chr2.22	AT542	9.1	9.2	0
chr2.22	AT542	9.2	9.3	0
chr2.22	AT542	9.3	9.4	0.00102249
chr2.22	AT542	9.4	9.5	0
chr2.22	AT542	9.5	9.6	0
chr2.22	AT542	9.6	9.7	0
chr2.22	AT542	9.7	9.8	0
chr2.22	AT542	9.8	9.9	0
chr2.22	AT542	9.9	10	0
chr2.11	AF594	0	0.1	0
chr2.11	AF594	0.1	0.2	0
chr2.11	AF594	0.2	0.3	0
chr2.11	AF594	0.3	0.4	0
chr2.11	AF594	0.4	0.5	0
chr2.11	AF594	0.5	0.6	0
chr2.11	AF594	0.6	0.7	0
chr2.11	AF594	0.7	0.8	0
chr2.11	AF594	0.8	0.9	0
chr2.11	AF594	0.9	1	0
chr2.11	AF594	1	1.1	0
chr2.11	AF594	1.1	1.2	0
chr2.11	AF594	1.2	1.3	0
chr2.11	AF594	1.3	1.4	0
chr2.11	AF594	1.4	1.5	0
chr2.11	AF594	1.5	1.6	0
chr2.11	AF594	1.6	1.7	0
chr2.11	AF594	1.7	1.8	0
chr2.11	AF594	1.8	1.9	0
chr2.11	AF594	1.9	2	0
chr2.11	AF594	2	2.1	0
chr2.11	AF594	2.1	2.2	0.00165975
chr2.11	AF594	2.2	2.3	0.00165975
chr2.11	AF594	2.3	2.4	0.00497925
chr2.11	AF594	2.4	2.5	0.00746888
chr2.11	AF594	2.5	2.6	0.00746888
chr2.11	AF594	2.6	2.7	0.0207469
chr2.11	AF594	2.7	2.8	0.0182573
chr2.11	AF594	2.8	2.9	0.0356846
chr2.11	AF594	2.9	3	0.0282158
chr2.11	AF594	3	3.1	0.0406639
chr2.11	AF594	3.1	3.2	0.0514523
chr2.11	AF594	3.2	3.3	0.0614108
chr2.11	AF594	3.3	3.4	0.053112
chr2.11	AF594	3.4	3.5	0.0539419
chr2.11	AF594	3.5	3.6	0.0547718
chr2.11	AF594	3.6	3.7	0.0514523
chr2.11	AF594	3.7	3.8	0.0539419
chr2.11	AF594	3.8	3.9	0.0556017
chr2.11	AF594	3.9	4	0.0489627
chr2.11	AF594	4	4.1	0.0473029
chr2.11	AF594	4.1	4.2	0.0539419
chr2.11	AF594	4.2	4.3	0.0381743
chr2.11	AF594	4.3	4.4	0.0348548
chr2.11	AF594	4.4	4.5	0.0307054
chr2.11	AF594	4.5	4.6	0.0224066
chr2.11	AF594	4.6	4.7	0.0240664
chr2.11	AF594	4.7	4.8	0.0240664
chr2.11	AF594	4.8	4.9	0.0141079
chr2.11	AF594	4.9	5	0.00829876
chr2.11	AF594	5	5.1	0.0141079
chr2.11	AF594	5.1	5.2	0.00995851
chr2.11	AF594	5.2	5.3	0.0033195
chr2.11	AF594	5.3	5.4	0.00165975
chr2.11	AF594	5.4	5.5	0.000829876
chr2.11	AF594	5.5	5.6	0.00497925
chr2.11	AF594	5.6	5.7	0.00248963
chr2.11	AF594	5.7	5.8	0.00165975
chr2.11	AF594	5.8	5.9	0.00248963
chr2.11	AF594	5.9	6	0.00248963
chr2.11	AF594	6	6.1	0.00165975
chr2.11	AF594	6.1	6.2	0.000829876
chr2.11	AF594	6.2	6.3	0
chr2.11	AF594	6.3	6.4	0
chr2.11	AF594	6.4	6.5	0.00165975
chr2.11	AF594	6.5	6.6	0.00248963
chr2.11	AF594	6.6	6.7	0
chr2.11	AF594	6.7	6.8	0
chr2.11	AF594	6.8	6.9	0
chr2.11	AF594	6.9	7	0
chr2.11	AF594	7	7.1	0
chr2.11	AF594	7.1	7.2	0
chr2.11	AF594	7.2	7.3	0
chr2.11	AF594	7.3	7.4	0
chr2.11	AF594	7.4	7.5	0
chr2.11	AF594	7.5	7.6	0
chr2.11	AF594	7.6	7.7	0
chr2.11	AF594	7.7	7.8	0
chr2.11	AF594	7.8	7.9	0
chr2.11	AF594	7.9	8	0
chr2.11	AF594	8	8.1	0
chr2.11	AF594	8.1	8.2	0
chr2.11	AF594	8.2	8.3	0
chr2.11	AF594	8.3	8.4	0
chr2.11	AF594	8.4	8.5	0
chr2.11	AF594	8.5	8.6	0
chr2.11	AF594	8.6	8.7	0
chr2.11	AF594	8.7	8.8	0
chr2.11	AF594	8.8	8.9	0
chr2.11	AF594	8.9	9	0
chr2.11	AF594	9	9.1	0
chr2.11	AF594	9.1	9.2	0
chr2.11	AF594	9.2	9.3	0
chr2.11	AF594	9.3	9.4	0
chr2.11	AF594	9.4	9.5	0
chr2.11	AF594	9.5	9.6	0
chr2.11	AF594	9.6	9.7	0
chr2.11	AF594	9.7	9.8	0
[truncated: 14,002 more rows]

## Sheet: Figure 2c
Figure 2c
ProbeName	Channel	SNR	ATAC-seq signal
chr1.1	a594	1.90501	1.27668
chr1.6	a488	1.57779	3.06148
chr1.11	a594	4.46928	1.35603
chr1.12	cy5	4.60755	0
chr1.13	tmr	2.29067	1.24488
chr1.21	a594	6.16186	1.0089
chr1.22	cy5	5.097	1.54866
chr1.23	tmr	2.23969	1.09111
chr10.1	a594	4.63089	0.718464
chr10.2	cy5	7.06609	0.836678
chr10.3	tmr	2.7988	1.04588
chr10.4	a488	1.78231	0
chr10.8	a488	2.04521	1.99169
chr10.11	tmr	3.40322	1.28518
chr10.13	a594	4.30071	1.42524
chr11.1	a594	3.43309	1.30518
chr11.2	cy5	3.11011	1.49394
chr11.3	tmr	2.04658	0.888233
chr11.7	cy5	1.8307	2.00172
chr11.8	tmr	1.84143	2.45467
chr11.10	a488	1.82243	0.855406
chr11.12	tmr	2.099	0.808497
chr11.14	a594	2.47961	1.50669
chr12.1	a594	3.23629	1.02805
chr12.2	cy5	2.61117	0.846341
chr12.3	tmr	2.05346	1.60126
chr12.5	a594	3.51942	2.3148
chr12.6	cy5	2.33777	2.64328
chr12.7	tmr	3.11931	1.06842
chr12.11	tmr	2.76047	1.08579
chr12.12	cy5	2.7911	0.964569
chr12.13	a594	4.98354	0.882234
chr13.3	tmr	2.13411	0.866479
chr13.5	cy5	4.82277	0.915336
chr13.6	a488	1.73276	0.944539
chr13.6	tmr	1.75096	0.944539
chr14.1	a594	2.66965	2.22222
chr14.2	cy5	3.05518	0.838859
chr14.3	tmr	2.55587	1.67653
chr14.4	a594	5.05258	0.696517
chr14.5	cy5	3.0138	0.89779
chr15.1	a594	3.97948	0.5695
chr15.2	cy5	4.8181	0.872554
chr15.5	a594	5.30841	1.09451
chr15.6	cy5	6.93293	1.96104
chr15.7	a594	4.20201	2.34958
chr15.7	tmr	2.39608	2.34958
chr15.8	cy5	5.25774	4.49863
chr15.9	tmr	1.93326	4.24105
chr15.10	a594	3.63492	NA
chr15.11	cy5	1.94836	NA
chr16.4	a488	2.33488	0.320158
chr16.4	a594	6.4754	0.320158
chr16.5	cy5	3.88766	1.03423
chr16.7	tmr	3.30096	0.77938
chr16.8	a488	1.79289	1.76029
chr16.8	cy5	4.72798	1.76029
chr18.1	a594	4.90484	0.622151
chr18.2	cy5	3.54689	0.802538
chr18.3	tmr	2.32652	0.863047
chr18.6	a488	1.72974	1.93899
chr18.7	a594	4.9135	1.03135
chr18.8	cy5	3.05518	0.88139
chr18.9	tmr	2.80993	0.744815
chr19.1	a594	2.37454	1.65294
chr19.2	cy5	3.18547	1.07869
chr19.3	tmr	2.62902	2.23654
chr19.10	a594	5.42221	1.80695
chr19.11	cy5	3.80255	2.27272
chr19.12	tmr	2.04883	2.69687
chr2.2	cy5	3.90064	1.26457
chr2.3	tmr	2.84636	1.53122
chr2.6	a488	1.89919	1.35902
chr2.11	a594	3.71148	1.29007
chr2.12	cy5	2.74205	0.768959
chr2.13	tmr	1.83017	2.16245
chr2.19	a488	1.74212	1.1058
chr2.22	tmr	3.87104	0.97468
chr2.23	cy5	5.61022	0.868242
chr2.24	a594	4.49823	1.09959
chr20.1	a594	1.76061	1.89301
chr20.2	cy5	3.85754	1.48981
chr20.6	a488	1.71938	3.30652
chr20.6	a594	2.56686	3.30652
chr20.7	cy5	2.10701	1.81225
chr20.8	a488	1.73952	1.87468
chr20.8	tmr	2.29031	1.87468
chr20.10	a488	2.0543	1.76721
chr20.11	tmr	1.78824	1.7045
chr20.12	cy5	5.20045	0.667408
chr20.13	a594	3.71487	1.13109
chr21.1	a594	8.46202	2.19404
chr21.2	cy5	10.4432	1.03933
chr21.3	tmr	3.14446	0.961318
chr21.4	a594	9.11619	0
chr21.5	cy5	9.49592	0.805867
chr21.6	tmr	3.63429	0.643004
chr21.8	cy5	3.90625	1.11042
chr21.9	tmr	4.14512	1.13803
chr22.1	a594	4.76769	2.38745
chr22.2	cy5	3.33089	1.57646
chr22.3	tmr	2.51948	1.46026
chr22.4	a594	6.51797	1.55927
chr22.5	cy5	7.17181	0.627595
chr22.6	cy5	1.47888	1.74257
chr22.6	tmr	3.74408	1.74257
chr22.7	a594	3.03339	1.94795
chr3.1	a594	6.37629	1.21926
chr3.2	cy5	5.93809	1.05353
chr3.3	tmr	4.84293	1.06475
chr3.6	a488	2.21632	0.857072
chr3.9	a594	5.17458	0.786461
chr3.10	cy5	4.74955	0.600216
chr3.11	tmr	3.94602	0.82194
chr3.13	a488	1.88663	0.986431
chr3.15	a488	2.50726	2.51464
chr3.18	tmr	4.68299	0.863042
chr3.20	a594	5.67844	1.29257
chr4.9	a594	3.92206	0.725168
chr4.10	cy5	4.21797	1.13023
chr4.17	a594	5.48741	0.869043
chr4.18	cy5	4.50856	1.05667
chr5.1	a594	2.96464	1.26114
chr5.6	a488	2.12017	0.960504
chr5.7	a594	2.67864	1.18981
chr5.8	cy5	4.28696	0.940594
chr5.9	tmr	2.35583	0.558571
chr5.11	a488	1.80889	1.02923
chr5.15	tmr	2.52569	1.3425
chr5.16	cy5	3.28286	0.827081
chr5.17	a594	2.79738	0.893744
chr6.12	a488	1.49815	1.39501
chr6.16	cy5	2.70715	0.462343
chr7.1	a594	4.03272	0.910933
chr7.2	cy5	4.16884	0.808081
chr7.3	tmr	2.88123	1.30075
chr7.14	a594	4.70271	2.02664
chr7.15	cy5	3.28308	1.80714
chr7.16	tmr	2.98411	1.76806
chr8.1	a594	3.44822	0.95324
chr8.2	cy5	3.62792	0
chr8.3	tmr	2.00137	1.55878
chr8.6	a594	3.39574	1.1111
chr8.7	cy5	6.9416	1.25499
chr8.8	tmr	3.39043	0.736868
chr8.13	a594	4.58714	1.48283
chr8.14	cy5	4.72147	1.0461
chr8.15	tmr	2.55657	1.50501
chr9.1	a594	4.34698	0.574119
chr9.2	cy5	4.43635	1.18539
chr9.3	tmr	1.94135	0.793562
chr9.8	a488	2.23659	0.798157
chr9.11	tmr	2.00679	1.37835
chr9.12	cy5	3.64316	0.992517
chr9.13	a594	4.30545	1.05938
chr9.14	a594	2.62266	NA
chr9.15	cy5	6.60109	NA
chrX.13	a594	5.36453	0
chrX.14	cy5	6.71667	0
chrX.15	tmr	2.6134	0

## Sheet: Figure 2d
Figure 2d
ProbeName	Channel	SNR	log10Expression
chr1.1	a594	1.90501	NA
chr1.6	a488	1.57779	NA
chr1.11	a594	4.46928	1.02823
chr1.12	cy5	4.60755	1.53671
chr1.13	tmr	2.29067	-Inf
chr1.21	a594	6.16186	NA
chr1.22	cy5	5.097	NA
chr1.23	tmr	2.23969	NA
chr10.1	a594	4.63089	0.668542
chr10.2	cy5	7.06609	NA
chr10.3	tmr	2.7988	NA
chr10.4	a488	1.78231	NA
chr10.8	a488	2.04521	NA
chr10.11	tmr	3.40322	NA
chr10.13	a594	4.30071	NA
chr11.1	a594	3.43309	-1.92197
chr11.2	cy5	3.11011	-1.21139
chr11.3	tmr	2.04658	NA
chr11.7	cy5	1.8307	NA
chr11.8	tmr	1.84143	NA
chr11.10	a488	1.82243	-0.632941
chr11.12	tmr	2.099	NA
chr11.14	a594	2.47961	-1.8487
chr12.1	a594	3.23629	-Inf
chr12.2	cy5	2.61117	NA
chr12.3	tmr	2.05346	NA
chr12.5	a594	3.51942	1.45661
chr12.6	cy5	2.33777	NA
chr12.7	tmr	3.11931	-Inf
chr12.11	tmr	2.76047	NA
chr12.12	cy5	2.7911	NA
chr12.13	a594	4.98354	-Inf
chr13.3	tmr	2.13411	-Inf
chr13.5	cy5	4.82277	NA
chr13.6	a488	1.73276	-0.313951
chr13.6	tmr	1.75096	-0.313951
chr14.1	a594	2.66965	-Inf
chr14.2	cy5	3.05518	-0.14892
chr14.3	tmr	2.55587	NA
chr14.4	a594	5.05258	NA
chr14.5	cy5	3.0138	NA
chr15.1	a594	3.97948	NA
chr15.2	cy5	4.8181	0.710849
chr15.5	a594	5.30841	-Inf
chr15.6	cy5	6.93293	0.559664
chr15.7	a594	4.20201	NA
chr15.7	tmr	2.39608	NA
chr15.8	cy5	5.25774	0.917211
chr15.9	tmr	1.93326	1.50008
chr15.10	a594	3.63492	NA
chr15.11	cy5	1.94836	NA
chr16.4	a488	2.33488	NA
chr16.4	a594	6.4754	NA
chr16.5	cy5	3.88766	-1.25463
chr16.7	tmr	3.30096	NA
chr16.8	a488	1.79289	NA
chr16.8	cy5	4.72798	NA
chr18.1	a594	4.90484	1.07005
chr18.2	cy5	3.54689	-Inf
chr18.3	tmr	2.32652	-Inf
chr18.6	a488	1.72974	1.27665
chr18.7	a594	4.9135	NA
chr18.8	cy5	3.05518	-Inf
chr18.9	tmr	2.80993	NA
chr19.1	a594	2.37454	1.22007
chr19.2	cy5	3.18547	-2.13786
chr19.3	tmr	2.62902	1.74718
chr19.10	a594	5.42221	-0.364363
chr19.11	cy5	3.80255	1.91277
chr19.12	tmr	2.04883	NA
chr2.2	cy5	3.90064	-1.37046
chr2.3	tmr	2.84636	-Inf
chr2.6	a488	1.89919	NA
chr2.11	a594	3.71148	NA
chr2.12	cy5	2.74205	NA
chr2.13	tmr	1.83017	NA
chr2.19	a488	1.74212	NA
chr2.22	tmr	3.87104	NA
chr2.23	cy5	5.61022	-Inf
chr2.24	a594	4.49823	-Inf
chr20.1	a594	1.76061	1.54008
chr20.2	cy5	3.85754	NA
chr20.6	a488	1.71938	NA
chr20.6	a594	2.56686	NA
chr20.7	cy5	2.10701	NA
chr20.8	a488	1.73952	-Inf
chr20.8	tmr	2.29031	-Inf
chr20.10	a488	2.0543	NA
chr20.11	tmr	1.78824	0.771795
chr20.12	cy5	5.20045	NA
chr20.13	a594	3.71487	NA
chr21.1	a594	8.46202	NA
chr21.2	cy5	10.4432	-Inf
chr21.3	tmr	3.14446	NA
chr21.4	a594	9.11619	NA
chr21.5	cy5	9.49592	NA
chr21.6	tmr	3.63429	-Inf
chr21.8	cy5	3.90625	-0.600876
chr21.9	tmr	4.14512	-Inf
chr22.1	a594	4.76769	1.55926
chr22.2	cy5	3.33089	-1.02272
chr22.3	tmr	2.51948	1.71932
chr22.4	a594	6.51797	-Inf
chr22.5	cy5	7.17181	NA
chr22.6	cy5	1.47888	0.117958
chr22.6	tmr	3.74408	0.117958
chr22.7	a594	3.03339	1.13612
chr3.1	a594	6.37629	0.283351
chr3.2	cy5	5.93809	-1.00462
chr3.3	tmr	4.84293	-0.838242
chr3.6	a488	2.21632	NA
chr3.9	a594	5.17458	NA
chr3.10	cy5	4.74955	NA
chr3.11	tmr	3.94602	NA
chr3.13	a488	1.88663	NA
chr3.15	a488	2.50726	NA
chr3.18	tmr	4.68299	0.313621
chr3.20	a594	5.67844	NA
chr4.9	a594	3.92206	-1.66132
chr4.10	cy5	4.21797	NA
chr4.17	a594	5.48741	NA
chr4.18	cy5	4.50856	NA
chr5.1	a594	2.96464	-0.68091
chr5.6	a488	2.12017	-1.04966
chr5.7	a594	2.67864	NA
chr5.8	cy5	4.28696	NA
chr5.9	tmr	2.35583	-1.21098
chr5.11	a488	1.80889	0.461371
chr5.15	tmr	2.52569	NA
chr5.16	cy5	3.28286	NA
chr5.17	a594	2.79738	-Inf
chr6.12	a488	1.49815	NA
chr6.16	cy5	2.70715	NA
chr7.1	a594	4.03272	NA
chr7.2	cy5	4.16884	0.328566
chr7.3	tmr	2.88123	-1.86307
chr7.14	a594	4.70271	1.88586
chr7.15	cy5	3.28308	NA
chr7.16	tmr	2.98411	NA
chr8.1	a594	3.44822	NA
chr8.2	cy5	3.62792	-2.08572
chr8.3	tmr	2.00137	NA
chr8.6	a594	3.39574	2.01578
chr8.7	cy5	6.9416	NA
chr8.8	tmr	3.39043	NA
chr8.13	a594	4.58714	NA
chr8.14	cy5	4.72147	0.371834
chr8.15	tmr	2.55657	NA
chr9.1	a594	4.34698	-0.00602015
chr9.2	cy5	4.43635	NA
chr9.3	tmr	1.94135	-Inf
chr9.8	a488	2.23659	-Inf
chr9.11	tmr	2.00679	NA
chr9.12	cy5	3.64316	-1.14456
chr9.13	a594	4.30545	NA
chr9.14	a594	2.62266	NA
chr9.15	cy5	6.60109	NA
chrX.13	a594	5.36453	NA
chrX.14	cy5	6.71667	-0.622485
chrX.15	tmr	2.6134	NA

## Sheet: Figure 2g
Figure 2g
Dots per cell	18.1	18.2	18.3	18.4	18.5	18.6
0	12.2744	19.2238	24.7292	20.4874	19.7653	15.7942
1	25.2708	32.4007	33.0325	32.491	22.9242	28.0686
2	29.1516	27.3466	20.2166	22.1119	19.7653	22.7437
3	16.8773	11.9134	10.6498	14.4404	13.4476	15.343
4	9.38628	5.77617	5.59567	4.9639	10.0181	7.40072
5	4.51264	1.5343	2.61733	3.33935	6.04693	4.69314
6	1.44404	0.99278	1.89531	1.44404	3.61011	3.15884
7	0.722022	0.451264	0.99278	0.361011	2.61733	1.44404
8	0.361011	0.361011	0.270758	0.361011	1.80505	1.35379

## Sheet: Figure 3b
Figure 3b
Dots per nucleus	chr1 (perc)	chr6 (perc)	chr17 (perc)
8	0	1	2
12	0	0	3
16	0	0	1
20	1	2	2
24	1	3	11
28	0	23	14
32	2	39	60
36	9	31	6
40	24	0	0
44	30	1	0
48	31	0	0
52	1	0	0
56	1	0	1
60	0	0	0

## Sheet: Figure 3e
Figure 3e
To generate the plot in Fig. 3e, the column 'chVolume' was filtered based on the number of dots in each of the four channels, following these criteria:
1 channel : Cy5 AUT tmr
2 channels: (a594 AND tmr) AUT (cy5 AND ir800)
3 channels: any three channels
4 channels: all channels
n_a594	n_ir800	n_tmr	n_Cy5	chVolume
14	0	0	0	1.87421000000001
14	0	0	0	22.460945
13	12	18	16	27.74135
13	12	0	16	21.63707
13	12	18	0	22.793875
0	12	18	0	21.634535
13	0	0	0	3.18480499999999
14	0	0	0	3.191565
13	0	0	0	5.90147999999999
13	0	0	0	2.10574000000001
13	0	0	0	4.410055
15	0	0	0	6.80731999999999
18	13	0	17	40.2270700000001
18	0	0	0	14.25684
14	0	0	0	1.48128499999999
0	15	16	0	29.971305
13	0	0	0	1.832805
20	15	0	20	19.91834
20	0	0	0	8.05961000000001
14	15	15	19	44.1174500000001
14	15	0	19	39.0221000000001
14	15	15	0	42.0902950000001
0	15	15	0	28.7764750000001
14	0	0	0	20.38309
13	0	0	0	7.33459999999998
12	0	0	0	2.99637
13	0	0	0	5.62009499999999
13	0	0	0	6.885905
13	0	0	0	9.40316000000002
15	12	16	15	32.425185
15	12	0	15	29.4279699999999
15	12	16	0	28.825485
0	12	16	0	21.0464149999999
15	0	0	0	8.69589500000001
20	12	17	13	30.58393
20	12	0	13	12.29475
20	12	17	0	29.25728
0	12	17	0	20.03326
20	0	0	0	10.04029
18	0	0	0	6.07217
15	0	0	0	7.51627499999998
13	0	0	0	3.62843
14	0	0	0	4.89593000000001
13	11	16	13	13.338325
13	11	0	13	8.657025
13	11	16	0	11.6364950000001
0	11	16	0	8.72378
13	0	0	0	3.56336499999998
13	0	0	0	9.40147000000001
12	0	0	0	8.32662999999998
13	0	0	0	2.55190000000001
0	13	17	0	14.871155
15	0	0	0	10.50504
13	0	0	0	6.48368499999998
19	16	0	12	13.260585
19	0	0	0	4.758195
17	0	0	0	7.594015
15	0	0	0	11.541855
18	0	0	0	9.35837499999998
12	0	0	0	3.058055
14	0	0	0	5.74431
13	0	0	0	3.049605
17	0	0	0	18.64577
15	15	0	15	34.31038
15	0	0	0	13.608725
12	0	0	0	1.63761
14	0	0	0	4.48188
13	0	0	0	7.32615000000001
13	0	0	0	1.33172
20	0	0	0	21.424975
16	0	0	0	4.73453500000001
15	13	0	12	37.687845
15	0	0	0	5.89979000000001
15	12	13	0	9.59328500000001
0	12	13	0	7.85681
15	0	0	0	3.384225
0	18	18	0	28.17061
12	0	0	0	2.11757000000001
18	0	0	0	11.773385
12	0	0	0	2.43191
13	0	0	0	3.93601
14	0	0	0	5.260125
14	0	0	0	5.51700500000001
17	0	0	0	3.49323000000002
17	0	0	0	26.48568
17	0	0	0	11.812255
16	0	0	0	17.8126
20	0	0	0	17.43573
20	15	15	13	91.0166400000001
20	15	0	13	82.8311250000001
20	15	15	0	60.0752750000001
0	15	15	0	33.072455
20	0	0	0	33.043725
0	19	16	0	55.792815
0	15	12	0	9.33809500000006
12	0	0	0	2.57556
17	12	13	0	19.73413
0	12	13	0	16.85775
17	0	0	0	8.53365499999998
16	13	0	13	35.580415
16	0	0	0	13.96954
12	0	0	0	2.42092500000001
12	0	0	0	2.11418999999999
13	0	0	0	5.77304
12	0	0	0	1.27257000000001
12	0	0	0	5.39532500000001
12	0	0	0	7.04476500000005
13	0	0	0	1.636765
12	0	0	0	3.96643
13	0	0	0	2.43951500000001
13	0	0	0	7.827235
12	0	0	0	2.47078
19	16	14	18	9.94818499999999
19	16	0	18	9.12092999999997
19	16	14	0	8.94939499999998
0	16	14	0	6.59691499999998
19	0	0	0	4.88663500000003
19	15	14	14	33.8954850000001
19	15	0	14	29.827655
19	15	14	0	29.611335
0	15	14	0	17.7585200000001
19	0	0	0	13.9991149999999
19	0	0	0	4.756505
17	0	0	0	3.52111500000001
12	0	0	0	2.608515
17	16	0	18	49.321805
17	0	0	0	26.89973
19	0	0	0	13.23777
12	18	0	17	21.247525
12	0	0	0	5.31843
19	0	0	0	9.97691500000002
14	0	0	0	4.555395
12	0	0	0	4.10585500000002
13	0	0	0	5.711355
13	11	15	0	14.67427
0	11	15	0	12.76288
13	0	0	0	6.13977000000001
18	0	0	0	10.269285
17	0	0	0	13.071305
16	0	0	0	5.400395
13	0	0	0	5.06155
17	0	0	0	5.28885499999999
14	0	0	0	7.29741999999997
16	0	0	0	2.966795
15	0	0	0	4.63228999999999
13	15	12	17	26.58201
13	15	0	17	21.910005
13	15	12	0	22.356165
0	15	12	0	14.25177
13	0	0	0	11.425245
15	11	20	20	62.720125
15	11	0	20	49.82627
15	11	20	0	57.84363
0	11	20	0	49.4367250000001
15	0	0	0	11.35849
15	0	0	0	5.12915
13	0	0	0	7.82216499999997
14	0	0	0	7.97088500000001
12	0	0	0	4.73876000000001
15	18	13	14	24.566685
15	18	0	14	23.09216
15	18	13	0	22.736415
0	18	13	0	17.074915
15	0	0	0	5.54995999999998
18	0	0	0	6.58677499999999
12	0	0	0	6.92900000000002
16	0	0	0	6.21666499999998
16	0	0	0	6.58085999999999
17	0	0	0	23.272145
17	0	0	0	12.58205
16	0	0	0	5.92513999999998
12	16	14	0	18.15398
0	16	14	0	17.887805
12	0	0	0	3.99600499999998
0	16	12	0	12.980045
12	0	0	0	4.08303999999999
12	0	0	0	3.31578000000001
16	0	0	0	9.79608499999999
13	18	0	13	15.47533
13	0	0	0	5.04211500000001
12	0	0	0	7.59232499999999
12	0	0	0	6.93322500000001
15	0	0	0	14.288105
12	0	0	0	0.325324999999995
13	0	0	0	7.482475
13	0	0	0	2.38966000000001
12	0	0	0	4.96015000000001
12	0	0	0	4.47004999999999
14	14	14	16	29.06293
14	14	0	16	28.462135
14	14	14	0	25.230855
0	14	14	0	18.922085
14	0	0	0	9.71580999999997
16	0	0	0	4.252885
20	0	0	0	9.42512999999999
13	0	0	0	5.65051500000001
13	0	0	0	3.294655
14	0	0	0	19.67667
19	0	0	0	4.85367999999999
12	0	0	0	3.89967499999998
12	0	0	0	2.50373500000001
0	13	16	0	39.3355949999999
12	16	15	12	23.376925
12	16	0	12	19.81018
12	16	15	0	20.6112399999999
0	16	15	0	13.620555
12	0	0	0	6.12625
12	0	0	0	6.76929500000001
12	0	0	0	2.998905
0	19	13	0	11.94154
19	0	0	0	15.846285
14	14	17	20	47.1095950000001
14	14	0	20	21.3996250000001
14	14	17	0	38.9435150000001
0	14	17	0	36.6020200000001
14	0	0	0	8.47704
13	18	0	17	44.21209
13	0	0	0	13.549575
0	16	12	0	24.948625
17	0	0	0	12.03111
16	0	0	0	5.55334000000001

[truncated: 35 more sheets: Figure 4c, Figure 4d, Figure 4f, Figure 4g, Suppl Fig 1a, Suppl Fig 1c, Suppl Fig 1d, Suppl Fig 1e, Suppl Fig 1f, Suppl Fig 2b, Suppl Fig 2c, Suppl Fig 2d, Suppl Fig 2e, Suppl Fig 2f, Suppl Fig 2g, Suppl Fig 2h, Suppl Fig 2i, Suppl Fig 3b, Suppl Fig 3c, Suppl Fig 3d …]
